# Supplementary material for: STAT6 mutations compensate for CREBBP mutations and hyperactivate IL4/STAT6/RRAGD/mTOR signaling in follicular lymphoma
Source: Leukemia. 2025 Feb 5;39(4):899–908. doi: 10.1038/s41375-025-02525-6 (PMC11976298; doi:10.1038/s41375-025-02525-6)
Supplement: Supplementary file 2 — Supplementary Table 1 [file 41375_2025_2525_MOESM2_ESM.xlsx]

## Sheet: STAT6FL
Primary Antibodies			Supplementary Table 1
Antibody name	Vendor	Catalog number
CBP (D6C5) Rabbit mAb	Cell Signaling Technology	7389
Rag D Antibody	Cell Signaling Technology	4470
HSP90 alpha/beta Antibody (F-8)	Santa Cruz Biotechnology	sc-13119
Phospho-p70 S6 Kinase (Thr389) (1A5) Mouse mAb	Cell Signaling Technology	9206
β-Actin Antibody	Cell Signaling Technology	4967
4E-BP1 (53H11) Rabbit mAb	Cell Signaling Technology	9644
Phospho-4E-BP1 (Thr37/46) (236B4) Rabbit mAb	Cell Signaling Technology	2855
2nd Antibodies
Antibody name	Vendor	Catalog number
Anti-mouse IgG, HRP-linked Antibody	Cell Signaling Technology	7076
Anti-rabbit IgG, HRP-linked Antibody	Cell Signaling Technology	7074
cDNA
product name	Vendor	Catalog number
Flag pLJM1 RagD wt	Addgene	19316
Cell culture
product name	Vendor	Catalog number
Gibco RPMI 1640 Medium	Thermo Fisher Scientific	61870036
Gibco DMEM Medium	Thermo Fisher Scientific	10569044
Gibco Modified IMEM Medium	Thermo Fisher Scientific	A1048901
Heat Inactivated Fetal Bovine Serum	Sigma-Aldrich	F4135
Gibco Penicillin-Streptomycin (10,000 U/mL)	Thermo Fisher Scientific	15140122
CD3 MicroBeads	Miltenyi Biotec	130-050-101
CD14 MicroBeads	Miltenyi Biotec	130-050-201
LS column	Miltenyi Biotec	130-042-401
QuadroMACS Separato	Miltenyi Biotec	130-091-051
Goat Anti-Human IgM-UNLB	Southern Biotech	2020-01
Goat F(ab')2 Anti-Human IgM-UNLB	Southern Biotech	2022-01
Goat Anti-Human IgG-UNLB	Southern Biotech	2040-01
Goat F(ab')2 Anti-Human IgG-UNLB	Southern Biotech	2042-01
Recombinant Human IL-4	PeproTech	200-04
Trizma® base	Sigma-Aldrich	T6066
Sodium Fluoride	Thermo Fisher Scientific	S299
EGTA	Sigma-Aldrich	E3889
EDTA	Sigma-Aldrich	ED2SS
Protease Inhibitor Cocktail	Sigma-Aldrich	P8340
Phosphatase Inhibitor Cocktail 3	Sigma-Aldrich	P0044
Sodium orthovanadate	Sigma-Aldrich	450243
PMSF Protease Inhibitor	Thermo Fisher Scientific	36978
ImmunoCult™ Human B Cell Expansion Kit	Stemcell technologies	100-0645
CRISPR Gene Engeneering
Individual Primer	Forward primer sequence	Reverse primer sequence
CREBBP_1	CACCGCTTAGCCCACTGATGAACGA	AAACTCGTTCATCAGTGGGCTAAGC
CREBBP_2	CACCGCCGCAAATGACTGGTCACGC	AAACGCGTGACCAGTCATTTGCGGC
CREBBP_3	CACCGATTGCCCCCCTCCAAACACG	AAACCGTGTTTGGAGGGGGGCAATC
CREBBP_4	CACCGCAGGACGGTACTTACGTCTG	AAACCAGACGTAAGTACCGTCCTGC
RRAGD_1	CACCGTCCGACGCCGATCCGGACAG	AAACCTGTCCGGATCGGCGTCGGAC
RRAGD_2	CACCGTTGGTCCTAGGATGATTACA	AAACTGTAATCATCCTAGGACCAAC
RRAGD_3	CACCGGAGCACTAATAAGATATGCC	AAACGGCATATCTTATTAGTGCTCC
RRAGD_4	CACCGAAGCCGAGAATCCTGCTCAT	AAACATGAGCAGGATTCTCGGCTTC
AAVS1_1	CACCGGTCCCCTCCACCCCACAGTG	AAACCACTGTGGGGTGGAGGGGACC
AAVS1_2	CACCGGGGGCCACTAGGGACAGGAT	AAACATCCTGTCCCTAGTGGCCCCC
AAVS1_3	CACCGTGTCCCTAGTGGCCCCACTG	AAACCAGTGGGGCCACTAGGGACAC
AAVS1_4	CACCGACAGTGGGGCCACTAGGGAC	AAACGTCCCTAGTGGCCCCACTGTC
Taqman assay
product name	Vendor	Catalog number
SuperScript™ III First-Strand Synthesis System	Invitrogen	18080051
Probe: phosphoglycerate kinase 1	Applied Biosystem	Hs99999906_m1
Probe: CREB binding protein	Applied Biosystem	Hs00932878_m1
Probe: MOB3C	Applied Biosystem	Hs00377111_m1
Probe: CCL17	Applied Biosystem	HS00171074_m1
Probe: CLEC4A	Applied Biosystem	Hs01087625_m1
Probe: NFIL3	Applied Biosystem	Hs00993282_m1
Probe: CISH	Applied Biosystem	Hs00203371_m1
Probe: QSOX1	Applied Biosystem	Hs00170210_m1
TaqMan™ Universal PCR Master Mix	Applied Biosystem	4304437
Statistical analysis
product name
GraphPad Prism	Version 9.1.2 for Windows 64-bit
