# Supplementary material for: STAT6 mutations compensate for CREBBP mutations and hyperactivate IL4/STAT6/RRAGD/mTOR signaling in follicular lymphoma
Source: Leukemia. 2025 Feb 5;39(4):899–908. doi: 10.1038/s41375-025-02525-6 (PMC11976298; doi:10.1038/s41375-025-02525-6)
Supplement: Supplementary file 3 — Supplementary Table 2 [file 41375_2025_2525_MOESM3_ESM.xlsx]

## Sheet: Sheet1
Figure code	Statistic name	Sample Size (n)	Center Value±Error Bars	Sample description
Figure 1	Statitics embedded in DESeq2 v1.30.1	NBC N=6, FL STAT6 WT N=11, FL STAT6 MUT N=4 =/- IL4		human lymphnode derived samples +/- IL4 RNA seq
Figure 2	Panel A, Wilcox test	see table S4		human lymphnode derived samples +/- IL4 RNA seq
Figure 3	n.a.
Figure 4	Panel A, Wilcox test	see panel x-axis		data from
Figure 5	Panel G, left, Repeated Measures (RM) One-Way ANOVA followed by pot-hoc Tukey Test	n=8/group	Mean±SEM	8 biological replicates
Figure 5	Panel G, right, Wilcoxon Test	n=8/group	Mean±SEM	8 biological replicates
Figure 6	Panel B, Ordinary One-Way Anova with the Tukey's test	n=2/group	Mean±SEM	2 biological replicates
Figure 6	Panel E, Friedman test	n=6/group	Mean±SEM	2 biological replicates each from 3 cell lines
Figure 6	Panel F, The Mann-Whitney test, two-tailed	n=6/group	Mean±SEM	2 biological replicates each from 3 cell lines
Figure 7	Panel D, Two-Way ANOVA followed by pot-hoc Holm-Šídák Test	n=6/group	Mean±SEM	2 biological replicates each from 3 cell lines
Figure 7	Panel E, Two-Way ANOVA followed by pot-hoc Holm-Šídák Test	n=6/group	Mean±SEM	2 biological replicates each from 3 cell lines
Sup Figure 1	n.a.
Sup Figure 2	n.a.
Sup Figure 3	n.a.
Sup Figure 4	n.a.
Sup Figure 5	Panel B, Two-Way ANOVA followed by pot-hoc Holm-Šídák Test	n=7/group	Mean±SEM	7 total biological replicates from 3 cell lines
Sup Figure 5	Panel C, Wilcoxon Test	n=7/group	Mean±SEM	7 total biological replicates from 3 cell lines
Sup Figure 5	Panel D, Wilcoxon Test	n=7/group	Mean±SEM	7 total biological replicates from 3 cell lines
	Supplementary Table 2
