# Supplementary material for: STAT6 mutations compensate for CREBBP mutations and hyperactivate IL4/STAT6/RRAGD/mTOR signaling in follicular lymphoma
Source: Leukemia. 2025 Feb 5;39(4):899–908. doi: 10.1038/s41375-025-02525-6 (PMC11976298; doi:10.1038/s41375-025-02525-6)
Supplement: Supplementary file 4 — Supplementary Table 3 [file 41375_2025_2525_MOESM4_ESM.xlsx]

## Sheet: tpm_matrix
gene_id	entrezgene_id	external_gene_name	description	WT_ML2red_CTL_9_geneTPM	WT_ML2red_IL4_9_geneTPM	WT_ML30_CTL_8_geneTPM	WT_ML30_IL4_8_geneTPM	WT_ML47blue_CTL_7_geneTPM	WT_ML47blue_IL4_7_geneTPM	WT_ML47_CTL_12_geneTPM	WT_ML47_IL4_12_geneTPM	WT_ML66_CTL_6_geneTPM	WT_ML66_IL4_6_geneTPM	WT_ML69red_CTL_5_geneTPM	WT_ML69red_IL4_5_geneTPM	WT_ML79_CTL_4_geneTPM	WT_ML79_IL4_4_geneTPM	WT_ML87blue_CTL_3_geneTPM	WT_ML87blue_IL4_3_geneTPM	WT_ML90_CTL_2_geneTPM	WT_ML90_IL4_2_geneTPM	WT_ML93red_CTL_1_geneTPM	WT_ML93red_IL4_1_geneTPM	WT_ML136_CTL_10_geneTPM	WT_ML136_IL4_10_geneTPM	WT_ML174repeat_CTL_11_geneTPM	WT_ML174repeat_IL4_11_geneTPM	Mutant_ML55_CTL_4_geneTPM	Mutant_ML55_IL4_4_geneTPM	Mutant_ML64_CTL_3_geneTPM	Mutant_ML64_IL4_3_geneTPM	Mutant_L128a_CTL_5_geneTPM	Mutant_L128a_IL4_5_geneTPM	Mutant_L128b_CTL_6_geneTPM	Mutant_L128b_IL4_6_geneTPM	Mutant_ML127_CTL_1_geneTPM	Mutant_ML127_IL4_1_geneTPM	Mutant_ML165_CTL_2_geneTPM	Mutant_ML165_IL4_2_geneTPM	NBC_ML31_CTL_5_geneTPM	NBC_ML31_IL4_5_geneTPM	NBC_ML57b_CTL_6_geneTPM	NBC_ML57a_IL4_6_geneTPM	NBC_ML92_CTL_3_geneTPM	NBC_ML92_IL4_3_geneTPM	NBC_ML95_CTL_4_geneTPM	NBC_ML95_IL4_4_geneTPM	NBC_ML111_CTL_1_geneTPM	NBC_ML111_IL4_1_geneTPM
ENSG00000000003	7105	TSPAN6	tetraspanin 6 [Source:HGNC Symbol;Acc:HGNC:11858]	0.69	0.39	0.28	0.01	0.05	0.04	0.64	0.49	0	0	0.06	0.1	0.03	0.02	0.72	0.1	0.1	0.1	0	0	1.06	0.34	0.59	0.15	0.27	0.29	4.19	5.01	0.78	0.15	0.44	0	0.2	0.11	1.45	1.11	0	0	0	0.8	1.48	0.7	0.37	0.13	0.25	0.63
ENSG00000000005	64102	TNMD	tenomodulin [Source:HGNC Symbol;Acc:HGNC:17757]	0	0	0	0	0.03	0.12	0.08	0.19	0	0	0	0	0	0	0	0	0	0	0	0	0	0.29	0	0	0	0	15.76	0.59	0	0	0.11	0	0.35	0	1.38	4.28	0	0	0	0	0.17	0.44	0.35	0	0	0
ENSG00000000419	8813	DPM1	dolichyl-phosphate mannosyltransferase subunit 1, catalytic [Source:HGNC Symbol;Acc:HGNC:3005]	8.64	7.25	10.14	4.42	5.13	3.08	12.21	13.28	15.6	20.63	11.28	5.48	9.49	8.91	19.06	17.17	9.52	14.56	7.85	19.46	13.94	14.85	15.98	20.9	25.07	22.28	3	3.42	25.67	33.17	31.45	10.98	23.33	23.5	12.6	8.83	32.33	10.83	18.88	7.46	18.32	11.77	12.06	13.18	14.64	12.36
ENSG00000000457	57147	SCYL3	SCY1 like pseudokinase 3 [Source:HGNC Symbol;Acc:HGNC:19285]	7.68	4.69	8.92	5.62	2.4	1.11	3.82	3	10.52	10.6	4.19	3.45	4.76	5.88	4.58	4.28	6.9	11.03	4.81	7.06	6.28	6.88	9.06	8.39	11.35	15.72	5.21	3.87	10.72	9.75	14.64	5.12	4.93	3.88	6.02	3.73	11.15	4.88	8.08	5.99	8.1	5.66	5.92	6.78	7.53	8.77
ENSG00000000460	55732	C1orf112	chromosome 1 open reading frame 112 [Source:HGNC Symbol;Acc:HGNC:25565]	3.36	2.55	3.15	2.09	1.26	0.22	1.65	2.14	7.52	6.08	1.58	1.37	3.69	3.98	1.92	2.26	4.24	5.12	1.8	2.13	3.73	3.97	9.43	6.05	2.99	8.21	5.16	4.57	2.96	7	5.29	2.33	4.42	3.86	1	1.24	9.74	2.17	10.65	4.57	2.85	2.29	4.18	5.06	3.82	3.61
ENSG00000000938	2268	FGR	FGR proto-oncogene, Src family tyrosine kinase [Source:HGNC Symbol;Acc:HGNC:3697]	2.84	0.32	0.58	0.27	0.56	0.09	2.14	3.1	1.85	0.35	11.83	2.33	0.18	0.18	1.41	0.07	1.71	0.85	1.29	0.77	3.03	1.58	22.32	11.42	3.59	2.78	21.44	11.71	5.57	3.5	2.53	0.86	1.96	1.83	4.49	4.92	31.38	15.16	17.18	4.14	20.54	2.9	21.51	8.36	24.19	11.21
ENSG00000000971	3075	CFH	complement factor H [Source:HGNC Symbol;Acc:HGNC:4883]	0.02	0.01	0.05	0.03	0.02	0.02	0.64	0.67	0.01	0.07	0.08	0.11	0.08	0.19	0.24	0.01	0.05	0.03	0	0.01	0.33	0.35	0.68	0.11	0.35	0.51	6.73	3.39	0.27	0.16	0.82	0.05	0.37	0.42	0.76	1.29	0.03	0.03	0	0.7	1.14	0.99	0.58	0.23	0.95	0.87
ENSG00000001036	2519	FUCA2	alpha-L-fucosidase 2 [Source:HGNC Symbol;Acc:HGNC:4008]	0.87	1.04	2.58	1.18	0.56	0.17	0.82	0.57	7.54	9.18	0.5	0.52	2.1	2.01	2.79	2.55	1.25	2.15	0.19	0.7	2.65	1.64	3.65	3.49	3.55	6.1	3.01	9.86	4.21	3.59	6.89	0.26	2.22	1.33	1.15	2.86	1.69	2.34	2.3	0.46	4.05	0.7	2.23	1.71	3.29	1.1
ENSG00000001084	2729	GCLC	glutamate-cysteine ligase catalytic subunit [Source:HGNC Symbol;Acc:HGNC:4311]	4.95	3.92	5.87	5.15	3.4	1.75	8.22	7.37	9.28	9.79	8.43	4.66	5.41	8.2	7.8	12.01	7.09	7.45	5.11	10.11	10.16	12.57	4.84	5.75	29.33	18.25	21.67	15.06	12.68	13.14	18.71	5.86	5.07	4.44	6.6	4.04	40.03	17.11	14.82	11.16	7.03	11.57	6.77	6.26	10.81	8.32
ENSG00000001167	4800	NFYA	nuclear transcription factor Y subunit alpha [Source:HGNC Symbol;Acc:HGNC:7804]	21.52	12.05	12.2	7.31	13.43	5.32	26.99	25.97	25.44	23.15	15.98	9.96	20.28	26.12	18.67	19.59	12.4	22.33	18.73	26.7	18.86	17.9	16.54	17.69	23.51	36.09	11.01	13.11	32.63	33.22	35.39	18.54	27.74	23.1	9.97	12.64	39.51	14.54	17.6	13.55	19.01	15.87	17.24	17.68	26.15	19.84
ENSG00000001460	90529	STPG1	sperm tail PG-rich repeat containing 1 [Source:HGNC Symbol;Acc:HGNC:28070]	10.93	4.84	5.33	3.64	1.35	0.36	3.79	3.89	13.74	6.81	2.26	1.69	1.93	3.69	7.13	11.36	4.78	5.49	8.41	11.04	5.07	3.12	6.84	6.14	12.07	9.54	62.22	51.05	10.31	10.34	12.45	1.6	7.44	9.91	8.23	7.64	5.04	2.18	1.48	2.2	8.22	8.41	5.8	3.85	9.28	7.93
ENSG00000001461	57185	NIPAL3	NIPA like domain containing 3 [Source:HGNC Symbol;Acc:HGNC:25233]	9.9	5.17	5.53	4.39	2.5	0.9	3.32	4.55	11.88	9.38	3.51	2.79	3.22	4.24	10.05	10.58	5.63	5.94	4.79	5.99	4.39	3.77	8.8	6.84	10.46	12.97	38.31	40.29	10.38	18.47	16.75	5.85	6.67	4.71	5.33	8.71	16.85	8.78	9.6	10.78	6.9	3.72	7.07	6.58	6.55	6.51
ENSG00000001497	81887	LAS1L	LAS1 like, ribosome biogenesis factor [Source:HGNC Symbol;Acc:HGNC:25726]	29.38	19.29	27.15	17.74	10.75	5.85	10.95	11.53	34.97	42.63	17.41	10.62	21.08	22.25	16.83	18.29	23.41	46.43	12.83	20.55	15.78	15.39	52.38	49.13	45.92	62.1	9.44	11.25	29.08	34.25	38.12	23.47	20.97	18.55	15.71	17.19	37.37	16.09	20	21.74	13.56	12.46	11.6	13.72	22.25	17.03
ENSG00000001561	22875	ENPP4	ectonucleotide pyrophosphatase/phosphodiesterase 4 [Source:HGNC Symbol;Acc:HGNC:3359]	3.1	1.46	2.69	1.18	2.77	0.56	6.73	6.17	5.38	6.29	2.08	1.34	3.1	3.41	5.58	4.3	2.85	3.67	2.67	3.37	2.79	2.6	5.77	4.67	2.74	3.68	5.12	2.81	3.36	4.62	5.95	0	3.16	2.34	1.34	0.94	3.44	1.58	1.95	1.21	3.29	2.5	2.37	1.84	3.01	2.12
ENSG00000001617	6405	SEMA3F	semaphorin 3F [Source:HGNC Symbol;Acc:HGNC:10728]	0.1	0.09	0.29	0.16	0.18	0.19	0.25	0.62	0.17	0.21	0.06	0.14	0.09	0.09	0.23	0.02	0.27	0.05	0	0.14	0.15	0.06	1.32	0.57	1.78	0	7.18	7.94	0.96	0.74	0.4	0.39	0.37	0.92	0.88	0.17	0.1	0.48	4.56	0.06	0.59	0.21	0.62	0.15	0.08	0.3
ENSG00000001626	1080	CFTR	CF transmembrane conductance regulator [Source:HGNC Symbol;Acc:HGNC:1884]	0.13	0.16	0.02	0.03	0.07	0.22	1.41	1.8	0	0.55	0.41	0.69	0.15	0.37	0.79	0	0.11	0	0	0.37	2.02	1.28	0.83	0.32	0	0.22	11.89	22.23	1.2	0.51	2.12	0.25	0.47	1.14	2.11	6.11	0	0	0.03	0.48	2.87	1.26	1.2	0.46	1.87	1.99
ENSG00000001629	54467	ANKIB1	ankyrin repeat and IBR domain containing 1 [Source:HGNC Symbol;Acc:HGNC:22215]	39.89	18.8	37.05	21.94	23.14	5.91	26.17	28.21	53.18	42.33	28.02	16.01	18.66	30.83	37.28	42.13	24.64	38.99	34.48	52.06	51.66	46.53	37.67	34.78	100.94	77.8	15.05	19.52	56.44	68.55	78.25	24.51	57.85	51.15	21.62	27.84	81.44	35.31	39.89	34.98	34.03	19.32	31.95	36.29	24.71	31.64
ENSG00000001630	1595	CYP51A1	cytochrome P450 family 51 subfamily A member 1 [Source:HGNC Symbol;Acc:HGNC:2649]	18.04	7.03	19.44	9.33	14.72	5.14	18.83	19.52	19.43	18.03	8.14	5.22	24.55	21.1	19.61	17.89	12.57	22.69	11.05	17.82	23.05	23.94	17.98	16.72	12.69	16.3	20.77	10.42	20.19	19.33	28.99	5.59	24.62	20.87	10.45	8.01	26.02	6.06	16.31	9.67	15.62	12.27	12.05	11.23	13.11	11.64
ENSG00000001631	889	KRIT1	KRIT1 ankyrin repeat containing [Source:HGNC Symbol;Acc:HGNC:1573]	21.9	13.23	15.97	9.98	13.66	2.9	18.64	19.74	26.73	21.41	12.81	9.88	10.52	18.82	37.88	30.19	12.28	17.82	21.53	35.9	19.56	14.97	16.77	23.16	25.44	46.04	43.58	40.61	29.81	35.65	58.33	40.6	26.68	21.33	11.96	7.28	23.01	19.41	23.19	14.44	18.94	12.39	16.17	20.41	20.27	19.86
ENSG00000002016	5893	RAD52	RAD52 homolog, DNA repair protein [Source:HGNC Symbol;Acc:HGNC:9824]	14.09	9.12	8.74	10.79	9.77	2.82	7.67	6.41	19.32	19.5	8.18	4.85	7.48	9.36	17.66	13.67	6.73	13.98	16.24	21.23	12.85	13.3	13.75	17.05	17.65	17.21	13.95	28.93	22.53	24.91	31.94	12.75	8.16	7.94	16.97	6.64	33.22	11.4	15.76	17.57	15.52	8.76	7.66	10.12	8.1	9.5
ENSG00000002079	.	MYH16	myosin heavy chain 16 pseudogene [Source:HGNC Symbol;Acc:HGNC:31038]	0.06	0.01	0.18	0	0	0.01	0.14	0.31	0	0.68	0.12	0.09	0.02	0	0.12	0	0.07	0.42	0	0	0.09	0.12	0	0.72	0	0	0.44	6.28	0.96	3.1	0.09	0	0.05	0.13	0.37	1.95	0	0	0	0	0.24	0.56	0.07	0	0.16	0.39
ENSG00000002330	572	BAD	BCL2 associated agonist of cell death [Source:HGNC Symbol;Acc:HGNC:936]	18.6	11.37	22.19	19.17	16.81	16.17	22.47	19.8	27.57	24.01	13.45	8.64	19.81	16.79	13.31	16.15	15.4	23.59	22.22	18.86	27.59	21.96	50.47	44.59	87.04	35.45	9.13	18.87	30.38	32.72	25.86	37.22	21.82	23.58	32.37	28.65	17.27	24.33	30.3	28	7.24	10.44	10.56	11.14	12.59	9.94
ENSG00000002549	51056	LAP3	leucine aminopeptidase 3 [Source:HGNC Symbol;Acc:HGNC:18449]	10	5.92	16.29	7.28	4.71	2.94	13.87	11.52	15.21	15.24	14.87	10.09	8.29	7.86	14.86	11.8	11.67	20.14	8.31	9.38	18.47	16.19	16.57	28.78	24.11	35.97	35.5	22.81	23.19	21.78	20.13	10.04	25.77	24.16	13.92	9.7	28.03	11.88	22.2	12.97	26.48	17.9	20.6	15.01	25.96	19.97
ENSG00000002586	4267	CD99	CD99 molecule (Xg blood group) [Source:HGNC Symbol;Acc:HGNC:7082]	61.87	42.4	63.13	34.74	38.13	23.9	57.78	55.4	89.98	85.48	168.05	97.95	54.14	73.06	69.03	75.59	82.56	169.09	71.59	118.78	122.13	95.49	393.04	387.64	106.83	108.59	34.34	33.58	335.11	257.75	301.24	322.89	111.51	86.45	137.74	78.09	219.17	140.9	118.22	87.34	116.67	88.57	106.57	115.43	134.25	118.1
ENSG00000002587	9957	HS3ST1	heparan sulfate-glucosamine 3-sulfotransferase 1 [Source:HGNC Symbol;Acc:HGNC:5194]	0.37	0.4	1.08	1.74	0.07	0.08	0.62	0.86	0	0.16	0.38	0.87	0.52	0.6	0.43	0.1	0.15	0.62	0.06	0.48	0.31	0.55	0.32	0.26	0.06	0.65	17.3	11.54	2.29	1.52	2.58	0.06	0.58	0.82	1.05	1.67	1.11	2.07	2.47	3.04	2.07	1.65	1.26	1.08	1.34	3.15
ENSG00000002726	26	AOC1	amine oxidase copper containing 1 [Source:HGNC Symbol;Acc:HGNC:80]	0.45	0.17	0.06	0.04	0.05	0.07	0.21	0.14	0.06	0.07	0.29	0.16	0.08	0.04	0.24	0.04	0.15	0	0.16	0	0.16	0.29	0.13	0.09	0.62	0.08	4.44	5.79	0	0	0.14	0	0.25	0.28	3.8	2.02	0.64	0.28	3.68	0.69	1.68	0.28	0.3	0.12	0.13	0.4
ENSG00000002745	51384	WNT16	Wnt family member 16 [Source:HGNC Symbol;Acc:HGNC:16267]	1.74	1.57	0.46	0.28	0.36	0.03	1.14	1.66	1.39	0.4	1.03	0.98	0.73	1.13	2.43	2.26	0.95	1.11	0.84	1.63	1.44	1.21	1.66	1.33	1.36	2.99	8.82	4.65	0.33	0.62	2.37	0.11	0.71	0.41	1.61	0.89	5.26	1.74	0.68	0.87	4.06	2.51	4.77	3.84	2.98	2.86
ENSG00000002746	23072	HECW1	HECT, C2 and WW domain containing E3 ubiquitin protein ligase 1 [Source:HGNC Symbol;Acc:HGNC:22195]	0.05	0.03	0.29	0.01	0.25	0.05	1.66	3.01	0.13	0.03	0.64	0.6	0.16	0.06	1.56	0.08	0.16	0.17	0	0	1.3	1.53	0.69	0.49	0.25	0.03	52.84	35.71	1.25	1.89	2.43	4.53	0.44	1.01	1.24	4.62	0	0.11	0.21	0.89	2.82	2.05	1.94	0.71	1.73	1.83
ENSG00000002822	8379	MAD1L1	mitotic arrest deficient 1 like 1 [Source:HGNC Symbol;Acc:HGNC:6762]	32.47	26.15	42.37	35.4	39.95	23.44	35.91	44.99	53.92	58.52	35.28	29.4	23.19	34.54	36.42	43.22	24.84	37.29	47.07	59.47	54	55.32	66.51	70.26	77.45	75.77	78.94	58.56	131.15	127.25	99.19	117.31	118.75	101.04	59.49	42.76	90.27	75.24	91.72	77.91	36.53	24.86	43.94	43.66	37.43	41.06
ENSG00000002834	3927	LASP1	LIM and SH3 protein 1 [Source:HGNC Symbol;Acc:HGNC:6513]	50.5	29.1	57.07	50.34	32.58	15.97	39.23	47.54	104.59	105.88	50.33	31.9	60.07	74.77	55.87	65.94	64.63	117.36	32.4	48.8	79.8	76.23	86.95	88.59	178.56	158.26	19.74	21.42	159.81	136.82	142	125.37	96.3	69.76	55.25	33.36	151.74	71	88.88	62.02	37.36	22.85	50.19	41.32	48.17	45.63
ENSG00000002919	29916	SNX11	sorting nexin 11 [Source:HGNC Symbol;Acc:HGNC:14975]	8.79	5.26	6.16	6.82	3.31	1.96	8.79	10.57	7.67	13.87	8.38	6.24	4.99	8.89	9.69	17.16	9.45	31.25	4.39	8.04	9.4	15.02	9.49	9.61	25.25	67.63	24.01	10.19	20.7	19.46	24.16	22.6	7.78	9.26	6.62	10.57	13.42	10.89	5.18	21.68	13.36	11.08	6.44	12.15	9.56	14.94
ENSG00000002933	55365	TMEM176A	transmembrane protein 176A [Source:HGNC Symbol;Acc:HGNC:24930]	0.65	0.42	0.38	0.15	0.45	0.06	1.37	2.52	0	0.17	0.74	0.76	0.31	0.06	1	0.06	0.13	0.1	0	0.11	1.32	1.59	0.84	0.77	0.22	1.02	29.86	24.66	1.5	1.17	1.34	0	1.1	2.43	8.39	6.97	0.65	0.79	4.9	2.73	5.63	4.04	2.36	0.7	2.22	2.11
ENSG00000003056	4074	M6PR	mannose-6-phosphate receptor, cation dependent [Source:HGNC Symbol;Acc:HGNC:6752]	50.72	25.14	32.42	22.5	23.61	10.39	50.58	56.08	52.58	56.94	58.7	33.82	45.1	42.05	56.64	53.26	25.85	45.65	51.88	73.15	45.19	39.17	71.62	53.94	140.89	130.37	26.06	19.24	117.17	92.56	125.64	71.79	63.13	60.44	52.63	43.95	108.34	42.59	47.95	40.71	66.9	32.52	50.14	47.84	53.7	53.95
ENSG00000003096	90293	KLHL13	kelch like family member 13 [Source:HGNC Symbol;Acc:HGNC:22931]	0.05	0.06	0.03	0.02	0.14	0.07	0.28	0.46	4.8	2.29	0	0.03	0.52	0.56	0.16	0.01	2.37	1.2	0	0	0.2	0.18	4.25	1.64	0	0.09	4.79	3.75	0.09	0.49	0.44	0	0.07	0.03	0.74	0.77	0.11	0.15	0	0.17	0.69	0.31	0.14	0.11	0.68	0.44
ENSG00000003137	56603	CYP26B1	cytochrome P450 family 26 subfamily B member 1 [Source:HGNC Symbol;Acc:HGNC:20581]	0	0.04	0.06	0.01	0.03	0.01	0.38	0.32	0.09	0.07	0.27	0.34	0.13	0.37	0.16	0.06	0.06	0.02	0	0.01	0.25	0.21	0.3	0.1	0.09	0.12	6.11	10.13	0.3	0.14	0.45	0	0.33	0.21	0.39	1.22	0.24	0	0.16	0.07	0.71	0.64	0.46	0.31	1.28	0.77
ENSG00000003147	3382	ICA1	islet cell autoantigen 1 [Source:HGNC Symbol;Acc:HGNC:5343]	0.16	0.04	0.34	0.89	0.41	0.13	3.04	2.87	0.09	0.45	1.23	1.56	2.36	1.84	2.3	0.4	1.04	2.85	0	0.04	1.6	1.06	0.48	0.86	1.64	10.33	17.75	37.2	0.22	2.22	5.21	0	2	1.08	1.66	4.02	0	0	0.18	2.75	4.38	0.79	4.26	2.12	1.29	3.8
ENSG00000003249	79007	DBNDD1	dysbindin domain containing 1 [Source:HGNC Symbol;Acc:HGNC:28455]	3.49	0.73	0.15	0.48	0.39	0.09	0.4	0.21	0.21	0.09	0.44	0.75	0.61	1.73	3.08	0.28	0.16	0.62	0.94	1	1.33	1.55	0.36	0.21	1.6	0.46	8.58	14.7	5.13	5.05	1.52	3.52	0.27	0.86	1.68	1.29	1.57	5.37	6.15	3.44	1.69	1.24	1.91	1.02	1.48	1.5
ENSG00000003393	57679	ALS2	alsin Rho guanine nucleotide exchange factor ALS2 [Source:HGNC Symbol;Acc:HGNC:443]	4.32	3.27	2.89	2.78	2.96	0.72	3.13	3.15	7.25	5.61	3.57	2.16	3.62	4.88	8.1	5.09	3.4	7.08	4.56	3.44	3.53	3.26	7.61	5.92	7.81	11.36	14.7	10.96	10.3	12.13	12.36	8.05	5.57	5.16	6.08	4.58	6.7	4.9	6.76	6.25	8.22	3.97	3.71	3.4	4.27	5.53
ENSG00000003400	843	CASP10	caspase 10 [Source:HGNC Symbol;Acc:HGNC:1500]	1.75	0.17	0.67	0.32	0.25	0.03	1.67	1.78	1.97	2.96	0.87	0.71	0.07	0.1	0.36	0.09	0.9	0.49	0.86	0.82	1.42	0.96	1.72	1.14	0.6	0.21	16.43	15.12	1.67	1.06	1.98	0.72	0.84	1.29	5.47	7.06	15.98	6.15	11.12	2.02	12.89	4.21	6.05	3.44	7.55	5.04
ENSG00000003402	8837	CFLAR	CASP8 and FADD like apoptosis regulator [Source:HGNC Symbol;Acc:HGNC:1876]	24.43	26.81	43.84	37.2	29.61	14.84	66.94	84.51	96.14	114.02	45.89	40.54	11.54	33.31	46.24	73.52	30.23	103.66	41.23	81.01	57.74	95.6	99.43	150.15	73.96	144.62	57.5	48.88	38.85	58.38	64.71	34.56	90.1	85.62	50.45	51.64	68.53	85.54	60.9	121.04	70.53	99.78	84.5	143.49	72.12	125.42
ENSG00000003436	7035	TFPI	tissue factor pathway inhibitor [Source:HGNC Symbol;Acc:HGNC:11760]	0.21	0.14	0.1	0.14	0.1	0.03	1.62	1.43	0.14	0.04	0.61	0.38	0.11	0.27	0.36	0.53	1.04	0.55	0.03	0.04	1.5	0.94	2.8	0.34	0.8	0.86	12.18	14.21	0.78	1.13	1.5	0	1.09	1.15	2.05	2.54	1.44	0.6	5.24	0.99	2.57	1.2	1.6	0.68	6	2.22
ENSG00000003509	55471	NDUFAF7	NADH:ubiquinone oxidoreductase complex assembly factor 7 [Source:HGNC Symbol;Acc:HGNC:28816]	9.71	6.35	9.85	6.27	3.66	1.33	8.38	8.22	9.19	8.93	6.13	3.96	6.84	10	15.47	10.49	8.27	12.5	3.65	5.95	7.63	6.89	13.03	11.8	15.15	23.84	5.26	8.7	18.69	16.35	25.35	3.52	18.46	13.17	12.49	6.42	12.27	10.06	15.72	4.51	9.29	6.09	9.72	7.73	10.6	5.98
ENSG00000003756	10181	RBM5	RNA binding motif protein 5 [Source:HGNC Symbol;Acc:HGNC:9902]	210.26	138.23	195.9	127.23	112.66	47.4	207.56	219.2	223.29	219.96	138.43	107.55	108.88	116.62	210.23	211.98	145.81	262.22	166.5	228.9	99.5	75.83	273.44	273.69	236.93	334.32	95.36	55.8	423.72	485.24	557.49	313.9	393.86	290.95	200.38	139.88	310.82	191.65	272.62	174.45	178.28	169.39	201.77	222.92	229.55	221.23
ENSG00000003987	9108	MTMR7	myotubularin related protein 7 [Source:HGNC Symbol;Acc:HGNC:7454]	1.74	0.99	0.47	0.41	0.59	0.07	0.83	1.47	0.92	0.63	1.27	0.99	0.92	1.25	1.92	2.14	0.88	1.23	0.91	1.69	0.65	0.55	1.38	1.02	0.93	4.91	7.01	4.75	1.07	1.62	4.29	0.33	1.03	0.94	2.92	1.64	1.53	0.69	0.57	2.4	1.77	0.77	1.28	1.15	1.53	1.22
ENSG00000003989	6542	SLC7A2	solute carrier family 7 member 2 [Source:HGNC Symbol;Acc:HGNC:11060]	0.01	0.01	0.03	0.01	0.02	0.01	0.19	0.52	0.02	0.04	0.08	0.07	0.02	0.04	0.25	0.01	0.01	0.02	0	0.01	0.12	0.15	0.13	0.03	0	0.09	6.23	3.84	0.04	0.26	0.63	0	0.25	0.18	0.72	0.82	0	0.18	0.04	0.57	0.64	0.6	0.5	0.15	0.54	0.45
ENSG00000004059	381	ARF5	ADP ribosylation factor 5 [Source:HGNC Symbol;Acc:HGNC:658]	29.22	15.13	40.08	24.98	27.33	16.18	33.84	32.45	43.17	57.07	20.57	15.48	24.58	21.27	26.26	39.4	26.86	54.47	26.31	23.56	53.27	55.07	59.81	50.66	113.09	107.2	16.53	22.13	87.14	73.31	66.94	47.31	66.86	54.59	36.52	28.75	46.3	27.79	59.86	19.78	30.89	19.54	25.28	31.09	23.51	23.27
ENSG00000004139	23098	SARM1	sterile alpha and TIR motif containing 1 [Source:HGNC Symbol;Acc:HGNC:17074]	8.07	5.6	6.78	7.67	3.73	1.68	2.25	2.06	12.81	12.88	3.22	1.86	5.05	6.07	4	6.58	5.23	9.72	3.79	7.05	8.11	9.42	16.9	7.27	3.65	9.87	10.28	19.99	8.89	10.96	13.5	8.95	4.32	3.38	8.17	6.8	14.74	7.88	7.34	10.42	4.96	1.58	2.04	3.14	3.32	2.95
ENSG00000004142	26073	POLDIP2	DNA polymerase delta interacting protein 2 [Source:HGNC Symbol;Acc:HGNC:23781]	7.26	5.37	9.77	6.55	6.95	4.09	7.94	8.38	20.53	19.22	8.76	5.23	9.58	11.07	9.52	13.33	7.49	14.69	8.43	9.29	13.35	13.68	18.04	16.87	26.36	28.44	9.32	9.53	21.72	23.46	22.39	27.18	15.71	12.79	7.9	7.28	21.99	11.56	8	8.35	9.12	4.99	7.34	8.52	8.05	8.68
ENSG00000004399	23129	PLXND1	plexin D1 [Source:HGNC Symbol;Acc:HGNC:9107]	3.02	0.59	1.31	1.68	1.66	0.77	3.94	3.38	4.87	1.58	2.34	1.28	6.12	8.66	1.71	1.47	1.38	1.6	0.83	1.76	6.72	5.47	2.96	0.89	2.92	5.55	18.32	21.46	2.11	2.37	2.69	0.31	2.63	1.58	1.49	5.13	11.43	4.47	9.14	14.32	3.71	0.88	3.01	1.93	2.81	2.78
ENSG00000004455	204	AK2	adenylate kinase 2 [Source:HGNC Symbol;Acc:HGNC:362]	26.9	19.19	25.1	17.19	16.15	9.72	25.65	25.44	31.05	43.12	19.33	10.78	34.32	35.61	31.18	29.66	24.99	44.18	17.01	23.48	17.53	21.42	45.55	46.83	82.05	107.42	49.03	53.5	80.6	67.41	72.63	74.38	39.37	46.67	19.41	29.88	51.62	17.72	41.65	29.26	33.58	16.9	32.29	36.71	33.41	28
ENSG00000004468	952	CD38	CD38 molecule [Source:HGNC Symbol;Acc:HGNC:1667]	20.9	2.5	19.4	9.79	27.25	6.33	14.77	12.48	12.43	8.05	19.29	10.35	29.46	22.91	22.42	13.46	8.02	9.36	9.96	9.44	5.55	3.6	14.65	5.46	22.66	5.51	33.82	26.54	4.74	7.03	8.08	0	7.77	5.32	10.67	10.61	21.32	17.31	22.54	15.75	11.64	4.74	44.03	36.86	34.28	25.12
ENSG00000004478	2288	FKBP4	FKBP prolyl isomerase 4 [Source:HGNC Symbol;Acc:HGNC:3720]	17.22	9.52	23.98	17.5	12.94	7.95	32.56	33.94	86.21	83.75	29.2	21.85	24.86	28.46	18.03	22.84	17.55	32.52	21.29	24.9	36.63	29.17	71.92	80.52	24.16	20.1	36.11	26.61	62.96	76.77	58.87	74.71	47.19	41.27	68.46	42.05	289.67	185.64	45.94	44.16	35.22	26.08	26.2	24	24.64	22.3
ENSG00000004487	23028	KDM1A	lysine demethylase 1A [Source:HGNC Symbol;Acc:HGNC:29079]	23.03	11.67	15.38	9.33	4.52	2.19	6.29	6.82	30.56	27.66	14.58	8.93	14.03	19.24	21.6	21.03	14.16	25.24	20.24	29.83	17.41	14.84	26.77	21.91	33.47	28.83	12.82	15.44	47.49	38.74	47.07	37.7	33.56	25.95	22.79	17.68	44.21	21.19	25.78	23.49	14.58	10.19	19.38	19.36	17.27	16.35
ENSG00000004534	10180	RBM6	RNA binding motif protein 6 [Source:HGNC Symbol;Acc:HGNC:9903]	86.5	58.58	76.44	51.68	60.15	14.7	73.21	81.37	58.57	59.31	51.29	35.03	57.66	64.48	92.03	81.68	55.19	76.53	59.28	109.37	34.97	30.04	82.58	71.78	74.87	120.04	60.69	78.32	135.74	161.53	182.95	81.95	62.06	49.26	53.31	46.84	106.05	58.13	91.7	62.63	47.42	32.13	78.91	87.48	77.24	63.07
ENSG00000004660	84254	CAMKK1	calcium/calmodulin dependent protein kinase kinase 1 [Source:HGNC Symbol;Acc:HGNC:1469]	1.69	0.26	1.79	0.78	2.08	0.75	3.21	2.71	0.8	0.45	3.4	1.61	0.58	0.54	1.36	0.22	1.9	1.08	0.2	0.2	2.1	1.21	2.95	0.92	1.26	0.39	16.2	15.01	10.99	5.25	13.08	3.99	3.52	1.98	8.55	5.22	14.56	3.41	7.82	1.85	3.82	2.03	5.6	2.45	5.48	2.92
ENSG00000004700	5965	RECQL	RecQ like helicase [Source:HGNC Symbol;Acc:HGNC:9948]	30.62	13.56	17.83	11.06	10.3	2.76	20.57	19.86	36.05	37.66	21.67	12.07	27.05	23.32	31.06	34.72	23.56	32.99	21.2	31.2	24.15	17.45	34.51	29.84	41.31	51.19	6.63	3.12	44.8	47.82	64.2	26.82	30.68	26.73	12.43	10	56.58	14.55	36.74	12.07	37.51	22.37	21.39	21.87	26.07	21.99
ENSG00000004766	55610	VPS50	VPS50 subunit of EARP/GARPII complex [Source:HGNC Symbol;Acc:HGNC:25956]	12.36	7.83	9.7	4.92	11.37	3.86	14.9	18.15	26.77	14.39	19.46	15.22	10.91	12.2	23.15	19.35	13.66	16.54	20.4	27.84	15.12	13.78	21.82	13.33	40.03	24.52	21.35	10.43	27.1	29.55	57.73	11.1	10.78	11.6	12.76	5.9	15.81	10.92	14.69	12.84	25.29	15.51	12.76	12.29	19.08	15.42
ENSG00000004776	126393	HSPB6	heat shock protein family B (small) member 6 [Source:HGNC Symbol;Acc:HGNC:26511]	0.74	0.31	0.23	0.11	0.18	0.16	0.25	0.22	0.09	0	0.5	0.09	0.37	0.17	0.55	0.26	0.28	0.08	0.35	0.15	0.24	0.06	1.83	0.26	0.19	0.31	2.85	2.33	0.19	0.34	0.17	0	0.57	0.4	0.98	0.59	3.61	0.17	0	0.89	0.13	0.16	0.36	0.59	0.66	0.64
ENSG00000004777	115703	ARHGAP33	Rho GTPase activating protein 33 [Source:HGNC Symbol;Acc:HGNC:23085]	7.87	7.23	7.21	5.74	4.49	1.96	4.61	8.33	12.47	8.15	5.81	2.75	4.13	7.37	4.29	7.81	2.71	4.18	2.88	5.95	6.46	3.96	9.69	7.83	10.62	5.95	8.03	7.92	5.68	21.99	11.51	12.73	9.19	4.52	3.89	3.76	7.34	7.24	20.71	14.24	1.09	0.26	4.17	4.81	2.14	2.76
ENSG00000004779	4706	NDUFAB1	NADH:ubiquinone oxidoreductase subunit AB1 [Source:HGNC Symbol;Acc:HGNC:7694]	16.92	10.69	30.36	13.37	13.75	7.49	26.36	30.47	40.3	66.31	21.68	10.19	25.19	20.9	22.96	24.01	23.58	40.72	23.26	29.52	51.98	56.6	79.67	84.25	32.72	75.03	7.16	10.59	76.09	56.56	64.68	42.71	71.05	61.81	25.39	16.55	32.14	17.04	19.8	10.43	25.06	26.79	34.57	33.84	29.47	43.51
ENSG00000004799	5166	PDK4	pyruvate dehydrogenase kinase 4 [Source:HGNC Symbol;Acc:HGNC:8812]	0.64	0.1	0.42	0.26	0.38	0.15	2.94	3.7	0.03	0.83	1.5	0.51	0.12	0.25	1.13	0.12	0.04	0.24	0	0.02	2.15	2.27	4.21	2.39	1.14	0.11	62.45	45.16	0.23	1.65	2.74	0.13	1.7	1.96	7.1	4.28	0.03	0.12	0.44	3.96	2.66	2.7	2.86	1.34	4.16	5.6
ENSG00000004809	85413	SLC22A16	solute carrier family 22 member 16 [Source:HGNC Symbol;Acc:HGNC:20302]	0.07	0.15	0.05	0.05	0	0.17	0.62	0.67	0.55	0.4	0.18	0.15	0.06	0	0.29	0.23	0.13	0	0	0	1.2	0.93	0.67	0.4	0	0.38	15.89	10.16	1.31	0.27	1.85	0.08	1.03	0.6	2.41	3.12	0	0	0	0.8	2.91	1.76	1.07	0.84	1.28	1.25
ENSG00000004838	51364	ZMYND10	zinc finger MYND-type containing 10 [Source:HGNC Symbol;Acc:HGNC:19412]	1.77	0.92	0.61	1.05	0.34	0.25	1.06	1.04	0.83	3.11	0.94	0.39	2.08	3.67	0.97	0.13	1.44	1.46	0.76	0.35	0.46	0.3	1.31	1.96	1.61	0.31	2.01	9.62	0.56	1.13	2.22	6.68	1.63	0.87	0.72	2.46	1.87	1.7	1.37	1.08	2.99	1.29	0.72	0.78	0.94	0.7
ENSG00000004846	340273	ABCB5	ATP binding cassette subfamily B member 5 [Source:HGNC Symbol;Acc:HGNC:46]	0.02	0.06	0.05	0.1	0.05	0.05	0.66	1.23	0.07	0.01	0.17	0.12	0.07	0.04	0.39	0	0.03	0.04	0.03	0.04	0.67	0.37	0.32	0.11	0	0	13.85	8.52	0.14	0.28	1.55	0	0.27	0.2	0.68	1.24	0	0.11	0.65	0.32	1.46	0.71	0.85	0.52	1.06	0.95
ENSG00000004848	170302	ARX	aristaless related homeobox [Source:HGNC Symbol;Acc:HGNC:18060]	0.04	0.07	0.73	0.71	0.11	0.04	0.2	0.17	0.32	0.84	0.08	0.01	0.25	0.22	0.17	0.01	0.12	0.11	0	0	0.23	0.24	1.18	0.94	0.4	0.98	5.76	3.19	0.82	0.72	0.34	0	0.15	0.13	0.23	0.92	0	0	0	0.58	0.43	0.68	0.3	0.16	0.23	0.42
ENSG00000004864	10165	SLC25A13	solute carrier family 25 member 13 [Source:HGNC Symbol;Acc:HGNC:10983]	16.65	9.52	14.87	7.16	9.04	5.6	16.86	18.27	21.93	22.72	41.85	19.89	14.21	18.91	23.51	21.17	13.72	20.78	23.49	32.79	32.65	27.95	22.53	17.43	23.39	41.45	10.61	4.18	22.35	30.55	30.37	23.33	20.37	14.37	20.07	17.86	25.76	19.24	22.68	9.5	16.77	15.6	12.97	12.42	16.65	14.53
ENSG00000004866	7982	ST7	suppression of tumorigenicity 7 [Source:HGNC Symbol;Acc:HGNC:11351]	1.15	0.85	4.04	1.33	2.82	1.26	4.97	4.28	7.48	7.3	2.08	1.67	2.43	1.71	3.84	5.05	1.67	2.72	0.67	0.89	4.07	3.46	5.12	5.27	3.81	6.63	12.31	17.38	10.69	9.15	5.86	9.92	3.89	4.86	3.87	2.46	3.95	1.63	6.96	1.36	3.9	3.61	4.2	3.13	4.32	4.58
ENSG00000004897	996	CDC27	cell division cycle 27 [Source:HGNC Symbol;Acc:HGNC:1728]	24.16	11.38	23.75	10.41	12.66	3.01	22.37	27.27	58.87	54.91	13.35	10.68	16.79	16.38	29.29	25.21	17.65	28.44	22.94	29.54	26.78	26.62	32.56	33.4	56.08	52.65	5.43	1.72	59.68	59.34	91.64	29.23	38.06	32.61	36.08	13.19	51.9	20.82	31.6	17.96	29.44	24.37	23.31	26.38	32.85	22.48
ENSG00000004939	6521	SLC4A1	solute carrier family 4 member 1 (Diego blood group) [Source:HGNC Symbol;Acc:HGNC:11027]	0.05	0.09	0.24	0.35	0.25	0.11	0.87	0.34	0.25	0.1	0.09	0.1	0.02	0.1	0.23	0.05	0.2	0.03	0.02	0.07	0.45	0.06	1.46	2.04	2.93	1.25	12.42	6.47	2.52	0.69	0.5	0.21	0.25	0.29	0.97	2.9	0	0.15	0	0.37	1.44	1.52	0.5	0.25	0.37	0.42
ENSG00000004948	799	CALCR	calcitonin receptor [Source:HGNC Symbol;Acc:HGNC:1440]	0	0.09	0.05	0.01	0.03	0.04	0.65	0.79	0	0	0.15	0.09	0.01	0.04	0.11	0.01	0.01	0.01	0	0	0.34	0.51	0.41	0.19	0.11	0.3	6.46	4.47	0.08	0.79	0.98	0	0.39	0.27	1.2	1.24	0	0.38	0	0.34	1.74	0.36	0.38	0.17	0.54	0.43
ENSG00000004961	3052	HCCS	holocytochrome c synthase [Source:HGNC Symbol;Acc:HGNC:4837]	13.45	10.5	14.31	8.57	3.68	2.37	10.23	13.45	21.27	21.31	7.71	4.98	6.17	5.33	10.24	11.87	11.66	19.15	4.04	6.93	11.65	12.68	29.36	31.86	21.46	13.63	3.55	3.27	20.21	24.34	17.74	14.56	15.15	12.23	5.9	7.79	11.93	4.24	10.54	4.42	14.07	5.08	8.7	10.73	13.41	10.94
ENSG00000004975	1856	DVL2	dishevelled segment polarity protein 2 [Source:HGNC Symbol;Acc:HGNC:3086]	12.47	8.85	11.86	8.15	10.22	3.41	15.78	18.47	20.91	13.32	6.58	5.35	5.44	8.74	23.16	15.85	9.32	18.2	5.82	9.95	8.62	6.14	24.22	19.36	24.38	11.65	34.73	31.42	27.58	27.42	33.04	13.2	20.35	16.07	19.65	17.78	38.78	20.19	26.61	27.81	15.72	5.79	9.69	10.58	8.2	9.72
ENSG00000005001	64063	PRSS22	serine protease 22 [Source:HGNC Symbol;Acc:HGNC:14368]	0.09	0.07	0	0.04	0.05	0.23	0.64	0.4	0.33	0	0.07	0.39	0.14	0	0.09	0	0.05	0.05	0	0	0.67	0.52	0.25	0.44	0	0	13.15	6.18	0.32	0.71	1.27	0	0.28	0.81	1.98	1.51	0.43	0.29	0	0.79	0.85	1.52	0.72	0.36	0.45	0.51
ENSG00000005007	5976	UPF1	UPF1 RNA helicase and ATPase [Source:HGNC Symbol;Acc:HGNC:9962]	25	22.02	23.77	19.32	18.1	11.33	21.52	24.09	35.86	28.36	22.52	17.54	17.54	27.67	12.66	19.22	15.24	32.62	20.35	35.95	29.1	34.86	37.22	33.24	50.43	84.38	19.63	19.21	83.98	68.14	68.14	66.05	49.61	37.87	37.05	21.94	56.57	39.43	39.61	41.29	16.09	11.1	20.36	19.87	17.72	21.51
ENSG00000005020	8935	SKAP2	src kinase associated phosphoprotein 2 [Source:HGNC Symbol;Acc:HGNC:15687]	75.16	43.67	40.85	28.35	32.39	11.77	59.17	62.59	40.06	38.69	70.04	41.66	37.18	55.58	134.78	131.07	28.05	51.07	77.81	126.35	56.07	54.94	46.91	47.15	188.12	250.43	18.78	22.48	126.15	90.41	151.71	32.43	37.27	38.54	38.09	24.09	119.01	39.81	49.31	28.45	44.95	13.13	35.07	35.23	40.77	27.06
ENSG00000005022	292	SLC25A5	solute carrier family 25 member 5 [Source:HGNC Symbol;Acc:HGNC:10991]	58.56	31.72	68.32	24.74	14.92	7.84	58.18	63.98	109.17	132.66	28.79	17.74	61.19	40.69	39.9	33.11	71.61	114.19	25.02	37.98	64.39	62.16	183.22	147.6	161.68	186.03	12.49	18.37	90.51	81.54	90.24	54.7	128.37	103.45	27.1	35.42	49.56	16.15	31.44	17.6	45.36	25.24	74.3	77.94	50.26	57.78
ENSG00000005059	55013	MCUB	mitochondrial calcium uniporter dominant negative beta subunit [Source:HGNC Symbol;Acc:HGNC:26076]	20.18	6.06	10.99	6.34	8.88	1.78	23.13	19.12	23.66	30.78	25.94	12.2	13.38	9.02	21.71	17.57	23.08	26.83	11.06	8.34	48.96	36.68	39.6	26.09	28.05	19.81	14.1	15.46	37.28	9.06	38.12	4.38	44.57	26.36	27.68	10.29	57.5	24.19	25.25	16.69	27.89	17.44	33.55	23.19	30.39	20.25
ENSG00000005073	3207	HOXA11	homeobox A11 [Source:HGNC Symbol;Acc:HGNC:5101]	0	0.02	0.27	0.14	0.11	0.05	0.37	0.71	0.23	0.05	0.16	0.12	0.08	0.12	0	0.05	0.17	0	0	0	0.58	0.49	0.99	0.33	0.51	0.1	14.04	12.05	0.51	0.82	1.09	0	0.15	0.45	0.9	1.51	0.18	0	0	0	0.84	0.83	0.35	0.16	0.23	0.41
ENSG00000005075	5439	POLR2J	RNA polymerase II subunit J [Source:HGNC Symbol;Acc:HGNC:9197]	27.24	20.07	25.12	15.18	24.84	19.61	31.79	36.87	52.38	58.47	20.11	14.15	51.46	44.87	34.24	35.75	36.22	63.27	42.63	75.81	47.99	54.02	50.71	45.91	130.48	122.8	19.66	30.51	100.68	76.04	83.16	99.93	75.08	72.1	39.71	34.72	54.82	32.3	28.31	31.36	26.15	23.65	20.77	22.46	35.51	31.07
ENSG00000005100	56919	DHX33	DEAH-box helicase 33 [Source:HGNC Symbol;Acc:HGNC:16718]	3.2	2.04	4	2.61	2.03	0.51	2.02	2.68	6.49	6.25	2.72	1.49	1.32	1.79	2.56	2.2	4.32	7.9	0.69	1.39	4.17	2.68	5.78	5.66	2.79	5.44	4.48	4.61	5.43	7.31	7.1	4.29	3.81	4.25	3.49	2.47	5.75	4.27	3.16	3.34	4.86	1.43	4.08	3.34	5.24	3.65
ENSG00000005102	4222	MEOX1	mesenchyme homeobox 1 [Source:HGNC Symbol;Acc:HGNC:7013]	0	0.08	0.15	0.04	0.09	0.01	0.42	0.52	0.05	0.57	0.04	0.25	0.39	0.06	0.38	0.06	0.14	0.28	0	0	0.35	0.45	0.64	0.17	0.1	0.21	10.68	14.12	0.65	0.72	1.66	1.1	0.57	0.75	1.51	1.98	0	0	0	0.81	1.63	1.41	0.56	0.74	0.75	0.88
ENSG00000005108	221981	THSD7A	thrombospondin type 1 domain containing 7A [Source:HGNC Symbol;Acc:HGNC:22207]	0.04	0.01	0.03	0.16	0.08	0.02	0.59	0.62	0	0.02	0.16	0.34	0.06	0.02	0.37	0.05	0.09	0.03	0	0.03	0.35	0.35	0.2	0.17	0.14	0.74	29.38	17.04	0.22	0.87	1.42	0	0.36	0.17	2.52	1.33	0	0.01	0	0.59	0.89	1.48	0.74	0.81	0.52	0.56
ENSG00000005156	3980	LIG3	DNA ligase 3 [Source:HGNC Symbol;Acc:HGNC:6600]	15.45	16.28	14.13	9.82	9.44	3.8	9.27	10.53	25.5	16.34	10.12	6.89	9.32	11.96	13.66	10.02	12.53	20.34	13.62	17.67	12.79	12.64	16.42	14.37	34.67	35.56	32.02	28.03	57.66	63.18	54.58	58.11	14.7	11.58	23.8	12.55	44.87	17.25	14.74	13.61	18.63	9.23	14.29	15.39	22.03	13.13
ENSG00000005175	79657	RPAP3	RNA polymerase II associated protein 3 [Source:HGNC Symbol;Acc:HGNC:26151]	17.26	13.29	21.18	11.19	6.53	2.29	16.99	20.67	20.02	25.66	19.54	14.94	16.84	19.12	24.35	23.43	13.05	21.05	12.29	27.57	26.31	28.08	26.12	25.56	35.33	63.09	5.44	7.24	33.95	36.75	58.48	27.17	29.37	25.8	12.82	9.31	30.55	14.97	20.7	11.54	16.2	15.26	18.46	19.9	22.21	18.7
ENSG00000005187	6296	ACSM3	acyl-CoA synthetase medium chain family member 3 [Source:HGNC Symbol;Acc:HGNC:10522]	9.46	3.43	1.52	0.73	1.03	0.19	2.44	3.09	0.72	0.69	8.32	5.16	0.44	0.27	1.53	0.83	9.69	9.65	5.68	6.45	2.32	3.03	7.62	2.92	2.96	4.65	35.12	42.74	4.34	6.64	3.82	0	7.09	5.02	6.74	5.35	84.88	37.6	39.66	26.78	22.97	11.81	9.04	9.64	12.32	12.06
ENSG00000005189	81691	REXO5	RNA exonuclease 5 [Source:HGNC Symbol;Acc:HGNC:24661]	0.82	0.52	0.69	0.36	0.08	0.29	1.02	3.36	1.11	3.2	0.68	1.14	2.3	4.26	0.14	0.25	0.56	1.85	0.04	0.72	1.25	1.86	2.54	3.14	1.97	2.78	10.44	17.51	3.86	1.91	3.16	2.69	1.85	1.34	3.53	1.27	2.78	3.02	2.14	6.08	1.54	1.78	1.94	2.78	1.15	1.67
ENSG00000005194	57019	CIAPIN1	cytokine induced apoptosis inhibitor 1 [Source:HGNC Symbol;Acc:HGNC:28050]	10.51	7.48	14.14	9.15	6.44	4.63	8.68	15.16	12.86	21.54	7.95	3.59	9.63	13.24	11.3	12.97	8	16.91	7.9	16.86	5.59	5.86	21.05	17.83	23.9	62.01	29.09	27.32	23	27.73	32.29	37.15	18.43	27.76	11.41	12.64	21.05	12.49	26.68	14.52	14.34	16.19	8.9	10.85	10.52	11.87
ENSG00000005206	56928	SPPL2B	signal peptide peptidase like 2B [Source:HGNC Symbol;Acc:HGNC:30627]	28.08	17.09	15.03	11.25	12.86	5.91	12.32	15.28	30.47	27.45	20.72	9.57	22.52	28.93	11.99	17.66	22.95	26.43	26.35	44.43	15.14	14.77	22.3	16.47	25.61	39.37	54.26	39.12	67.2	42.99	45.4	17.32	16.52	14.4	21.36	18.27	82.61	61.54	99.2	50.76	25.17	11.47	19.54	24.39	21.92	16.98
ENSG00000005238	80256	FAM214B	family with sequence similarity 214 member B [Source:HGNC Symbol;Acc:HGNC:25666]	1.58	1.17	1.11	0.52	1.06	0.44	1.99	3.36	1.5	1.63	3.85	1.46	1.37	1.89	1.41	2.25	1.32	2.32	1.04	0.93	3.71	2.23	3.52	2.06	3.41	2.6	22.18	18.67	2.77	3.43	4.2	1.07	2.91	1.75	4.35	4.41	5.13	1.77	1.51	2.39	1.66	2.28	2.42	1.77	2.35	2.74
ENSG00000005243	51226	COPZ2	coatomer protein complex subunit zeta 2 [Source:HGNC Symbol;Acc:HGNC:19356]	1.06	0.26	0.54	0.33	0.92	0.63	1.43	1.64	2.55	2.44	0.6	0.32	0.42	0.2	0.11	0.27	1	3.57	0	0.25	1.71	1.24	2.16	1.33	4.33	0.76	7.61	4.5	1.74	2.76	3.31	1.88	0.89	1.65	0.88	0.29	0	0.15	0	0	0.65	0.38	0.5	0.39	0.53	0.44
ENSG00000005249	5577	PRKAR2B	protein kinase cAMP-dependent type II regulatory subunit beta [Source:HGNC Symbol;Acc:HGNC:9392]	0.08	0.02	0.9	0.78	0.09	0.1	0.28	0.45	2.49	3.12	0.09	0.21	0.39	0.23	0.05	0.1	0.39	0.85	0.01	0.09	1.04	1.55	0.99	1.1	0.05	1.23	1.77	0.82	2.37	1.29	0.35	0.27	0.39	0.38	0.79	0.54	0.39	0.09	0	0.16	0.42	0.29	0.89	0.82	0.79	0.37
ENSG00000005302	10943	MSL3	MSL complex subunit 3 [Source:HGNC Symbol;Acc:HGNC:7370]	36.71	21.31	37.04	21.96	11.83	4.59	27.85	28.53	36.65	37.56	18.12	12.21	17.92	18.21	26.91	21.53	34.77	57.1	23.7	33.25	41.11	39.13	62.69	74.03	23.64	37.3	19.7	23.86	48.1	48.98	36.82	14.42	47.5	36.81	18.26	17.02	43.58	27.25	31.61	18.62	32.87	29.16	26.97	26.8	32.71	32.7
ENSG00000005339	1387	CREBBP	CREB binding protein [Source:HGNC Symbol;Acc:HGNC:2348]	71.45	53.19	68.48	61.92	40.39	19.08	59.89	71.87	78.34	84.03	53.13	35.79	38.51	52.26	80.47	85.74	39.49	66.95	73.34	116.89	61.46	61.94	129.21	119.51	65.27	116.93	42.9	35.57	177.17	176.71	216.4	148.07	144.63	90.95	78.67	53.63	114.88	92.83	91.34	94.3	66.17	43.97	61.49	63.95	78.83	61.06
ENSG00000005379	9256	TSPOAP1	TSPO associated protein 1 [Source:HGNC Symbol;Acc:HGNC:16831]	2.82	1.68	2.13	1.5	1.64	0.5	2.69	4.58	2.18	1.88	2.83	1.21	3.92	3.12	3.73	1.67	3.05	3.34	4.26	4.9	24.13	16.94	5.68	3.72	15.9	10.29	25.08	18.8	8.61	7.16	7.16	8.5	8.53	7.11	9.37	5.1	9.33	5.77	11.62	3.26	6	1.95	3.68	2.91	2.55	2.34
ENSG00000005381	4353	MPO	myeloperoxidase [Source:HGNC Symbol;Acc:HGNC:7218]	0.48	0	0.59	0	0.01	0.02	0.72	2.64	0.07	0.12	0.84	0.49	0	0.48	0.99	0	0.53	0.16	0	0.98	0.17	0.15	0.3	0.1	0	0.76	18.8	34.37	0.06	0.41	1.72	0	0.76	0.81	0.45	2.75	0	0	0	4.18	1.74	0.39	1.04	0.27	1.39	0.23
ENSG00000005421	5444	PON1	paraoxonase 1 [Source:HGNC Symbol;Acc:HGNC:9204]	0	0	0.03	0.04	0.04	0.05	0.47	0.59	0	0.04	0.2	0.13	0.01	0.09	0.52	0	0.1	0.02	0	0.05	0.18	0.33	0.2	0.23	0.04	0	9.64	7.66	0	0.51	0.42	0	0.12	0.46	0.52	1.96	0	0	0	0	0.15	0.14	0.21	0.22	0.62	0.71
ENSG00000005436	6936	GCFC2	GC-rich sequence DNA-binding factor 2 [Source:HGNC Symbol;Acc:HGNC:1317]	7.69	3.48	8.17	5.07	2.7	1.36	5.9	3.31	21.96	16.88	9.62	5.2	8.78	11.41	6.67	6.84	8.09	12.56	6.75	8.63	10.4	9.24	12.15	11.6	34.88	44.01	6.1	9.6	16.32	29.5	17.3	21.2	10.4	10.81	3.27	3.67	22.62	4.99	5.54	5.6	7.14	5.72	5.33	6.38	8	5.77
ENSG00000005448	84058	WDR54	WD repeat domain 54 [Source:HGNC Symbol;Acc:HGNC:25770]	6.96	2.31	3.48	1.41	2.05	1.38	4.38	4.73	4.94	3.42	2.89	3.17	3.57	6.37	5.12	2.65	4.26	5.65	3.32	3.2	6.92	8.09	12.29	6.58	9.26	10.08	15.83	8.91	10.29	5.79	9.91	12.62	5.24	7.04	3.5	9.08	13.85	3.4	8.51	5.06	4.76	0.98	6.87	8.1	3.9	4.46
ENSG00000005469	54677	CROT	carnitine O-octanoyltransferase [Source:HGNC Symbol;Acc:HGNC:2366]	4.11	2.07	1.87	1.82	2.82	0.31	1.6	2.64	8.3	5.32	1.41	1.16	1.75	4.74	2.88	2.47	2.13	3.04	1.66	3.23	2.35	2.74	4.76	1.83	5.41	6.68	2.53	3.21	4.29	1.47	5.73	4.83	2.45	1.88	1.31	1.96	8.87	4.56	6.47	8.34	2.38	1.26	1.5	1.88	1.84	1.5
ENSG00000005471	5244	ABCB4	ATP binding cassette subfamily B member 4 [Source:HGNC Symbol;Acc:HGNC:45]	4.64	1.52	10.28	7.31	8.28	1.98	8.44	9.23	2.41	2.34	6.32	3.12	17.27	19.04	6.8	6.77	10.54	11.23	2.27	2.9	9.94	7.41	13.76	12.07	5.61	4.55	31.61	21.77	7.37	5.77	22.63	9.44	1.27	0.79	8.71	4.88	51.16	19.01	26.27	15.59	21.83	14.8	15.9	10.73	20.87	18.69
ENSG00000005483	55904	KMT2E	lysine methyltransferase 2E [Source:HGNC Symbol;Acc:HGNC:18541]	107.45	56.82	101.75	59.74	82.9	22.08	148.58	167.81	88.46	77.15	72.94	38.61	45.37	50.79	110.89	101.71	52.33	79.02	100.49	181.69	104.17	92.37	140.64	130.7	117.91	167.74	36.1	14.91	200.41	202.55	265.64	74.25	198.97	173.55	96.6	71.58	215.19	80.97	104.79	72.54	134.14	70.72	140.01	136.18	165.73	115.32
ENSG00000005486	57414	RHBDD2	rhomboid domain containing 2 [Source:HGNC Symbol;Acc:HGNC:23082]	12.36	8.37	10.74	9.83	11.92	7.48	15.24	17.72	11	8.33	12.3	7.65	9.35	12.06	11.42	15.18	5.86	9.57	13.58	24.76	17.3	18.74	19.41	14.61	34.08	30.35	27.88	21.16	23.5	22.77	21.46	28.06	21.26	17.82	17.09	10.96	22.65	15.99	19.35	14.47	10.98	7.35	11.32	8.29	11.7	12.25
ENSG00000005513	30812	SOX8	SRY-box transcription factor 8 [Source:HGNC Symbol;Acc:HGNC:11203]	0.09	0.13	0.17	0.01	0.02	0.03	0.12	0.15	0.02	0.14	0.18	0.14	0.42	0.71	0.21	0.06	0.05	0.07	0	0.06	0.16	0.13	0.26	0.38	0.05	0.1	9.46	7.06	0.16	0.29	0.72	0	0.35	0.48	0.63	0.86	0	0.36	1.51	0.65	0.85	0.39	0.26	0.16	0.37	0.56
ENSG00000005700	25998	IBTK	inhibitor of Bruton tyrosine kinase [Source:HGNC Symbol;Acc:HGNC:17853]	11.81	6.22	11.63	6.8	4.15	0.83	4.81	4.61	21.94	18.53	7.72	5.35	8.71	9.84	11.82	13.67	4.93	7.6	7.07	13.98	12.76	10.64	7.77	6.95	14.85	16.06	8.38	9.12	15.93	23.81	29.9	10.79	16.64	14.07	7.57	5.51	22.59	7.25	12.1	7.2	9.78	6.25	8.32	9.1	11.56	8.51
ENSG00000005801	7748	ZNF195	zinc finger protein 195 [Source:HGNC Symbol;Acc:HGNC:12986]	20.73	11.91	12.3	9.25	8.47	1.53	12.32	13.48	14.44	14.18	9.42	7.52	13.96	15.63	10.87	12.15	15.52	18.99	9.44	16.76	14.38	13.47	14.43	17.76	29.1	28.47	44.95	21.51	26.87	36.74	52.44	32.24	11.46	11.68	11.5	9.44	24.9	12.98	12.05	21.22	20.06	14.61	13.74	14.46	15.19	13.88
ENSG00000005810	23077	MYCBP2	MYC binding protein 2 [Source:HGNC Symbol;Acc:HGNC:23386]	126.1	47.03	93.98	59.09	60.31	12.66	84.9	83.12	72.82	60.86	80.07	43.84	87.65	92.5	115.8	94.56	64.73	83.44	68.53	99.78	56.29	46.19	75.69	71.08	74.52	88.46	14.26	34.91	112.3	95.32	151.34	42.79	73.39	49.85	43.53	29.75	246.78	71.05	104.99	79.95	83.7	37.36	83.83	73.91	119.73	65.3
ENSG00000005812	26224	FBXL3	F-box and leucine rich repeat protein 3 [Source:HGNC Symbol;Acc:HGNC:13599]	34.65	17.02	31.04	17.18	15.62	3.56	28.44	23.85	27.82	28.89	23.77	15.21	21.98	22.35	35.2	37.64	19.9	35.78	24.64	34.47	32.14	25.46	30.79	38.98	34.07	37.56	16.64	3.97	55.85	56.38	81.04	22.11	57.64	50.32	26.69	17.38	52.69	17.81	28.17	14.83	33.04	27.79	25.82	25.41	34.62	32.64
ENSG00000005844	3683	ITGAL	integrin subunit alpha L [Source:HGNC Symbol;Acc:HGNC:6148]	42.94	9.55	43.42	27.31	40.54	20.11	33.28	33.24	100.38	71.71	19.11	10.87	10.42	5.87	85.91	35.11	48.37	50.94	8.55	7.24	54.56	38.41	55.07	32.32	128.27	74.32	21.17	9.8	84.76	40.2	91.64	52.15	48.56	27.89	23.04	15.27	97.65	36.79	69	31.45	14.41	11.49	43.67	34.2	31.43	18.47
ENSG00000005882	5164	PDK2	pyruvate dehydrogenase kinase 2 [Source:HGNC Symbol;Acc:HGNC:8810]	6.42	3.79	6.36	4.9	2.41	2.08	3.44	2.54	22.74	13.24	2.36	0.68	6.39	11.13	5.19	5.17	8.36	13.3	0.98	1.85	2.15	0.91	7.98	4.01	14.13	8.79	24.42	38.39	17.94	13.42	10.1	14.44	1.42	1.55	7.46	7.58	23.71	6.64	25.78	11.68	8.38	6.89	3.08	4.14	6.91	2.92
ENSG00000005884	3675	ITGA3	integrin subunit alpha 3 [Source:HGNC Symbol;Acc:HGNC:6139]	3.18	2.92	1.34	1.12	0.88	0.48	0.83	2.17	1.84	1.19	0.66	0.6	2.59	4.91	1.74	2.78	7.24	8.68	0.37	0.43	1.26	2.09	3.49	1.23	5.23	5.39	22.3	17.73	13.7	14.21	12.16	11.55	1.01	1.61	5.87	4.61	15.15	6.28	3.82	4.59	4.24	6.69	2.53	2.16	4.53	3.97
ENSG00000005889	7543	ZFX	zinc finger protein X-linked [Source:HGNC Symbol;Acc:HGNC:12869]	39.43	23.58	22.34	13.92	16.58	7.56	30.08	32	44	45.97	11.47	8.64	19.14	22.39	17.02	17.66	12.67	22.8	9.8	19.1	34.92	30.26	38.95	39.81	57	68.75	9.14	19.07	51.89	65.6	78.68	18.1	20.41	17.28	20.01	17.2	35.04	12.78	27.44	27.46	24.18	21.35	14.71	19.48	31.48	22.18
ENSG00000005893	3920	LAMP2	lysosomal associated membrane protein 2 [Source:HGNC Symbol;Acc:HGNC:6501]	12.14	5.29	7.05	3.88	3.65	0.59	8.62	7.35	15.65	12.94	8.85	4.41	5.67	4.92	8.66	6.72	7.14	11.58	4.52	7.42	10.78	9.79	19.07	17.32	23.99	31.99	2.85	6.96	7.6	12.66	16.06	1.16	8	6.82	8.1	7.25	9.8	4.43	8.4	5.69	9.65	5.75	8.26	6.87	12.09	10.26
ENSG00000005961	3674	ITGA2B	integrin subunit alpha 2b [Source:HGNC Symbol;Acc:HGNC:6138]	0.19	0.18	0.15	0.03	0.1	0.03	0.68	0.67	0.03	0.21	0.31	0.06	0.03	0.07	0.06	0.01	0.2	0.1	0	0.08	0.25	0.2	1.16	0.21	0	0.04	18.02	11.73	0.23	1.87	3.96	0	0.11	0.47	0.62	2.12	1.52	0.22	0.35	0	0.61	0.86	0.74	0.16	0.55	1.18
ENSG00000005981	51666	ASB4	ankyrin repeat and SOCS box containing 4 [Source:HGNC Symbol;Acc:HGNC:16009]	0	0	0.05	0.02	0.05	0.18	0.61	0.78	0.05	0.11	0.36	0.25	0.06	0	0.58	0.01	0.09	0	0.02	0	0.32	0.56	0.37	0.46	0.97	0.36	23.9	16.83	0	1.38	1.64	1.5	0.89	0.62	0.99	1.55	0.34	0	0	1.61	1.71	1.02	1.06	0.37	1.57	1.12
ENSG00000006007	51573	GDE1	glycerophosphodiester phosphodiesterase 1 [Source:HGNC Symbol;Acc:HGNC:29644]	6.1	4.15	8.51	5.53	3.92	1.67	5.45	5.66	8.8	8.96	6.04	3.58	5.36	4.89	4.74	4.25	4.17	6.81	5.03	7.04	6.92	8.19	24.32	19.17	14.06	11.17	39.19	12.75	16.04	14.51	16.76	9.2	11.44	8.66	8.59	6.33	9.64	6.99	5.6	6.7	8.11	3.71	6.87	5.94	7.62	6.51
ENSG00000006015	55049	REX1BD	required for excision 1-B domain containing [Source:HGNC Symbol;Acc:HGNC:26098]	13.8	9.68	14.19	9.82	10.82	7.21	8.34	9.53	18.21	19.18	8.72	5.63	12.41	17.88	4.55	4.24	9.68	19.48	3.35	5.49	13.37	13.85	19	10.31	28.48	21.87	12.07	16.16	24.3	20.48	21.3	65.76	11.75	10.31	10.06	6.9	10.03	16.02	26.85	17.19	6.87	3.73	10.21	8.61	8.76	7.89
ENSG00000006016	9244	CRLF1	cytokine receptor like factor 1 [Source:HGNC Symbol;Acc:HGNC:2364]	2.17	1.57	2.43	0.66	1.2	0.82	2.08	2.2	2.37	1.4	2.37	1.56	1.47	1.37	0.54	0.41	1.34	3.12	0.48	1.91	3.06	4.04	3.34	0.75	1	3.92	31.28	25.9	9.27	7.05	10.76	13.38	4.4	4.05	5.3	3.47	4.91	3.71	2.96	7.04	8.28	4.91	3.8	3.1	5.34	3.97
ENSG00000006025	114881	OSBPL7	oxysterol binding protein like 7 [Source:HGNC Symbol;Acc:HGNC:16387]	4.52	3.8	4.86	2.68	2.29	1.1	2.65	4.54	10.27	6.62	1.71	2.29	3.29	3.79	6.31	4.05	3.92	4.83	4.03	5.62	2.68	2.54	5.95	5.98	4.47	4.86	13.76	10.49	10.88	11.77	11.76	19.04	5.09	3.86	5.2	4.62	9.49	3.66	12.64	7.95	6.42	1.47	2.27	3.23	2.32	2.52
ENSG00000006042	26022	TMEM98	transmembrane protein 98 [Source:HGNC Symbol;Acc:HGNC:24529]	0.11	0.04	0.07	0.02	0.08	0.02	0.4	0.84	0.02	0.02	0.13	0.1	0.25	0.6	0.51	0.06	0.27	0.08	0	0	0.51	0.73	0.28	0.36	0.32	0.07	8.81	11.9	0.13	0.65	1.47	0	0.49	0.87	1.19	1.43	0	0.08	0.09	0.59	0.85	1.81	0.81	0.41	1.16	0.72
ENSG00000006047	51087	YBX2	Y-box binding protein 2 [Source:HGNC Symbol;Acc:HGNC:17948]	0	0.04	0.07	0.02	0.08	0.03	0.19	0.38	0	0.13	0.05	0.17	0.03	0	0.31	0.01	0.04	0.03	0.09	0	0.18	0.23	0.76	0.19	0.08	0	5.37	6.43	0.45	0.48	0.75	0.07	0.26	0.24	1.87	1.2	0.05	0.27	0.04	0.6	0.41	1.01	0.55	0.25	0.43	0.67
ENSG00000006059	3883	KRT33A	keratin 33A [Source:HGNC Symbol;Acc:HGNC:6450]	0	0	0.03	0	0	0.05	0.11	0.16	0	0	0.15	0.03	0	0	0	0	0.06	0	0	0	0.04	0.12	0.13	0.12	0.08	0	0.59	4.28	0	0	0.1	0.18	0.24	0	0.12	0.14	0	0	0	0	0	0.09	0.33	0.04	0.08	0.2
ENSG00000006062	9020	MAP3K14	mitogen-activated protein kinase kinase kinase 14 [Source:HGNC Symbol;Acc:HGNC:6853]	18.13	23.94	12.81	13.97	10.47	8.79	10.68	16.04	26.64	38.69	10.8	18.8	6.08	19.5	18.72	55.76	14.82	48.71	13.51	22.99	10.45	25.9	16.43	23.26	38.39	102.76	11.57	12.4	44.49	157.95	48.3	183.33	21.14	19.5	27.35	26.71	41.67	54.59	47.9	73.03	13.04	21.98	13.67	33.12	16.23	33.98
ENSG00000006071	6833	ABCC8	ATP binding cassette subfamily C member 8 [Source:HGNC Symbol;Acc:HGNC:59]	0.16	0.22	0.38	0.19	0.24	0.36	2.42	1.67	0.09	0.19	1.23	1.19	4.35	9.58	0.59	0.25	0.81	1.17	0	0.07	2.23	4.56	1.46	0.68	0	1.24	24.38	36.57	3.6	0.91	4.83	0.57	1.2	1.12	3	2.28	0	0.28	0.39	5.18	9.73	3.38	2.29	1.07	0.94	1.53
ENSG00000006116	10368	CACNG3	calcium voltage-gated channel auxiliary subunit gamma 3 [Source:HGNC Symbol;Acc:HGNC:1407]	0	0.09	0.09	0.04	0.16	0.02	0.6	1.18	0.05	0.18	0.1	0.16	0.06	0.1	0.29	0.04	0.06	0.03	0	0.04	0.52	0.52	0.6	0.26	0	0.13	9.23	11.49	0.15	0.34	0.81	0	0.64	0.4	1.13	1.21	0	0.22	0	0.54	1.53	0.63	1	0.54	0.96	1.06
ENSG00000006118	54972	TMEM132A	transmembrane protein 132A [Source:HGNC Symbol;Acc:HGNC:31092]	6.67	4.71	1.23	2.69	3.44	1.18	4.36	6.1	0.51	1.74	4.04	3.88	2.95	8.32	3.53	8.87	1.93	4.38	5.81	9.05	4.69	5.31	3.09	5.28	10.42	19.02	21.75	24.23	3.21	10	9.1	6.19	1.89	4.46	9.75	9.81	8.64	14.23	6.36	9.19	4.54	3.16	4.25	3.85	3.92	4.49
ENSG00000006125	163	AP2B1	adaptor related protein complex 2 subunit beta 1 [Source:HGNC Symbol;Acc:HGNC:563]	51.92	26.67	47.94	30.36	26.6	12.63	28.75	31.99	94.57	77.59	37.67	21.89	27.62	38.56	43.97	65.15	38.13	68.16	34.01	56.8	43.88	42.65	63.01	57.98	100.6	103.32	10.21	12.89	202.36	210.15	210.74	141.67	75.97	57.99	29.84	25.6	99.95	37.56	45.57	37.25	37.02	23.19	33.25	34.93	34.84	36.15
ENSG00000006128	6863	TAC1	tachykinin precursor 1 [Source:HGNC Symbol;Acc:HGNC:11517]	0	0	0.1	0	0	0	0.38	0	0	0	0.17	0.41	0	0	0	0	0	0	0	0	0.14	0.12	0	0	0	0	22.47	18.75	0	0	0.37	0	0.07	0.43	4.21	0.2	0.97	0.19	0	0	0	0	1.3	1.07	1.03	0.72
ENSG00000006194	10127	ZNF263	zinc finger protein 263 [Source:HGNC Symbol;Acc:HGNC:13056]	22	11.64	21.18	16.54	14.08	4.97	21.94	24.41	23.62	26.74	22.25	14.71	23.84	19.56	15.46	20.02	16.92	25.82	22	30.49	24.76	22.13	64.05	39.51	52.25	56.26	23.22	29.15	45.43	56.06	49.5	38.73	42.37	29.4	37.76	28.83	40.89	27.35	31.09	16.87	39.11	14.89	21.92	21.08	19.02	21.62
ENSG00000006210	6376	CX3CL1	C-X3-C motif chemokine ligand 1 [Source:HGNC Symbol;Acc:HGNC:10647]	0	0.01	0.66	0.28	0.05	0.03	0.43	0.69	2.32	2.09	0.08	0.11	0.08	0.06	0.21	0.06	0.56	1.63	0	0	0.24	0.26	2.07	1.61	0.32	0.41	12.64	11.72	0.56	0.49	1.12	0	1.08	0.71	1.2	2.5	0.1	0.1	0.2	0.45	1.1	0.34	0.52	0.28	0.61	0.66
ENSG00000006282	64847	SPATA20	spermatogenesis associated 20 [Source:HGNC Symbol;Acc:HGNC:26125]	3.83	4.59	4.86	4.51	6.85	3.5	7.49	12.24	10.54	7.99	2.62	1.97	3.1	8.05	7.4	10.55	7.01	11.16	0.54	1.21	9.32	10.68	10.41	8.42	22.57	19.21	51.94	26.81	12.03	10.44	16.64	12.62	5.48	5.78	9.41	3.64	7.33	3.9	6.48	3.02	3.94	2.33	2	2.93	1.23	1.62
ENSG00000006283	8913	CACNA1G	calcium voltage-gated channel subunit alpha1 G [Source:HGNC Symbol;Acc:HGNC:1394]	0.11	0.04	0.14	0.09	0.07	0.06	0.46	0.68	0	0.08	0.27	0.29	0.18	0.21	0.07	0.07	0.1	0.26	0.02	0.01	1.03	1.09	0.49	0.38	0.68	0.37	7.67	3.9	0.68	1.63	1.07	0.63	0.33	0.27	0.32	1.32	0.41	0.05	0.3	1.01	1.55	0.78	0.56	0.2	0.62	0.64
ENSG00000006327	51330	TNFRSF12A	TNF receptor superfamily member 12A [Source:HGNC Symbol;Acc:HGNC:18152]	0.48	0.34	0.44	0.31	0.14	0.13	2.08	1.35	0.79	0.15	4.27	2.2	3.06	2.41	0.27	0.4	0.32	0.64	0.29	0.08	2.13	1.37	1.59	0.93	1.11	1.84	5.15	1.18	8.5	1.78	9.52	5.77	1.47	1.53	4.44	4.79	3.36	3.13	4.9	0.79	2.46	1.55	2.91	2.01	3.65	2.74
ENSG00000006377	1750	DLX6	distal-less homeobox 6 [Source:HGNC Symbol;Acc:HGNC:2919]	0.07	0	0	0.08	0.1	0.14	0.57	1.76	0.03	0.02	0.53	0.27	0.08	0.06	0.16	0	0.11	0.02	0	0	0.73	0.57	0.14	0.93	0	0.18	20.81	22.22	1.04	2.66	1.66	0	1.11	0.58	0.9	2.28	0	0.23	0.27	0.17	2.4	1.56	1.04	0.78	1.13	0.88
ENSG00000006432	4293	MAP3K9	mitogen-activated protein kinase kinase kinase 9 [Source:HGNC Symbol;Acc:HGNC:6861]	10.82	4.77	6.41	6.58	2.87	1.23	7.07	9.56	7.99	7.52	4.05	2.4	2.93	3.5	6.7	4.27	4.53	6.19	4.46	7.62	8.41	7.85	8.2	8.83	7.63	7.33	55.58	59.76	12.85	13.59	21.54	7.08	14.15	8.17	16.23	11.63	14.44	8.27	4.88	6.5	10.11	5.96	8.85	7.84	8.98	7.24
ENSG00000006451	5898	RALA	RAS like proto-oncogene A [Source:HGNC Symbol;Acc:HGNC:9839]	7.83	2.84	15.69	7.96	9.09	4.81	32.38	36.25	18.69	20.15	27.33	14.12	13.82	10.07	16.31	14.44	14.46	20.92	8.45	23.19	40.24	37.61	30.32	21.66	47.87	34.93	8.03	2.88	28.4	38.87	34.78	7.76	34.76	27.5	16.85	12.09	28.92	14.47	23.5	10.61	22.85	17.38	24.89	22.17	34.81	21.42
ENSG00000006453	55971	BAIAP2L1	BAI1 associated protein 2 like 1 [Source:HGNC Symbol;Acc:HGNC:21649]	1.82	1.33	1.78	0.99	9.55	5.14	10.71	12.17	0.45	1.42	8.61	6.51	0.41	0.44	0.92	0.57	1.65	1.81	5.4	15.72	3.05	2.38	1.38	1.78	160.54	115.72	24.93	19.24	2.67	2.49	3.18	2.72	0.63	0.78	7.03	8.01	1.26	1.36	10.74	6.2	2.85	1.77	15.25	14.01	6.9	6.37
ENSG00000006459	80853	KDM7A	lysine demethylase 7A [Source:HGNC Symbol;Acc:HGNC:22224]	17.4	26.91	12.53	13.96	7.16	1.4	14.84	17.36	2.74	6.55	7.91	13.9	5.65	12.54	8.93	21.32	8.47	16.94	10.2	18.75	25.2	34.77	9.49	9.76	27.57	109.36	8.57	12.39	12.77	34.79	31.55	22.03	12.93	13.65	8.64	8.94	46.77	15.55	26.44	32.2	20.87	16.54	24.48	23.65	22.73	28.18
ENSG00000006468	2115	ETV1	ETS variant 1 [Source:HGNC Symbol;Acc:HGNC:3490]	0.01	0.12	0.06	0.26	0.14	0.01	1.63	2.1	0.05	0.14	0.22	0.42	0.01	0.03	1.05	0.6	0.09	0.22	0.03	0.19	0.72	0.76	0.26	0.21	0	0.85	21.79	17.95	0.63	1.15	1.07	0	0.25	0.6	1.23	3.4	0.64	0.01	0	0.8	2.66	1.35	0.95	0.51	2.03	1.13
ENSG00000006530	55750	AGK	acylglycerol kinase [Source:HGNC Symbol;Acc:HGNC:21869]	10.21	3.98	10.24	5.84	4.68	2.52	7.29	9.53	13.56	14.01	6.81	2.7	7.77	10.13	7.32	5.56	6.45	11.25	8.3	7.54	13.21	12.56	11.72	10.62	16.53	27.2	52.43	34.04	16.43	13.84	22.74	16.28	7.07	7.09	11.96	10.58	17.09	8.36	9.03	10.09	11.19	10.46	9.08	7.6	12.35	8.37
ENSG00000006534	221	ALDH3B1	aldehyde dehydrogenase 3 family member B1 [Source:HGNC Symbol;Acc:HGNC:410]	0.43	0.13	0.18	0.16	0.12	0.09	0.72	0.21	0.32	0.19	0.22	0.21	0.59	0.86	0.13	0.29	0.51	0.13	0.26	0.28	0.38	0.38	0.68	0.31	0.76	0.17	9.62	8.2	0.49	1.35	0.68	0	0.69	0.71	0.74	1.15	0.25	1.75	0.2	2.85	1.05	0.47	0.76	0.4	0.73	1.5
ENSG00000006555	55001	TTC22	tetratricopeptide repeat domain 22 [Source:HGNC Symbol;Acc:HGNC:26067]	0.58	0.31	1.3	1.3	0.62	0.16	1.06	1.49	0.87	0.92	0.55	0.41	0.45	0.6	1.43	1.1	0.73	1.01	0.04	0.24	1.38	1.34	1.35	0.47	0.49	1.51	17.24	10.66	0.95	1.53	1.97	0.53	0.78	1.03	2.71	3.44	3.42	1.87	2.96	4.29	2.63	1.85	2.1	1.44	1.98	2.13
ENSG00000006576	57157	PHTF2	putative homeodomain transcription factor 2 [Source:HGNC Symbol;Acc:HGNC:13411]	16.54	8.98	12.93	8.28	9.33	2.1	21.4	24.43	15.86	14.2	14.01	8.91	8.92	13.6	20.15	17.49	9.16	12.85	19.98	25.99	15.48	12.24	15.22	11.98	45.61	60.19	12.07	12.14	14.14	16.09	23.57	2.54	19.28	12.75	7.56	5.85	35.11	14.91	14.85	16.24	10.05	7.71	17.16	20.89	11.24	14.49
ENSG00000006606	10344	CCL26	C-C motif chemokine ligand 26 [Source:HGNC Symbol;Acc:HGNC:10625]	0	0	0	0.09	0	0	0.14	0.2	0	0	0.43	0.1	0	0	0	0	0	0	0	0	0	0	0	0	0	0.65	0	0	0.19	3.4	0	0	0	0	0	0.53	0	0	0	0	0	0	0	0.3	0	0
ENSG00000006607	9855	FARP2	FERM, ARH/RhoGEF and pleckstrin domain protein 2 [Source:HGNC Symbol;Acc:HGNC:16460]	24.9	18.12	18.2	10.82	12.42	3.81	14.78	16.37	44.26	29.15	16.58	9.31	15.4	22.3	19.5	31.86	22.89	31.48	17.13	22.3	22.27	23.58	32.25	29.63	25.06	34.47	47.54	52.38	34.32	22.73	36.61	27.56	35.67	26.95	41.6	25.61	59.29	33.68	43.61	21.05	15.66	15.93	20.53	19.71	29.51	21.6
ENSG00000006611	10083	USH1C	USH1 protein network component harmonin [Source:HGNC Symbol;Acc:HGNC:12597]	0	0.11	0.11	0.08	0.15	0.05	0.54	0.68	0.05	0	0.04	0.12	0	0	0.23	0	0	0.32	0	0	0.59	0.22	0.45	0.4	0	0	10.02	5.98	0	1.05	0.53	0	0.12	0.36	1.69	2.07	0	0	0	0	0	0.42	0.34	0.22	0.31	0.62
ENSG00000006625	79017	GGCT	gamma-glutamylcyclotransferase [Source:HGNC Symbol;Acc:HGNC:21705]	5.12	2.01	4.76	1.6	2.09	1.28	4.69	5.32	9.61	11.24	3.81	2.7	12.1	9.71	7.56	5.6	5.1	10.93	1.23	1.21	8.82	8.72	5.9	5.28	18.38	10.7	2.38	4.67	11.56	9.31	8.22	0.43	7.08	5.03	0.68	1.45	7.01	2.69	10.13	2.75	3.84	1.91	7.57	5.8	7.41	5.95
ENSG00000006634	10926	DBF4	DBF4 zinc finger [Source:HGNC Symbol;Acc:HGNC:17364]	13.46	6.22	21.18	12.16	11.7	4.18	32.43	34.56	29.07	31.77	14.03	8.47	14.64	11.92	13.01	15.43	11.57	23.12	23.1	40.17	28.86	22.75	17.49	24.42	40	36.93	21.72	9.02	32.58	26.94	40.48	12.22	44.72	40.58	11.89	12.63	29.04	10.32	15.62	12.49	15.64	12.14	23.05	23.83	19.36	21.06
ENSG00000006638	6915	TBXA2R	thromboxane A2 receptor [Source:HGNC Symbol;Acc:HGNC:11608]	0.07	0	0.22	0	0.02	0.03	0.29	0.52	0.07	0.1	0.32	0.21	0.11	0.06	0.7	0	0.18	0.09	0.2	0	0.37	0.46	0.14	0.13	1.05	0.07	6.65	5.66	0.77	1.23	1.04	0	0.46	0.41	0.55	0.61	2.36	1.87	1.31	1.97	1.95	0.8	0.42	0.19	1.09	1.12
ENSG00000006652	3475	IFRD1	interferon related developmental regulator 1 [Source:HGNC Symbol;Acc:HGNC:5456]	15.07	8.32	18.9	13.29	13.89	4.47	48.09	51.78	17.2	18.72	18.01	11.64	8.26	11.07	14.63	14.93	11.07	19.17	14.61	21.84	37.3	36.5	24.45	22.5	23.14	32.9	27.41	16.17	37.81	42.18	41.86	30.43	43.75	29.85	23.59	16.5	45.57	32.61	22.9	17.47	32.76	22.98	34.15	33.38	41.8	33.91
ENSG00000006659	56891	LGALS14	galectin 14 [Source:HGNC Symbol;Acc:HGNC:30054]	0	0	0	0	0	0	0.25	0	0	0	0	0.11	0.13	0	0	0	0	0	0	0	0	0.08	0.32	0	0	0	2.95	13.59	0	1.04	0.19	0	0	0.11	0	0	0	0	0	0	0	0	0.44	0	0.84	0
ENSG00000006695	1352	COX10	cytochrome c oxidase assembly factor heme A:farnesyltransferase COX10 [Source:HGNC Symbol;Acc:HGNC:2260]	6.52	4.13	8.04	5.4	4.42	1.74	7.27	8.12	8.17	9.87	3.74	2.38	3.3	5.15	10.04	7.2	7.25	11.78	6.23	6.26	4.76	4.94	10.37	9.72	9.17	11.96	13.01	21.15	18.44	13.6	15.04	2.62	10.34	7.55	14.82	8.95	26.12	11.73	6.34	10.11	10.39	4.43	9.52	8.62	8.26	6.86
ENSG00000006704	9569	GTF2IRD1	GTF2I repeat domain containing 1 [Source:HGNC Symbol;Acc:HGNC:4661]	0.29	0.07	0.33	0.31	0.08	0.02	0.41	0.34	0.31	0.04	1.15	0.52	1.42	1.22	0.05	0.01	0.32	0.17	0	0	3.15	1.78	0.84	0.24	1.21	1.22	3.57	9.26	1.76	0.44	2.74	0.14	0.52	0.37	1.14	1.37	1.83	0.58	3.48	1.5	3.8	2.18	2.19	1.58	4.01	1.51
ENSG00000006712	54623	PAF1	PAF1 homolog, Paf1/RNA polymerase II complex component [Source:HGNC Symbol;Acc:HGNC:25459]	31.87	21.79	34.42	29.45	20.69	17.62	39.87	48.64	44.87	45.16	28.98	15.61	23.37	29.67	38.53	40.54	21.67	41.6	29.6	41.6	42.59	40.95	47.62	50.29	55.89	70.17	39.92	31.17	111.59	107.05	84.96	182.29	98.84	80.99	85.03	60.61	88.07	67.66	54.38	35.82	47.36	37.17	40.46	46.2	67.49	51.55
ENSG00000006715	27072	VPS41	VPS41 subunit of HOPS complex [Source:HGNC Symbol;Acc:HGNC:12713]	61.98	25.5	28.03	20.71	30.64	7.57	41.89	43.94	59.99	50.6	62.26	37.45	33.38	41.5	67.76	71.4	25.46	34.94	40.21	66.06	39.03	26.95	51.36	58.58	121.61	109.17	13.21	14.53	103.85	62.66	88.35	43.61	39.39	33.49	31.92	17.95	89.06	31.64	79.28	44.18	43.65	17.21	35.18	29.53	44.08	28.17
ENSG00000006740	9912	ARHGAP44	Rho GTPase activating protein 44 [Source:HGNC Symbol;Acc:HGNC:29096]	3.59	1.56	1.8	1.1	6.39	1.87	7.5	8.93	2.37	2.4	2.47	1.59	4.32	3.01	5.96	2.29	3.22	4.25	1.62	1.12	3.6	3.49	3.56	1.83	0.67	1.78	15.91	17.58	6.53	7.6	8.1	1.96	2.06	1.79	4.99	3.98	2.73	0.99	2.14	1.89	3.19	2.26	3.6	2.26	2.91	2.12
ENSG00000006744	60528	ELAC2	elaC ribonuclease Z 2 [Source:HGNC Symbol;Acc:HGNC:14198]	31.05	17.26	36.65	22.65	22.18	12.77	24.82	28.76	43.65	46.51	17.31	12.66	12.77	16.78	25.26	29.1	25.25	44.92	16.49	18.82	19.49	21.45	48.51	35.1	35.45	52.09	25.69	17.97	76.48	75.79	76.84	80.07	42.88	34.01	38.51	29.94	51.11	23.07	45.21	20.73	16.62	17.73	18.96	23.41	20.25	21.14
ENSG00000006747	85477	SCIN	scinderin [Source:HGNC Symbol;Acc:HGNC:21695]	0.09	0.02	0.43	0.33	0.18	0.1	2.42	3.64	0.07	0.75	0.5	0.5	0.1	0	0.28	0.3	0.06	0	0.06	0.52	1.39	2.2	0.87	0.07	0.16	1.1	26.27	23.63	0.11	2.3	1.99	0	1.08	0.69	5.14	9.63	1.37	0.05	2.14	0.58	3.17	2.84	1.91	1.15	2.01	2.03
ENSG00000006756	414	ARSD	arylsulfatase D [Source:HGNC Symbol;Acc:HGNC:717]	0.26	0.15	0.16	0.03	0.56	0.21	0.79	1.53	0.01	0.1	0.56	0.44	2.81	3.05	0.22	0.03	2.44	4.62	0.13	0.75	0.58	1.36	2.02	0.37	0.25	0.22	21.42	8.7	3.57	2.29	1.92	0	0.16	0.25	1.43	2.51	2.54	2.33	5.82	2.25	6.82	3.84	1.34	1.34	1.75	2.78
ENSG00000006757	8228	PNPLA4	patatin like phospholipase domain containing 4 [Source:HGNC Symbol;Acc:HGNC:24887]	4.78	2.73	2.48	1.24	2.15	1.67	4.11	3.08	1.57	3.08	2.03	0.82	1.6	1.22	2.2	1.24	2.05	3.55	1.85	2.51	4.27	4.64	6.36	3.29	29.38	26.22	6.5	6.12	2.88	1.5	2.24	3.14	0.96	1.7	3.65	1.25	1.59	1	1.73	3.89	2.8	2.14	0.61	0.75	1.4	1.61
ENSG00000006788	8735	MYH13	myosin heavy chain 13 [Source:HGNC Symbol;Acc:HGNC:7571]	0	0.01	0.07	0	0	0	0.1	0.07	0	0.04	0	0.03	0.01	0	0.07	0	0.01	0	0	0	0.04	0.03	0	0.02	0	0	1.5	2.28	0.02	0.02	0.27	0	0.03	0.02	0.15	0.25	0	0	0.38	0	0.09	0.11	0.05	0.04	0.08	0.12
ENSG00000006831	79602	ADIPOR2	adiponectin receptor 2 [Source:HGNC Symbol;Acc:HGNC:24041]	11.28	7.13	8.53	5.54	5.21	1.95	9.43	8.27	15.6	13.85	6.75	4.58	12.96	12.73	12.67	14.04	6.16	10.84	5.76	13.45	9.95	9.37	16.21	10.64	11.5	12.83	21.08	24.96	19.21	22.43	27.88	14.6	16.46	12.65	12.93	17.78	20.48	9.13	9.07	15.94	12.93	5.72	11.34	10.61	11.17	11.65
ENSG00000006837	51265	CDKL3	cyclin dependent kinase like 3 [Source:HGNC Symbol;Acc:HGNC:15483]	1.09	0.25	0.58	0.12	0.48	0.31	0.95	0.59	0.7	2.15	0.42	0.33	0.29	0.2	0.33	0.12	0.19	0.53	0.14	0.72	0.52	0.57	1.12	0.12	1.45	2.73	5.9	2.66	0.06	0.82	0.22	2.58	1.32	1.29	0.41	4.4	1.21	0.41	0.2	1.73	0.2	0.11	0.95	0.08	0.09	0.95
ENSG00000007001	151531	UPP2	uridine phosphorylase 2 [Source:HGNC Symbol;Acc:HGNC:23061]	0	0.05	0.04	0	0	0.04	0.23	0.98	0.07	0.06	0.02	0.09	0	0.04	0.5	0	0.05	0.12	0	0.02	0.32	0.67	0.11	0.06	0	0	4	11.63	0.09	2.31	0.87	0	0.56	0.75	1.43	3.07	0	0	0	0.68	1.5	2.32	0.58	0.53	0.4	1.46
ENSG00000007038	10942	PRSS21	serine protease 21 [Source:HGNC Symbol;Acc:HGNC:9485]	0.38	0	0.04	0.12	0.13	0.04	0.41	0.42	0	0.17	0.46	0.1	0	0	0	0.29	0	0	0	0	0.21	0.62	0	0	0	0	26.71	5.03	0	0	0.5	0	0.09	0.84	1.09	1.7	0.53	0.32	0	1.4	0.7	0.35	0.57	0.15	0	0.63
ENSG00000007047	57787	MARK4	microtubule affinity regulating kinase 4 [Source:HGNC Symbol;Acc:HGNC:13538]	11.6	11.05	19.2	12.58	11.75	8.94	11.27	12.76	20.26	25.46	15.31	10.01	8.87	10.12	13.44	16.35	13.75	18.2	15.86	18.99	11.22	9	30.1	22.59	35.44	22.37	9.87	9.15	38.3	37.32	35.89	47.39	32.2	27.14	22.49	12.58	19.25	26.82	16.48	26.17	10	10.29	10.07	11.58	11.53	7.98
ENSG00000007062	8842	PROM1	prominin 1 [Source:HGNC Symbol;Acc:HGNC:9454]	0	0	0	0	0	0.1	0.52	0.29	0.02	0.22	0.11	0.19	0.28	0	0.5	0	0.11	0.06	0	0.01	0.33	0.54	0.35	0.29	0	0	31.82	21.89	0.15	0.08	0.39	0	0.16	0.38	0.72	1.54	0.06	0.04	0	0.27	2.04	0.94	0.7	0.38	0.69	0.66
ENSG00000007080	115098	CCDC124	coiled-coil domain containing 124 [Source:HGNC Symbol;Acc:HGNC:25171]	21.64	21.12	22.21	19.99	16.73	16.1	12.46	14.34	36.45	35.6	14.54	11.87	19.34	28.15	31.45	31.29	16.92	33.62	12.47	19.9	19.47	18.27	51.11	49.3	72.97	62.1	14.91	16.83	73.04	63.43	50.58	136.41	38.79	29.98	32.11	21.14	49.48	51.61	54.44	32.4	14.7	11.19	14.71	17.46	20.53	16.7
ENSG00000007129	90273	CEACAM21	carcinoembryonic antigen related cell adhesion molecule 21 [Source:HGNC Symbol;Acc:HGNC:28834]	2.89	1.18	0.86	0.02	1.07	0.52	1.08	0.8	0.19	0.17	2.09	1.28	2.59	3.37	0.38	0.66	1.56	2.32	0.34	0.44	1.33	0.73	1.99	0.17	3.62	3.42	5.26	4.97	2.07	0.66	1.37	1.96	0.68	0.68	3.23	1.3	5.62	3.67	6.67	2.33	1.35	0.53	2.98	1.4	1.53	0.74
ENSG00000007168	5048	PAFAH1B1	platelet activating factor acetylhydrolase 1b regulatory subunit 1 [Source:HGNC Symbol;Acc:HGNC:8574]	43.4	29.01	45.12	27.3	26.7	10.5	60.16	62.91	45.15	48.43	29.93	19.78	19.75	19.45	74.04	66.28	28.08	38.92	19.63	31.35	37.29	31.42	77.7	52.21	67.24	88.16	25.06	14.1	105.07	126.68	114.89	44.78	98.03	72.97	52.8	32.56	108.42	32.69	36.89	48.05	50.29	28.56	59.42	60.99	64.12	46.54
ENSG00000007171	4843	NOS2	nitric oxide synthase 2 [Source:HGNC Symbol;Acc:HGNC:7873]	0	0.01	0.03	0.01	0.01	0	0.08	0.11	0	0	0.02	0.03	0.02	0	0	0.03	0.02	0	0	0	0.1	0.1	0.08	0.13	0	0.07	1.3	1.05	0.21	0.04	0.35	0	0.04	0.02	0.13	0.04	0.07	0	0	0.17	0.17	0	0.12	0.01	0.07	0.06
ENSG00000007174	1770	DNAH9	dynein axonemal heavy chain 9 [Source:HGNC Symbol;Acc:HGNC:2953]	0.4	0.07	0.52	0.07	0.29	0.2	2.95	3.52	0.02	0.16	0.44	0.65	0.01	0.54	0.52	0.07	1.16	0.91	0.02	0	0.77	1.02	1.15	1.46	0	0.06	55.54	56.27	0.58	3.96	3.41	0.12	1.03	2.59	5.08	12.54	0.31	0.18	0.46	4.9	9.45	9.58	3.83	2.69	3.99	4.26
ENSG00000007202	9703	KIAA0100	KIAA0100 [Source:HGNC Symbol;Acc:HGNC:28960]	58.29	33.33	47.96	37.33	29.46	11.32	40.68	49.59	116.57	91.57	33.31	26.07	35.87	51.29	45.19	62.64	29.52	55.27	57.4	75.44	39.75	45.52	75.3	67.41	76.83	98.58	47.14	52.82	101.21	122.45	129.02	74.84	58.44	44.72	42.12	47	93.07	43.73	65.77	76.22	34.95	25.19	42.66	44.92	41.58	41.55
ENSG00000007216	9058	SLC13A2	solute carrier family 13 member 2 [Source:HGNC Symbol;Acc:HGNC:10917]	0.09	0	0	0	0.06	0.02	0.34	0.29	0.02	0.08	0.04	0.15	0.06	0.02	0.53	0	0.07	0.06	0	0	0.25	0.2	0.29	0.1	0	0	4.73	6.63	0.11	0.28	0.49	0	0.22	0.21	0.82	0.81	0	0	0	0	1.05	0.97	0.64	0.27	0.29	0.83
ENSG00000007237	8522	GAS7	growth arrest specific 7 [Source:HGNC Symbol;Acc:HGNC:4169]	3.06	2.8	3.31	2.84	4.94	2.18	8.15	9.06	3.38	2.97	3.13	5.79	5.87	8.42	1.23	2.93	2.22	6.4	0.6	1.48	2.7	2.89	0.3	1.41	7.38	7.52	8.61	22.06	1.81	0.77	1.91	1.35	2.29	1	3.77	2.13	16.76	19.58	7.7	17.43	9.51	6.71	6.69	10.69	10.94	15.63
ENSG00000007255	79090	TRAPPC6A	trafficking protein particle complex 6A [Source:HGNC Symbol;Acc:HGNC:23069]	3.61	2.46	1.83	1.62	1.18	0.72	2.08	1.91	5.1	4.51	2	2.31	3.8	8.2	1.53	2.28	2.74	5.52	2.42	4.21	3.85	3.51	3.18	0.9	12.64	11.79	1.42	5.71	4.61	9.33	2.66	11.24	2.39	2.47	2.84	1.35	5.1	3.28	4.8	4.73	2.48	2.99	1.88	3.37	1.86	1.81
ENSG00000007264	4145	MATK	megakaryocyte-associated tyrosine kinase [Source:HGNC Symbol;Acc:HGNC:6906]	0.97	0.34	0.33	0.17	0.31	0.52	1.74	1.23	1.28	0.07	1.15	1.11	0.12	0.11	0.18	0.05	0.52	1.19	0.55	0.63	1.3	2.11	0.26	0.99	1.56	1.94	9.03	10.41	0.29	0.25	1.3	1.09	1.46	1.82	5.86	5.13	2.57	4.04	2.18	4.63	0.61	3.77	4.23	3.07	3.35	3.51
ENSG00000007306	1087	CEACAM7	carcinoembryonic antigen related cell adhesion molecule 7 [Source:HGNC Symbol;Acc:HGNC:1819]	0.03	0.02	0.02	0	0	0.01	0.85	0.57	0	0	0.15	0.48	0.12	0.41	0.13	0.02	0.03	0	0	0	0.28	0.48	0.07	0.42	0	0	5.46	3.18	0	0.19	1.78	0	0.23	0.64	0.84	0.81	0	0	0.24	0.38	0.68	1.55	0.38	0.08	0.37	0.76
ENSG00000007312	974	CD79B	CD79b molecule [Source:HGNC Symbol;Acc:HGNC:1699]	151.78	100.96	196.01	207.31	132.09	137.05	114.58	146.06	324.85	478.15	67.62	56.68	109.56	143.82	127.66	167.78	137.88	406.4	184.06	238.23	107.12	127.07	300.22	346.31	431.91	216.03	116.37	160.99	204.21	229.91	172.16	353.2	273.78	336.84	153.57	136.55	168.26	158.05	158.62	166.34	64.07	54.37	72.01	93.98	73.22	98.44
ENSG00000007314	6329	SCN4A	sodium voltage-gated channel alpha subunit 4 [Source:HGNC Symbol;Acc:HGNC:10591]	0.13	0.17	0.6	0.83	0.2	0.34	0.45	0.96	0.4	1.56	0.18	0.3	0.35	1.38	0.09	0.26	0.14	0.71	0.2	0.33	0.32	1.16	1.12	1.91	0.22	0.91	29.55	10.45	0.43	0.6	1.13	0.04	0.75	0.61	1.89	2.21	0.4	0.73	0.42	1.58	0.68	1.32	0.51	0.43	0.5	0.7
ENSG00000007341	54879	ST7L	suppression of tumorigenicity 7 like [Source:HGNC Symbol;Acc:HGNC:18441]	6	4.03	2.71	2.88	3.44	1.38	4.61	5.45	7.99	6.4	3.87	2.32	4.86	6.49	5.87	5.52	3.39	4	2.81	6.16	4.83	4.54	6.81	6.49	5.18	7.88	24.89	20.54	7.7	12.34	16.93	13.88	6.77	8.08	7.15	9.93	27.57	4.65	7.35	4.78	8.56	4.46	5.22	5.2	6.21	6.62
ENSG00000007350	8277	TKTL1	transketolase like 1 [Source:HGNC Symbol;Acc:HGNC:11835]	0	0	0.02	0	0.01	0.02	0.37	0.66	0	0.18	0.16	0.23	0.55	0.15	0.14	0	0.06	0.02	0	0	0.37	0.09	0.09	0.24	1.11	0	10.44	9.31	0.62	1.71	0.55	0	0.07	0.02	3.56	0.65	0.7	0.99	0	0.16	1.49	1.88	0.47	0.27	1.05	0.47
ENSG00000007372	5080	PAX6	paired box 6 [Source:HGNC Symbol;Acc:HGNC:8620]	0.18	0.47	0.67	0.12	0.42	0.21	2.97	3.72	0.5	0.64	1.1	1.02	0.64	1.54	1.89	0.21	0.76	0.26	0.79	0.04	1.67	2.14	1.77	1.05	1.47	0.84	78.27	65.12	3.72	4.3	5.92	0	1.9	1.94	6.12	12.38	0.4	4.23	0.24	3.3	12.36	6	3.78	2.97	3.68	4.95
ENSG00000007376	113000	RPUSD1	RNA pseudouridine synthase domain containing 1 [Source:HGNC Symbol;Acc:HGNC:14173]	6.92	7.73	8.84	9.69	5.74	4.25	5.53	5.91	12.53	11.7	6.8	3.67	8.65	8.41	6.18	5.41	8.54	13.66	3.4	5.9	8.84	11.47	23.02	15.41	18.81	14.98	15.79	11.68	15.25	14.58	14.04	15.53	9.58	9.34	10.73	8.72	31.53	10.15	15.38	12.71	1.5	3.54	5.19	4.98	5.49	4.88
ENSG00000007384	64285	RHBDF1	rhomboid 5 homolog 1 [Source:HGNC Symbol;Acc:HGNC:20561]	1.94	1.11	1.03	1.42	0.81	0.36	1.06	1.73	1.48	0.94	1.38	0.64	2.3	2.84	2.76	0.47	1.01	2.26	0.51	0.56	2.05	1.26	4.75	2.72	2.06	1.96	45.94	28.98	1.69	2.52	7	0	2.08	3.36	4.35	5.77	5.62	1.37	4.36	1	9.87	2.31	1.98	1.72	1.2	2.66
ENSG00000007392	55692	LUC7L	LUC7 like [Source:HGNC Symbol;Acc:HGNC:6723]	60.33	42.03	40.87	30.36	43.55	17.22	65.99	73.52	42.91	51.61	36.97	27.92	33.9	46.42	66.96	64.42	27.91	40.26	41.1	69.78	42.24	44.36	84.92	74.99	39.69	73.88	29.3	21.64	97.99	116	128.68	82.51	66.85	49.26	43.51	35.97	84.11	48.59	90.01	49.2	44.57	33.16	57.84	64.09	66.24	55.5
ENSG00000007402	9254	CACNA2D2	calcium voltage-gated channel auxiliary subunit alpha2delta 2 [Source:HGNC Symbol;Acc:HGNC:1400]	0.16	0.09	0.33	0.49	0.08	0.06	0.37	0.25	0.17	0.59	0.24	0.26	0.29	0.38	0.39	0.07	0.18	0.25	0.06	0.09	0.25	0.11	1.53	0.6	0.39	0.6	8.27	4.89	0.97	0.77	1.23	0.57	0.5	0.54	1.16	3.16	0.62	0.14	0.44	0.43	0.72	1.26	0.5	0.43	0.54	0.78
ENSG00000007516	8938	BAIAP3	BAI1 associated protein 3 [Source:HGNC Symbol;Acc:HGNC:948]	0.63	0.28	1.52	1.05	0.42	0.14	0.4	0.4	0.49	0.72	0.58	0.58	1.48	1.54	0.13	0.34	1.27	1.31	1.21	2	5.63	5.16	3.97	1.73	1.99	2.94	4.44	10.34	1.47	1.93	0.83	0.89	0.94	0.4	1.74	1.67	8.84	4.87	5.02	3.16	5.31	1.66	2.85	1.23	1.46	3.65
ENSG00000007520	115939	TSR3	TSR3 ribosome maturation factor [Source:HGNC Symbol;Acc:HGNC:14175]	31.48	17.9	28.93	28.06	25.26	22.67	22.81	22.81	44.66	39.44	25.14	17.86	31.95	35.52	36.95	35.98	25.58	52.41	19.53	24.89	43.21	40.47	73.54	73.66	110.38	81.1	4.5	17.63	63.09	63.32	57.5	108.79	46.15	47.03	39.1	35.12	64.7	38.64	39.96	35.68	19.44	20.12	18.01	20.57	21.25	21.81
ENSG00000007541	9091	PIGQ	phosphatidylinositol glycan anchor biosynthesis class Q [Source:HGNC Symbol;Acc:HGNC:14135]	11.53	6.3	7.03	7.27	5.81	3.69	4.91	4.89	9.88	9.15	7	6.57	7.67	9.37	6.84	8.22	5.55	8.47	8.03	10.5	6.44	5.05	23.07	9.94	10.12	15.57	18.38	36.58	12.07	18.03	21.93	15.25	7.15	5.65	8.31	10.1	9.76	14.52	14.48	12.21	7.94	4.15	5.03	6.43	6.88	5.08
ENSG00000007545	57585	CRAMP1	cramped chromatin regulator homolog 1 [Source:HGNC Symbol;Acc:HGNC:14122]	6.35	4.75	8.28	6.51	3.58	1.38	4.13	3.91	7.98	11.07	4	3.52	3.46	4.8	5.57	5.44	4.45	6.19	4.35	7.74	7.6	7.02	17.51	13.23	11.56	12.57	26.77	17.62	12.37	14	15.05	14.5	12.37	8.01	4.97	5.81	12.94	8.56	7.44	6.84	8.63	4.96	6.18	5.04	7.21	4.71
ENSG00000007866	7005	TEAD3	TEA domain transcription factor 3 [Source:HGNC Symbol;Acc:HGNC:11716]	0.06	0.14	0.32	0.3	0.43	0.14	0.45	0.84	0.36	0.5	0.18	0.13	0.1	0.17	0.15	0.1	0.14	0.33	0.17	0.33	0.47	0.66	1.03	0.55	0.35	0.3	7.13	4.76	0.84	0.55	1.01	0.96	0.76	1.09	0.84	0.81	1.77	0.64	1.08	0.8	0.39	0.68	0.27	0.37	0.28	0.62
ENSG00000007908	6401	SELE	selectin E [Source:HGNC Symbol;Acc:HGNC:10718]	0.25	0.23	0.31	0.24	0.02	0.04	0.76	0.34	0.14	0.06	0.12	0.13	0.61	0.2	0.44	0.26	0.16	0.05	0.02	0.03	0.26	0.35	1.29	0.3	0.11	0.09	21.74	20.73	2.21	0.76	0.71	0	0.28	0.58	0.69	0.5	0	0	0.03	0.66	2.28	0.16	0.53	0.37	0.64	0.81
ENSG00000007923	55735	DNAJC11	DnaJ heat shock protein family (Hsp40) member C11 [Source:HGNC Symbol;Acc:HGNC:25570]	22.98	15.4	16.21	10.97	16.57	7.44	14.87	14.66	27.71	30.68	19.82	13.96	9.91	15.64	21.54	22.68	15.61	24.97	15.91	24.86	11.63	12.89	36.25	32.05	23.07	31.08	13.9	11.03	45.05	49.32	58.19	68.3	11.03	10.24	25.42	22.13	43.43	18.01	22.19	32.24	22.15	17.96	16.83	22.69	23.77	17.98
ENSG00000007933	2328	FMO3	flavin containing dimethylaniline monoxygenase 3 [Source:HGNC Symbol;Acc:HGNC:3771]	0.38	0	0.27	0.91	0.19	0	1.24	0.52	0	0.45	0.62	0.31	0.15	0	0.37	0	0.35	0	0	0.02	0.87	0.9	2.09	1.07	0	0.05	32.29	15.26	0.62	3.82	1.27	0	0.64	1.57	2.45	2.85	0.31	0.04	0	1.07	4.19	2.01	1.83	1.66	1.57	1.97
ENSG00000007944	29116	MYLIP	myosin regulatory light chain interacting protein [Source:HGNC Symbol;Acc:HGNC:21155]	2.22	0.83	4.94	2.66	3.86	1.05	24.1	25.31	5.78	5.17	14.22	6.82	3.48	3.11	2.95	2.56	4.5	6.7	5.82	8.28	17.54	14.43	18.52	14.95	11.57	10.42	8.42	8.17	12.29	9.71	17.27	5.6	11.16	8.66	11.86	7.66	16.59	9.47	9.69	5.59	10.55	3.99	17.78	12.99	15.19	10.54
ENSG00000007952	27035	NOX1	NADPH oxidase 1 [Source:HGNC Symbol;Acc:HGNC:7889]	0.05	0.02	0	0	0.01	0.03	0.09	0.2	0	0.02	0.06	0.07	0.01	0.19	0.1	0.05	0.01	0.05	0	0	0.18	0.1	0.07	0.09	0	0.31	0	1.09	0.08	0.06	0.09	0	0.02	0	0.11	0.07	0.21	0	0	0	0.22	0.18	0.05	0.04	0.04	0.06
ENSG00000007968	1870	E2F2	E2F transcription factor 2 [Source:HGNC Symbol;Acc:HGNC:3114]	0.36	0.34	1.16	0.87	0.98	0.41	1.3	1.54	3.06	2.63	0.35	0.38	1.67	2.24	0.2	0.21	1.47	1.23	0.31	0.3	2.55	2.4	1.39	0.78	0.98	1.3	3.68	16.98	1.99	2.32	3.49	1.01	3.76	3.57	0.95	4.46	3.93	4.12	2.73	3.58	2.62	0.46	3.33	3.53	1.96	1.72
ENSG00000008018	5689	PSMB1	proteasome subunit beta 1 [Source:HGNC Symbol;Acc:HGNC:9537]	29.91	15.74	48.13	20.5	9.14	5.09	24.29	25.16	69.96	83.23	31.5	16.69	40.15	30.77	40.89	41.88	23.79	32.52	17.96	23.45	77.66	64.53	72.11	83.73	67.52	83.06	16.53	9.73	113.3	90.46	88.37	67.93	87.57	72.49	32.68	33.58	48.63	24.04	35.4	18.04	44.04	38.44	50.22	53.81	45.18	48.32
ENSG00000008056	6853	SYN1	synapsin I [Source:HGNC Symbol;Acc:HGNC:11494]	0.78	0.15	0.39	0.29	0.11	0.12	1.44	1.91	0.58	0.07	0.17	0.4	0.3	0.4	0.13	0.08	0.34	0.42	0.4	0.08	0.5	0.63	1.04	0.67	2	1.17	1.46	8.78	1.85	2.47	2.77	0.13	0.43	0.61	2.61	0.24	0.54	0.76	3.35	1.68	3.45	1.1	0.9	0.28	1.32	1.41
ENSG00000008083	3720	JARID2	jumonji and AT-rich interaction domain containing 2 [Source:HGNC Symbol;Acc:HGNC:6196]	6.01	2.24	5.15	3.17	4.8	1.22	8.59	9.01	6.41	4.83	7.2	4.5	7.81	7.88	10.32	8.2	8.84	9.55	2.48	1.79	5.77	4.68	4.16	3.85	9.5	9.75	5.91	4.88	8.66	5.92	8.56	3.43	2.34	1.67	4.43	4.06	29.26	13.08	18.96	12.19	19.99	7.71	14.88	15.27	22.3	17.65
ENSG00000008086	6792	CDKL5	cyclin dependent kinase like 5 [Source:HGNC Symbol;Acc:HGNC:11411]	4.06	1.94	3.23	1.39	0.7	0.48	1.66	1.89	0.81	0.64	1.77	1.57	3.12	2.15	1.91	2.61	3.76	5.35	0.53	1.19	0.74	0.57	3.94	3.19	1.55	1.63	7.87	6.93	3.08	3.86	3.99	2.1	0.34	0.68	1.6	1.96	6.39	2.97	1.94	1.88	4.46	2.96	2.51	2.43	3.93	3.17
ENSG00000008118	57172	CAMK1G	calcium/calmodulin dependent protein kinase IG [Source:HGNC Symbol;Acc:HGNC:14585]	0.05	0.1	0.1	0	0.12	0.04	0.34	0.69	0.03	0.07	0.02	0.18	0.1	0	0.3	0.1	0.05	0.02	0	0.09	0.3	0.57	0.39	0.14	0	1.39	3	4.12	0.08	0.62	0.32	0	0.43	0.26	0.78	1.16	0	0	4.09	0.53	1.81	0.32	0.97	0.18	0.68	1.56
ENSG00000008128	728642	CDK11A	cyclin dependent kinase 11A [Source:HGNC Symbol;Acc:HGNC:1730]	43.61	32.49	30.81	20.38	31.47	14.25	43	48.16	49.83	50.88	31.56	22.18	11.21	13.11	33.67	37.14	25.98	40.47	45.56	72.21	19.05	17.23	45.88	52.97	26.93	48.71	30.34	32.76	123.39	98.74	102.86	79.75	21.18	16.51	43.92	23.85	55.2	34.48	57.38	33.86	29.96	19	35.93	41.67	41.66	36.15
ENSG00000008130	65220	NADK	NAD kinase [Source:HGNC Symbol;Acc:HGNC:29831]	15.52	9.92	25.54	11.44	24.81	11.1	26.23	34.48	38.98	32.31	21.48	10.92	9.47	10.3	27.58	21.95	17.24	23.27	13.22	18.26	11.71	8.97	35.66	32.56	24.17	29.47	36.17	22.98	37.52	40.08	48.96	53.88	19.64	15.5	20.98	14.11	59.19	17.61	42.49	22.89	17.2	7.52	17.74	19.39	18.15	17.1
ENSG00000008196	7021	TFAP2B	transcription factor AP-2 beta [Source:HGNC Symbol;Acc:HGNC:11743]	0.01	0.2	0.07	0	0.03	0.01	0.44	0.8	0	0.15	0.14	0.09	0.05	0.35	0.28	0	0.07	0.06	0	0.04	0.23	0.12	0.09	0.22	0	0	19.13	6.58	0.32	0.41	0.52	0.59	0.58	0.85	1.05	1.77	0.27	0.09	0	4.65	0.75	0.48	1.23	0.2	0.9	0.73
ENSG00000008197	83741	TFAP2D	transcription factor AP-2 delta [Source:HGNC Symbol;Acc:HGNC:15581]	0	0.07	0	0	0.04	0.02	0.58	0.53	0	0	0.03	0.12	0.08	0.11	0.15	0	0.04	0	0	0	0.19	0.32	0.39	0.13	0	0	6.71	3.47	0	0.09	0.34	0	0.14	0.23	0.42	0.69	0	0	0	0.49	1.33	0.61	0.48	0.68	0.67	0.72
ENSG00000008226	9940	DLEC1	DLEC1 cilia and flagella associated protein [Source:HGNC Symbol;Acc:HGNC:2899]	0.75	0.36	0.53	0.2	0.41	0.05	0.32	0.42	0.4	0.52	0.52	0.21	0.44	0.27	0.6	0.45	1	1.83	0.16	0.54	0.76	0.6	1.61	0.6	0.82	0.74	15.6	17.33	1.31	1.02	1.76	0.08	0.81	0.61	0.74	2.66	1.21	0.66	0.15	1.15	1.12	2.62	1.61	1.1	1.29	1.38
ENSG00000008256	9265	CYTH3	cytohesin 3 [Source:HGNC Symbol;Acc:HGNC:9504]	0.73	0.53	7.31	3.8	1.93	0.66	3.93	4.82	6.47	5.24	1.22	1.08	0.95	1.48	0.9	0.8	4.31	4.09	0.75	2.02	5.23	5.12	13.09	6.41	3.38	3.27	15.93	15.91	1.17	1.32	3.54	0.97	3.9	2.9	1.54	1.84	4.76	1.85	3.2	4.94	7.45	3.58	3.6	2.3	5.81	2.37
ENSG00000008277	53616	ADAM22	ADAM metallopeptidase domain 22 [Source:HGNC Symbol;Acc:HGNC:201]	0.93	0.29	0.39	0.28	0.5	0.05	1.52	2.53	3.1	3.41	0.63	0.38	0.32	0.55	0.82	0.73	0.88	1.87	0.23	1.49	1.57	1.61	4.9	2.88	0.66	1.69	26.67	30.44	1.26	1.47	6.26	1.01	1.34	0.8	1.52	2.98	1.41	3	0.9	1.95	3.66	4.15	2.11	0.98	2.23	2.18
ENSG00000008282	6856	SYPL1	synaptophysin like 1 [Source:HGNC Symbol;Acc:HGNC:11507]	22.38	17.82	20.73	16.85	11.68	5.99	41.16	57.72	22.07	41.17	15.89	14.2	15.53	26.49	29.36	57.84	17.15	41.62	18.74	68.11	40.56	62.2	22.08	48.42	58.04	98.97	22.51	26.57	23.39	82.9	46.45	33.1	29.64	34.17	18.46	12.99	19.67	12.09	18.56	15.93	16.38	12.63	25.42	35.5	22.54	29.38
ENSG00000008283	1534	CYB561	cytochrome b561 [Source:HGNC Symbol;Acc:HGNC:2571]	0.62	0.21	0.75	1.12	0.24	0.63	1.03	2.04	1.77	1.83	1.93	0.57	1.06	2.36	0.19	0.12	2.41	2.56	0.05	0.12	1.89	1.25	1.84	2.15	2	1.61	19.92	32.2	2.89	2.62	1.58	0	1.15	1.27	1.88	2.14	5.22	1.23	1.27	2.47	4.98	3.24	2.24	1.89	3.45	3.13
ENSG00000008294	9043	SPAG9	sperm associated antigen 9 [Source:HGNC Symbol;Acc:HGNC:14524]	30.89	16.94	28.77	20.4	21.86	6.63	41.07	48.71	51.8	54.33	51.72	27.41	25.95	29.8	39.16	36.96	21.67	39.34	33.06	38.13	44.87	43.63	34.96	33.18	58.07	62.32	25.21	30.36	81.67	121.96	141.22	57.46	53.67	43.15	59.73	35.83	123.26	40.45	54.44	26.25	71.82	33.17	61.68	59.96	69.9	53.97
ENSG00000008300	1951	CELSR3	cadherin EGF LAG seven-pass G-type receptor 3 [Source:HGNC Symbol;Acc:HGNC:3230]	0.3	0.22	1.1	1.49	0.53	0.18	0.75	0.89	0.43	0.57	0.68	0.6	1.07	1.66	0.77	0.56	2.31	4.5	0.02	0.05	1.73	2.07	1	0.88	5.69	4.52	9.14	12.81	0.7	1.63	1.41	1.54	0.48	0.45	1.78	2.11	0.47	0.88	0.71	1.03	1.44	1.1	0.95	0.46	0.51	0.83
ENSG00000008311	10157	AASS	aminoadipate-semialdehyde synthase [Source:HGNC Symbol;Acc:HGNC:17366]	0.43	0.31	0.16	0.14	0.06	0.05	0.48	0.67	0.85	1.08	1.48	0.78	0.13	0.15	0.08	0.18	0.29	0.57	0.39	0.23	0.29	0.38	0.19	0.12	1.56	2.54	9.51	2.96	0	0.15	0.48	0	0.28	0.3	0.9	1.81	3.01	1.22	1.54	2.01	1.67	0.63	1.38	1.46	1.78	1.75
ENSG00000008323	55200	PLEKHG6	pleckstrin homology and RhoGEF domain containing G6 [Source:HGNC Symbol;Acc:HGNC:25562]	0.06	0.03	0.27	1.11	0.02	0	0.88	0.46	0	0	0.51	0.22	0.2	0	0.14	0	0.01	0	0	0.23	0.45	0.13	1.31	0.05	0.3	0.55	21.8	12.35	0	0.95	1.53	0	0.46	0.24	0.21	0.89	0	1.72	0	0.03	2.09	0.42	0.74	0.57	0.62	0.66
ENSG00000008324	51188	SS18L2	SS18 like 2 [Source:HGNC Symbol;Acc:HGNC:15593]	6.9	4.26	8.86	5.01	2.82	2.5	12.93	13.86	8.16	15.2	10.16	4.29	6.78	8.24	11.41	10.01	16.97	27.68	7.67	12.43	14.38	12.81	29.68	28.39	17.24	26.16	18.73	5.32	28.72	12.27	29.33	5.53	22.9	21.71	19.08	8.17	6.91	6.04	9.19	5	10.39	12.02	13.24	11.42	9.81	12.55
ENSG00000008382	84954	MPND	MPN domain containing [Source:HGNC Symbol;Acc:HGNC:25934]	6.15	5.71	4.45	3.78	5.43	4.61	3.02	2.83	7.68	5.58	3.72	1.42	4.03	5.82	3.96	5	3.56	3.16	2.78	6.43	3.64	2.31	4.17	6.09	10.72	17.24	0	3.31	3.79	14.37	8.44	31.34	4.61	3.67	2.63	4.96	5.36	6.87	13.82	4.13	1.85	0.32	2.38	2.6	1.5	2.72
ENSG00000008394	4257	MGST1	microsomal glutathione S-transferase 1 [Source:HGNC Symbol;Acc:HGNC:7061]	0.19	0.14	0.16	0.13	0.06	0.03	1.32	1.85	0	0.13	2.47	0.72	0.22	0.1	0.63	0.17	0.14	1.16	0.02	0	0.81	0.62	1.29	0.41	0.21	6.27	25.27	16.45	0.39	3.05	1.41	0	2.45	1.36	4.54	6.03	0	0.2	7.86	2.21	2.57	2.75	1.61	1.15	2.54	2.01
ENSG00000008405	1407	CRY1	cryptochrome circadian regulator 1 [Source:HGNC Symbol;Acc:HGNC:2384]	0.79	0.42	0.44	0.57	0.13	0.1	1.9	2.14	0.52	0.11	1.63	1.3	0.05	0.26	0.36	0.04	1.21	1.08	0.42	0.26	1.05	0.96	0.54	0.49	1.4	1.29	4.93	8.12	0.1	1.33	1.22	0	0.57	1.15	3.19	0.99	10.55	4.27	5.88	3.28	11.61	9.18	7.7	9.41	9.83	8.78
ENSG00000008438	8993	PGLYRP1	peptidoglycan recognition protein 1 [Source:HGNC Symbol;Acc:HGNC:8904]	0	0.08	0.08	0.06	0	0	0.09	0.12	0.28	0	0	0.06	0.12	0.08	0.36	0.17	0.07	0	0	0	0.17	0	0	0.41	0	0	0	2.48	0	0	0.22	0	0	0.13	0	0	1.45	0	0	0	0.72	0	0	0.09	0.2	0
ENSG00000008441	4784	NFIX	nuclear factor I X [Source:HGNC Symbol;Acc:HGNC:7788]	0.57	0.32	0.51	0.25	0.37	0.1	0.56	0.76	0.66	0.23	0.49	0.35	0.52	0.46	1.16	0.64	0.44	1.06	0.5	0.34	1.15	0.89	2.2	1.14	1.67	0.46	14.27	10.26	2.06	1.8	2.86	0.92	1.08	1.15	1.56	1.64	3.58	2.19	1.81	3.9	1.53	1.47	1.31	0.72	1.77	1.34
ENSG00000008513	6482	ST3GAL1	ST3 beta-galactoside alpha-2,3-sialyltransferase 1 [Source:HGNC Symbol;Acc:HGNC:10862]	20.94	6.88	3.52	4.9	3.76	2.09	7.22	10.61	2.85	6.6	10.61	10.12	10.01	18.43	9.5	9.58	14.47	33.92	5.81	10.17	26.63	29.34	4.88	8.18	28.83	21.94	23.44	20.22	34.09	43.07	29.05	19.71	10.33	13.78	20.06	16.61	42.47	22.54	25.38	42.52	15.9	20.12	20.01	20.46	18.68	14.98
ENSG00000008516	64386	MMP25	matrix metallopeptidase 25 [Source:HGNC Symbol;Acc:HGNC:14246]	0.69	0.79	0.86	1.06	0.45	0.18	0.11	0.45	0.05	0.73	0.51	0.69	0.08	0.14	0.15	1.04	0.66	1.26	0	0	0.1	0.53	0.29	0.25	2.39	0.99	3.32	7.15	0.25	0.63	0.83	4.62	0.26	0.34	0.85	1.32	3.27	0.47	6.84	2.21	0.26	1.46	0.71	0.72	1.14	0.7
ENSG00000008517	9235	IL32	interleukin 32 [Source:HGNC Symbol;Acc:HGNC:16830]	3.45	2.1	1.25	2.65	1.12	1.07	15.43	21.42	3.32	7.25	3.37	2.51	0.54	1.57	2.78	1.61	2.58	8.45	0.06	0.69	3.48	4.84	4.33	5.28	17.41	20.93	25.32	27.25	4.88	1.59	3.47	3.54	11.09	12.4	8.3	6.33	5.75	2.16	9.02	8.53	4.31	2.84	26.24	25.09	5.77	4.21
ENSG00000008710	5310	PKD1	polycystin 1, transient receptor potential channel interacting [Source:HGNC Symbol;Acc:HGNC:9008]	10.73	8.05	13.99	9.14	9.27	3.45	5.92	7.8	18.39	18.28	6.2	5.25	9.51	11.83	13.22	5.9	9.26	9.14	6.65	4.82	11.99	10.11	23.47	18.18	10.37	14.06	33.83	30.74	19.71	17.56	19.4	7.08	9.9	7.52	19.75	11.9	31.26	17.29	43.08	16.62	6.07	5.5	7.72	6.52	7.4	6.06
ENSG00000008735	23542	MAPK8IP2	mitogen-activated protein kinase 8 interacting protein 2 [Source:HGNC Symbol;Acc:HGNC:6883]	0.03	0.13	0.24	0.04	0.11	0.09	0.32	0.43	0.22	0.42	0.3	0.2	0.16	0.28	0.14	0.14	0.11	0.21	0	0.08	0.91	0.61	0.78	0.28	0.11	0.38	10.33	7.25	0.34	0.58	0.9	0.21	0.36	0.18	1.11	0.66	0	0.17	0.18	0.52	0.66	0.67	0.6	0.34	0.49	0.65
ENSG00000008838	9862	MED24	mediator complex subunit 24 [Source:HGNC Symbol;Acc:HGNC:22963]	26.75	16.12	23.43	14.2	14.06	6.77	12.74	15.75	50.89	49.46	10.39	8.85	16.3	28.36	19.26	21.39	18.22	32.33	10.42	27.8	20.03	18.88	34.83	30.49	28.5	42.57	41.33	36.94	65.37	90.73	78.03	59.69	25.43	16.34	26.47	12.12	40.27	16.16	49.16	21.11	28.64	15.63	18.92	16.83	18.18	15.69
ENSG00000008853	23221	RHOBTB2	Rho related BTB domain containing 2 [Source:HGNC Symbol;Acc:HGNC:18756]	28.13	6.89	5.61	3.28	12.18	5.65	16.78	19.37	5.1	3.05	34.37	15.89	41.34	42.5	15.4	6.44	5.81	6.49	20.94	19.44	7.06	4.63	10.68	7.01	28.5	10.03	10.28	11.81	15.66	5.26	14.52	10.14	7.24	6.07	13.95	10.79	18.07	12.57	16.86	9.65	3.16	1.88	8.82	6.17	5.78	4.41
ENSG00000008869	54497	HEATR5B	HEAT repeat containing 5B [Source:HGNC Symbol;Acc:HGNC:29273]	13.3	7.99	8.79	8.57	7.11	1.46	9.23	10.59	10.44	15.43	8.27	5.32	8.91	9.38	17.76	22.03	10.56	21.66	4.17	4.96	6.54	6.82	14.24	11.1	19.28	64.76	23.61	12.65	18.55	21.49	28.77	12.66	11.22	10.43	9.4	7.09	23.56	12.64	12.55	13.5	12.67	9.21	9.42	10.36	15.86	7.86
ENSG00000008952	7095	SEC62	SEC62 homolog, preprotein translocation factor [Source:HGNC Symbol;Acc:HGNC:11846]	82.38	37.05	141.82	56.65	90.05	28.66	145.5	142.99	102.37	90.86	123.18	68.89	124.98	70.49	181.74	110.44	126.43	148.2	70.52	96.39	89.17	70.71	194.85	163.29	283.4	162.14	28.09	41.53	236.11	168.77	289.19	56.25	259.68	220.11	63.17	46.48	198.45	45.46	89.68	44.33	150.02	77.17	127.9	106.45	202.49	115.06
ENSG00000008988	6224	RPS20	ribosomal protein S20 [Source:HGNC Symbol;Acc:HGNC:10405]	149.66	109.26	228.45	101.05	71.58	63.55	489.27	482.93	371.55	586.49	332.92	193.58	312.78	279.63	471.18	217.87	369.21	444.11	226.63	438.42	909.87	828.11	812.82	788.73	350.53	795.44	157.28	167.08	1186.86	651.14	954.01	909.29	1178.48	1137.23	485.11	514.58	447.33	218.86	416.42	238.93	1181.25	998.89	958.86	911.55	711.34	744.92
ENSG00000009307	7812	CSDE1	cold shock domain containing E1 [Source:HGNC Symbol;Acc:HGNC:29905]	121.13	49.51	130.06	70.22	74.54	19.99	167.16	171.46	156.09	178.02	98.05	70.17	106.57	97.59	135.72	167.62	91.22	146.25	97.32	155.06	142.74	126.42	185.09	181.47	331.54	297.32	25.63	21.11	232.01	265.97	304.91	67.86	213.89	183.21	136.03	77.39	307.29	78.13	121.21	92.61	156.73	126.35	177.59	177.95	165.17	151.49
ENSG00000009335	9690	UBE3C	ubiquitin protein ligase E3C [Source:HGNC Symbol;Acc:HGNC:16803]	26.16	15.67	25.62	18.31	21.02	4.23	20.6	21.12	29.75	25.74	16.4	10.01	17.2	20.32	30.25	32.41	13.71	28.65	21.06	37.36	32.95	32.23	31.96	26.01	47.74	68.73	22.74	15.92	35.55	49.23	48.95	14.45	26.37	22.8	16.73	16.41	42.73	17.74	27.46	16.71	14.55	8.04	22.29	19.54	22.37	15.26
ENSG00000009413	5980	REV3L	REV3 like, DNA directed polymerase zeta catalytic subunit [Source:HGNC Symbol;Acc:HGNC:9968]	24.55	9.65	12.15	5.44	4.38	0.52	11.41	12.35	20.92	16.85	10.2	6.5	15.22	17.97	15.11	12.82	8.78	10.04	11.74	15.28	24.47	16.85	27.48	20.17	24.94	13.43	46.76	13.01	18.88	23.75	29.11	7.57	16.5	12.98	19.77	15.98	54.49	9.83	20.36	9.77	23.43	10.54	25.98	23.08	24.6	13.54
ENSG00000009694	10178	TENM1	teneurin transmembrane protein 1 [Source:HGNC Symbol;Acc:HGNC:8117]	0.16	0.05	0.07	0.05	0.13	0.01	0.54	0.75	0.08	0.2	0.06	0.31	0.04	0.02	0.21	0.03	0.06	0.1	0.03	0.01	0.3	0.33	0.27	0.33	0.19	0.26	19.78	18.32	0.45	0.71	1.11	0.19	0.19	0.63	0.87	3.08	0.12	0.1	0.08	0.37	1.27	0.69	0.74	0.66	0.8	1.11
ENSG00000009709	5081	PAX7	paired box 7 [Source:HGNC Symbol;Acc:HGNC:8621]	0.09	0.09	0.04	0.07	0.03	0	0.19	0.31	0.03	0.04	0.18	0.09	0.02	0	0.23	0.03	0.08	0	0.01	0.01	0.29	0.13	0.32	0.13	0.06	0	7.41	7.08	0.07	0.32	0.62	0	0.21	0.37	1.14	1.5	0.11	0	0	0.6	1.69	0.67	0.56	0.19	0.7	0.58
ENSG00000009724	10747	MASP2	mannan binding lectin serine peptidase 2 [Source:HGNC Symbol;Acc:HGNC:6902]	1.88	1.11	1.09	0.73	1.21	0.13	1.74	1.26	1.66	1.15	1.29	1.35	1.18	1.34	4.07	2.57	0.97	1.31	1.1	1.67	0.65	0.96	3.39	1.99	1.55	2.54	15.83	11.42	3	3.34	5.85	0.37	1.73	1.61	2.74	1.18	2.45	1.52	2.19	3.79	3.4	1.88	1.74	1.17	2.63	2.12
ENSG00000009765	389434	IYD	iodotyrosine deiodinase [Source:HGNC Symbol;Acc:HGNC:21071]	0.04	0.11	0.05	0.06	0.04	0.09	0.43	0.89	0.13	0.08	0.34	0.15	0.07	0.13	0.36	0.06	0.09	0	0	0.01	0.73	0.91	0.58	0.22	0.01	0.05	18.15	19.08	0.27	1.56	2.75	0.12	0.41	0.64	1.6	1.95	0.33	0.22	0.52	1.87	2.47	1.94	1.28	0.41	1.32	1.34
ENSG00000009780	199870	FAM76A	family with sequence similarity 76 member A [Source:HGNC Symbol;Acc:HGNC:28530]	14.38	6.57	14.73	7.64	3.54	1.41	6.63	7.59	9.22	16.04	10.18	7.38	14.2	13.99	14.2	12.94	10.39	17.24	7.78	14.22	9.48	8.45	20.51	16.73	17.38	13.26	2.38	2.03	24.48	31.43	31.99	14.36	22.05	20.45	9.25	8.33	11.65	6.4	5.7	9.69	10.85	7.43	8.81	11.17	15.53	12.72
ENSG00000009790	80342	TRAF3IP3	TRAF3 interacting protein 3 [Source:HGNC Symbol;Acc:HGNC:30766]	11.16	6.18	12.48	7.09	2.7	0.69	7.69	9.77	14.99	15.12	11.72	6.76	6.84	6.43	12.44	5.21	16.38	16.47	5.97	6.9	6.81	6.08	23.73	16.42	12.67	18.87	23.9	27.91	14.61	5.94	13.96	8.92	11.53	11.44	12.52	12.79	54.58	20.74	58.1	21.59	33.06	12.54	22.19	21.86	32.12	17.66
ENSG00000009830	29954	POMT2	protein O-mannosyltransferase 2 [Source:HGNC Symbol;Acc:HGNC:19743]	12.08	8.13	9.16	9.08	4.97	2.37	6.78	8.95	9.66	11.27	7.29	4.27	2.45	2.79	9.43	9.31	6.98	9.38	7.37	16.36	8.17	6.32	9.17	12.68	13.51	17.34	47.2	42.37	15.33	24.67	20.07	9.43	6.03	7.04	8.01	10.79	17.14	8.19	18.04	13.61	12.15	4.3	8.77	8.04	9.68	5.79
ENSG00000009844	51534	VTA1	vesicle trafficking 1 [Source:HGNC Symbol;Acc:HGNC:20954]	12.62	6.27	10.25	6	2.91	0.74	5.26	5.93	24.48	20.7	10.09	8.41	13.32	10.82	16.42	13.28	6.58	11.22	5.91	11.54	14.8	13.55	8.24	11.43	36.64	25.58	14.52	7.04	19.5	26.83	28.41	5.8	20.04	17.36	10.83	4.75	16.34	9.59	16.73	7.39	11.19	9.82	13.3	11.34	15.21	13.44
ENSG00000009950	51085	MLXIPL	MLX interacting protein like [Source:HGNC Symbol;Acc:HGNC:12744]	0.02	0.05	0.28	0.08	0.08	0.07	0.69	0.64	0.26	0.09	0.05	0.08	0.06	0.11	0.04	0.05	0.35	0	0.03	0.01	0.44	0.84	0.31	0.89	0	0.03	9.42	12.23	2.54	1.25	1.01	0	0.42	0.79	0.79	0.93	0	0.03	0	0.15	2.09	1.25	0.73	0.13	0.75	0.92
ENSG00000009954	9031	BAZ1B	bromodomain adjacent to zinc finger domain 1B [Source:HGNC Symbol;Acc:HGNC:961]	41.46	21.6	39.85	27.63	42	16.9	49.39	53.42	59.5	53.05	29.57	16.9	42.41	58.16	43.33	53.97	25.47	44.44	45.9	72.11	66.57	64.8	55.25	53.51	79.78	80.13	23.95	13.77	91.3	92.48	106.41	57.18	70.04	53.34	38.47	25.31	95.67	37.37	47.62	38.39	33.69	19.43	35.05	37.23	41.57	35.56
ENSG00000010017	10048	RANBP9	RAN binding protein 9 [Source:HGNC Symbol;Acc:HGNC:13727]	12.93	6.35	11.37	8.2	7.41	3.02	14.43	18.11	23.27	17.61	9.75	5.97	10.81	12.61	9.19	9.66	7.06	10.87	11.81	21.14	11.72	11.98	18.38	14.33	21.65	20.82	12.16	4.98	20.22	20.63	25.04	9.75	17.99	13.45	12.86	8.54	32.55	9.74	12.17	10.99	8.69	8.79	10.48	12.27	12.04	10.42
ENSG00000010030	51513	ETV7	ETS variant 7 [Source:HGNC Symbol;Acc:HGNC:18160]	16.48	10.09	0.19	0.02	1.38	0.87	7.13	8.75	0.26	0.26	4.09	2.6	8.8	14.37	15.81	7.46	0.15	0.2	1.28	0.94	3.32	3.47	0.12	0.26	39.45	27	0.52	1.43	0.22	0	0.61	0	0.4	0.24	0.83	0.49	1.33	1.76	1.28	3.65	0.96	1.33	2.36	2.67	0.89	1.86
ENSG00000010072	83932	SPRTN	SprT-like N-terminal domain [Source:HGNC Symbol;Acc:HGNC:25356]	9.09	5.28	13.08	10.81	6.91	2.87	9.21	10.47	27.87	29.21	11.01	3.59	10.08	13.61	6.89	10.47	12.8	23.79	9.7	16.46	12.76	13.17	15.55	18.71	24.9	30.16	18.86	18.54	18.27	20.99	27.04	11.21	20.47	18.05	5.53	5.84	8.87	9.89	23.91	8.38	7.06	4.29	7.14	9.77	9.61	9.91
ENSG00000010165	51603	EEF1AKNMT	eEF1A lysine and N-terminal methyltransferase [Source:HGNC Symbol;Acc:HGNC:24248]	7.04	4.04	4.48	2.72	4.3	1.9	3.02	3.54	10.02	13.35	3.89	3.23	4.59	6.1	9.88	6.17	7.63	13.77	4.57	5.19	3.54	4.07	17.68	8.28	14.37	15.18	8.84	4.08	9.65	12.78	14.2	9.77	3.86	2.65	4.32	5.18	8.16	3.74	7.13	4.25	8.13	4.78	3.35	3.03	5.69	5.34
ENSG00000010219	8798	DYRK4	dual specificity tyrosine phosphorylation regulated kinase 4 [Source:HGNC Symbol;Acc:HGNC:3095]	11	7.71	7.99	3.73	5.58	1.73	6.49	9.6	15.94	18.49	4.27	4.15	8.35	6.61	8.2	9.89	12.05	14.9	2.37	5.97	12.12	10.23	12.67	15.9	13	17.1	23.63	34.7	7.21	16.77	10.76	10.44	10.73	13.47	8.1	9.59	10.57	6.03	11.94	4.31	12.5	3.91	11.26	8.57	7.9	8.49
ENSG00000010244	7756	ZNF207	zinc finger protein 207 [Source:HGNC Symbol;Acc:HGNC:12998]	54.07	25.89	45.96	30.54	25.64	6.51	72.29	78.84	100.74	104.14	34.82	24.97	26.98	34.49	57.09	54.46	40.44	62.16	29.37	49.81	56.14	54.17	73.7	66.57	50.58	114.57	19.12	27.5	129.08	151.31	214.14	52.5	111.8	94.49	51.37	27.57	78.26	38.44	63.73	39.82	53.53	36.31	79.48	83.56	76.01	65.54
ENSG00000010256	7384	UQCRC1	ubiquinol-cytochrome c reductase core protein 1 [Source:HGNC Symbol;Acc:HGNC:12585]	27.12	19.37	30.67	22.6	20.48	15.42	20.67	23.54	47.55	45.84	17.69	12.77	37	40.65	26.46	34	30.78	54.99	21.18	31.57	16.59	19.67	55.55	66.6	115.24	91.55	25.34	24.07	79.08	62.98	52.08	96.67	50.62	44.1	38.78	32.6	65.91	28.13	26.61	32.4	16.93	14.14	19.95	24.48	24.87	25.25
ENSG00000010270	83930	STARD3NL	STARD3 N-terminal like [Source:HGNC Symbol;Acc:HGNC:19169]	4.35	2.57	4.28	2.13	3.89	1.19	7.13	6.89	7.01	6.89	6.61	4.46	5.61	3.45	7.31	8.26	5.95	8.14	7.2	11.43	6.83	7.46	10.41	10.93	9.57	13.05	8.94	5.28	10.39	13.33	19.69	7.99	12.39	9.98	6	4.52	12.18	3.24	3.22	2.22	7.44	7.49	8.6	7.24	8.27	7.87
ENSG00000010278	928	CD9	CD9 molecule [Source:HGNC Symbol;Acc:HGNC:1709]	0.42	0.23	13.96	5.11	3.4	1.02	4.03	3.8	0.15	0.29	4.64	1.55	4.36	2	0.45	0.23	2.16	2.31	0.84	0.83	9.68	6.89	0.29	0.57	3.29	2.76	18	22.14	4.28	0.97	4.08	0	0.93	1.52	33.88	28.84	2.69	2.81	7.65	2.98	12.8	6.5	10.21	7.75	10.46	8.61
ENSG00000010282	57467	HHATL	hedgehog acyltransferase like [Source:HGNC Symbol;Acc:HGNC:13242]	0	0.24	0.26	0.7	0.33	0.05	0.55	1.54	0.23	0.09	0.35	0.25	0.06	0	0.5	0	0.07	0.27	0	0	0.44	0.28	1.12	0.74	0.19	0.4	12.68	12.12	1.52	0	1.87	0	0.11	0.55	2.27	1.6	2.2	0.4	0	0.78	0.36	3.18	0.6	0.09	0.21	1.77
ENSG00000010292	9918	NCAPD2	non-SMC condensin I complex subunit D2 [Source:HGNC Symbol;Acc:HGNC:24305]	17.34	9.8	13.09	10.22	5.97	4.11	14.41	14.77	20.51	25.16	10.9	7.99	19.42	25.11	21.11	12.93	10.17	14.83	14.4	20.94	17.82	16.66	23.92	19.79	18.28	29.59	48.35	55.24	39.27	35.76	46.2	28.79	30.28	23.82	17.34	14.48	40.38	20.57	26.79	23.51	11.09	5.91	23.26	19.2	15.83	16.19
ENSG00000010295	25900	IFFO1	intermediate filament family orphan 1 [Source:HGNC Symbol;Acc:HGNC:24970]	5.9	3.95	8.83	7.17	5.02	1.86	4.76	5.12	7.86	9.91	2.33	2.05	2.46	3.45	5.89	8.17	5.5	7.11	3.28	5.25	4.35	4.44	13.78	8.7	7.57	11.64	9.91	15.24	13.25	13.4	16.84	12.32	6.6	4.15	5.04	6.98	11.21	7.11	8.43	8.17	3.12	2.47	4.15	4.08	4.13	3.62
ENSG00000010310	2696	GIPR	gastric inhibitory polypeptide receptor [Source:HGNC Symbol;Acc:HGNC:4271]	0.2	0.05	0.37	0.23	0.32	0.03	1.46	0.93	0.68	0.42	0.4	0.54	0.26	0.32	1.05	0.28	0.53	0.51	0.07	0.09	1.33	1.29	1.7	2.12	0.31	0.86	40.2	35.17	1.73	0.83	3.83	0	1.44	2.43	2.33	4.39	2.18	2.57	0.23	0.62	3.6	2.78	1.87	1.7	2.73	1.92
ENSG00000010318	51533	PHF7	PHD finger protein 7 [Source:HGNC Symbol;Acc:HGNC:18458]	1.58	1.64	3.22	0.76	1.74	1	2.22	2.56	7.02	5.65	2.34	2.02	3.77	5.39	2.84	2.23	3.76	4.56	1.18	2	2.25	1.76	5.8	4.02	5.42	4.92	36	24.52	3.02	2.8	5.41	0	3.91	3.45	2.53	3.63	5.44	1.27	4.01	2.72	5.94	3.49	3.9	2.61	3.04	5.25
ENSG00000010319	56920	SEMA3G	semaphorin 3G [Source:HGNC Symbol;Acc:HGNC:30400]	0.01	0.02	0.13	0.11	0.08	0.01	0.44	0.44	0.14	0.04	0.09	0.13	0.07	0.08	0.14	0.05	0.1	0.03	0	0	0.36	0.42	0.91	0.21	0.06	0.16	5.89	6.16	0.07	0.26	0.85	0	0.29	0.23	0.73	0.9	0.05	0.07	0.09	0.17	0.78	0.65	0.7	0.31	0.41	0.61
ENSG00000010322	11188	NISCH	nischarin [Source:HGNC Symbol;Acc:HGNC:18006]	38.24	19.98	22.17	17.26	19.17	7.93	19.21	22.69	32.76	30.38	19.61	12.47	17.22	23.54	25.46	26.86	20.62	31.18	26.91	43.28	20.54	18.62	39.51	30.79	45.46	50.51	48.06	54.11	53.53	55.31	66.43	38.46	32.74	21.31	36.29	25.19	52.39	32.65	30.01	35.75	14.54	17.28	18.25	18.95	18.93	16.06
ENSG00000010327	23166	STAB1	stabilin 1 [Source:HGNC Symbol;Acc:HGNC:18628]	0.11	0.3	0.12	0.5	0.2	0.14	1.14	0.69	0.22	0.12	0.07	0.37	0.67	0.12	0.13	0.09	0.22	0.11	0	0.08	0.49	0.97	1.88	0.84	1.62	1.08	21.13	19.01	2.24	0.75	2.06	0	0.84	0.8	1.77	5.15	0	1.01	0.49	1.59	3.21	0.56	1.22	0.46	0.61	1.76
ENSG00000010361	80199	FUZ	fuzzy planar cell polarity protein [Source:HGNC Symbol;Acc:HGNC:26219]	2.3	1.94	2.15	2.23	1.63	0.54	2.71	2.64	2.25	4.57	2	1.89	3.09	2.93	1.37	0.8	1.32	2.2	3.45	3.43	3.17	3.98	3.21	3.33	4.62	2.28	34.79	12.96	5.26	5.35	4.53	4.26	2.41	3.18	5.59	1.16	2.98	2.22	4.15	3.8	2.52	1.18	2.03	1.34	2.91	1.78
ENSG00000010379	6540	SLC6A13	solute carrier family 6 member 13 [Source:HGNC Symbol;Acc:HGNC:11046]	0.44	0.04	0.55	0.27	0.16	0.01	0.53	2.1	0.2	0.48	0.82	0.3	0.17	0.27	0.19	0.07	0.23	0.55	0	0.05	1.5	1.17	0.08	0.33	0	0.27	14.01	12.79	0	0.74	2.03	0	1.02	0.77	4.52	2.96	0.93	0.5	0	0.31	3.83	2.03	1.78	0.47	2.38	0.72
ENSG00000010404	3423	IDS	iduronate 2-sulfatase [Source:HGNC Symbol;Acc:HGNC:5389]	88.32	39.94	89.99	54.66	27.69	9.79	56.66	60.29	97.56	83.74	75.69	41.93	41.57	42.04	103.68	120.28	70.69	121.38	74.65	104.78	77.16	60.32	225.26	197.56	131.45	110.68	8.52	6.68	126.48	135.1	180.63	41.66	142.27	102.29	116.02	73.67	150.32	58.28	70.22	46.65	81.43	42.39	75.57	68.76	99.48	75.27
ENSG00000010438	5646	PRSS3	serine protease 3 [Source:HGNC Symbol;Acc:HGNC:9486]	0.3	0	0.19	0	0.23	0.02	0.44	0.15	0	0.07	0	0.08	0.4	0.11	0	0.22	0.27	0.22	0.15	0.11	0.11	0	0.2	0.35	2.39	0.42	5.34	7.93	0.24	1.13	1.7	0	0.14	0.65	0.57	0.81	0	0	0	0	0.92	2.45	0.43	0.12	0	0.37
ENSG00000010539	7752	ZNF200	zinc finger protein 200 [Source:HGNC Symbol;Acc:HGNC:12993]	6.78	3.73	5.78	2.7	2.63	0.87	5.31	6.59	11.63	7.59	7.34	3.7	5.11	4.15	7.45	5.22	5.06	7.15	3.46	5.54	7.44	8.04	10.81	10.38	13.65	14.89	59.65	35.87	13.5	11.14	17.85	5.18	9.48	7.73	10.49	5.2	18.36	8.52	11.51	7.41	14.52	6.61	6.49	4.96	7.17	7.72
ENSG00000010610	920	CD4	CD4 molecule [Source:HGNC Symbol;Acc:HGNC:1678]	2.28	1.63	0.59	0.25	0.54	0.32	2.41	3.59	0.71	3.19	1.76	1.09	0.08	0.34	0.87	0.78	1.51	1.73	0.23	0.13	1.4	1.88	4.38	1.98	5.92	7.52	35.62	31.88	2.05	3.87	2.74	3.41	2.58	3.5	9.11	4.54	7.44	4.23	28.25	26.2	6.19	6.77	4.7	4.02	8.89	9.93
ENSG00000010626	10233	LRRC23	leucine rich repeat containing 23 [Source:HGNC Symbol;Acc:HGNC:19138]	4.1	2.8	2.67	1.6	2.96	1.31	4.16	3.36	2.91	3.96	4.02	2.27	4.09	4.52	2.82	3.55	2.81	3.67	2.49	2.12	3.05	2.93	7.34	6.79	7.48	7.37	23.04	15.23	6.32	8.22	5.75	6.25	3.81	3.64	7.8	5.34	1.6	6.13	3.45	3	7.59	5.27	3.05	3.86	4.01	4.77
ENSG00000010671	695	BTK	Bruton tyrosine kinase [Source:HGNC Symbol;Acc:HGNC:1133]	99.51	46.42	52.19	30.28	17.52	6.8	26.62	25.75	66.6	64.11	24.35	16.03	32.02	37.79	53.51	48.11	45.34	69.14	40.22	45.28	45.6	38.71	88.23	89.89	100.43	100.06	11.46	48.07	70.17	55.49	99.14	33.76	38.9	30.09	51.96	40.61	107.82	60.12	75.25	38.33	35.34	23	42.69	41.13	42.36	39.54
ENSG00000010704	3077	HFE	homeostatic iron regulator [Source:HGNC Symbol;Acc:HGNC:4886]	1.07	0.36	0.46	0.6	1.14	0.42	1.93	3.69	3.19	2.55	0.48	0.52	0.62	0.24	1.26	0.55	0.59	0.66	1.62	1.63	1.26	1.34	4.71	2.18	1.47	0.67	19.43	24.3	1.25	0.63	2.59	0	1.6	1.05	1.03	2.89	2.92	1.36	0.36	0.23	3.67	3.33	1.96	1.45	2.84	2.71
ENSG00000010803	22955	SCMH1	Scm polycomb group protein homolog 1 [Source:HGNC Symbol;Acc:HGNC:19003]	15.37	7.35	12.15	10.31	8.14	3.24	7.21	10.74	8.51	9.91	12.87	8.44	13.42	23.21	12.52	19.25	6.25	9.57	17.3	32.3	8.69	8.03	19.13	20.01	9.64	10.27	1.15	3.59	24.98	23.52	32.66	38.79	13.31	18.68	29.85	11.27	9.31	7.15	10.5	9.38	8.56	7.94	7.79	5.95	9.31	6.39
ENSG00000010810	2534	FYN	FYN proto-oncogene, Src family tyrosine kinase [Source:HGNC Symbol;Acc:HGNC:4037]	24.32	16.38	46.45	35.95	23.82	7.31	91.92	111.66	29.13	27.57	18.35	20.82	22.36	35.28	73.34	103.46	26.77	55.36	12.42	11.93	136.84	138.51	89.5	67.5	65.61	72.66	54.47	74.97	369.07	248.03	398.7	176.96	25.3	25.36	38.16	33.97	125.81	93.55	50.77	75.56	43.82	38.8	103.81	114.37	84.75	86.63
ENSG00000010818	3097	HIVEP2	human immunodeficiency virus type I enhancer binding protein 2 [Source:HGNC Symbol;Acc:HGNC:4921]	22.27	9.45	19.06	12.03	5.13	1.27	16.82	19.15	24.31	16.28	15.68	8.48	17.43	25.43	15.09	12.68	10.63	17.62	18.02	25.49	27.95	23.67	24.87	24.48	11.5	13.27	16.68	17	25.68	17.22	33.15	7.41	37.42	26.87	34.37	22.28	69.78	29.23	34.56	27.48	41.67	21.61	37.74	38.63	49.36	43.66
ENSG00000010932	2326	FMO1	flavin containing dimethylaniline monoxygenase 1 [Source:HGNC Symbol;Acc:HGNC:3769]	0	0	0.06	0	0.03	0	0.16	0.22	0.54	0.12	0.09	0.05	0.02	0	0.05	0	0.13	0.05	0.04	0.1	0.2	0.12	1.42	0.22	0	0.11	5.35	5.68	0	0.28	2.43	0	0.03	0.17	2.91	0.85	0	0.04	0.03	0.16	0.92	0.48	0.26	0.42	0.15	0.36
ENSG00000011007	6924	ELOA	elongin A [Source:HGNC Symbol;Acc:HGNC:11620]	23.7	13.92	15.91	10.12	5.18	2.9	9.21	9.57	21.43	19.22	18.28	10.9	7.93	8.14	25.33	23.34	11.65	17.92	15.3	17.93	12.78	9.88	23.15	24.15	24.68	30.51	16.76	15.95	55.99	49.33	58.04	43.3	34.37	24.72	22.43	20.6	55.6	18.97	18.96	19.64	22.2	9.61	18.6	18.99	29.36	18.41
ENSG00000011009	11313	LYPLA2	lysophospholipase 2 [Source:HGNC Symbol;Acc:HGNC:6738]	10.95	8.61	10.15	6.82	3.95	2.45	5.87	5.87	12.21	13.34	9.9	6.94	4.35	4.55	13.88	14.36	9.67	17.52	9.7	14.9	6.72	6.72	21.01	16.47	28.19	25.23	11.82	11.28	27.99	29.03	32.88	27.24	22.28	19.8	8.77	12.41	30.46	9.52	16.42	10.69	10.75	10.92	8.12	9.9	10.57	11.22
ENSG00000011021	1185	CLCN6	chloride voltage-gated channel 6 [Source:HGNC Symbol;Acc:HGNC:2024]	14.85	8.19	7.41	4.89	7.19	2.52	13.3	12.73	7.96	6.71	19.63	14.56	11.32	13.65	14.36	15.19	7.47	10.65	8.48	14.83	6.73	6.13	12.36	7.72	10.37	18.25	17.79	18.56	21.97	24.14	30.3	9.02	12.92	8.79	12.87	10.68	30.12	16.26	19.63	13.31	17.02	11.2	16.88	15.97	17.31	14.62
ENSG00000011028	9902	MRC2	mannose receptor C type 2 [Source:HGNC Symbol;Acc:HGNC:16875]	0	0.11	0.81	0.78	0.29	0.03	0.35	0.95	0.1	0.51	0.66	0.28	0.23	2.19	0.57	0.26	0.22	0.39	0.35	0.08	0.55	1.62	0.18	1.78	0.25	1.72	10.5	17.03	0.12	0.98	0.43	11.92	1.82	1.18	1.63	1.18	0.06	4.3	3.95	4.57	0.73	0.29	0.6	1.17	1.11	0.72
ENSG00000011052	654364	NME1-NME2	NME1-NME2 readthrough [Source:HGNC Symbol;Acc:HGNC:33531]	0.3	0	1.19	0	0.11	0.21	0.35	0.18	1.73	2.44	0.13	0	0.31	0	0	0	0.78	1.79	0	0.51	0.95	1.6	0.48	2.27	3.57	3.67	0	0	0.33	0	0.56	18.11	1.65	0.38	0	0	0	0	0	0	0	0	0.49	0	1.69	0.23
ENSG00000011083	6534	SLC6A7	solute carrier family 6 member 7 [Source:HGNC Symbol;Acc:HGNC:11054]	0	0.39	0.34	0	0.18	0	0.89	0.36	0.13	0.21	0.04	0.12	0	0.02	0.16	0.26	0.22	0	0	0	0.15	0.24	0.67	0.15	0.03	0.03	2.34	18.68	0.26	0	1.44	0.48	0.71	0.39	0.33	3.53	0	0.02	0	0	1.75	1.05	1.09	0.86	0.31	0.94
ENSG00000011105	10867	TSPAN9	tetraspanin 9 [Source:HGNC Symbol;Acc:HGNC:21640]	0.04	0	0.27	0.02	0.29	0.13	0.9	0.78	0.04	0.32	0.23	0.22	0.32	0.03	0.05	0.02	0.06	0.65	0	0	0.9	0.35	1.53	0.25	0.13	0.16	18.11	20.23	0.19	0.2	1.73	0	1.07	0.76	2.08	3.35	3.12	0.1	0	0.59	1.64	1.71	1.06	0.47	0.84	1.01
ENSG00000011114	55727	BTBD7	BTB domain containing 7 [Source:HGNC Symbol;Acc:HGNC:18269]	17.15	12.21	13.47	9.67	7.86	1.61	9.44	11.88	17.56	15.58	12.75	11.11	5.88	9.01	24.77	23.16	8.97	15.14	11.27	19.2	12.98	12.77	17.97	16.04	14.99	21.63	35.75	19.36	21.22	53.45	37.25	13.75	15.63	10.76	15.45	9.68	30.58	19.17	18.23	22.18	12.98	12.65	12.2	17.21	16.93	19.8
ENSG00000011132	9546	APBA3	amyloid beta precursor protein binding family A member 3 [Source:HGNC Symbol;Acc:HGNC:580]	16.86	15.94	13.09	13.43	14.31	7.02	14.98	18.06	23.62	23.75	11.31	9.24	13.88	15.93	12.98	19.6	10.71	20.74	12.49	23	20.92	20.88	18.61	16.76	34.32	49.89	20.72	18.99	26.46	44.84	34.91	18.34	17.86	13.92	23.22	14.08	62.87	36	40.45	31.96	12.3	13.27	14.4	12.34	12.15	11.91
ENSG00000011143	54903	MKS1	MKS transition zone complex subunit 1 [Source:HGNC Symbol;Acc:HGNC:7121]	1.9	1.67	1.95	1.86	1.71	0.9	2.01	2.79	2.42	3.64	2.05	1.53	3.1	2.72	2.96	4.43	1.2	2.25	1.49	3.02	2.79	4	4.82	5.68	4.57	6.35	15.96	10.52	6.22	7	6.7	7.68	2.88	3.38	0.92	2.12	5.97	1.15	3.33	1.76	3.54	2.06	2.84	5.38	3.47	4.03
ENSG00000011198	51099	ABHD5	abhydrolase domain containing 5 [Source:HGNC Symbol;Acc:HGNC:21396]	31.53	7.73	2.91	1.51	3.17	0.9	5.54	6.06	5.97	5.95	2.56	2.51	28.72	22.82	2.78	3.14	4.71	5.59	2.9	6.55	6.75	5.43	5.24	3.45	11.77	8.81	59.03	14.38	6.87	6.83	12.62	5.4	5.27	3.47	7.47	4.45	16.87	3.57	6.67	1.83	10.24	4.26	6.09	4.5	11.25	7.98
ENSG00000011201	3730	ANOS1	anosmin 1 [Source:HGNC Symbol;Acc:HGNC:6211]	0.02	0	0.42	0	0.02	0.01	0.57	0.88	0	0.18	0.01	0.01	0.15	0.01	0.1	0.01	0.09	0.03	0	0.01	0.15	0.23	0.36	0.09	0	0	9.54	1.03	0.07	0.27	0.25	0	0.17	0.41	1.7	0.6	0	0	0	0.21	1.58	0.37	0.36	0.08	0.53	0.58
ENSG00000011243	26993	AKAP8L	A-kinase anchoring protein 8 like [Source:HGNC Symbol;Acc:HGNC:29857]	41.76	29.55	38.49	27.9	23.85	12.66	40.11	46.92	39.69	40.97	32.97	21.26	20.26	29.56	37.02	34.92	23.99	35.78	28.17	44.97	40.3	31.69	57.76	45.11	54.14	57.99	27.7	27.23	78.28	98.06	89.15	89.15	64.48	46.94	53.02	41.73	71.86	49.34	58.11	44.34	19.46	16.63	33.53	37.83	38.51	36.08
ENSG00000011258	54799	MBTD1	mbt domain containing 1 [Source:HGNC Symbol;Acc:HGNC:19866]	11.91	5.32	9.53	5.52	3.96	1.06	6.27	8.72	15.37	14.48	5.57	4.38	6.52	7.35	6.87	8.13	7.78	10.92	10.92	10.68	10.47	8.23	8.19	10.2	13.54	15.66	13.45	5.39	17.31	21.55	29.59	6.02	10.16	6.44	6.81	5.69	19.85	9.23	12.4	8.92	8.52	4.36	9.12	8.79	9.53	6.44
ENSG00000011260	51096	UTP18	UTP18 small subunit processome component [Source:HGNC Symbol;Acc:HGNC:24274]	10.95	5.08	13.4	7.97	7.58	2.87	15.59	14.37	26.26	29.03	14.05	8.28	11.51	11.03	19.95	13.3	15.91	31.03	9.9	16.75	20.86	21.09	22.68	21.56	33.46	33.76	2.85	6.8	43.52	40.21	52.35	28.49	27.73	24.19	18.05	11.99	37.37	12.13	25	14.1	19.66	11.45	16.55	16.48	20.24	16.83
ENSG00000011275	54476	RNF216	ring finger protein 216 [Source:HGNC Symbol;Acc:HGNC:21698]	30.1	16.91	24.7	16.76	19.82	7.38	19.97	23.68	25.42	21.24	21.37	15.94	16.37	18.75	21.91	22.39	17.22	28.79	20.25	28.46	35.7	34.57	28.92	28.08	39.35	45.8	34.15	21.68	43.54	52.27	51.69	29.93	19.09	15.3	31.95	18.98	61.44	27.73	28.14	30.16	20.86	15.12	22.16	22.33	23.63	22.04
ENSG00000011295	54902	TTC19	tetratricopeptide repeat domain 19 [Source:HGNC Symbol;Acc:HGNC:26006]	25.94	16.49	30.12	22.95	15.35	4.23	17.3	22.87	38.33	34.29	46.16	36.14	10.52	13.79	33.84	30.94	16.88	30.8	9.65	13.21	16.46	14.24	33.44	32.03	24.28	33.38	19.59	17.99	89.01	74.22	100.59	70.22	36.28	27.72	29.78	24.38	51.95	30.29	23.72	19.36	26.41	15.59	25.68	26.05	30.57	26.61
ENSG00000011304	5725	PTBP1	polypyrimidine tract binding protein 1 [Source:HGNC Symbol;Acc:HGNC:9583]	49.53	36.9	47.76	36.81	32.28	18.53	53.54	55.81	71.29	68.38	39.08	23.54	44.76	65.98	46.52	63.55	34.72	64.45	45.83	72.15	75.65	79.72	80.57	69.49	79.84	124.19	34.95	23.42	113.65	125.04	128.07	169.43	110.36	80.33	86.32	42.7	100.44	70.53	107.64	60.82	48.47	32.67	64.65	62.18	68.13	56.85
ENSG00000011332	8193	DPF1	double PHD fingers 1 [Source:HGNC Symbol;Acc:HGNC:20225]	0.37	0.94	1.49	0.61	0.63	0.27	0.49	0.96	0.89	2.03	0.33	0.55	0.61	0.86	0.71	0.33	1.03	2.23	0.02	0.08	1.71	1.36	1.93	1.47	0.93	0.09	5.15	12.39	4.09	1.77	1.65	2.13	7.2	4	2.63	0.68	0.4	4.15	2	3.94	1.41	0.88	1.48	1.03	0.68	1.55
ENSG00000011347	9066	SYT7	synaptotagmin 7 [Source:HGNC Symbol;Acc:HGNC:11514]	0.03	0.03	0.23	0.07	0.07	0.03	0.28	0.25	0	0.05	0.15	0.07	0.06	0.02	0.22	0	0.06	0.1	0	0	0.16	0.09	0.25	0.19	0	0	5.94	4.03	0.45	0.06	0.52	0.03	0.13	0.28	0.37	0.93	0	0.39	0	0.71	2.36	0.58	0.31	0.2	0.34	0.33
ENSG00000011376	23395	LARS2	leucyl-tRNA synthetase 2, mitochondrial [Source:HGNC Symbol;Acc:HGNC:17095]	8.74	4.18	5.46	4.23	4.33	1.43	4.97	5.5	7.84	9.37	4.93	4.03	5.37	6.14	9.4	8	6.56	13.94	4.88	6.87	5.93	5.94	8.26	7.38	6.87	13.8	27.15	14.5	12.26	16.42	15.33	6.98	6.51	6.55	7.67	5.55	9.27	5.58	7.21	5.97	8.32	3.76	4.33	7.11	5.41	5.13
ENSG00000011405	5286	PIK3C2A	phosphatidylinositol-4-phosphate 3-kinase catalytic subunit type 2 alpha [Source:HGNC Symbol;Acc:HGNC:8971]	18.44	11.21	11.29	7.91	9.1	1.98	17.7	25.36	16.05	22.45	16.21	7.11	12.16	16.29	12.56	16.09	9	10.31	14.52	24.24	14.73	12.86	29.5	21.76	24.03	22.94	10.65	9.46	22.81	38.53	31.38	10.88	14.43	7.35	19.92	9.66	47.93	12.97	27.36	9.76	24.09	17.79	16.98	17.57	17.23	15.78
ENSG00000011422	5329	PLAUR	plasminogen activator, urokinase receptor [Source:HGNC Symbol;Acc:HGNC:9053]	1.44	0.31	1.01	0.26	0.64	0.23	3.93	4.19	0.51	0.49	2.37	1.29	0.89	0.58	1.77	0.55	2.79	3.33	0.63	0.09	5.32	4.79	2.65	1.15	3.26	5.31	60.84	52.22	2.8	2.8	4.37	1.72	3.21	1.51	10.03	8.92	18.46	3.85	19.11	7.58	11.52	8.39	7.84	6.36	7.46	10.86
ENSG00000011426	54443	ANLN	anillin actin binding protein [Source:HGNC Symbol;Acc:HGNC:14082]	1.88	0.33	3.2	0.97	1.52	0.62	4.46	3.27	9.35	8.59	1.76	2.66	3.29	3.73	3.56	1.27	2.48	2.86	0.9	2.11	8.5	7.53	3.34	4.2	6.87	10.61	19.93	15.52	6	6.15	5.54	8.08	9.58	7.35	1.37	2.58	5.49	1.85	4.6	8.56	3.34	2.47	7.39	5.36	6.78	2.92
ENSG00000011451	58525	WIZ	WIZ zinc finger [Source:HGNC Symbol;Acc:HGNC:30917]	10.15	8.14	9.84	8.81	7.15	3.58	6.93	9.39	12.2	15.32	7.93	5.31	6.35	10.03	6.95	11.27	7.62	14.1	6.37	13.07	10.57	11.86	18.42	14.64	15.08	21.97	8.2	10.25	31.7	30.21	25.96	22.39	14.32	11.45	10.46	8.88	20.07	13.84	11.51	14.93	7.47	6.12	7.58	8.17	8.88	8.45
ENSG00000011454	284423637	RABGAP1	RAB GTPase activating protein 1 [Source:HGNC Symbol;Acc:HGNC:17155]	25.52	15.28	30.06	22.76	14.23	3.44	23.1	27.65	31.54	30.9	19.45	16.78	17.66	24.39	30.07	32.63	18.58	20.31	22.99	49.42	24.62	26.57	27.67	27.72	45.25	71.86	46.5	26.47	53.17	71.48	75.38	18.48	71.67	55.68	18.23	17.9	55.54	30.29	28.5	31.43	24.32	15.96	22.76	20.12	34.63	34.47
ENSG00000011465	1634	DCN	decorin [Source:HGNC Symbol;Acc:HGNC:2705]	0.02	0.25	0.45	0.63	0.02	0.78	2.76	6.19	1.93	1.82	1.75	2.93	0.34	0.04	1.62	0.23	0.21	0.07	0	1.73	2.13	1.99	2.24	5.03	0	0.33	43.66	46.73	0.17	2.95	11.78	0.11	4.11	4.33	4.32	7.78	0.02	0.15	0.07	1.58	10.83	6.62	4.02	1.56	6.53	7.8
ENSG00000011478	54814	QPCTL	glutaminyl-peptide cyclotransferase like [Source:HGNC Symbol;Acc:HGNC:25952]	2.36	1.16	3.74	4.86	1.77	0.37	2.72	4.4	6.19	9.43	2.44	2.5	2.81	2.85	0.93	2.07	2.78	3.99	3.25	6.76	2.56	1.75	4.67	4.05	0.14	3.04	2.93	3.6	7.6	19.74	11.97	5.67	9.99	7.52	6.92	7.85	5.41	7.75	8.85	5.16	4.27	2.27	5.4	6.12	3.82	4.57
ENSG00000011485	5536	PPP5C	protein phosphatase 5 catalytic subunit [Source:HGNC Symbol;Acc:HGNC:9322]	20.36	10.35	22.08	15.3	11.51	6.69	10.23	10.98	34.13	28.61	13.14	10.91	22.59	28.55	17.17	17.55	14.36	27.22	11.41	26.54	30.31	23.87	34.97	30.08	39.78	54.1	24.91	19.55	45.04	44.05	38.25	44.43	25.38	18.4	21.98	20.59	30.15	23.28	20.16	24.63	19.32	6.37	18.48	18.23	17.6	14.25
ENSG00000011523	23177	CEP68	centrosomal protein 68 [Source:HGNC Symbol;Acc:HGNC:29076]	10.2	6.41	7.29	7.73	5.63	1.75	6.98	9.24	9.26	11.33	7.3	7.86	6.34	6.83	7.87	10.98	8.78	23.84	3.28	6.04	8.39	8.75	12.97	14.03	17.21	31.54	17.04	16.76	9.37	22.21	17.12	8.78	10.08	11.29	12.98	11.7	22.69	15.71	16.5	20.33	11.7	10.22	9.31	12.08	9.11	13.49
ENSG00000011566	8491	MAP4K3	mitogen-activated protein kinase kinase kinase kinase 3 [Source:HGNC Symbol;Acc:HGNC:6865]	32.92	9.2	11.83	11.06	15.89	3.79	20.41	18.21	8.56	7.58	18.5	13.37	43.73	29.14	19.13	25.61	32.1	37.43	7.47	7.91	10.48	10.99	23.29	16.01	11.3	12.55	11.33	5.89	81.28	68.8	79.57	37.7	25.76	17.9	5.26	7.35	18.7	16.4	33.7	14.31	22.62	10.69	18.31	15.11	19.92	13.78
ENSG00000011590	27033	ZBTB32	zinc finger and BTB domain containing 32 [Source:HGNC Symbol;Acc:HGNC:16763]	2.72	1.67	3.07	1.56	2.2	0.82	3.31	3.3	4.03	4.13	3.79	2.54	2.71	1.81	2.55	1.48	4.64	7.98	1.27	2.39	7.96	6.4	2.51	2.92	6.14	9.32	17.11	10.55	7.78	7.23	6.27	2.4	1.55	1.74	6.42	5.39	22.34	16.57	7.79	5.14	10.04	6.79	8.49	8.86	5.12	6.59
ENSG00000011600	7305	TYROBP	TYRO protein tyrosine kinase binding protein [Source:HGNC Symbol;Acc:HGNC:12449]	0.5	1.22	1.32	0.46	1.73	1.05	4.23	3.34	0	0.14	4.02	2.7	0	0.83	0.81	0.25	3.6	3.67	0.29	0.42	3.4	2.95	0.55	2.11	19.48	25.77	9.27	2.08	8.45	5.78	4.17	4.11	4.22	2.49	10.04	14.09	7.56	2.83	32.48	30.26	6.04	4.07	6.04	5.29	20.74	17.91
ENSG00000011638	57146	TMEM159	transmembrane protein 159 [Source:HGNC Symbol;Acc:HGNC:30136]	4.7	1.99	7.09	3.88	3.84	1.01	7.94	11.49	14.38	15.44	17.07	10	4.23	7.64	5.29	5.01	7.48	10.6	7.37	4.88	14.21	10.77	33.34	20.27	16.73	7.92	24.53	8.37	7.49	11.89	14.72	2.33	36.19	25.6	5.38	3.81	4.05	6.08	16.95	6	8.46	1.54	6.35	5.45	4.62	5.3
ENSG00000011677	2556	GABRA3	gamma-aminobutyric acid type A receptor alpha3 subunit [Source:HGNC Symbol;Acc:HGNC:4077]	0.03	0.05	0.01	0.03	0.06	0.07	0.52	0.62	0.03	0.52	0.05	0.05	0.08	0.05	0.06	0	0.03	0	0	0	0.18	0.28	0.21	0.2	0	0	7.12	10.72	4.9	0.12	1.96	0	0.19	0.1	1.65	0.84	0	0	0	1.66	1.08	1.8	0.33	0.06	2.5	0.49
ENSG00000012048	672	BRCA1	BRCA1 DNA repair associated [Source:HGNC Symbol;Acc:HGNC:1100]	6.52	3.11	6.68	5.05	3.24	1.03	6.04	5.34	20.87	18.65	3.68	2.13	30.82	30.25	4.61	6.02	8.11	11.61	4.14	8	11.18	11.79	10.86	7.39	13.8	13.56	47.15	34.24	23.7	18.39	21.37	8.49	12.43	12.17	5.47	4.04	24.7	6.19	11.61	9.36	8.55	4.34	10.41	9.67	8.34	8.08
ENSG00000012061	2067	ERCC1	ERCC excision repair 1, endonuclease non-catalytic subunit [Source:HGNC Symbol;Acc:HGNC:3433]	6.85	6.53	8.27	7.63	6.21	3.37	5.24	7.56	10.92	14.13	10.12	8.43	10.41	10.88	10.46	10.37	7.14	13.51	3.62	7.78	14.68	12.08	22.94	18.68	19.67	19.63	7.45	17.15	21.39	16.61	14.71	32.28	10.9	11.53	16.37	15.43	22.91	16.46	13.01	16.24	8.97	3.93	11.8	8.83	11.02	8.11
ENSG00000012124	933	CD22	CD22 molecule [Source:HGNC Symbol;Acc:HGNC:1643]	106.96	27.39	50.33	24.35	131.56	35.46	278.15	256.01	14.64	14.62	266.34	133.61	142.68	128.53	301.6	115.14	70.96	58.4	66.77	44.26	148.31	85.57	60.1	31.01	475.11	178.73	62.8	126.79	56.99	23.58	49.18	26.71	66.73	47.93	145.67	77.58	190.39	131.93	164.02	92.8	130.28	49.45	198.53	153.08	193.95	98.71
ENSG00000012171	7869	SEMA3B	semaphorin 3B [Source:HGNC Symbol;Acc:HGNC:10724]	0.34	0.14	0.38	0.14	0.17	0.05	0.44	0.64	0.24	0.21	0.23	0.33	0.21	0.08	0.42	0.35	0.25	0.24	0.09	0.18	0.31	0.2	2.28	0.78	0.41	0	23.08	14.38	0.81	0.54	1.03	0	0.67	1.31	1.86	2.13	1.55	0.86	0.5	0.74	0.95	2.44	0.64	0.68	0.52	0.49
ENSG00000012174	51360	MBTPS2	membrane bound transcription factor peptidase, site 2 [Source:HGNC Symbol;Acc:HGNC:15455]	3.33	1.48	3.03	1.62	1.05	0.29	1.32	1.42	6.34	6.14	1.7	0.83	1.96	1.85	2.26	1.73	2.3	4.31	1.61	1.06	2.37	1.62	4.21	4.64	7.15	13.95	5.35	4.55	1.77	3.08	5.88	0.33	1.46	1.37	1.7	1.74	2.31	1.29	1.26	2.44	1.88	1.02	1.79	1.33	2.1	2.09
ENSG00000012211	4007	PRICKLE3	prickle planar cell polarity protein 3 [Source:HGNC Symbol;Acc:HGNC:6645]	10.35	11.97	8.88	6.33	4.51	3.3	7.95	7.78	19.06	17.1	4.24	3.64	5.28	5.89	5.8	8.69	9.55	18.83	6.82	6.23	12.19	11.27	29.38	26.28	29.45	26.46	14	8.54	16.04	18.32	16.13	31.13	9.81	5.85	15.5	8.8	12.37	9.37	17.01	6.73	7.06	3.82	7.55	7.45	3.4	6.73
ENSG00000012223	4057	LTF	lactotransferrin [Source:HGNC Symbol;Acc:HGNC:6720]	0.28	0.19	0.03	0	0.08	0.04	0.57	0.47	0	0.02	0.31	0.43	0.05	0.03	0.09	0.08	0.12	0.02	0	0.03	0.24	0.25	0	0.3	0	0	3.45	6.63	0	0.28	0.78	0.75	0.45	0.24	0.25	1.83	0	0	0	0.28	1.13	1.24	0.28	0.08	0.14	0.48
ENSG00000012232	2137	EXTL3	exostosin like glycosyltransferase 3 [Source:HGNC Symbol;Acc:HGNC:3518]	3.55	3.08	1.72	1.44	2.42	1.05	2.04	3.72	2.05	2.63	3.9	1.85	2.03	4.32	2.26	2.74	2.78	3.86	1.91	3	3.24	3.25	6.07	4.33	6.02	8.27	18.72	16.59	7.75	10.12	11.1	10.65	4.48	3.03	3.01	3.23	6.43	5.98	5.83	5.59	3.93	2.29	2.92	3.04	3.36	2.91
ENSG00000012504	9971	NR1H4	nuclear receptor subfamily 1 group H member 4 [Source:HGNC Symbol;Acc:HGNC:7967]	0	0	0.03	0.05	0.03	0.02	0.18	0.12	0	0	0.06	0.05	0.01	0	0.27	0	0.04	0	0	0	0.07	0.08	0.11	0.14	0	0	3.93	13.22	0.17	0.71	0.65	0	0.08	0.26	0.91	0.81	0	0	0	0.16	0.24	0.52	0.24	0.07	0.44	0.16
ENSG00000012660	60481	ELOVL5	ELOVL fatty acid elongase 5 [Source:HGNC Symbol;Acc:HGNC:21308]	48.72	22.3	29	16.42	24.17	7.99	64.37	70.54	52.05	51.05	51.5	28.02	33.66	29.89	46.17	37.42	29.27	36.91	38	57.9	59.7	48.91	39.5	35.75	44.23	38.76	15.5	16.75	54.38	61.29	78.56	19.84	46.13	38.32	48.43	34.53	113.67	42.75	90.57	34.23	57.9	29.95	94.32	79.51	76.75	54.81
ENSG00000012779	240	ALOX5	arachidonate 5-lipoxygenase [Source:HGNC Symbol;Acc:HGNC:435]	80.44	76.84	46.22	39.53	4.09	2.73	3.79	4.9	1.9	1.78	31.04	34.41	28.44	57.17	14.71	34.94	47.83	105.07	20.87	49.09	65.93	63.45	62.41	69.39	48.54	94.96	26.94	20.15	132.72	350.62	177.38	228.5	62.87	62.7	42.88	38.93	61.24	99.46	54.87	99.85	20.38	30.01	31.32	60.73	15.26	39.88
ENSG00000012817	8284	KDM5D	lysine demethylase 5D [Source:HGNC Symbol;Acc:HGNC:11115]	0.01	0.07	34.89	23.64	0.04	0	0	0	0	0	16.86	13.73	0.03	0.02	58.42	47.71	14.56	21.7	23.09	40.59	0.04	0	35.84	34.29	0.02	0	21.24	14.95	0	0.13	0	0	26.77	24.94	0.02	0	68.85	34.58	0	0	0	0	32.99	34.25	0	0
ENSG00000012822	57658	CALCOCO1	calcium binding and coiled-coil domain 1 [Source:HGNC Symbol;Acc:HGNC:29306]	41.08	21.97	37.6	27.98	23.09	11.16	21.19	22.46	57.06	52.5	17.84	12.46	16.01	16.61	40.37	33.43	25.53	35	33.05	45.44	8.72	6.63	35.81	30.42	47.19	40.55	61.64	58.75	188.11	127.09	170.78	130.48	31.05	27.64	34.69	20.19	94.75	37.55	39.04	30.29	22.29	15.29	24.56	21.74	27.19	20.57
ENSG00000012963	55148	UBR7	ubiquitin protein ligase E3 component n-recognin 7 (putative) [Source:HGNC Symbol;Acc:HGNC:20344]	18.11	6.67	9.1	4.93	6.22	3.07	14.08	13.36	12.57	13.58	10.04	5.45	10.92	7.33	13.05	9.4	7.67	16.17	11.05	14.61	20.63	17.45	11.03	16.25	29.98	32.22	7.69	8.57	40.35	20.15	27.99	9.66	16.62	16.22	8.04	6.62	27.61	7.61	17.19	8.98	11.25	3.25	15.65	16.07	11.54	10.94
ENSG00000012983	11183	MAP4K5	mitogen-activated protein kinase kinase kinase kinase 5 [Source:HGNC Symbol;Acc:HGNC:6867]	33.8	17.97	49.9	28.52	17.47	5.87	26.46	33.89	60.56	56.31	35.05	21.88	9.11	16.58	41.12	37.9	20.42	38.04	17.19	26.21	35.57	29.15	85.64	72.49	68.91	60.87	14.28	7.54	92.1	87.24	101.3	61.46	52.47	37.03	35.92	26.76	85.18	42.04	47.43	30.26	47.1	28.06	36.59	31.01	47.03	41.98
ENSG00000013016	30845	EHD3	EH domain containing 3 [Source:HGNC Symbol;Acc:HGNC:3244]	8.92	1.48	10.93	5.02	7.51	2.47	2.53	2.45	25.35	11.98	3.59	1.69	2.49	1.61	14.18	3.44	16.25	8.34	1.07	0.66	17.04	5.99	12.35	5.15	42.53	7.88	12.35	11.17	13.8	3.96	19.54	1.22	12.75	9.67	16.25	10.59	14.37	3.24	8.25	1.9	2.63	1.16	3.27	2.55	3.98	3.43
ENSG00000013275	5704	PSMC4	proteasome 26S subunit, ATPase 4 [Source:HGNC Symbol;Acc:HGNC:9551]	27.77	17.55	35.71	21.33	23.51	13.51	37.95	39.98	42.27	43.41	23.68	14.86	24.55	26.68	31.2	36.92	24.09	41.38	20.6	37.68	42.88	43.7	56.8	56.51	64.42	89.55	18.59	10.53	80.75	85.07	82.09	97.72	69	58.34	45.67	31.92	58.43	22.8	35.75	23.05	37.4	28.23	30.88	36.21	40.25	39.52
ENSG00000013288	23324	MAN2B2	mannosidase alpha class 2B member 2 [Source:HGNC Symbol;Acc:HGNC:29623]	14.74	11.22	12.7	9.3	8.4	4.01	5.53	6.03	16.51	13.84	7.63	4.21	2.39	3.82	10.02	11.65	5.04	9.25	7.99	9.3	4.46	4.36	20.21	16.17	26.13	25.67	8.13	11.48	23.47	15.52	23.06	14.41	10.89	6.5	8.14	5.93	12.11	25.3	12.56	8.34	3.56	2.62	4.12	4	4.08	3.85
ENSG00000013293	57709	SLC7A14	solute carrier family 7 member 14 [Source:HGNC Symbol;Acc:HGNC:29326]	0.01	0.01	0.07	0.04	0.05	0.04	0.74	0.62	0.04	0.05	0.13	0.09	0.04	0	0.4	0.02	0.11	0	0	0	0.38	0.36	0.45	0.28	0.03	0.01	17.25	10.3	0.11	0.57	1.09	0	0.25	0.28	0.72	1.3	0.11	0.15	0	0.2	1.56	1.26	0.52	0.29	1.02	0.8
ENSG00000013297	5010	CLDN11	claudin 11 [Source:HGNC Symbol;Acc:HGNC:8514]	1.36	0.31	1.4	0.94	0.38	0.05	1.91	3.26	0.84	1.41	0.37	0.26	0.51	0.54	1.52	0.88	1.57	0.97	0.59	0.33	1.41	1.32	2.18	1.59	0.23	0.59	49.16	35.01	2.41	9.06	8.28	1.67	2.98	2.41	1.65	9.18	0.6	2.02	1.07	6.01	5.3	4.96	2.9	0.86	3.87	3.47
ENSG00000013306	51629	SLC25A39	solute carrier family 25 member 39 [Source:HGNC Symbol;Acc:HGNC:24279]	22.77	12	14.58	8.38	11.75	7.86	12.13	11.09	34.52	37.73	17.42	7.08	15.87	21.87	20.93	21.62	20.48	33.7	10.87	14.36	16.37	15.33	25.76	18.59	66.16	46.84	6.91	10.99	71.58	57.53	68.88	80.51	16.31	15.66	13.92	15.82	38.08	17.85	20.7	20.15	9.93	6.16	12.59	14.18	14.3	12.06
ENSG00000013364	9961	MVP	major vault protein [Source:HGNC Symbol;Acc:HGNC:7531]	23.3	16.9	8.54	10.18	18.69	16.19	21.7	25.27	32.84	31.5	29.25	22.91	9.16	12.15	24.06	27.68	20.35	33.32	5.06	6.87	23.34	19.05	63.3	48.45	85.15	89.88	33.09	33.89	46.49	56.33	42.44	58.65	10.91	7.08	29.22	27.61	46.06	40.65	54.73	36.9	14.2	17.14	23.59	25.01	23.71	20.52
ENSG00000013374	51667	NUB1	negative regulator of ubiquitin like proteins 1 [Source:HGNC Symbol;Acc:HGNC:17623]	39.56	16.92	27.21	16.45	22.34	6.9	40.57	40.59	34.93	35.63	25.35	16.92	13.43	11.69	61.58	42.94	28.23	47.9	51.7	75.08	39.91	40.49	40.71	37.21	80.09	66.42	26.81	22.84	116.64	85.82	97.57	43.4	50.09	38.45	42.13	29.32	113.19	42.67	38.37	40.08	36.95	27.36	36.12	31.41	48.49	27.99
ENSG00000013375	5238	PGM3	phosphoglucomutase 3 [Source:HGNC Symbol;Acc:HGNC:8907]	7.37	3.79	6.05	3.74	1.8	0.42	3.08	2.44	8.36	10.92	5.85	4.46	5.05	4.94	1.96	5.29	2.86	2.53	4.07	5.27	6.24	6.56	2.76	3.78	2.86	3.96	4.81	2.36	5.85	10.56	20.18	5.84	6.64	6.32	25.76	3.76	7.98	4.79	7.3	12.33	4.2	4.88	8.14	7.52	7.01	5.81
ENSG00000013392	112611	RWDD2A	RWD domain containing 2A [Source:HGNC Symbol;Acc:HGNC:21385]	0.7	0.29	0.61	0.43	0.13	0.04	0.31	0.44	1.22	1.14	0.78	0.54	0.23	0.49	0.42	0.13	0.25	0.45	0.09	0.23	0.78	0.81	0.5	0.37	0.45	0.53	8.47	5.27	0.72	1.12	1.62	0.5	0.87	0.86	1.15	1.5	0.58	0.53	0.27	0.31	1.46	1.13	0.94	0.6	1.18	1.1
ENSG00000013441	1195	CLK1	CDC like kinase 1 [Source:HGNC Symbol;Acc:HGNC:2068]	79.95	59.78	79.59	44.15	38.58	10.71	145.71	156.24	73.65	87.93	71.09	46.26	37.99	44.83	130.49	101.16	51.24	56.1	56.42	97.4	97.53	71.74	106.56	103.77	41.04	96.72	71.15	24.53	164	195.87	230.31	54.59	172.66	130.87	80.35	71.27	155.76	95.01	114.07	56.91	144.02	114.39	181.88	174.17	168.93	141.02
ENSG00000013503	55703	POLR3B	RNA polymerase III subunit B [Source:HGNC Symbol;Acc:HGNC:30348]	1.94	1.63	5.59	2.17	2.08	0.57	2.28	2.8	6.69	9.91	2.79	2.05	3.42	3.77	3.56	5.02	3.06	6.85	1.03	1.93	2.69	1.43	9.85	5.15	9.55	8.87	6.36	13.76	6.62	10.96	12.36	7.82	4.91	4.73	3.97	2.17	5.77	5.69	2	2.34	5.89	1.39	3.37	2.93	2.49	4.71
ENSG00000013523	23357	ANGEL1	angel homolog 1 [Source:HGNC Symbol;Acc:HGNC:19961]	5.79	3.64	5.05	3.82	2.65	1.01	3.79	3.84	6.45	5.52	3.75	1.95	2.62	3.64	6.72	4.82	3.04	6.1	4.89	6.44	5.61	4.2	6.17	6.82	7.04	11.26	20.57	14.07	8.83	8.4	11.37	3.38	5.35	4.01	6.19	5.44	29.98	6.47	15.69	7.83	7.43	3.6	4.73	4.32	6.69	5.52
ENSG00000013561	9604	RNF14	ring finger protein 14 [Source:HGNC Symbol;Acc:HGNC:10058]	16.45	9.26	17.4	7.87	9.04	3.35	16.01	17.96	22.74	23.61	15.04	11.96	12.15	17.04	21.69	18.69	11.91	18.4	11.43	15.03	17.84	15.82	13.9	10.95	52.48	68.26	10.42	22.66	38.82	25.36	36.39	14.14	21.05	17.4	8.12	11.03	37.78	14.06	21.96	12.94	13.51	10.83	15.52	18.81	14.64	16.54
ENSG00000013563	1774	DNASE1L1	deoxyribonuclease 1 like 1 [Source:HGNC Symbol;Acc:HGNC:2957]	11.11	6.41	5.17	3.72	5.17	2.32	4.86	3.98	9.98	8.65	2.06	1.43	3.08	4.27	5.21	7.71	5.07	8.17	2.51	2.49	4.92	4.76	21.45	14.79	19.74	23.51	8.9	19.17	10.12	9.36	8.64	12.1	3.17	1.81	6.1	4.7	11.44	6.2	5.99	5.47	4.52	4.07	2.89	3	3.47	3.77
ENSG00000013573	1663	DDX11	DEAD/H-box helicase 11 [Source:HGNC Symbol;Acc:HGNC:2736]	26.47	15.92	14.58	17.38	5.76	2.06	7.89	10.62	25.9	24.64	16.15	9.28	27.83	46.74	14.73	20.38	8.52	14.22	8.24	12.19	21.61	20.93	13.78	15.43	25.78	25.91	52.03	35.58	27.78	25.64	39.22	23.49	26.1	18.96	12.2	10.64	23.48	16.99	11.69	13.78	8.82	7.59	17.2	19.56	18.39	17.07
ENSG00000013583	50865	HEBP1	heme binding protein 1 [Source:HGNC Symbol;Acc:HGNC:17176]	1.21	0.84	0.77	0.15	1.79	0.95	2.04	1.71	0.81	0.79	0.82	0.71	1.34	1.63	0.27	0.43	0.58	1.33	0.42	0.85	2.78	2.85	0.86	0.82	1.57	1.22	29.55	16.55	2.77	1.57	4.24	1.58	1.06	0.55	2.11	3.65	5.49	2.6	1.78	4.66	12.48	2.41	3.29	1.37	2.88	3.11
ENSG00000013588	9052	GPRC5A	G protein-coupled receptor class C group 5 member A [Source:HGNC Symbol;Acc:HGNC:9836]	0.17	0.28	0.6	0.33	0.2	0.12	1.92	3.38	0.28	0.99	0.62	0.98	0.23	0.41	1.64	0.28	0.46	0.1	0.04	0.06	2.26	2.49	2.5	1.03	0.45	0.3	35.15	59.19	1.53	4.66	6.9	0.03	2.13	1.4	4.8	6.18	0.29	0.16	0.39	3.51	6.72	5.12	2.7	1.5	2.77	3.96
ENSG00000013619	10046	MAMLD1	mastermind like domain containing 1 [Source:HGNC Symbol;Acc:HGNC:2568]	0.19	0.37	0.31	0.27	0.11	0.03	0.7	0.85	0.26	0.28	0.54	0.23	0.46	0.75	0.45	0.05	1.95	3.36	0.06	0.15	0.78	0.88	1.03	0.97	0.04	0	11.02	10.81	0.08	0.56	1.43	0	0.29	0.24	1.44	1.8	4.62	1.35	1.77	2.39	4.75	1.85	2.1	1.4	2.42	1.86
ENSG00000013725	923	CD6	CD6 molecule [Source:HGNC Symbol;Acc:HGNC:1691]	2.87	2.08	1.44	0.53	1.23	0.67	8.88	10.29	1.28	1.09	2.5	0.41	7.32	7.96	2.8	2.26	2.31	1.75	0.77	0.55	1.7	1.83	2.99	0.76	7.3	12.57	11.74	20.64	1.29	1.14	1.79	0.65	4.85	5.33	4.73	3.54	15.26	5.99	10.36	6.62	6.26	4	11	10.04	4.5	5.44
ENSG00000013810	10460	TACC3	transforming acidic coiled-coil containing protein 3 [Source:HGNC Symbol;Acc:HGNC:11524]	12.38	8.39	22.69	12.42	8.88	4.78	12.32	17.59	28.12	29.37	11.34	5.67	13.85	16.44	15.56	17.01	14.92	16.78	22.19	22.46	15.73	12.75	28.31	20.85	38.56	35.89	32.46	29.84	51.93	40.49	44.32	38.44	32.63	20.85	10.72	8.88	101.49	43.96	62.22	39.58	13.68	5.77	34.41	33.43	23.85	21.89
ENSG00000014123	23376	UFL1	UFM1 specific ligase 1 [Source:HGNC Symbol;Acc:HGNC:23039]	10.31	5.34	11.3	6.04	3.4	0.67	4.63	4.64	21.72	19.82	8.1	5.14	11.92	11.07	15.22	12.71	4.18	7	5.55	8.48	10.41	9.28	10.47	12.6	13.42	15.06	2.9	2.83	16.23	19.16	24.06	6.92	12.65	13.43	5.7	2.8	19.7	5.5	8.61	5.83	11.16	7.89	8.25	8.93	13.33	9.32
ENSG00000014138	23649	POLA2	DNA polymerase alpha 2, accessory subunit [Source:HGNC Symbol;Acc:HGNC:30073]	7.74	4.41	6.41	2.97	4.71	1.45	6.47	7.51	11.46	12.2	4.98	3.85	14.05	17.91	6.58	8.65	7.4	12.54	6.19	13.81	8.33	9.59	8.75	7.81	16.68	18.98	13.53	11.97	21.68	14.56	15.06	12.56	4.96	5.78	5.51	5.58	22.66	10.19	9.31	6.51	5.23	4.94	10.92	9.84	10.24	11.78
ENSG00000014164	23144	ZC3H3	zinc finger CCCH-type containing 3 [Source:HGNC Symbol;Acc:HGNC:28972]	11.52	8.22	9.88	10.16	7.73	4.01	7.02	7.89	15.82	16.62	8.07	5.7	5.73	10.01	10.61	19.34	10.5	27.99	10.48	13.45	14.49	18.14	16.26	16.78	20.96	26.17	5.39	9.6	31.64	27.94	27.14	29.16	14.28	10.91	13.22	7.82	26.76	19.59	21.13	19.55	11.17	5.88	7.44	9.02	7.04	10.04
ENSG00000014216	823	CAPN1	calpain 1 [Source:HGNC Symbol;Acc:HGNC:1476]	50.85	27.98	30.9	22.88	27.55	16.09	21.75	29.27	61.29	44.88	28.04	13.74	25.61	36.33	37.4	50.41	24.47	40.86	26.43	38.74	41.33	34.55	56.15	38.54	115.89	116.73	37.18	51.77	73.48	59.08	72.65	78.28	26.65	21.28	36.42	27.38	46.27	45.52	69.11	48.94	25.4	13.03	20.36	23.59	18.85	18.91
ENSG00000014257	55	ACPP	acid phosphatase, prostate [Source:HGNC Symbol;Acc:HGNC:125]	0	0.07	0.29	0.09	0.1	0.07	2.6	2.49	0.54	1.24	0.66	0.56	0.11	0.04	0.53	0.18	0.2	0	0	0	0.84	2.13	1.93	0.77	0	0.56	28.49	29.44	1.86	3.78	5.51	0	1.21	1.3	3.69	5.75	0.37	0	0.18	3.65	8.47	4.45	5.08	2.14	3.88	3.86
ENSG00000014641	4190	MDH1	malate dehydrogenase 1 [Source:HGNC Symbol;Acc:HGNC:6970]	16.43	12.49	21.08	12.2	10.28	4.08	24.64	23.41	36.54	47.1	18.94	14.95	25.59	25.24	31.03	30.94	36.79	49.4	17.36	25.7	27.41	30.34	39.25	31.31	61.07	108.89	56.59	39.61	53.35	60.35	65.36	30.42	38.34	37.15	31.27	18.6	52.47	16.36	28	25.2	24.5	21.63	32.78	34.13	33.34	33.01
ENSG00000014824	10463	SLC30A9	solute carrier family 30 member 9 [Source:HGNC Symbol;Acc:HGNC:1329]	20.49	9.26	19.21	13.22	9.02	2.84	12.26	9.42	22.65	28.97	16.26	12.16	8.53	9.25	26.54	26.54	12.97	20.48	24.6	30.96	19.21	16.01	20.9	21.64	38.14	34.13	10.67	6.19	25.26	38.82	46.43	16.42	20.37	16.33	10.06	7.55	30.25	12.9	13.16	13.3	19.96	10.79	15.05	16.32	20.44	17.1
ENSG00000014914	10903	MTMR11	myotubularin related protein 11 [Source:HGNC Symbol;Acc:HGNC:24307]	0.35	0.03	0.57	0.56	0.2	0.01	1.01	1.17	0.56	0.32	0.26	0.38	0.12	0.27	0.07	0.05	0.38	0.22	0	0.09	0.73	0.72	1.23	1.62	0.14	0.06	18.86	18.95	2.17	1.11	1.55	0	1.04	1.47	0.75	3.57	1.67	0.06	0	3.45	1.74	2.07	1.33	0.5	1.14	1.24
ENSG00000014919	1355	COX15	cytochrome c oxidase assembly homolog COX15 [Source:HGNC Symbol;Acc:HGNC:2263]	6.68	3.54	8.43	6.46	3.33	1.23	4.09	3.1	12.97	14.32	5.57	4.44	12.43	14.49	9.76	14.85	6.53	11.76	3.86	9.11	4.53	4.39	14.74	9.9	18.68	21.22	10.34	12.31	13.32	21.19	23.02	24.48	9.01	7.3	10.13	5.52	23.61	6.23	6.21	8.4	8.86	6.77	7.63	7.72	7.27	8.02
ENSG00000015133	440193	CCDC88C	coiled-coil domain containing 88C [Source:HGNC Symbol;Acc:HGNC:19967]	109.71	43.96	93.79	67.19	52.73	17.71	82.67	86.43	124.15	103.79	68.68	34.89	22.99	29.92	60.61	55.2	46.97	57.68	68.73	62.56	123.74	93.55	130.22	80.46	220.4	189.28	56.28	70.15	150.14	66.9	160.05	70.58	115.79	78.55	100.12	70.85	158.69	74.35	117	79	54.44	22.56	90.52	82.97	59.72	52.56
ENSG00000015153	10138	YAF2	YY1 associated factor 2 [Source:HGNC Symbol;Acc:HGNC:17363]	12.21	7.89	18.78	9.83	8.54	3.14	18.91	18.15	21.45	27.38	8.24	6.93	10.04	11.58	17.99	16.18	11.69	13.69	7.3	13.8	18.41	12.76	16.25	16.65	29.93	32.21	34.66	28.61	19.15	28.26	45.5	12.35	27.61	20.14	18.99	12.38	30.02	8.51	7.98	10.96	25.14	10.62	14.76	15.49	16.29	13.87
ENSG00000015171	10771	ZMYND11	zinc finger MYND-type containing 11 [Source:HGNC Symbol;Acc:HGNC:16966]	7.72	6.26	12.28	7.92	6.69	3.12	6.06	6.28	14.48	12.5	3.96	2.36	4.8	7.12	7.1	9.53	4.41	5.36	2.48	4.95	4.54	3.73	12.23	13.16	13.42	13.19	5.92	9.42	30.47	26.23	47.6	11.29	22.35	14.88	12.27	7.82	33.79	7.47	17.31	7.69	15.17	11.37	10.09	9.43	16.43	13.78
ENSG00000015285	7454	WAS	WASP actin nucleation promoting factor [Source:HGNC Symbol;Acc:HGNC:12731]	47.73	38.41	25.18	24.23	14.86	9.87	16.78	19.51	66.57	64.63	18.83	12.05	17.42	25.77	23.27	23.46	28.48	51.66	23.62	27.06	41.15	42.54	63.96	49.41	96.73	114.79	17.69	13.51	34.86	34.77	34.88	47.96	26.71	19.94	22.41	16.38	84.57	40.32	49.43	43.79	11.51	7.55	20.58	21.67	18.95	20.42
ENSG00000015413	1800	DPEP1	dipeptidase 1 [Source:HGNC Symbol;Acc:HGNC:3002]	0	0.02	0	0	0.11	0.01	0.05	0.22	0	0.06	0.18	0.09	0	0	0.18	0	0.04	0.02	0.06	0	0.17	0.39	0.99	0.05	0	0	2.18	2.34	0.06	0	0.07	0	0.26	0	0.83	0.28	0	0	0	0	0.65	0.39	0	0.23	0.4	0.56
ENSG00000015475	637	BID	BH3 interacting domain death agonist [Source:HGNC Symbol;Acc:HGNC:1050]	10.13	4.87	9.05	6.07	12.33	7.79	26.51	28.4	19.07	23.25	16.28	12.59	18.4	18.66	22.07	10.85	18.93	30.07	6.69	11.08	46.01	41.93	22.86	16.07	82.54	54.35	17.5	6.44	15.75	15	19.04	27.78	12.85	13.52	24.45	23.06	47.47	19.29	42	23.75	20.66	25.85	36.64	30.17	31.1	34.01
ENSG00000015479	9782	MATR3	matrin 3 [Source:HGNC Symbol;Acc:HGNC:6912]	97.31	47.74	100.39	61.29	59.67	14.6	167.97	175.79	165.15	169.4	86.41	59.36	85.82	89.81	131.32	154.58	79.29	131.67	72.48	101.16	108.66	113.58	156.82	134.96	246.53	306.96	22.43	21	202.08	271.02	309.32	101.64	232.89	194.13	83.54	70.52	237.48	80.73	107.43	60.21	126.86	102.4	153.4	150.13	156.77	125.18
ENSG00000015520	29881	NPC1L1	NPC1 like intracellular cholesterol transporter 1 [Source:HGNC Symbol;Acc:HGNC:7898]	0.12	0.06	0.11	0.07	0.06	0.01	0.37	0.41	0.06	0.14	0.12	0.14	0.13	0.07	0.26	0.02	0.06	0.01	0.01	0.07	0.48	0.19	0.24	0.23	0.04	0.08	6.33	6.4	0.09	0.79	0.31	0	0.46	0.32	0.3	0.8	0.59	0.34	0.22	0.29	1.05	0.4	0.36	0.09	0.57	0.3
ENSG00000015532	64132	XYLT2	xylosyltransferase 2 [Source:HGNC Symbol;Acc:HGNC:15517]	6.41	3.01	5.74	5.07	3.05	1.38	2.76	3.89	11.45	11.82	4.11	2.93	3.15	3.57	2.94	3.89	6.19	10.25	4.39	5.17	4.43	4.25	8.17	5.65	7.53	9.95	13.25	15.5	13.09	18.32	16.32	9.63	6.25	4.24	6.53	4.91	12.07	7.58	10.83	6.56	5.63	2.87	3.71	3.05	2.93	2.96
ENSG00000015568	84220	RGPD5	RANBP2 like and GRIP domain containing 5 [Source:HGNC Symbol;Acc:HGNC:32418]	12.87	4.74	9.06	8.42	0.97	0.57	3.83	3.75	2.66	3.5	7.27	3.4	5.8	7.64	4.86	8	7.51	6.31	2.66	5.04	4.06	2.87	10.07	8.74	7.92	8.04	32.51	67.36	18.8	26.89	28.94	26.59	3.92	6.44	18.25	11.9	37.97	6.14	9.4	13.28	22.1	25.49	24.56	22.24	13.01	14.91
ENSG00000015592	81551	STMN4	stathmin 4 [Source:HGNC Symbol;Acc:HGNC:16078]	0.32	0	0.03	0	0.19	0.03	0.56	0.92	0	0.13	0.52	0.13	0.09	0.15	0.08	0.16	0.06	0.05	0.15	0	0.29	0.16	0.31	0.27	1.26	0.09	12.32	13.01	0	0.75	0.66	0.89	0.8	0.28	1.12	2.08	0.22	0	0	0	2.24	1.21	0.66	0.33	1.3	0.82
ENSG00000015676	23386	NUDCD3	NudC domain containing 3 [Source:HGNC Symbol;Acc:HGNC:22208]	24.92	19.89	32.03	19.06	36.44	17.58	32.56	33.84	24.3	25.39	29.71	19.91	34.19	42.15	32.54	35.54	20.18	36.68	31.77	44.63	51.99	53.8	32.77	31.21	114.8	83.49	23.61	31.58	68.9	64.11	65.63	82.95	32.73	25.85	27.48	14.05	48.96	23.04	28.43	27.39	25.71	10.01	21.42	20.98	22.15	20.92
ENSG00000016082	3670	ISL1	ISL LIM homeobox 1 [Source:HGNC Symbol;Acc:HGNC:6132]	0	0	0.02	0	0.04	0.04	0.67	0.46	0	0	0.13	0.13	0.01	0	0	0	0.02	0	0	0.08	0.38	0.47	0.3	0.29	0.09	0	5.24	4.84	0	0.25	0.14	0	0.22	0.2	0.78	0.55	0	0	0	0.09	1.65	0.63	0.7	0.58	0.67	0.17
ENSG00000016391	55349	CHDH	choline dehydrogenase [Source:HGNC Symbol;Acc:HGNC:24288]	0.27	0.1	2.42	1.67	1.21	2	0.62	1.22	0.51	4.4	0.22	1.06	0.67	1.91	0.36	5.89	0.21	2.29	0	0.1	0.88	2.81	2.46	2.08	18.13	18.7	36.26	23.02	0.7	6.25	1.37	2.51	1.52	1.79	3.41	1.87	5.57	0.17	0.06	6.88	1.97	1.87	1.55	0.91	0.47	0.59
ENSG00000016402	53832	IL20RA	interleukin 20 receptor subunit alpha [Source:HGNC Symbol;Acc:HGNC:6003]	0.07	0.02	0.01	0.02	0.01	0	0.32	0.27	0	0.15	0.05	0.06	0.09	0.05	0.03	0.05	0.15	0.06	0	0	0.37	0.36	0.18	0.16	0	0	14.76	6.78	0.49	0.83	1.24	0	0.29	0.34	0.95	1.25	0.07	0	0	0.43	1.24	1.34	0.4	0.19	0.63	0.59
ENSG00000016490	1179	CLCA1	chloride channel accessory 1 [Source:HGNC Symbol;Acc:HGNC:2015]	0	0	0	0	0.01	0.01	0.05	0.13	0	0	0	0.02	0.02	0.01	0	0	0.01	0.04	0	0	0.12	0.06	0.07	0.11	0	0	1.7	1.57	0	0.1	0.31	0	0.05	0.04	0.24	0.15	0	0.08	0	0.03	0.16	0.1	0.1	0.03	0.18	0.15
ENSG00000016602	22802	CLCA4	chloride channel accessory 4 [Source:HGNC Symbol;Acc:HGNC:2018]	0	0	0.04	0.04	0.04	0	0.74	0.2	0	0.05	0.03	0.28	0	0	0.04	0	0.01	0.01	0.01	0	0.07	0.09	0.21	0.31	0	0	7.2	7.52	0	0.18	0.24	0	0.29	0.02	0.21	0.43	0	0.03	0	0.06	0.49	0.13	0	0.07	0.45	0.6
ENSG00000016864	55830	GLT8D1	glycosyltransferase 8 domain containing 1 [Source:HGNC Symbol;Acc:HGNC:24870]	7.04	4.72	6.6	4.76	4.37	1.75	6.84	4.82	6.09	9.06	6.93	3.95	6.12	7.92	14.29	7.23	7.58	12.33	6.33	7.7	10.62	10.97	12.61	15.38	20.7	21.72	33.52	29.46	14.42	14.92	17.55	9.84	11.92	8.23	10.55	8.06	15.93	7.4	12.05	9.67	13.57	6.27	9.55	8.51	9.02	8.82
ENSG00000017260	27032	ATP2C1	ATPase secretory pathway Ca2+ transporting 1 [Source:HGNC Symbol;Acc:HGNC:13211]	15.01	12.35	11.46	6.29	8.13	1.78	13.49	9.2	14.79	19.12	14.22	10.22	10.77	13.29	18.17	16.93	12.32	21.07	8.12	16.71	16.36	13.67	23.24	17.09	28.36	37.02	11.66	3.24	25.23	28.03	38.33	6.27	18.9	11.96	13.88	7.74	29.97	11.3	21.37	12.19	17.61	15.97	13.73	11.32	14	14.64
ENSG00000017427	3479	IGF1	insulin like growth factor 1 [Source:HGNC Symbol;Acc:HGNC:5464]	0	0	0.19	0.09	0.03	0	0.27	0.32	0.41	0.95	0.08	0.08	0.07	0	0	0	0.04	0.09	0	0	0.14	0.15	1.96	0.07	0	1.49	5.76	1.33	0.1	0.32	0.45	0	0.36	0.27	0.44	0.34	0	0.09	0.23	0.53	2.3	0.47	0.59	0.54	0.42	0.75
ENSG00000017483	92745	SLC38A5	solute carrier family 38 member 5 [Source:HGNC Symbol;Acc:HGNC:18070]	0.66	0.57	0.55	0.33	1.98	1.81	3.1	2.42	1.82	5.55	1.9	1.55	0.3	0.06	2.86	1.96	4.2	8.45	0	0.33	5.71	6.68	10.57	16	6.41	10.54	16.15	15.73	2.81	1.48	2.83	0.44	0.58	0.53	3.37	5.14	9.9	4.25	4.49	1.83	4.01	5.63	3.26	4.12	5.68	4.38
ENSG00000017797	10928	RALBP1	ralA binding protein 1 [Source:HGNC Symbol;Acc:HGNC:9841]	20.62	12.28	19.5	11.68	8.21	3.22	11.85	10.63	40.54	37.83	14.44	8.24	16.06	17.49	25.14	22.06	17.22	27.63	13.67	16.21	9.46	7.82	40.5	41.82	33.24	30.86	9.47	8.36	36.82	35.79	44.64	32.42	28.64	23	12.65	6.02	37.35	15.05	20.31	13.51	14.97	11.47	14.55	16.98	22.18	14.24
ENSG00000018189	22902	RUFY3	RUN and FYVE domain containing 3 [Source:HGNC Symbol;Acc:HGNC:30285]	55.01	50.08	35.7	32.55	24.98	8.15	26.03	28.36	34.01	55.82	27.3	21.51	21.74	35.69	105.07	137.94	25.95	52.72	20.34	62.03	15.4	15.11	67.75	70.18	108.01	278.41	35.61	18.76	75.36	162.49	94.54	71.83	36.72	30.55	23.65	20.47	45.95	25.29	38.82	34.2	28.56	19.69	24.41	27.84	29.79	27.16
ENSG00000018236	1272	CNTN1	contactin 1 [Source:HGNC Symbol;Acc:HGNC:2171]	0	0.01	0.04	0.07	0.01	0.01	0.36	0.34	0.15	0.03	0.09	0.04	0.02	0.04	0.27	0.11	0.01	0.01	0	0.01	0.26	0.13	0.52	0.11	0	0.09	8.05	3.36	0.08	0.52	0.65	0.11	0.21	0.28	1.4	0.86	0.02	0.06	0	0.12	0.64	0.42	0.28	0.13	0.39	0.29
ENSG00000018280	6556	SLC11A1	solute carrier family 11 member 1 [Source:HGNC Symbol;Acc:HGNC:10907]	0.2	0.09	0.4	0.27	0.25	0.08	0.35	0.59	0.38	0.37	0.24	0.4	1.54	0.66	0.23	0.08	0.14	0.26	0.03	0.06	0.84	1.27	2.79	0.5	1.27	0.19	14.39	14.34	1.46	1.17	2.94	0.43	0.51	1.04	1.06	1.72	1.23	0.14	0.82	1.62	1.6	2.39	1.05	0.34	1.51	2.14
ENSG00000018408	25937	WWTR1	WW domain containing transcription regulator 1 [Source:HGNC Symbol;Acc:HGNC:24042]	0.14	0.37	0.85	0.5	0.32	0.15	1.6	1.41	0.33	0.49	1.53	0.11	0.74	0.82	0.83	1.05	1.36	1.01	0	0.04	1.4	1.36	3.14	2.13	1.03	0.87	54.7	28.53	5.02	2.77	2.21	0.3	1.92	1.11	2.69	4.76	0.12	0.22	0.02	1.01	3.04	2.92	1.94	0.58	1.48	2.31
ENSG00000018510	8540	AGPS	alkylglycerone phosphate synthase [Source:HGNC Symbol;Acc:HGNC:327]	15.87	7.07	13.71	8.52	11.13	2.27	11.93	9.85	49.16	41.14	12.97	7.27	19.18	23.16	15.03	27.69	16.53	34.72	7.96	12.09	23.97	23.24	37.21	38.02	51	37.72	11.78	12.57	29.46	40	49.37	15.19	17.83	15.84	17.48	14.7	36.79	36.07	9.14	14.57	20.65	10.42	14.7	15.97	18.37	12.35
ENSG00000018607	.	ZNF806	zinc finger protein 806 [Source:HGNC Symbol;Acc:HGNC:33228]	0	0.05	0	0.05	0.05	0	0.25	0.32	0	0.1	0.1	0.13	0	0	0.32	0	0.02	0.05	0	0	0.15	0.25	0.56	0	0	0	9.25	8.87	0	0.54	0.26	0	0.16	0.33	0.48	0.85	0	0.3	0.62	0.35	0.85	0.33	0.33	0.27	0.58	0.28
ENSG00000018610	63932	CXorf56	chromosome X open reading frame 56 [Source:HGNC Symbol;Acc:HGNC:26239]	19.09	12.35	18.65	12.2	8.12	2.27	12.9	12.23	33.36	32.41	9.9	6.98	12.2	13.27	12.11	14.38	18.56	29.76	9.89	16.2	18.13	16.4	37.56	32.48	34.63	39.38	5.28	8.94	27.36	32.23	31.77	20.69	22.03	18.71	12.84	6.67	24.06	9.79	16.31	9.02	22.16	12.04	14.66	16.71	12.41	15.24
ENSG00000018625	477	ATP1A2	ATPase Na+/K+ transporting subunit alpha 2 [Source:HGNC Symbol;Acc:HGNC:800]	0.68	0.06	0.38	0.05	0.29	0.11	1.37	1.34	0.02	0.64	0.64	0.58	0.27	0.03	0.42	0.54	0.64	0.01	0	0.01	0.66	2.02	1.41	0.98	0	0	38.93	32.88	0.09	1.63	3.51	0	1.2	1.37	8.06	5.31	0.14	0.03	0	3.55	1.48	2.33	1.74	0.86	3.34	3.85
ENSG00000018699	55622	TTC27	tetratricopeptide repeat domain 27 [Source:HGNC Symbol;Acc:HGNC:25986]	7.28	3.98	7.72	3.84	3.73	0.81	4.09	4.45	9.03	8.88	6.67	3.94	7.28	13.57	6.78	8.94	7.1	14.97	2.38	5.1	8.72	7.66	8.03	8.39	13.46	21.87	1.16	2.19	18.7	17.82	18.9	3.65	9.39	8.06	6.33	3.5	14.23	5.91	4.71	5.64	9.03	5.16	4.81	6.26	9.73	7.51
ENSG00000018869	147948	ZNF582	zinc finger protein 582 [Source:HGNC Symbol;Acc:HGNC:26421]	3.9	2.74	3.88	2.6	2.76	1.04	2.34	3.46	1.8	1.9	1.49	1.39	1.21	1.01	2.88	3.18	2.47	3	2.64	3.47	1.75	2.01	4.43	5.51	5.55	3.6	10.99	4.56	3.66	4.45	6.39	3.24	3.52	3.08	2.2	2.37	4.87	0.77	2.02	1.42	1.71	1.88	1.18	1.19	4.1	2.16
ENSG00000019102	23584	VSIG2	V-set and immunoglobulin domain containing 2 [Source:HGNC Symbol;Acc:HGNC:17149]	0	0.04	0	0	0.03	0	0	0	0	0.04	0	0.12	0.55	0.66	0	0	0	0	0	0	0.08	0.04	0	0	0	0	1.31	1.8	0	0	0.22	0	0.05	0	0.13	0	0	0.24	0	0	0.17	0.74	0.05	0.09	0.09	0
ENSG00000019144	23187	PHLDB1	pleckstrin homology like domain family B member 1 [Source:HGNC Symbol;Acc:HGNC:23697]	0.72	0.57	0.82	0.68	0.86	0.45	4.51	5.41	0.65	0.85	3	1.47	1.6	0.48	6.33	1.49	1.41	1.68	0.11	0.84	3.89	5.02	6.34	3.8	2.22	1.49	79.27	70.8	6.29	8.5	11.59	2.67	4.08	2.73	8.2	15.52	6.17	6.14	6.67	8.18	10.36	8.6	8.12	5.41	7.36	8.81
ENSG00000019169	8685	MARCO	macrophage receptor with collagenous structure [Source:HGNC Symbol;Acc:HGNC:6895]	0	0	0.04	0.05	0	0.13	0.65	0	0	0	0	0.18	0.09	0	0	0	0	0	0	0	0.64	0	0	0	0	0.29	4.1	7.42	0	0	0.06	0	0.03	0.47	0.4	0.47	0	0.49	0.87	1.97	0.54	1.27	0	0	0.26	0.24
ENSG00000019186	1591	CYP24A1	cytochrome P450 family 24 subfamily A member 1 [Source:HGNC Symbol;Acc:HGNC:2602]	0.12	0.24	0.05	0.18	0.17	0.27	1.37	0.16	0.12	0.4	0	0.22	0.32	0.01	0	1.04	0.03	0	0.24	0	1	0.4	0.28	0.1	5.38	10.61	23.84	9.4	0.44	0.14	1.78	0.25	1.21	0.49	1.04	3.21	0	0	0.09	0.14	4.65	0.97	1.3	0.94	2.1	2.54
ENSG00000019485	56981	PRDM11	PR/SET domain 11 [Source:HGNC Symbol;Acc:HGNC:13996]	11.55	5.26	8.52	8.14	4.92	1.47	4.54	4.28	4.19	5.66	6.33	3.04	4.45	6.28	8.14	8.33	5.09	7.39	6.6	11.26	7.31	6.25	7.49	5.77	6.71	9.49	19.38	15.7	24.59	14.57	24.62	18.34	7.44	5.36	14.81	8.7	22.3	8.94	15.75	12.74	10.81	7.14	5.85	5.25	7.59	5.92
ENSG00000019505	57586	SYT13	synaptotagmin 13 [Source:HGNC Symbol;Acc:HGNC:14962]	0.02	0.02	0.1	0.07	0.05	0.01	0.39	0.49	0	0.08	0.09	0.22	0.02	0.02	0.37	0.02	0.07	0.04	0	0	0.32	0.29	0.33	0.11	0	0.06	6.43	5.6	0.24	0.39	1.14	0	0.21	0.18	0.8	1.25	0	0.02	0	0.31	1.11	0.93	0.54	0.26	0.5	0.71
ENSG00000019549	6591	SNAI2	snail family transcriptional repressor 2 [Source:HGNC Symbol;Acc:HGNC:11094]	0	0.04	4.3	1.59	0.03	0.03	0.76	0.82	16	14.76	0.25	0.19	0.06	0.12	0.15	0.02	0.09	0.1	0	0	0.72	0.73	0.29	0.27	0.46	0.34	8.52	6.43	0.23	1.91	1.4	0.12	0.47	0.48	1.21	0.83	0.53	0	0.09	0.35	1.62	0.96	0.93	0.42	0.69	0.98
ENSG00000019582	972	CD74	CD74 molecule [Source:HGNC Symbol;Acc:HGNC:1697]	2964.82	2089.17	979.32	869.77	1491.32	1292.55	2307.06	2487.73	2769.25	2401.19	3054.05	1919	2275.33	3464.06	3135.24	3120.53	1549.19	2934.09	2159.32	2732.67	2883.66	2688.51	2335.8	2138.45	11682.4	11579.2	660.32	903.86	2815.39	3135.08	2228.4	5020.29	2001.05	1572.03	4455.3	3301.69	5013.2	3934.16	6202.5	5854.54	2791.5	1744.68	3076.49	3074.51	3838.83	3100.13
ENSG00000019991	3082	HGF	hepatocyte growth factor [Source:HGNC Symbol;Acc:HGNC:4893]	0.14	0.19	0.08	0.03	0.1	0.02	1.08	0.83	0.04	0.01	0.18	0.17	0.02	0.1	0.41	0.02	0.14	0.07	0	0.05	0.61	0.86	0.37	0.14	0.15	0	23.89	13.49	0.05	0.84	1.49	0.15	0.63	0.56	1.35	2.65	0.43	0.32	0.3	0.93	2.91	1.35	0.62	0.23	1.42	1.31
ENSG00000019995	54764	ZRANB1	zinc finger RANBP2-type containing 1 [Source:HGNC Symbol;Acc:HGNC:18224]	9.42	5.5	8.69	5.2	5.12	1.43	8.21	8.86	8.79	10.55	4.39	3.5	6.42	6.58	10.62	9.19	6.04	9.03	7.17	14.18	10.32	8.88	12.71	11.24	13.72	13.58	6.7	5.72	16.81	19.21	27.22	6.66	16.03	11.86	8.94	7.85	21.77	9.94	11.71	8.95	12.07	7.77	10.55	9.86	12.13	10.49
ENSG00000020129	23154	NCDN	neurochondrin [Source:HGNC Symbol;Acc:HGNC:17597]	4.13	2.4	4.22	3.45	3.67	1.71	2.63	3.37	7.27	5.95	3.44	2.24	2.99	4.12	3.97	3.78	3.8	5.45	3.68	6.32	3.18	2.61	9.23	5.16	6.56	7.42	22.29	13.4	5.8	6.68	8.88	5.31	5.04	4.64	6.03	4.29	8.22	5.17	3.66	5.23	1.82	2.7	2.62	1.68	1.53	1.72
ENSG00000020181	25960	ADGRA2	adhesion G protein-coupled receptor A2 [Source:HGNC Symbol;Acc:HGNC:17849]	0.45	0.12	0.18	0.22	0.09	0.04	0.15	0.2	0.19	0.37	0.3	0.19	0.23	0.3	0.37	0.19	0.17	0.11	0.15	0.18	0.22	0.23	0.22	0.27	0.25	0.2	3.42	3.16	0.51	0.44	0.36	0.08	0.4	0.48	1.12	0.69	0	0.47	0.41	0.46	0.68	0.29	0.25	0.14	0.16	0.32
ENSG00000020219	.	CCT8L1P	chaperonin containing TCP1 subunit 8 like 1, pseudogene [Source:HGNC Symbol;Acc:HGNC:32153]	0.08	0.08	0.15	0.04	0.27	0.04	0.57	1.12	0	0.16	0.14	0.22	0.1	0.24	0.58	0.08	0.11	0.26	0	0.08	0.65	0.65	0.74	0.09	0.12	0.32	3.01	11.86	0.18	0.19	2.26	0	0.42	0.28	0.95	2.01	1.34	0.05	0	1.19	1.13	0.63	1.06	0.53	0.31	0.64
ENSG00000020256	55734	ZFP64	ZFP64 zinc finger protein [Source:HGNC Symbol;Acc:HGNC:15940]	5.16	2.88	8.91	5.67	2.88	1.66	2.62	3.73	9.86	9.08	2.68	1.72	4.18	4.77	4.03	4.23	4.6	6.66	0.93	2.06	5.89	5.82	12.75	12.28	7.7	12.08	20.86	24.46	8.01	5.8	8.99	7.83	6.67	4.58	6	3.51	10.15	3.9	6.6	4.41	6.19	3.72	4.16	3.27	2.92	3.4
ENSG00000020426	4331	MNAT1	MNAT1 component of CDK activating kinase [Source:HGNC Symbol;Acc:HGNC:7181]	15.36	9.32	17.38	9.9	10.39	3.92	12.59	12.32	29.6	30.83	14.25	9.76	10.13	13.87	18.26	21.68	16.74	19.82	7.07	12.83	17.2	14.44	18.23	21.44	34.43	39.12	37.79	13.6	28.29	45.85	47.11	17.33	23.92	18.6	7.07	13.79	11.55	18.43	12.87	10.28	15.23	9.99	12.63	12.7	13.16	11.29
ENSG00000020577	23034	SAMD4A	sterile alpha motif domain containing 4A [Source:HGNC Symbol;Acc:HGNC:23023]	6.93	4.3	2.75	1.8	0.96	0.29	4.26	5.48	0.8	0.65	3.59	2.44	1.76	1.96	9.2	10.14	2.84	4.76	4.93	14.3	4.09	5.09	2.92	2.27	7.15	37.73	40.64	19.31	2.84	5.2	4.2	1.63	1.15	1.58	18.81	13.19	20.96	9.21	11.2	9.88	10.47	5.4	7.85	11.66	9.2	12.12
ENSG00000020633	864	RUNX3	RUNX family transcription factor 3 [Source:HGNC Symbol;Acc:HGNC:10473]	57.89	31.2	38.99	38.06	24.36	19.63	49.52	40.11	74.93	67.67	69.05	34.84	26.02	28.06	36.04	45.08	77.2	127.97	32.31	37.21	56.4	46.7	118.54	91.19	130.12	99.57	9.77	6.85	258.46	218.29	230.12	189.59	117.06	83.83	181.16	104.1	166.84	103.45	178.62	96.52	85.14	48.76	66.42	61.39	101.95	81.35
ENSG00000020922	4361	MRE11	MRE11 homolog, double strand break repair nuclease [Source:HGNC Symbol;Acc:HGNC:7230]	12.05	7.93	9.04	6.24	4.75	1.69	6.94	8.61	15.67	16.06	11.33	5.73	10.18	13.3	13.8	14.95	10.98	13.86	9.65	13.92	6.25	6.28	13.29	14.69	23.46	36.69	8.52	4.48	17.73	28.84	27.58	6.67	6.6	7.96	8.81	3.68	20.34	9.43	15.74	13.64	7.48	9.01	10.1	8.98	13.53	10.95
ENSG00000021300	58473	PLEKHB1	pleckstrin homology domain containing B1 [Source:HGNC Symbol;Acc:HGNC:19079]	1.36	0.28	1.29	0.76	1.43	0.68	2.62	2.48	2.32	0.98	0.61	0.34	3.56	3.77	2.44	2.33	2.49	2.56	0.06	0.23	0.7	0.93	1.34	0.55	8.17	5.39	15.92	15.12	4.8	2.68	3.39	1.1	1.53	1.84	4.99	7.55	2.84	1.27	0.4	0.58	2.65	3.13	1.91	1.25	2.35	1.76
ENSG00000021355	1992	SERPINB1	serpin family B member 1 [Source:HGNC Symbol;Acc:HGNC:3311]	19.69	11.76	12.88	7.66	9.44	5.8	22.93	24.96	29.29	40.12	20.99	11.66	34.11	30.25	29.34	25.39	19.73	36	7.4	21.43	40.78	40.69	32.57	25.57	55.92	50.07	14.89	15.83	84.35	94.79	87.33	79.6	19.04	23.94	12.68	15.43	40.91	14.7	27.99	14.78	28.9	25.5	28.13	30.53	39.39	35.79
ENSG00000021461	64816	CYP3A43	cytochrome P450 family 3 subfamily A member 43 [Source:HGNC Symbol;Acc:HGNC:17450]	0	0	0.14	0.02	0	0.01	0.1	0.24	0.13	0	0.03	0.07	0.04	0	0.17	0	0	0	0	0	0.67	0.16	0.31	0.08	0	0.06	4.6	2.11	0	0.33	0.31	0	0.11	0	1.45	1.38	0	0.1	0	0	0.51	0.06	0.31	0.62	0.06	0.18
ENSG00000021488	11136	SLC7A9	solute carrier family 7 member 9 [Source:HGNC Symbol;Acc:HGNC:11067]	0.38	0.05	0.31	0.36	0.42	0.02	0.23	0.15	0.27	0.18	0.4	0.29	0.13	0.15	0.2	0.18	0.24	0	0.53	0.05	0.05	0.26	1.42	0	0	0.14	4.41	1.86	0	0.43	0.53	0.29	0.17	0.43	0.74	0.72	1.4	0	0.11	0.14	0.42	0.69	0.39	0.19	0.89	0.61
ENSG00000021574	6683	SPAST	spastin [Source:HGNC Symbol;Acc:HGNC:11233]	11.24	4.21	11.47	5.15	4.23	1.01	6.8	6.16	19	14.45	6.79	3.88	6.45	6.54	8.3	7.71	9.37	15.03	3.7	5.03	9.65	7.85	14.83	12.72	23.08	23.65	26.02	11.56	16.43	19.84	21.34	5.9	14.22	12.72	9.04	6.24	21.1	7	7.29	5.93	10.11	5.44	6.97	6.13	10.01	8.52
ENSG00000021645	9369	NRXN3	neurexin 3 [Source:HGNC Symbol;Acc:HGNC:8010]	0.04	0.08	0.38	0.23	0.12	0.47	1.08	2.72	1.21	0.52	0.49	0.27	0.05	0.15	1.4	0.97	0.2	0.08	0	0.02	1.44	1.12	0.69	0.97	0.09	0.03	54.81	50.88	0.91	1.6	3.42	0.49	1.2	0.83	2.28	3.81	0.71	0.04	0.06	2.19	4.97	4.93	2.75	0.6	1.45	3.69
ENSG00000021762	114879	OSBPL5	oxysterol binding protein like 5 [Source:HGNC Symbol;Acc:HGNC:16392]	0.79	0.47	0.19	0.09	0.04	0.39	1.27	1.34	0	0.46	0.81	0.29	0.08	0.12	0.69	0	0.81	0.8	0.21	0.12	0.88	2.04	1.53	0.97	1.57	1.38	64.74	41.82	2.82	2.17	3.14	2.87	1.7	1	5.42	4.87	0.29	0.62	0.77	0.95	3.18	5.1	1.38	1.05	1.37	2.72
ENSG00000021776	9716	AQR	aquarius intron-binding spliceosomal factor [Source:HGNC Symbol;Acc:HGNC:29513]	14.79	6.83	9.26	6.7	6.58	1.53	9.37	10.48	17.98	12.68	9.77	6.6	10.27	9.85	12.39	13.09	7.62	13.68	10.76	14.6	6.98	4.8	13.53	14.39	13.96	20.19	15.87	8.5	22.25	27.17	37.09	6.52	14.52	11.7	9.13	7.18	29.89	7.91	10.08	9.97	17.14	12.68	13.41	13.14	14.21	11.92
ENSG00000021826	1373	CPS1	carbamoyl-phosphate synthase 1 [Source:HGNC Symbol;Acc:HGNC:2323]	0.09	0.12	0.02	0.01	0.07	0.02	0.65	1.77	0.35	0.09	0.92	0.53	0.26	0.76	0.41	0.1	0.13	0.54	0.84	0.13	0.38	1.2	0.88	0.12	0.04	1.09	21.98	11.74	0.63	1.55	4.26	0.84	0.38	0.53	4.74	2.43	0	0.36	0	1.08	2.45	1.03	0.65	0.18	1.62	0.93
ENSG00000021852	732	C8B	complement C8 beta chain [Source:HGNC Symbol;Acc:HGNC:1353]	0	0.06	0	0	0.03	0	0.1	0	0	0.04	0.32	0.03	0	0	0.06	0	0.02	0	0	0	0.21	0.21	0.04	0	0	0	1.72	1.38	0	0.08	0	0	0.12	0.13	0	0.77	0	0	0	0	0.43	1.28	0.27	0.45	0.1	0.08
ENSG00000022267	2273	FHL1	four and a half LIM domains 1 [Source:HGNC Symbol;Acc:HGNC:3702]	1.01	0.99	0.79	0.63	0.74	0.32	1.71	2.59	1.72	1.01	0.59	0.49	0.41	0.66	0.84	0.14	0.52	0.94	0.39	0.23	1.69	1.03	2.15	1.24	1.09	0.55	22.31	23.06	2	3.82	4.81	2.22	1.06	1.56	3.05	7.47	3.79	2.46	1.75	3.49	4.02	1.89	2.09	1.05	1.73	2.01
ENSG00000022277	51507	RTF2	replication termination factor 2 [Source:HGNC Symbol;Acc:HGNC:15890]	23.4	22.19	29.63	18.7	18.93	11.64	28.22	27.54	34.76	41.86	23.09	14.72	29.36	28.39	39.85	37.21	24.2	47.64	18.29	34.57	32.37	31.69	53.35	48.03	55.93	84.45	15.28	13.38	97.33	76.34	84.02	88.3	54.99	48.86	24.28	20.13	40.16	24.09	37.7	26.22	24.92	27.77	31.64	32.07	39.2	37.2
ENSG00000022355	2554	GABRA1	gamma-aminobutyric acid type A receptor alpha1 subunit [Source:HGNC Symbol;Acc:HGNC:4075]	0.05	0.06	0.09	0.02	0.01	0.01	0.61	0.58	0	0.72	0.08	0.13	0.08	0.02	0.51	0.04	0	0	0	0	0.23	0.7	0.67	0.9	0.14	0.11	11.32	9.43	0.06	0.52	2.4	0.03	0.26	0.4	1.72	1.8	0	0.1	0	0.25	1.05	0.63	0.64	0.33	1.06	1
ENSG00000022556	55655	NLRP2	NLR family pyrin domain containing 2 [Source:HGNC Symbol;Acc:HGNC:22948]	0.2	0.15	0.05	0.22	3.92	3.4	5.06	4.54	7.08	9.45	0.8	0.72	3.31	2.39	11.74	11.4	0.13	0.26	4.94	9.76	20.07	17.48	1.42	0.67	0	0.21	15.91	11.16	0.87	0.62	1.27	0	13.68	13.83	5.81	5.33	1.5	0.71	7.82	8.77	4.61	6.23	3.42	3.65	6.35	8.66
ENSG00000022567	57210	SLC45A4	solute carrier family 45 member 4 [Source:HGNC Symbol;Acc:HGNC:29196]	5.03	4.55	8.58	7.54	4.45	3.19	6.42	6.53	9.83	10.19	7.34	4.47	3.96	6.68	4.83	8.68	6.06	16.9	3.31	3.89	6.34	8.65	14.99	11.24	20.11	21.55	22.84	13	14.5	14.23	10.49	12.73	8.43	7.79	11.15	10.12	21.49	17.82	16.24	25.39	6.32	6.29	7.34	7.92	3.76	10.28
ENSG00000022840	9921	RNF10	ring finger protein 10 [Source:HGNC Symbol;Acc:HGNC:10055]	110.8	58.09	85.06	80.6	47.68	22.66	66.8	79.3	88.81	91.26	61.4	42.36	49.83	72.8	73.89	98.71	43.38	78.65	47.63	104.71	92.94	80.7	164.21	100.65	161.57	144.26	53.01	36.07	278.28	305.83	337.77	264.36	172.65	118.8	66.98	56.9	137.06	73.7	127.72	113.95	55.58	52.09	83.22	75.74	93.78	68.79
ENSG00000022976	55778	ZNF839	zinc finger protein 839 [Source:HGNC Symbol;Acc:HGNC:20345]	6.53	6.81	4.84	4.39	3.34	1.59	3.02	3.89	8.74	8.34	4.95	2.54	2.11	2.91	7.09	9.25	4.47	5.9	3.08	7.46	5.3	4.94	5.8	6.29	11.94	17.93	12.32	16.15	7.36	11.62	14.75	5.32	4.3	3.22	5.05	5.67	9.07	6.47	6.08	9.27	5.74	2.32	4.05	4.59	4.65	3.51
ENSG00000023041	64429	ZDHHC6	zinc finger DHHC-type containing 6 [Source:HGNC Symbol;Acc:HGNC:19160]	20.62	11.87	13.41	7.36	4.49	1.04	10.03	9.22	20.05	17.41	7.13	5.36	12.43	13.72	21.55	18.5	10.69	15.36	10.6	16.07	14.97	11.05	19.27	15.59	16.66	25.04	12.9	12.34	32.48	33.57	47.14	6.91	23.53	20.77	17.73	8.51	37.21	6.63	21.76	21.39	14.24	8.9	15.22	15.3	24.84	17.86
ENSG00000023171	57476	GRAMD1B	GRAM domain containing 1B [Source:HGNC Symbol;Acc:HGNC:29214]	1.04	0.7	17.29	15.19	1.07	0.26	2.47	4.78	27.27	30.04	1.8	1.91	0.63	0.66	1.36	0.69	7.3	12.59	0.23	0.26	3.88	3.01	37.74	30.23	3.84	22.65	32.06	31.28	3.07	4.86	9	7.88	9.13	7.89	8.15	6.29	4.47	6.68	8.19	7.06	7.7	3.4	11.61	9.66	9.25	8.53
ENSG00000023191	6050	RNH1	ribonuclease/angiogenin inhibitor 1 [Source:HGNC Symbol;Acc:HGNC:10074]	33.45	23.42	34.87	28.97	21.26	16.81	23.32	24.46	30.27	31.34	30.21	19.36	15.35	23.59	34.92	54.85	22.47	47.47	22.63	32.79	34.25	32.5	39.25	36.8	90.26	126.19	37.81	53.24	79.46	108.62	75.83	119.9	27.35	23.5	47.39	39.16	64.57	37.81	53.41	55.08	28.72	30.28	22.96	27.76	28.16	37.8
ENSG00000023228	4719	NDUFS1	NADH:ubiquinone oxidoreductase core subunit S1 [Source:HGNC Symbol;Acc:HGNC:7707]	17.71	9.88	18.36	8.61	10.34	4.45	14.25	15.18	31.44	30.68	16.48	10.53	18.75	16.82	19.72	20.69	12.28	23.95	13.31	19.07	26.94	25.46	29.65	24.92	23.99	37.51	16.73	12.92	27.8	38.69	42.87	18.18	27.01	24.51	11.06	10.31	27.09	20.11	18.02	10.88	18.83	13.74	17.02	17.14	17.81	19.39
ENSG00000023287	9821	RB1CC1	RB1 inducible coiled-coil 1 [Source:HGNC Symbol;Acc:HGNC:15574]	17.23	6.43	15.41	10.33	7.85	2.52	16.56	15.35	25.64	20.91	16.53	9.48	10.87	13.47	19.12	17.87	11.08	18.48	20.53	26.11	11.98	11.28	26.05	19.23	24.69	28.55	15.38	7.07	26.32	29.3	44.57	6.02	25.67	21.9	11.01	13.41	59.08	13.95	17.19	12.66	20.11	16.03	18.65	15.18	24.4	15.52
ENSG00000023318	23071	ERP44	endoplasmic reticulum protein 44 [Source:HGNC Symbol;Acc:HGNC:18311]	10.11	9.5	8.91	6.38	6.49	2.99	14.24	15.27	10.58	11.44	8.39	7.59	14.23	22	17.99	27.28	6.31	11.54	4.13	10.09	10.53	10.04	12.52	13.68	45.28	59.68	7.86	4.44	14.6	20.58	20.21	7.42	17.33	15.27	7.91	6.65	12.78	5.7	7.23	14.16	9.13	9.29	11.98	14.47	12.52	14.46
ENSG00000023330	211	ALAS1	5'-aminolevulinate synthase 1 [Source:HGNC Symbol;Acc:HGNC:396]	10.04	6.89	9.25	5.99	5.88	2.98	10.53	11.69	16.92	15.93	7.59	4	11.33	12	8.67	10.28	10.67	16.84	6.78	8.45	9.91	9.2	20.06	28.5	20.7	23.5	18.42	5.1	19.7	19.88	18.12	10.97	21.5	17.64	14.12	7.63	22.27	12.86	15.68	9.58	5.85	4.64	10.43	10.24	10.71	8.57
ENSG00000023445	330	BIRC3	baculoviral IAP repeat containing 3 [Source:HGNC Symbol;Acc:HGNC:591]	51.51	14.91	44.77	18.4	22.92	4.67	66.45	72.34	94.07	69.33	52.03	31.04	32.9	27	41.19	28.59	83.56	89.82	43.57	38.93	94	72.87	75.06	56.66	165.39	124.14	16	8.97	34.13	46.97	44.63	10.89	22.52	16.15	58.79	39.25	137.38	35.98	101.71	44.73	91.35	46.33	87.82	73.72	117.75	64.63
ENSG00000023516	11215	AKAP11	A-kinase anchoring protein 11 [Source:HGNC Symbol;Acc:HGNC:369]	15.08	9.29	12.54	8.24	6.86	1.3	11.72	13.34	15.28	14.45	9.62	7.4	7.73	9.08	22.69	31.76	7.22	12.67	9.97	20.8	15.97	20.29	16.37	20.12	16.33	29.03	8.03	3.89	17.14	26.35	31.17	3.45	7.57	6.78	10.31	8.08	23.44	10.25	14.03	10.8	11.36	7.69	12.11	13.07	13.27	12.48
ENSG00000023572	51022	GLRX2	glutaredoxin 2 [Source:HGNC Symbol;Acc:HGNC:16065]	3.84	1.26	7.18	3.29	3.03	0.58	5.37	6.31	7.06	9.89	5.79	2.09	4.43	3.53	3.48	5.7	6.89	9.07	2.74	3.53	5.06	5.64	16.43	14.4	6.2	5.23	8.62	6.32	11.02	6.35	11.97	2.07	6.73	3.56	10.17	3.54	9.36	2.75	3.12	1.8	4.74	2.76	5.95	3.08	4.22	3.67
ENSG00000023608	6617	SNAPC1	small nuclear RNA activating complex polypeptide 1 [Source:HGNC Symbol;Acc:HGNC:11134]	3.75	2.11	6.37	2.89	2.82	0.89	7.95	9.21	5.82	6.86	2.83	1.59	1.48	1.17	4.1	3.56	3.14	5.59	2.62	6.59	11.03	10.88	8.92	11.51	10.63	10.88	1.82	1.44	5.36	6.16	7.3	0.43	8.21	6.83	2.73	1.59	4.13	1.23	3.79	1.76	2.75	4.85	4.95	6.63	5.09	4.47
ENSG00000023697	51071	DERA	deoxyribose-phosphate aldolase [Source:HGNC Symbol;Acc:HGNC:24269]	10.27	4.82	4.52	3.39	5.96	2.59	6.07	5.9	6.11	10.1	5.33	2.98	11.21	9.94	11.67	9.9	4.95	10.75	7.35	8.56	7.38	4.78	12.15	8.94	18.49	16.43	6.92	6.08	21.84	18.12	23.15	12.08	5.79	4.28	7.09	2.3	12.76	4.53	4.98	6.14	5.62	5.18	8	5.75	6.47	7.65
ENSG00000023734	11171	STRAP	serine/threonine kinase receptor associated protein [Source:HGNC Symbol;Acc:HGNC:30796]	12.63	6.53	18.5	10.71	9.47	3.6	18.47	19	25.64	26.81	15.15	9.11	13.8	14.12	15.77	15.78	12.08	20.85	11.2	17.92	26.32	25.92	28.69	29.87	28.63	30.97	3.16	10.59	36.71	36.93	35.78	20.28	45.12	36.27	13.69	9.77	32.83	11.29	22.3	11.71	18.1	11.44	23.05	19.91	25.95	21.49
ENSG00000023839	1244	ABCC2	ATP binding cassette subfamily C member 2 [Source:HGNC Symbol;Acc:HGNC:53]	0.31	0.31	0.79	0.82	0.41	0.27	0.67	0.88	2.33	1.36	0.39	0.14	0.27	0.37	0.76	0.73	0.93	0.76	0.04	0.15	0.33	0.28	3.93	2.37	0.91	0.39	14.51	7.72	1.06	0.92	2.2	0.71	0.83	1.13	2.13	1.8	5.8	1.06	1.47	1.37	2.26	1.73	1.53	0.85	1.93	0.97
ENSG00000023892	50619	DEF6	DEF6 guanine nucleotide exchange factor [Source:HGNC Symbol;Acc:HGNC:2760]	31.51	16.3	25.61	21.94	35.53	19.56	33.6	38.24	50.25	38.97	18.93	12.59	25.09	37.47	29.19	23.7	20.81	27.31	16.78	20.35	20.16	21.13	21.01	19.98	37.87	39.71	17.44	23.7	46.9	33.46	38.92	54.02	34.56	26.61	42.81	31.33	124.61	82.44	72.27	56.23	23.36	20.23	30.75	34.96	32.51	31.34
ENSG00000023902	51177	PLEKHO1	pleckstrin homology domain containing O1 [Source:HGNC Symbol;Acc:HGNC:24310]	48.59	26.82	31.79	21.84	26.65	13.51	32.12	34.79	61.13	52.67	29.74	17.02	13.12	12.58	47.41	52.44	50.53	76.37	27.27	40.82	42.63	34.2	57.25	47.96	137.25	103.59	24.32	47.89	141.77	138.09	126.25	129.88	45.61	33.56	67.9	46.11	148.09	69.72	82.63	63.63	49.24	23.83	43.6	36.25	52.08	39.46
ENSG00000023909	2730	GCLM	glutamate-cysteine ligase modifier subunit [Source:HGNC Symbol;Acc:HGNC:4312]	3.89	3.87	2.02	1.45	1.21	0.52	1.86	2.38	3.12	4.26	2.75	1.66	2.15	3.57	0.98	2.07	1.47	3.07	1.08	3.48	7.47	7.39	4.81	5.35	5.26	6.1	10.08	4.7	4.47	10.71	8.84	5.28	6.06	4.88	6.23	2.08	4.24	3.1	2.17	1.72	4.9	3.24	2.82	3.69	2.71	4.31
ENSG00000024048	23304	UBR2	ubiquitin protein ligase E3 component n-recognin 2 [Source:HGNC Symbol;Acc:HGNC:21289]	15.51	7.4	11.42	6.79	9.18	2.55	15.93	16.37	20.02	16.87	11.54	6.92	6.24	8.1	15.15	13.32	7.86	10.33	12.72	18.26	13.2	10.29	15	14.51	17.05	18.65	4.08	4.6	20.96	21.38	31.16	6.26	19.22	13.47	11.48	7.11	32.75	12.48	13.17	9.69	11.59	6.47	12.25	11.55	11.17	10.42
ENSG00000024422	30846	EHD2	EH domain containing 2 [Source:HGNC Symbol;Acc:HGNC:3243]	0.02	0.15	0.14	0.1	0.03	0	0.33	0.42	0.03	0.08	0.11	0.41	0.08	0	0.12	0.01	0.07	0.01	0	0	0.3	0.24	0.13	0.39	0.3	0.61	4.3	4.83	0.27	0.38	0.18	0	0.45	0.36	1.32	1.19	0.35	0.24	0	0.6	1.33	1.07	0.58	0.31	0.54	0.69
ENSG00000024526	55635	DEPDC1	DEP domain containing 1 [Source:HGNC Symbol;Acc:HGNC:22949]	0.83	0.26	2.04	1.63	0.25	0.06	0.8	0.73	6.62	8.06	0.29	0.17	1.83	0.69	0.51	0.66	0.34	0.62	0.31	0.26	4.03	2.53	2.11	0.82	3.66	2.98	2.29	1.39	2.59	5.4	4.46	0	3.06	1.73	0.38	0.37	2.05	0.99	3.61	1.34	0.39	0.89	2.54	1.84	1.86	2.39
ENSG00000024862	25901	CCDC28A	coiled-coil domain containing 28A [Source:HGNC Symbol;Acc:HGNC:21098]	7.86	4.19	8.27	4.87	2.54	0.64	4.78	4.42	11.92	9.82	5.18	3.53	6.97	5.14	15.01	10.6	4.86	6.1	5.65	11.04	5.36	4.8	6.33	8.31	11.64	14.6	4.44	8.59	20.25	13.11	23.52	6.26	15.02	11.37	5.98	5.42	15.9	6.86	9.83	5.38	9.1	5.46	10.23	8.04	10.97	6.52
ENSG00000025039	58528	RRAGD	Ras related GTP binding D [Source:HGNC Symbol;Acc:HGNC:19903]	0.61	1.16	0.45	0.88	0.21	0.02	1	1.47	0.17	0.87	3.52	5.63	0.93	2.83	0.75	1.22	0.25	3.19	0.13	0.82	1.72	4.58	0.51	0.99	7.38	20.91	7.67	4.81	1.32	12.95	4.55	4.76	0.66	0.85	1.01	1.59	1.96	3.27	2.73	3.4	1.93	3.78	2.51	6.63	2.79	8.69
ENSG00000025156	3298	HSF2	heat shock transcription factor 2 [Source:HGNC Symbol;Acc:HGNC:5225]	5.46	3.25	5.42	4.33	0.97	0.36	2.22	2.65	15.11	17.91	4.12	4.33	7.97	8.5	4	6.09	2.01	4.68	2.93	14.45	7.81	5.36	7.61	10.92	4.03	11.38	5.1	1.44	9.71	9.64	7.84	4.91	10.1	10.98	4.03	2.01	15.6	4.57	3.58	1.55	6.23	5.65	5.3	4.28	5.54	4.88
ENSG00000025293	51230	PHF20	PHD finger protein 20 [Source:HGNC Symbol;Acc:HGNC:16098]	21.81	10.58	17.11	10.83	11.47	2.82	22.25	25.73	32.14	26.1	21.97	14.82	21.51	21.93	27.44	22.73	15.07	23.78	21.54	36.41	28.71	24.95	32.6	29.65	31.47	29.68	42.49	26.94	42.06	43.51	59.41	15.81	38.48	27.36	37.77	28.02	70.37	25.82	24.01	22.76	42.59	19.78	38.33	30.24	35.95	26.24
ENSG00000025423	8630	HSD17B6	hydroxysteroid 17-beta dehydrogenase 6 [Source:HGNC Symbol;Acc:HGNC:23316]	0.48	0.03	0.25	0.08	0.07	0.03	0.67	0.78	0.17	0.74	0.11	0.29	0.69	0.3	0.48	0.03	0.13	0.1	0	0.06	0.69	0.96	0.75	0.35	0	0.81	18.86	12.44	2.34	0	1.49	0	0.28	0.27	1.84	1.77	0	0	0	0	1.03	2.55	1.35	0.49	5.38	1.12
ENSG00000025434	10062	NR1H3	nuclear receptor subfamily 1 group H member 3 [Source:HGNC Symbol;Acc:HGNC:7966]	1.09	1.09	3.38	1.98	2.92	1.44	2.3	2.28	6.82	5.09	2.87	0.75	1.69	3.25	2.18	2.05	1.78	1.47	1.72	2.85	1.86	1.58	2.2	1.91	5.15	6.69	34.87	25.56	6.54	3.52	5.43	1.45	2.38	1.92	7.17	4.42	7.83	6.97	3.7	6.54	3.01	3.9	3.45	1.98	1.5	1.69
ENSG00000025708	1890	TYMP	thymidine phosphorylase [Source:HGNC Symbol;Acc:HGNC:3148]	14.29	12.7	39.56	41.98	71.14	51.1	25.98	28.73	135.61	115.76	23.74	17.26	4.49	11.66	41.06	42.61	39.97	75.49	14.7	18.71	81.32	69.53	33.96	24.5	157.76	98.09	11.2	8.61	40.95	26.98	39.75	44.05	25.72	23.82	59.96	41.42	141.71	129.98	110.89	133.42	51.77	34.15	24.48	32.51	32.29	34.9
ENSG00000025770	29781	NCAPH2	non-SMC condensin II complex subunit H2 [Source:HGNC Symbol;Acc:HGNC:25071]	10.73	7.94	13.15	10.62	12.79	8.72	13.22	14.17	16.92	14.35	14.07	9.87	24.9	33.27	13.53	17.43	9.59	15.67	17.59	22.05	19.87	18.02	17.3	13.51	13.32	20.9	4.68	7.39	36.05	32.51	31.27	53.77	9.74	7.42	23.07	17.38	28.98	26.68	19.75	19.24	12.45	10.13	16.91	17.9	14.75	15.61
ENSG00000025772	10953	TOMM34	translocase of outer mitochondrial membrane 34 [Source:HGNC Symbol;Acc:HGNC:15746]	6.71	3.64	8.69	4.34	2.84	1.36	6.2	7.41	8.69	10.74	5.89	3.25	6.8	6.41	6.43	6.57	5.4	10.68	3.68	6.13	12.69	12.84	12.04	13.34	23.28	19.55	7.1	6.86	16.02	12.17	14.4	11.65	11.34	10.3	8.5	7.9	19.8	7.83	10.23	7.59	8.8	6.12	10.28	9.73	10.58	10.17
ENSG00000025796	11231	SEC63	SEC63 homolog, protein translocation regulator [Source:HGNC Symbol;Acc:HGNC:21082]	25.14	12.06	22.18	10.05	7.6	1.78	10.34	11.18	25.1	37.1	14.25	9.07	12.92	14.55	15.41	21.7	7.32	12.09	15.47	20.54	16.32	17.62	28.27	32.8	20.95	26.84	8.78	5.45	30.55	36.29	46.5	13.11	24.85	14.58	16.06	12.23	46.04	20.7	21.36	17.27	23.53	13.17	22.04	24.2	28.18	17.7
ENSG00000025800	23633	KPNA6	karyopherin subunit alpha 6 [Source:HGNC Symbol;Acc:HGNC:6399]	8.69	6.71	7.26	4.85	3.21	1.34	4.71	5.14	11	11.98	7.68	5.02	6.53	6.17	7.56	8.97	6.07	13.08	5.91	13.56	5.24	5.69	13.12	11	18.58	21.45	6.32	7.44	17.12	17.08	25.48	21.52	15.78	12.98	10.99	6.83	16.32	7.01	9.62	8.56	13.94	5.22	9.04	11.02	9.1	11.05
ENSG00000026025	7431	VIM	vimentin [Source:HGNC Symbol;Acc:HGNC:12692]	266.63	141.16	302.39	169.25	164.73	88.03	184.54	171.29	362.69	374.92	374.35	197.19	303.47	300.43	259.79	283.79	308.28	480.12	138.43	239.18	644.22	607.12	701.69	615.62	349.04	497.98	23.41	34.51	1270.69	1186.83	1259.54	890.63	786.31	618.23	70.15	40.91	536.73	215.38	432.61	250.6	568.48	326.35	301.45	315.04	482.43	416.94
ENSG00000026036	.	RTEL1-TNFRSF6B	RTEL1-TNFRSF6B readthrough (NMD candidate) [Source:HGNC Symbol;Acc:HGNC:44095]	1.52	1.04	1.16	0.86	0.9	0.26	0.82	0.85	1.42	1.74	1.38	0.84	1.14	1.8	1.63	1.08	1.06	1.44	1.3	1.73	1	0.87	1.96	1.31	1.41	1.98	8.42	4	1.91	2.11	2.5	0.72	1.04	0.88	2.11	1.38	2.73	2.15	1.62	2.17	1.3	0.75	0.75	0.95	0.7	0.97
ENSG00000026103	355	FAS	Fas cell surface death receptor [Source:HGNC Symbol;Acc:HGNC:11920]	5.49	5.76	16.86	11.19	1.53	0.5	7.2	7.9	35.63	43.58	4.24	5.06	0.73	1.7	20.48	39.22	12.49	27.13	10.53	33.98	14.01	18.93	51.1	59.84	41.88	95.57	22.8	4.89	12.79	40.87	20.11	20.79	31.35	30.8	22.5	14	6.49	9.55	8.72	10.75	11.19	6.56	12.67	13.55	6.46	11.45
ENSG00000026297	8635	RNASET2	ribonuclease T2 [Source:HGNC Symbol;Acc:HGNC:21686]	36.53	13.68	20.69	9.64	6.36	2.84	19.62	22.47	35.72	51.64	17.77	9.02	35.41	25.11	27.31	17.75	21.33	22.34	5.69	12.12	44.1	38.11	58.51	52.7	41.72	36.5	32.02	36.31	119.12	73.26	121.66	69.51	58.57	53.35	54.38	50.56	71.27	51.05	35.36	27.64	25.07	13.68	37.53	35.97	35.47	28.11
ENSG00000026508	960	CD44	CD44 molecule (Indian blood group) [Source:HGNC Symbol;Acc:HGNC:1681]	165.73	140.37	184.97	135.02	51.89	31.26	142.71	149.02	325.88	299.29	397.44	304.39	102.47	136.49	113.88	226.63	111.16	265.13	40.11	73.56	179.48	177.21	384.68	387.66	522.04	885.52	65.42	40.42	733.17	792.15	783.69	479.28	591.18	460.68	140.01	93.83	721.2	288.74	327.58	334.35	527.16	413.73	523.26	552.39	512.72	481.47
ENSG00000026559	3755	KCNG1	potassium voltage-gated channel modifier subfamily G member 1 [Source:HGNC Symbol;Acc:HGNC:6248]	3.32	2.34	0.09	0.06	0.17	0.02	0.8	0.74	0.07	0.04	2.33	1.56	0.21	0.09	0.63	0.12	1.23	1.67	0.27	2.3	1.16	0.68	0.71	0.95	6.58	2.57	18.45	30.7	1.01	0.31	2.31	0	0.77	0.68	1.54	1.56	15.77	7.4	38.51	35.44	8.45	5.92	4.33	4.71	10.7	6.97
ENSG00000026652	56895	AGPAT4	1-acylglycerol-3-phosphate O-acyltransferase 4 [Source:HGNC Symbol;Acc:HGNC:20885]	1.42	0.69	1.59	1.01	0.45	0.09	1.47	2.01	2.91	2.94	1.41	0.76	0.62	0.9	1.47	0.59	0.89	0.84	0.29	0.83	3.22	3.32	2.01	1.22	0.43	1.19	30.36	26.74	1.1	1.06	4.73	0.19	1.82	1.61	2.83	4.01	4.34	1.62	2.45	4.36	9.91	4.62	6.54	5.35	6.78	7.18
ENSG00000026751	57823	SLAMF7	SLAM family member 7 [Source:HGNC Symbol;Acc:HGNC:21394]	15	5.35	9.85	5.56	13.41	6.43	42.97	38.33	13.19	12.32	136.11	76.3	3.08	1.98	58.11	32.05	8.87	11.61	1.74	3.04	19.48	14.43	5.39	3.44	117.86	74.94	13.41	10.15	9.43	6.45	9.82	3.5	6.35	4.61	13.18	7.07	41.76	11.44	37.81	19.86	38.53	23	69.32	61.29	105.96	69.07
ENSG00000026950	11119	BTN3A1	butyrophilin subfamily 3 member A1 [Source:HGNC Symbol;Acc:HGNC:1138]	7.48	4.08	6.26	3.36	3.82	1.59	6.96	7.66	29.27	22.45	5.12	3.73	1.79	2.26	6.29	4.48	5.34	8.81	2.53	3.23	4.03	3.35	18.23	13.7	3.65	5.01	16.85	25.12	5.89	3.67	9.12	0.84	10.63	8.16	9.1	7.1	23.97	15.34	11.35	5.95	5.66	3.88	8.78	7.6	6.75	5.47
ENSG00000027001	4285	MIPEP	mitochondrial intermediate peptidase [Source:HGNC Symbol;Acc:HGNC:7104]	4.24	2.33	3.74	3.22	1.98	0.78	2.03	2.09	4.74	3.82	3.44	3	4.28	4.17	3.58	3.66	2.62	3.67	2.61	5.88	2.43	1.29	5.91	4.63	3.78	6.38	16.41	5.67	7.21	6.47	9.37	1.85	3.29	2.79	3.48	3.95	8.4	4	5.3	2.66	6.1	3.6	2.01	3.19	4.43	3.32
ENSG00000027075	5583	PRKCH	protein kinase C eta [Source:HGNC Symbol;Acc:HGNC:9403]	2.24	0.88	1.35	0.41	3.41	0.88	15.26	15.06	0.79	1.66	8.02	2.7	3.34	1.76	5.29	3.57	6.93	8.58	4.07	2.73	3.03	2.67	3.85	3.69	25.53	31.36	31.86	19.1	5.64	6.24	2.52	0.65	7.77	4.11	4.53	2.33	7.19	1.67	11.5	1.85	12.78	4	11.08	10.53	5.03	3.86
ENSG00000027644	3645	INSRR	insulin receptor related receptor [Source:HGNC Symbol;Acc:HGNC:6093]	0	0.01	0.02	0.01	0.02	0.02	0.11	0.06	0.05	0.04	0.1	0.05	0.02	0.02	0.07	0.02	0.06	0.03	0.01	0.05	0.12	0.08	0.04	0.14	0	0	2.33	4.09	0.26	0	0.22	0.8	0.1	0.24	0.27	0.58	0	0.05	0.17	0.13	0.16	0.34	0.15	0.08	0.05	0.1
ENSG00000027697	3459	IFNGR1	interferon gamma receptor 1 [Source:HGNC Symbol;Acc:HGNC:5439]	16.04	8.97	17.12	10	3.54	1.38	8.25	8.38	12.33	13.44	20.96	14.78	7.74	6.86	15.7	13.73	10.47	20.13	9.12	13.22	18.01	16.52	14.35	16.41	13.13	18.23	13.3	10.01	17.85	20.99	26.57	10.7	63.53	58.69	18.64	9.33	27.54	16.02	23.07	21.83	64.22	50.32	39.61	49.05	53.84	48.59
ENSG00000027847	11285	B4GALT7	beta-1,4-galactosyltransferase 7 [Source:HGNC Symbol;Acc:HGNC:930]	14.06	7.73	9	7.32	7.55	3	5.49	7.03	12.7	17.31	7.58	4	6.82	8.33	9.72	12.65	6.18	9.92	7.1	12.36	7.54	6.95	11.08	12.72	19.98	24.39	16.72	21	17.22	20.61	21.6	17.43	7.15	5.9	7.46	17.55	19.16	10.21	12.01	11.86	10.89	4.42	6.05	6.63	7.7	8.46
ENSG00000027869	9047	SH2D2A	SH2 domain containing 2A [Source:HGNC Symbol;Acc:HGNC:10821]	1.9	2.18	0.88	0.73	2.05	1.44	11.8	14.45	2.99	2.81	2.3	1.56	10.36	15.59	0.19	2.72	3.66	5.62	0.77	0.47	6.75	4.56	2.76	3.04	7.81	12.75	21.81	8.37	4.76	3.64	0.87	1.67	3.25	4.26	5.39	4.68	8.56	10.54	9.47	4.64	4.8	6.23	9.8	8.35	5.05	5.06
ENSG00000028116	7444	VRK2	VRK serine/threonine kinase 2 [Source:HGNC Symbol;Acc:HGNC:12719]	17.39	16.03	10.76	6.31	7.3	2.09	8.79	7.67	18.59	18.68	8.52	6.76	10.03	16.93	20.92	29.94	14.32	20.19	7.95	20.53	9.34	9.55	13.99	19.27	56.92	92.25	11.97	10.28	66.6	53.09	66.6	54.81	12.02	10.54	7.6	5.47	31.47	13.8	17.93	9.01	9.53	10.2	8.86	10.61	12.59	9.74
ENSG00000028137	7133	TNFRSF1B	TNF receptor superfamily member 1B [Source:HGNC Symbol;Acc:HGNC:11917]	3.54	1.66	0.8	1.03	1.15	0.4	8.72	6.31	2.09	5.14	6.01	2.48	0.92	2.27	0.98	1.15	2.55	2.72	1.42	4.65	5.6	4.37	1.75	4.03	17.66	22.59	3.54	3.37	1.15	2.42	2.37	10.01	2.9	2.26	11.12	5.29	44.79	27.73	25.45	16.46	5.73	5.85	13.04	11.38	18.12	12.3
ENSG00000028203	55591	VEZT	vezatin, adherens junctions transmembrane protein [Source:HGNC Symbol;Acc:HGNC:18258]	38.82	20.61	45.12	22.33	18.22	5.13	45.67	50.28	32.95	27.23	25.15	20.48	25.3	22.15	24.48	21.99	17.11	20.52	20.98	38.18	30.89	29.13	30.95	33.35	20.83	36.38	62.78	44.4	52.35	70.48	91.72	15.4	46.54	35.01	37.01	26.76	34.74	13.99	16.89	7.94	29.16	21.02	39.03	32.22	27.33	28.92
ENSG00000028277	5452	POU2F2	POU class 2 homeobox 2 [Source:HGNC Symbol;Acc:HGNC:9213]	67.17	19.62	61.95	46.5	54.48	21.39	51.06	59.47	96.36	61.63	54.66	34.82	51.71	62.67	66.33	44.52	55.17	75.99	50.29	53.41	49.88	47.5	96.88	56.08	60	37.23	34.5	31.9	70.24	28.09	97.9	29.31	72.94	45.95	57.47	36.07	194.54	80.28	124.6	81.23	43.94	23.68	60.47	43.3	47.15	34.61
ENSG00000028310	65980	BRD9	bromodomain containing 9 [Source:HGNC Symbol;Acc:HGNC:25818]	27.95	22.32	24.61	19.1	15.84	6.58	17.5	18.88	34.62	42.69	19.1	16.11	17.74	23.06	22.34	32.24	15.42	27.15	18.46	30.05	27.78	23.03	30.22	32.59	55.71	67.53	33.48	29.37	56.86	61.19	54.47	50.33	33.33	26.11	24.77	20.17	48.08	28.34	37.03	28.48	27.75	12	18.61	20.97	20.62	18.85
ENSG00000028528	6642	SNX1	sorting nexin 1 [Source:HGNC Symbol;Acc:HGNC:11172]	30.39	18.88	23.24	13.42	15.72	8.54	25.57	29.28	28.56	33.53	16.56	11.61	16.42	15.99	41.86	36.3	18.26	32.45	28.58	30.32	15.67	14.55	31.54	31.58	60.88	60.78	28.17	14.99	64.76	65.65	76.11	24.79	37.11	33.2	19.88	19	46.04	37.04	32.35	25.75	25.85	15.94	24.55	31.91	29.31	31.23
ENSG00000028839	9519	TBPL1	TATA-box binding protein like 1 [Source:HGNC Symbol;Acc:HGNC:11589]	11.26	4.8	8.58	4.2	2.35	1.26	7.35	6	13.95	17.13	8.41	5.51	8.65	7.44	8.37	13.6	5.54	8.19	8.06	8.9	13.95	11.76	12.29	14.5	18.46	20.55	16.43	17.08	26.21	25.5	31.99	18.13	18.57	19.18	13.75	15.13	27.05	9.42	10.02	2.82	14.15	7.02	12.23	13.66	16.11	17.73
ENSG00000029153	56938	ARNTL2	aryl hydrocarbon receptor nuclear translocator like 2 [Source:HGNC Symbol;Acc:HGNC:18984]	2.6	5.81	2.63	2.29	0.22	0.68	0.81	1.81	1.53	3.81	2.41	2.82	5.34	15.39	6.75	6.83	1.81	13.93	0.7	3.94	2.62	6.63	5.94	15.06	2.92	13.36	7.71	4.3	4.18	13.65	4.73	16.76	3.06	6.14	1.11	1.37	3.72	3.56	2.67	4.87	2.07	3.38	2.42	4.73	1.98	3.78
ENSG00000029363	9774	BCLAF1	BCL2 associated transcription factor 1 [Source:HGNC Symbol;Acc:HGNC:16863]	105.18	56.66	98.67	66.21	24.11	8.35	65.94	68.33	152.83	153.23	78.48	59.97	64.47	73.06	108.67	93.88	38.74	70.97	72.65	122.61	108.42	97.25	83.15	84.8	126.36	185.66	35.3	29.12	186.35	237.85	254.59	71.44	193.14	151.34	104.2	62.6	203.83	75.15	119.01	68.88	116.1	103.17	117.14	127.43	156.79	112.85
ENSG00000029364	55334	SLC39A9	solute carrier family 39 member 9 [Source:HGNC Symbol;Acc:HGNC:20182]	11.18	5.44	10.18	6.49	5.96	1.59	9.02	10.82	17.07	16.9	7.95	5.8	4.56	5.55	8.32	9.78	6.65	8.98	6.06	8.72	10.32	10.29	15.8	13.62	20.07	25.67	17.43	15.76	20.22	19.92	26.51	8	17.54	12.4	8.28	6.09	12.57	8.23	11.03	7.71	8.28	8.83	8.13	9.41	9.61	10.47
ENSG00000029534	286	ANK1	ankyrin 1 [Source:HGNC Symbol;Acc:HGNC:492]	0.97	0.27	4.94	3.59	6.96	3.22	6.29	5.63	0.74	0.7	0.69	0.47	3.3	5.91	1.49	1.5	1.05	2.46	1.88	2.34	5.16	5.23	2.03	1.86	9.24	8.87	41.34	25.73	2.49	1.78	7.65	3.37	2.43	2	3.22	3.47	4.79	1.67	4.18	2.71	3.53	4.34	4.03	3.77	4.28	4.82
ENSG00000029559	3381	IBSP	integrin binding sialoprotein [Source:HGNC Symbol;Acc:HGNC:5341]	0	0.05	0.13	0	0	0	0.26	0.21	0.13	0.12	0.09	0.04	0	0	0.21	0.03	0	0.08	0	0	0.18	0.25	0	0	0	0	1.86	3.83	0.39	0.1	0.08	0	0.19	0	0.09	0	0	0	0	0.54	1.22	0.23	0.42	0.22	0.6	0.59
ENSG00000029639	51106	TFB1M	transcription factor B1, mitochondrial [Source:HGNC Symbol;Acc:HGNC:17037]	15.28	8.86	14.26	9.55	5.74	0.5	4.52	7.03	13.86	15.32	10.45	7.74	9.51	13.27	16.35	13.1	6.21	5.6	8.66	16.63	15.93	13.75	15.21	13.68	14.41	18.98	18.28	18.13	22.02	20.76	20.4	19.08	10.65	9.2	7.02	10.72	22.73	9.55	13.14	12.31	13.78	7.26	10.78	10.08	14.49	9.89
ENSG00000029725	9135	RABEP1	rabaptin, RAB GTPase binding effector protein 1 [Source:HGNC Symbol;Acc:HGNC:17677]	67.53	27.6	45.03	29.74	32.71	8.39	55.47	62.88	39.07	47.39	44.11	25.97	29.44	26.36	71.31	83.87	27.24	43.84	29.18	38.55	29.41	24.1	48.32	45.18	98.02	75.72	9.88	4.21	107.64	104.2	113.48	46.71	72.93	60.1	47.49	28.76	113.13	30.87	49.12	42.54	62.83	37.32	54.51	60.29	70.03	42.81
ENSG00000029993	3149	HMGB3	high mobility group box 3 [Source:HGNC Symbol;Acc:HGNC:5004]	8.64	7.45	20.41	10.17	1.93	1.2	4.86	4.44	30.27	26.93	3.27	3.97	7.69	6.57	4.82	1.92	10.34	14.95	1.19	3.9	14.68	11.5	18.46	25.21	38.33	36.55	5.42	7.42	7.01	11.59	14.79	7.12	32.61	32.08	4.23	2.33	11.9	4.48	1.35	2.76	2.52	1.32	12.12	9.23	8.4	8.2
ENSG00000030066	23279	NUP160	nucleoporin 160 [Source:HGNC Symbol;Acc:HGNC:18017]	15.87	10.95	17.85	13.11	6.11	2.2	9.76	15.25	28.54	23.75	14.19	6.01	15.52	15.31	24.41	24.11	11.56	12.83	21.36	25.18	21.21	21.28	24.32	15.79	28.95	27.24	44.25	24.77	45.92	33.14	39.45	20.54	15.84	21.94	14.87	31.37	28.94	29.25	37.27	29.69	27.77	15.94	15.54	24.92	24.88	17.22
ENSG00000030110	578	BAK1	BCL2 antagonist/killer 1 [Source:HGNC Symbol;Acc:HGNC:949]	3.99	2.67	6.06	4.08	5.81	3.85	7.86	8.06	11.17	10.88	2.66	1.9	3.3	4.63	1.36	4.06	4.33	6.81	1.94	4.05	6.2	5.55	11.23	8.35	13.37	7.63	7.47	4.78	11.4	10.06	7.07	11.2	10.75	7.44	4.47	4.01	9.44	6.77	6.99	7.42	3.7	1.83	6.12	6.16	4.89	4.2
ENSG00000030304	4593	MUSK	muscle associated receptor tyrosine kinase [Source:HGNC Symbol;Acc:HGNC:7525]	0.04	0.12	0.17	0.11	0.07	0.08	0.58	1.13	0.03	0.19	0.17	0.11	0.15	0.03	0.58	0.03	0.09	0	0	0.06	0.39	0.47	0.53	0.11	0.11	0.01	8.39	11.05	0.12	1.35	1.37	0.08	0.47	0.77	1.62	1.6	0	0	0	0.83	2.39	1.33	1.38	0.28	0.38	1.07
ENSG00000030419	22807	IKZF2	IKAROS family zinc finger 2 [Source:HGNC Symbol;Acc:HGNC:13177]	28.85	6.71	8.89	3.02	17.26	1.41	28.19	29.75	16.54	13.27	11.25	5.03	24.64	8.5	1.78	4.17	27.85	18.75	14.68	6.84	13.39	8.84	70.9	40.62	5.67	11.81	42.56	15.11	6.58	5.45	14.18	0.75	89.29	67.38	4.57	4.12	37.17	7.94	29.71	15.06	32.31	8.52	25.38	16.6	17.69	11.14
ENSG00000030582	2896	GRN	granulin precursor [Source:HGNC Symbol;Acc:HGNC:4601]	21.25	13.01	12.62	10.51	16.9	10.34	22.49	21.8	76.39	52.21	82.61	34.31	17.97	19.19	44.75	29.56	28.61	41.37	11.75	14.06	23.85	15.23	20.14	15.01	65.42	52.64	38.08	32.25	55.19	53.92	51.65	41.84	29.44	18.79	44.87	48.09	80.96	45.02	130.81	64.64	40.13	18.69	30.75	26.66	31.59	30.28
ENSG00000031003	51306	FAM13B	family with sequence similarity 13 member B [Source:HGNC Symbol;Acc:HGNC:1335]	53.08	26.87	37.64	24.09	23.9	6.64	32.93	36.87	46.94	41.49	34.58	21.63	42.38	47.16	51.34	50.36	25.82	40.37	27.4	52.33	33.73	30.68	37.59	35.2	61.71	88	20.32	8.09	65.86	81.5	100.86	23.87	52.39	40.38	40.19	23.43	82.23	31	46.11	28.3	30.55	19.06	27.21	29.88	42.42	29.62
ENSG00000031081	57514	ARHGAP31	Rho GTPase activating protein 31 [Source:HGNC Symbol;Acc:HGNC:29216]	5.12	3.07	3.91	2.81	3.45	1.08	4.81	4.94	9.63	7.64	6.53	4.24	4.46	5.01	8.16	6.26	10.48	16.61	1.09	2.3	9.28	7.49	17.47	15.57	17.44	10.68	13.92	13.58	6	6.88	9.29	4.08	7.5	6.15	17.44	12.98	24.67	9.95	11.96	13.19	14.07	6.85	5.91	6.58	12.31	10.24
ENSG00000031691	55166	CENPQ	centromere protein Q [Source:HGNC Symbol;Acc:HGNC:21347]	0.97	0.75	1.2	0.52	0.61	0.35	2.2	1.95	2.18	2.12	0.96	0.77	1.26	1.2	1.21	2.29	1.47	1.78	0.67	1.95	1.64	1.63	1.7	1.63	0.76	1.92	2.47	0	4.48	3.29	5.32	0.88	2.76	2.05	0.49	0.38	0.53	0.62	1.79	1.02	0.87	1.33	2.22	1.5	0.59	1.51
ENSG00000031698	6301	SARS	seryl-tRNA synthetase [Source:HGNC Symbol;Acc:HGNC:10537]	48.73	30.06	45.67	30.93	39.13	26.35	58.16	66.83	37.29	43.13	50.43	34.28	42.95	46.6	73.8	84.35	28.18	53.73	30.25	44.06	90.63	90.09	92.09	95.67	136.92	138.86	33.53	39.57	205.66	191.7	181.71	259.64	92.96	80.73	62.1	64.97	76.05	37.58	51.15	51.12	60.59	43.47	54.55	60.1	72.22	67.04
ENSG00000031823	8498	RANBP3	RAN binding protein 3 [Source:HGNC Symbol;Acc:HGNC:9850]	60.57	34.34	62.2	48.03	39	22.66	50.2	48.45	82.62	76.39	37.62	25.87	43.12	54.17	52.1	55.3	30.2	63.97	48.87	52.91	53.81	53.61	87.91	86.38	117.86	130.33	10.79	18.02	138.97	124.5	115.92	148.56	93.71	83.83	78.92	46.99	164.47	70.78	97.45	56.85	33.52	50.06	44.48	48.34	42.16	46.43
ENSG00000032219	5926	ARID4A	AT-rich interaction domain 4A [Source:HGNC Symbol;Acc:HGNC:9885]	35.12	16.95	30.16	19.31	15.61	4.05	33.62	36.26	36.32	33.1	24.8	14.17	9.59	12.89	36.67	26.18	21.41	26.75	33	47.95	28.07	24.93	44.04	35.4	42.96	52.66	48.15	52.43	47.84	60.5	84.59	25.83	48.64	38.12	34.13	23.39	56.11	32.68	25.41	28.31	48.98	19.17	32.72	29.28	39.43	34.04
ENSG00000032389	7260	EIPR1	EARP complex and GARP complex interacting protein 1 [Source:HGNC Symbol;Acc:HGNC:12383]	10.6	7.47	15.68	7.73	4.33	2.29	5.48	6.49	9.77	13.7	5.56	6.46	6.61	13.43	12.28	10.52	10.09	17.66	6.53	9.57	11.75	11.18	16.9	15.61	17.79	38.08	11.96	21.11	21.96	21.62	30.59	19.48	13.95	12.88	6.98	9.15	10.91	5.82	8.49	6.93	6.22	7.08	8.42	9.45	8.63	9.53
ENSG00000032444	10908	PNPLA6	patatin like phospholipase domain containing 6 [Source:HGNC Symbol;Acc:HGNC:16268]	48.19	36.42	35.11	34.98	26.61	17.06	18.75	18.89	59.64	48.87	25.82	18.6	19.98	32.04	26.09	29.48	22.64	38.91	28.67	29.61	29.73	27.95	56.4	53.45	56.58	54.24	80.02	26.58	94.42	79.99	83.84	93.58	35.66	25.1	35.25	26.83	69.1	61.19	90.62	76.56	24.85	11.58	13.51	20.18	15.54	14.35
ENSG00000032742	8100	IFT88	intraflagellar transport 88 [Source:HGNC Symbol;Acc:HGNC:20606]	6.44	3.27	6.36	5.06	3.09	0.66	2.96	5.93	6.51	5.99	6.71	3.6	4.24	5.54	7.5	6.17	2.99	4.15	5.14	10.03	6.57	6.48	7.1	6.05	4.91	9.53	40.2	51	10.15	18.35	17.28	3.65	5.42	4.55	7.48	9.98	15.92	6.15	3.38	4.08	10.03	8.37	4.64	3.16	9.49	8.04
ENSG00000033011	56052	ALG1	ALG1 chitobiosyldiphosphodolichol beta-mannosyltransferase [Source:HGNC Symbol;Acc:HGNC:18294]	3.94	2.6	4.73	2.36	2.98	1.3	2.86	4.44	6.95	6.02	4	2.28	4.32	4.12	1.31	3.39	3.26	4.2	4.15	5.14	4.01	4.71	10.04	9.03	3.81	10.3	5.41	9.67	10.56	8.18	9.54	5.58	5.26	5.09	6.21	4.09	16.63	6.91	11.11	7.09	3.63	2.17	3.73	2.72	4.03	3.21
ENSG00000033030	55596	ZCCHC8	zinc finger CCHC-type containing 8 [Source:HGNC Symbol;Acc:HGNC:25265]	19.15	11.47	18.12	12.05	8.86	2.47	24.49	27.1	16.46	16.12	13.74	8.84	10.91	9.37	25	19.62	10.84	13.17	13.5	19.84	19.61	19.72	20.3	20.84	23.76	34.03	45.2	19.76	43.99	61.95	75.92	16.83	29.34	21.16	18.17	14.45	22.78	16.3	19.55	11.01	17.97	12.98	21.53	19.88	23.36	18.21
ENSG00000033050	10061	ABCF2	ATP binding cassette subfamily F member 2 [Source:HGNC Symbol;Acc:HGNC:71]	6.81	4.19	13.15	6.01	7.34	3.07	7.02	7.38	11.21	9.83	6.93	7.23	6.59	5.6	7.63	8.19	6.27	13.37	7.8	16.19	12.17	14.24	11.48	11.08	15.9	17.4	8.32	8.88	25.07	32.37	23.04	40.28	15.33	10.65	10.76	6.62	16.43	9.46	15.32	7.13	10.67	4.43	6.13	6.17	8.17	8.95
ENSG00000033100	54480	CHPF2	chondroitin polymerizing factor 2 [Source:HGNC Symbol;Acc:HGNC:29270]	7.86	5.11	10.46	9.56	12.03	6.33	11.47	13.18	10.42	12.34	8.7	4.86	6.77	7.03	6.31	9.23	4.74	7.84	10.35	13.4	9.78	9.63	16.91	12.23	15.59	19.41	5.71	9.04	22.76	24.74	24.68	12.78	13.85	9.08	11.07	6.99	18.6	11.36	16.85	9.2	6.3	3.87	9	8.84	10.02	9.66
ENSG00000033122	57554	LRRC7	leucine rich repeat containing 7 [Source:HGNC Symbol;Acc:HGNC:18531]	0.36	0.54	0.38	0.26	0.39	0.04	1.02	2.13	0.31	0.53	0.51	0.87	0.51	1.06	1.62	0.49	0.61	1.19	0.51	0.34	0.99	1.11	1.33	0.66	0.46	0.8	21.97	16.76	0.35	3.04	4.19	0.26	1.12	1.19	3.04	2.68	2.02	0.55	0.22	2.17	2.56	3.22	1.57	0.76	1.36	1.8
ENSG00000033170	2530	FUT8	fucosyltransferase 8 [Source:HGNC Symbol;Acc:HGNC:4019]	13.49	6.34	25.07	12.22	7.54	2.68	5.31	6.84	62.7	42.34	7.62	2.91	4.83	5.12	9.37	3.07	6.18	7.15	2.4	2.43	5.75	6.21	10.22	8.22	8.55	8.2	19.08	11.38	25.33	28.85	53.76	9.5	8.1	6.77	20.15	12.37	38.23	18.23	12.93	6.71	10.91	3.83	14.28	12.8	12.07	9.02
ENSG00000033178	55236	UBA6	ubiquitin like modifier activating enzyme 6 [Source:HGNC Symbol;Acc:HGNC:25581]	28.49	16.18	29.98	15.28	15.88	3.96	30.89	27.68	53.18	46.84	25.59	20.71	9.36	9.66	27.08	41.42	18.62	32.46	31.28	37.13	17.56	17.73	48.38	29.75	62.87	86.05	7.38	3.86	47.07	84.05	78.42	30.08	60.59	58.71	31.77	15.82	70.64	30.98	19.26	25.37	35.8	28.34	32.86	36.61	26.66	32.29
ENSG00000033327	9846	GAB2	GRB2 associated binding protein 2 [Source:HGNC Symbol;Acc:HGNC:14458]	4.82	2.36	17.73	11.73	7.52	2.57	10	10.87	12.48	9.46	9.24	6.29	3.48	6.9	4.97	3.84	10.93	14.89	4.44	3.23	9.68	6.92	30.33	24.21	6.54	5.48	20.59	30.13	36.21	28.46	31.77	14.08	20.59	14.44	17.57	24.4	44.23	25.19	25.95	26.14	21.86	8.13	17.61	12.95	21.66	16.56
ENSG00000033627	535	ATP6V0A1	ATPase H+ transporting V0 subunit a1 [Source:HGNC Symbol;Acc:HGNC:865]	19.24	12.87	21.57	16.02	17.93	5.63	29.14	31.67	31.33	29.06	23.12	25.69	17	31.67	22.01	33.33	12.29	22.99	16.9	81.07	15.04	10.87	9.92	11.12	48.09	79.96	24.85	25.22	46.7	29.8	47.97	22.39	22.39	28.33	24.34	28.17	60.97	31.75	35.88	33.2	35.01	24.33	36.14	37.05	30.56	46.56
ENSG00000033800	8554	PIAS1	protein inhibitor of activated STAT 1 [Source:HGNC Symbol;Acc:HGNC:2752]	41.99	22.34	34.03	22.11	19.45	5.79	46.95	56.75	46.92	35.09	26.17	25.16	25.53	29.37	71.97	50.77	23.27	36.19	34.78	56.93	19.67	15.72	59.72	50.82	59.09	66.29	47.74	36.92	72.88	76.02	109.15	53.87	70.83	58.32	46.63	36.67	77.73	25.72	36.68	41.53	51.08	34.27	54.93	46.33	71.36	48.72
ENSG00000033867	9497	SLC4A7	solute carrier family 4 member 7 [Source:HGNC Symbol;Acc:HGNC:11033]	27.98	10.27	25.14	16.41	6.99	1.4	12.37	15.09	16.54	14.62	14.04	13.1	29.51	19.92	7.97	9.49	27.5	52.81	23.94	24.7	25.77	22.63	43.73	43.35	35.76	52.72	15.63	24.41	36.35	127.62	63.78	43.04	10.81	8.76	21.01	15.21	70.66	33.81	35.99	18.24	26.68	17.48	21.05	24.28	25.34	23.5
ENSG00000034053	321	APBA2	amyloid beta precursor protein binding family A member 2 [Source:HGNC Symbol;Acc:HGNC:579]	0.82	0.13	0.46	0.16	0.28	0.2	1.72	2.36	0.09	0.03	0.46	0.39	0.17	0.05	1.02	0.33	0.51	0.15	0	0.23	0.7	1.06	0.98	1.08	1.22	0.54	27.07	33.69	0.78	2.42	2.54	0.09	0.78	1.66	2.99	4.92	0.87	0.23	0.57	2.67	3.59	2.39	2.84	1.15	1.87	2.12
ENSG00000034152	5606	MAP2K3	mitogen-activated protein kinase kinase 3 [Source:HGNC Symbol;Acc:HGNC:6843]	21.36	9.83	33.2	23.04	15.31	14.04	27.5	30.58	39.14	27.25	94.68	50.7	12.97	12.84	16.14	15.07	23.52	38.03	9.85	22.84	28.89	22.13	41.82	31.4	32.41	38.33	29.2	30.77	57.91	48.89	66.78	80.17	72.15	51.77	67.48	43.22	134.99	68.3	63.54	30.08	42.88	17.74	42.44	30.73	35.72	28.38
ENSG00000034239	79645	EFCAB1	EF-hand calcium binding domain 1 [Source:HGNC Symbol;Acc:HGNC:25678]	0	0.06	1	0.42	0.24	0.11	1.97	2.25	0.79	0.61	0.41	0.43	0.19	0.37	1.17	0	0.2	0.07	0	0	1.4	1.98	1.37	0.7	0.13	0	23.1	20.62	1.63	1.45	3.75	0.49	1.21	1.34	3.37	3.73	0.35	0.35	0.26	2.7	9.67	2.24	2.99	0.9	3.91	2.53
ENSG00000034510	9168	TMSB10	thymosin beta 10 [Source:HGNC Symbol;Acc:HGNC:11879]	199.94	128.66	154	92.27	107.18	113.83	203.35	213.33	176.75	204.39	127.68	76.41	134.29	177.95	276.76	181.66	306.81	453.44	72.6	95.12	319.92	302.43	377.85	366.47	243.79	463.32	88.66	125.17	675.39	477.42	488.89	994.03	565.93	502.36	350.04	308.99	349.81	216.89	384.82	205.16	332.66	241.78	308.83	280.41	352.4	330.99
ENSG00000034533	28990	ASTE1	asteroid homolog 1 [Source:HGNC Symbol;Acc:HGNC:25021]	6.28	2.82	5.13	4.32	2.55	0.92	4.91	4.66	6.25	6.17	5.38	2.41	6.13	4.86	6.48	5.27	5.15	7.66	6.14	6.87	4.54	3.76	10.75	8.68	19.96	11.48	22.12	29.38	11.49	16.86	18.35	5.11	9.52	7.52	5.69	5.67	11.6	4.07	2.83	10.26	12.77	3.15	4.09	3.31	5.65	5.67
ENSG00000034677	25897	RNF19A	ring finger protein 19A, RBR E3 ubiquitin protein ligase [Source:HGNC Symbol;Acc:HGNC:13432]	95.27	179.57	87.28	116.3	47.77	26.06	137.18	228.02	61.02	123.62	60.1	137.26	37.35	181.07	132.08	485.97	51	256.12	68.88	199.69	88.93	189.91	74.75	117.62	307.79	883.24	63.87	37.83	210.48	432.5	198.27	136.38	154.34	156.95	110.75	92.71	201.87	183.22	118.99	371.02	60.93	266.08	112.44	291.8	83.4	300.15
ENSG00000034693	8504	PEX3	peroxisomal biogenesis factor 3 [Source:HGNC Symbol;Acc:HGNC:8858]	3.58	3.05	3.25	2.48	1.3	0.3	2.69	2.07	5.59	5.88	2.52	1.73	4.06	4.18	5.93	5.19	1.7	2.49	3.47	5.02	3.18	3.06	5.41	4.97	3.19	6.93	10.31	3.37	5.7	7.82	7.38	5.17	4.01	4.27	4.37	2.29	5.3	3.48	2.07	2.4	3.03	3.19	4.26	3.8	4.17	4.02
ENSG00000034713	11345	GABARAPL2	GABA type A receptor associated protein like 2 [Source:HGNC Symbol;Acc:HGNC:13291]	25.94	15.66	27.89	15.78	12.83	5.91	38.71	40.58	38.26	41.69	28.4	19.29	37.5	28.8	35.08	33.22	28.77	35.74	42.8	60.71	39.08	32.37	66.18	63.33	70.42	68.65	13.97	12.59	70.49	53.8	92.71	32.25	74.62	54.38	36.54	35.23	58.16	21.92	42.51	18.97	43.49	27.75	57.69	50.25	50.17	40.19
ENSG00000034971	4653	MYOC	myocilin [Source:HGNC Symbol;Acc:HGNC:7610]	0.06	0.14	0	0.04	0.12	0.06	0.29	0.56	0.55	0.27	0.24	0.11	0.02	0.02	0.77	0.09	0.19	0.16	0	0.03	0.34	0.36	0.42	0.33	0	0.14	11.23	7.6	0.99	0.59	0.76	0	0.27	0.27	1.53	0.77	0	0.17	0	0	1.22	0.81	0.43	0.13	0.4	0.84
ENSG00000035115	26751	SH3YL1	SH3 and SYLF domain containing 1 [Source:HGNC Symbol;Acc:HGNC:29546]	16.54	5.99	13.07	6.07	4.06	1.38	7.43	10.09	14.13	10.72	4.46	2.63	10.4	14.19	17.93	11.77	15.42	23.36	7.35	10.14	6.63	4.52	10.42	13.98	20.9	30.94	63.71	32.4	7.26	9.53	16.04	0.06	15.3	9.82	10.42	12.75	34.65	11.39	15.44	15.29	22.79	10.07	15.7	11.89	12.21	10.19
ENSG00000035141	84908	FAM136A	family with sequence similarity 136 member A [Source:HGNC Symbol;Acc:HGNC:25911]	10.58	6.7	12.56	8.12	7.04	4.64	9.24	9.64	17.97	19.39	7.51	4.04	9.53	8.33	13.71	9.1	15.09	23.11	4.69	2.43	21.65	21.99	16.67	15.29	34.57	35.74	27.69	10.58	14.09	16.51	16.22	7.79	17.66	16.93	12.58	11.09	23.18	14.04	13.35	11.08	11.68	9.21	12.86	10.82	13.92	10.73
ENSG00000035403	7414	VCL	vinculin [Source:HGNC Symbol;Acc:HGNC:12665]	25.75	47.82	2.77	2.52	1.59	0.81	2.3	4.59	3.99	4.87	7.2	29.4	17.94	72.78	7.6	76.68	3.25	9.41	4.03	10.85	8.08	23.7	6.13	4.31	51.28	190.66	9.43	10.11	6.91	35.42	8.02	34.48	1.91	1.64	11.94	11.17	9.18	10.59	7.99	34.72	4.18	7.01	6.75	16.41	11.76	18.73
ENSG00000035499	55789	DEPDC1B	DEP domain containing 1B [Source:HGNC Symbol;Acc:HGNC:24902]	0.92	0.27	1.79	0.76	0.56	0.29	1.36	1.32	7.2	9.51	0.49	1.19	4.17	2.21	0.62	1.12	2.05	2.26	0.92	0.53	4.43	4.24	1.95	1.51	4.63	4.32	1.83	6.97	3.13	3.09	3.64	0.11	2.34	2.48	1.95	0.83	11.08	2.02	3.14	1.46	2.37	0.27	3.36	3.34	3.06	1.71
ENSG00000035664	23604	DAPK2	death associated protein kinase 2 [Source:HGNC Symbol;Acc:HGNC:2675]	14.3	3.12	1.19	0.83	2.5	0.78	1.97	2.92	4.3	1.48	1.59	0.29	2.9	2.71	2.43	1.08	4.11	3.56	0.78	0.16	3.09	3.71	7.01	2.72	5.94	4.77	22.05	16.36	6.29	3.47	5.25	1.55	3.82	3.23	3.24	4.59	7.55	2.64	13.98	3.4	3.59	1.83	1.53	1.83	1.55	2.65
ENSG00000035681	8439	NSMAF	neutral sphingomyelinase activation associated factor [Source:HGNC Symbol;Acc:HGNC:8017]	27.99	12.77	17.67	10.44	10.19	1.72	12.03	12.2	18.99	18.81	20.85	11.66	19.26	20.37	14.11	9.73	13.64	16.61	5.93	6.13	16.86	15.85	39.15	27.75	37.66	46.44	21.34	13.55	30.78	33.86	47.8	22.34	11.5	8.28	14.82	14.46	40.8	21.49	25.89	14.35	18.99	19.32	24.58	22.64	26.48	20.61
ENSG00000035687	159	ADSS	adenylosuccinate synthase [Source:HGNC Symbol;Acc:HGNC:292]	17.98	9.32	18.95	8.96	11.77	2.87	15.48	16.21	33.32	32.38	11.32	8.39	14.47	18.41	20	19.33	19.67	31.1	5.94	9.81	18.65	14.01	28	29.22	28.83	27.17	5.19	3.76	32.91	33.8	44.57	9	22.1	18.87	12.31	9.85	34.83	17.35	20.73	11.91	13.68	14.18	18.97	15.58	26.43	16.76
ENSG00000035720	26228	STAP1	signal transducing adaptor family member 1 [Source:HGNC Symbol;Acc:HGNC:24133]	15.64	14.21	17.33	10.99	7.85	4.04	17.12	19.8	9.2	10.66	5.88	6.33	9.03	12.36	45.19	39.54	10.23	22.3	13.77	36.07	7.37	8.9	15.98	15.63	20.64	99.15	1.8	1.23	18.61	23.68	20.33	16.15	31.67	23.95	6.43	6.55	35.65	20.15	17.15	21.98	32.49	38.36	26.81	32.26	27.7	29.91
ENSG00000035862	7077	TIMP2	TIMP metallopeptidase inhibitor 2 [Source:HGNC Symbol;Acc:HGNC:11821]	0.38	0.08	0.3	0.23	0.09	0.04	0.63	0.95	0.13	0.51	0.37	0.35	0.22	0.29	0.37	0.11	0.21	0.37	0.14	0.06	0.83	0.83	0.87	0.47	0.39	0.87	14.93	10.64	1.06	1.15	1.9	0.28	1.77	1.56	1.72	2.14	1.01	0.82	0.38	2.03	3.7	2.47	2.13	0.99	1.83	1.86
ENSG00000035928	5981	RFC1	replication factor C subunit 1 [Source:HGNC Symbol;Acc:HGNC:9969]	40.4	13.46	30.01	18.44	14.46	6.02	27.25	32.71	32.11	33.26	21.4	16.2	23	20.73	45.79	28.94	19.82	21.39	35.8	47.46	52.54	48.14	39.92	43.66	50.53	46.01	15.83	24.74	52.96	38.72	61.34	20.35	47.84	41.74	33.79	30.93	49.62	25.59	42.32	28.91	19.86	14.16	29.15	27.16	30.54	24.6
ENSG00000036054	55773	TBC1D23	TBC1 domain family member 23 [Source:HGNC Symbol;Acc:HGNC:25622]	7.98	4.45	7.78	3.55	4.86	1.4	11.06	9.73	12.33	10.58	5.86	4.13	6.63	4.34	7.76	8.33	7.9	12.83	5.76	8.69	7.16	7.37	11.69	10.54	15.9	15.84	6.77	8.43	17.93	11.85	24.13	5.9	11.59	10.75	9.29	4.73	16.83	5.22	8.15	4.55	11.9	9.33	9.6	8.17	11.11	9.86
ENSG00000036257	8452	CUL3	cullin 3 [Source:HGNC Symbol;Acc:HGNC:2553]	54.46	27.94	54.2	33.45	27.8	9.97	46.01	52.3	78.46	76.94	28.32	19.07	29.12	32.32	60.33	52.91	33.05	59.58	46.86	78.28	65.26	68.26	71.01	74.56	68.73	75.67	21.46	18.19	103.03	110	110.08	71.31	89.76	69.13	39.89	27.97	95.53	44.81	56.69	43.56	36.84	30.42	47.21	52.58	53.14	47.3
ENSG00000036448	9172	MYOM2	myomesin 2 [Source:HGNC Symbol;Acc:HGNC:7614]	0.13	0.25	0.09	0	0.52	0.28	1.97	2.52	0	0.13	1.25	0.66	1.65	2.02	1.68	2.6	4.12	2	0	0	0.87	0.69	0.27	0.09	4.23	10.58	14.02	35.97	0	0.5	1.12	2.31	1.05	0.72	3.36	10.52	3.05	2.25	0.42	0.5	8.21	2.94	2.54	1.61	2.84	2.24
ENSG00000036473	5009	OTC	ornithine carbamoyltransferase [Source:HGNC Symbol;Acc:HGNC:8512]	0	0	0	0	0	0	0	0	0	0	0	0	0	0	0	0	0	0	0	0	0	0	0	0	0	0	0	0	0	0	0	0	0	0.13	0.35	0	0	0	0	0	0	0	0	0.04	0	0.07
ENSG00000036530	10858	CYP46A1	cytochrome P450 family 46 subfamily A member 1 [Source:HGNC Symbol;Acc:HGNC:2641]	0.08	0.07	0.47	0.14	0.13	0.05	1.06	1.53	0.05	0.15	0.17	0.09	0.07	0.03	1.34	0.28	0.09	0.14	0.11	0.25	0.51	0.47	0.3	0.58	0.39	0.98	19.5	16.07	0.36	0.66	1.02	0	0.43	0.75	1.02	2.83	0.31	0.33	0.39	0.61	3.02	1.3	1.51	0.53	0.81	1.15
ENSG00000036549	26009	AC118549.1	zinc finger ZZ-type containing 3 [Source:NCBI gene;Acc:26009]	21.17	11.54	16.71	12.4	9.79	3.6	18.61	21.43	20.04	28.41	16.77	10.28	17.58	18.04	18.74	21.56	14.22	20.72	12.79	25.24	18.37	17.58	20.8	19.37	27.94	24.23	16.47	24.76	32.57	46.5	58.9	18.13	20.38	17.89	14.74	19.71	50.93	13.74	26.32	10.58	26.05	14.85	18.81	15.16	24.02	21.77
ENSG00000036565	6570	SLC18A1	solute carrier family 18 member A1 [Source:HGNC Symbol;Acc:HGNC:10934]	0.03	0.07	0.11	0.01	0.01	0.1	0.63	2.01	0	0.02	0.14	0.04	0.15	0.27	1.45	0.11	0.05	0.15	0	0.1	0.64	0.49	0.19	0.26	0	0.04	12.79	10.22	0.7	0.69	0.62	0	0.62	0.44	2.36	1.78	0	0.35	0	1.3	3.44	1.57	1.04	0.51	1.79	1.32
ENSG00000036672	9099	USP2	ubiquitin specific peptidase 2 [Source:HGNC Symbol;Acc:HGNC:12618]	0	0.18	0.05	0.01	0.12	0.03	0.47	0.3	0.31	0.07	0.58	0.25	4.2	3.87	0	0.1	0.08	0.09	0	0.06	0.5	0.13	0.27	0.55	2.41	0.34	20.15	5.67	0.06	0.46	2.14	0	0.31	0.43	1.14	2	0	0	0	1.21	0.79	1.84	0.86	0.67	0.88	0.29
ENSG00000036828	846	CASR	calcium sensing receptor [Source:HGNC Symbol;Acc:HGNC:1514]	0.11	0.09	0.11	0.13	0.11	0.03	1.41	1.58	0.18	0.39	0.57	0.3	0.26	0.09	0.56	0.03	0.29	0.05	0	0	1.15	0.87	1.61	0.69	0	0.05	31.52	19.98	0.72	2.33	3.29	0.3	1.34	1.17	8.25	5.32	0	0.7	0.12	1.19	4.23	2.78	1.78	0.91	1.49	2.9
ENSG00000037042	27175	TUBG2	tubulin gamma 2 [Source:HGNC Symbol;Acc:HGNC:12419]	5.82	4.51	3.1	2.1	4.57	2.11	3.64	4.83	5.34	4.06	2.18	1.35	3.04	4.51	5.35	6.32	2.88	3.19	0.22	0.31	3.48	3.17	2.09	2.02	9.37	11.91	13.92	13.37	14.75	9.61	12.15	9.96	3.34	2.71	4.26	1.57	2.83	1.73	3.32	1.67	1.9	1.07	1.7	2.3	4.64	3.29
ENSG00000037241	51121	RPL26L1	ribosomal protein L26 like 1 [Source:HGNC Symbol;Acc:HGNC:17050]	8.77	4.38	9.04	3.01	4.07	1.99	8.61	7.98	33.03	37.6	5.64	2.74	12.6	6.29	5.44	4.68	15.9	17.64	8.65	5.91	15.98	12.61	19.74	28.69	32.01	49.11	17.24	17.02	33.81	14.12	28.32	28.47	32.15	29.08	9.32	5.24	11.12	15.13	13.88	3.76	16.43	25.98	15.61	18.54	16.15	16.22
ENSG00000037280	2324	FLT4	fms related tyrosine kinase 4 [Source:HGNC Symbol;Acc:HGNC:3767]	0.16	0.11	0.08	0.09	0.06	0.15	0.41	0.41	0.06	0.03	0.22	0.19	0.11	0.06	0.34	0.08	0.1	0.4	0	0.02	0.35	0.26	1.4	0.29	0.18	0	8.09	14.8	0.59	0.43	0.53	0.37	0.41	0.35	1	2.24	0.32	0.06	0.22	0.35	1.37	0.86	0.61	0.26	0.14	0.43
ENSG00000037474	54888	NSUN2	NOP2/Sun RNA methyltransferase 2 [Source:HGNC Symbol;Acc:HGNC:25994]	20.68	13.04	15.55	10.31	9.67	3.53	17.08	15.25	30.73	36.52	18.11	9.97	16.08	15.64	20.02	24.97	14.38	24.95	16.67	22.34	25.63	25.62	32.3	33	32.62	48.47	13.6	10.22	39.42	48.76	49.14	15.78	33.86	28.47	19.51	12.52	47.85	18.77	24.89	16.88	19.95	13.85	22.84	24.26	27.22	23.59
ENSG00000037637	54455	FBXO42	F-box protein 42 [Source:HGNC Symbol;Acc:HGNC:29249]	8.67	4.62	6.35	3.51	2.32	0.7	3.78	4.68	8.8	7.48	5.62	4.08	2.37	3.6	6.18	6.99	5.2	7.06	6.59	8.64	3.94	4.33	9.19	11.66	10.05	12.31	25.54	18.06	11.79	16.95	18.87	8.45	9.72	9.85	7.93	5.7	10.8	9.47	9.56	9.99	8.14	3.52	9.41	8.05	7.96	7.73
ENSG00000037749	4238	MFAP3	microfibril associated protein 3 [Source:HGNC Symbol;Acc:HGNC:7034]	9.41	5.68	9.09	4.92	5.09	0.88	9.14	9.01	18.3	14.64	8.77	5.06	8.56	10.52	10.9	9.52	5.86	9.05	9.82	13.17	13.26	11.37	12.02	12.26	14.02	16.94	39.73	39.28	26.04	22.96	29.15	2.71	12.38	11.44	11.69	10	16.76	10.44	9.98	6.64	17.76	7.42	9.86	8.51	13.33	11.85
ENSG00000037757	84245	MRI1	methylthioribose-1-phosphate isomerase 1 [Source:HGNC Symbol;Acc:HGNC:28469]	12.03	8.58	17.28	12.35	6.75	3.62	8.4	8.45	26.67	28.14	10.08	3.77	9.59	11.15	4.11	7.36	9.51	12.44	5.18	10.12	11.94	10.24	23.85	21.05	8.75	16.69	3.9	12.72	31.97	21.02	26.39	22.67	10.46	10.22	17.11	19.99	23.97	24.09	28.96	14.9	5.58	0.75	11.61	8.55	8.59	4.89
ENSG00000037897	4234	METTL1	methyltransferase like 1 [Source:HGNC Symbol;Acc:HGNC:7030]	2.01	2.02	3.54	2.62	2.22	1.77	2.78	3.47	6.58	4.27	3.64	2.94	7.78	8.72	2.74	3.91	3.32	4.22	2.07	2.46	6.75	5.28	5.57	6.84	7.24	11.02	10.71	12.49	11.95	14.81	12.2	19.43	4.85	4.73	4.25	5.14	11.84	3.96	7.41	4.96	7.25	1.8	5.6	3.09	5.01	4.15
ENSG00000037965	3224	HOXC8	homeobox C8 [Source:HGNC Symbol;Acc:HGNC:5129]	0.05	0.02	0.1	0.01	0.03	0.01	0.43	0.35	0	0	0.11	0.05	0.05	0.02	0.03	0.05	0.01	0.03	0	0	0.23	0.23	0.16	0.26	0.12	0.09	4.22	3.12	0.2	1.07	0.97	0.09	0.11	0.26	0.85	1.39	0.1	0	0	0.21	1.26	0.6	0.46	0.31	0.29	0.49
ENSG00000038002	175	AGA	aspartylglucosaminidase [Source:HGNC Symbol;Acc:HGNC:318]	13.12	8.66	10.09	5.68	2.9	1.3	4.1	3.44	11.82	11.27	8.18	3.31	4.09	7.27	10.37	9.89	5.41	11.13	2.87	9.89	9.69	8.65	21.02	17.9	16.29	31.76	14.81	8.88	18.61	35.32	31.13	10.11	10.85	9.87	5.2	6.37	16.51	6.35	1.19	6.01	8.95	5.04	4.78	4.83	6.65	8.32
ENSG00000038210	55300	PI4K2B	phosphatidylinositol 4-kinase type 2 beta [Source:HGNC Symbol;Acc:HGNC:18215]	5.51	3.63	8.04	4.8	3.23	0.87	4.3	5.47	10.7	12.63	7.25	4.26	4.12	4.56	8.29	7.21	4.89	10.25	2.63	4.94	4.51	4.42	7	9.51	26.5	22.76	4.73	3.53	6.6	12.3	9.45	1.96	9.62	7.79	4.36	2.44	13.6	7.14	7.39	4.11	16.53	9.79	5.88	7.53	8.33	8.27
ENSG00000038219	259282	BOD1L1	biorientation of chromosomes in cell division 1 like 1 [Source:HGNC Symbol;Acc:HGNC:31792]	56.77	30.84	41.2	27.38	27.42	6.66	41.18	44.11	48.27	41.88	49.46	31.25	20.87	22.78	57.17	63.12	28.74	46.86	45.46	73.18	29.55	26.36	48.07	45.67	85.25	104.78	40.81	33.33	78.05	90.57	120.56	23.7	47.42	33.45	44.68	28.79	114.18	48.06	67.35	46.79	51.14	29.47	45.59	45.62	60.08	45.14
ENSG00000038274	27430	MAT2B	methionine adenosyltransferase 2B [Source:HGNC Symbol;Acc:HGNC:6905]	27.01	22.48	25.78	12.36	11.72	3.87	23.42	26.81	48.27	55.76	19.71	13.28	22.82	20.65	33.06	44.12	20.03	44.18	24.47	62.99	26.58	43.24	40.39	41.35	60.17	96.92	13.66	9.49	57.63	47.39	67.37	14.22	41.37	34.47	13.15	12.72	61.1	31.17	32.84	27.95	36.79	44.57	25.48	43.49	29.69	47.78
ENSG00000038295	7092	TLL1	tolloid like 1 [Source:HGNC Symbol;Acc:HGNC:11843]	0.01	0.07	0.08	0.06	0.02	0.12	0.4	0.37	0.02	0.06	0.19	0.27	0	0.01	0.08	0.01	0.15	0.11	0	0	0.18	0.19	0.16	0.04	0	0.58	4.31	2.79	0.06	0.41	0.48	0	0.19	0.14	0.59	1.07	0	0	0	0.05	0.64	0.31	0.3	0.19	0.54	0.34
ENSG00000038358	23644	EDC4	enhancer of mRNA decapping 4 [Source:HGNC Symbol;Acc:HGNC:17157]	21.12	10.98	16.76	14.53	14.7	7.87	13.12	18.2	24.2	23.75	13.97	10.07	11.44	22.63	15.9	20.64	13.33	23	28.1	37.33	7.96	10.21	38.86	25.3	28.06	29.44	15.3	21.57	43.45	47.18	45.89	39.04	32.16	21.76	24.23	17.71	32.37	24.15	21.61	21.54	13.74	10.93	13.16	12.15	14.09	12.37
ENSG00000038382	7204	TRIO	trio Rho guanine nucleotide exchange factor [Source:HGNC Symbol;Acc:HGNC:12303]	122.8	93.39	90.3	62.47	57.12	14.23	52.97	49.73	87.03	80.54	59.01	50.04	41.91	86.18	58.48	69.53	46.76	62.66	13.12	19.77	41.59	44.13	149.03	131.25	59.16	145.92	66.93	56.88	175.59	163.92	266.79	82.74	52.61	46.09	14.41	21.06	191.25	80.71	104.76	95.69	73.74	43.44	69.21	77.56	80.35	72.24
ENSG00000038427	1462	VCAN	versican [Source:HGNC Symbol;Acc:HGNC:2464]	0.11	0.11	0.51	0.34	0.57	0.34	2.98	2.94	1.01	0.56	2.74	1.15	0.14	0.12	0.76	0.13	0.47	0.07	0.04	0.2	1.09	1.74	3.04	2.94	1.8	0.34	43.71	28.86	1.08	4.68	10.81	0.82	5.86	4.91	5.55	3.71	1.19	0.35	1.28	2.19	1.87	6.1	3.91	2.12	2.25	3.36
ENSG00000038532	23274	CLEC16A	C-type lectin domain containing 16A [Source:HGNC Symbol;Acc:HGNC:29013]	28.6	14.46	16.89	13.08	13.9	4.02	13.04	15.58	19.38	22.83	16.06	13.45	14.25	14.54	23.68	24.45	11.62	20.97	21.18	26.43	12.43	11.99	34.42	36.19	36.35	47.16	27.43	20.35	38.97	47.06	48.81	28.56	20.75	16.39	26.24	13.24	41.51	28.32	29.74	29.92	10.12	9.25	15.94	14.22	12.85	13.15
ENSG00000038945	4481	MSR1	macrophage scavenger receptor 1 [Source:HGNC Symbol;Acc:HGNC:7376]	0.04	0.11	0.06	0	0.02	0.02	0.42	1.04	0.06	1.2	0.19	0.13	0.02	0.05	0.19	0.03	0.06	0.01	2.86	3.62	0.39	0.4	1.12	0.23	0.03	0.06	25	7.07	0.48	1.05	1.3	0	0.44	0.85	2.17	3.64	0	0.17	0.1	0.17	3.61	1.56	1.63	0.47	1.02	2.87
ENSG00000039068	999	CDH1	cadherin 1 [Source:HGNC Symbol;Acc:HGNC:1748]	1.95	1.85	0.43	0.2	1.05	0.24	2.22	2.8	0.72	1.05	3.99	1.13	0.05	0.05	0.88	0.85	1	2.2	0.09	0.66	1.56	2.21	2.21	1.92	2.74	2.15	15.72	10.63	1.78	0.57	1.63	0	1.72	0.86	5.08	6.94	4.33	8.55	34.02	28.25	6.04	5.81	8.97	10.94	13.64	15.51
ENSG00000039123	23517	MTREX	Mtr4 exosome RNA helicase [Source:HGNC Symbol;Acc:HGNC:18734]	21.34	10.74	17.69	12.39	11.86	2.64	15.64	16.08	42.86	34.11	15.49	14.96	18.25	20.33	28.37	23.04	13.37	22.35	12.58	30.61	13.98	13.88	28.75	19.99	27.18	37.81	14.48	6.97	34.91	44.96	53.07	27.4	25.86	19.37	11.56	10.47	66.04	20.97	22.94	21.95	31.1	18.67	21.87	19.97	28.22	19.16
ENSG00000039139	1767	DNAH5	dynein axonemal heavy chain 5 [Source:HGNC Symbol;Acc:HGNC:2950]	0.06	0.07	0.54	0.38	0.04	0.05	0.09	0.3	0.09	0.13	0.08	0.24	0.02	0.07	0	0	0.02	0.14	0.01	0	0.15	0.21	0.71	0.04	0.03	0.16	6.34	5.12	0.03	0.82	0.19	0	0.19	0.21	1.6	1.09	0.02	0	0	0.34	1.42	1.19	0.44	0.13	0.5	0.99
ENSG00000039319	9765	ZFYVE16	zinc finger FYVE-type containing 16 [Source:HGNC Symbol;Acc:HGNC:20756]	11.5	6.11	7.98	4.78	4.33	0.88	8.7	8.49	22.92	16.21	9.23	5.11	8.3	9.57	10.46	10.09	6.6	8.08	7.84	12	7.73	9.07	10.85	7.36	8.52	22.19	17.71	9.2	12.74	13.6	24.45	0.38	10.37	8.15	15.11	7.5	27.62	8.29	12.04	11.7	18.72	13.78	11.28	9.77	13.04	12.52
ENSG00000039523	79567	RIPOR1	RHO family interacting cell polarization regulator 1 [Source:HGNC Symbol;Acc:HGNC:25836]	45.28	18.06	19	16.38	10.62	5.85	13.23	16.46	15.43	9.07	51.35	29.25	20.43	22.87	36.77	27.5	36.51	62.09	60.7	43.53	43.74	39.65	73.61	51.44	50.69	41.49	13.79	13.72	63.7	42.19	55.79	53.77	28.91	17.6	182.68	126.89	250.12	185.02	266.1	171.36	123.91	65.88	64.28	56.83	127.02	68.27
ENSG00000039537	729	C6	complement C6 [Source:HGNC Symbol;Acc:HGNC:1339]	0	0.02	0.11	0.92	0.01	0.15	0.18	1.12	0	0.01	0.16	0.15	0.12	0	0.03	0.13	0.27	0	0	0	0.68	0.48	0.58	0.96	0	0	14.84	11.25	0	1.86	3.16	1.01	0.14	0.51	1.99	5.37	0	0	0	0.33	2.46	0.29	0.62	0.46	0.25	0.57
ENSG00000039560	26064	RAI14	retinoic acid induced 14 [Source:HGNC Symbol;Acc:HGNC:14873]	0.08	0.16	0.1	0.65	0.03	0.36	0.49	1.06	0.06	0.15	0.19	0.18	0.02	0.09	0.3	0.07	0.17	0.01	0.04	0.16	0.47	1.05	0.74	0.37	0.83	0.45	9.28	16.2	0.58	0.82	2.83	0.07	0.8	0.63	2.94	2.5	0.6	0.18	5.77	0.77	6.49	1.57	0.87	0.91	1.48	1.25
ENSG00000039600	11063	SOX30	SRY-box transcription factor 30 [Source:HGNC Symbol;Acc:HGNC:30635]	0.18	0.16	0.4	0.1	0.12	0.06	0.41	0.36	0.4	0.67	0.2	0.1	1.13	1.59	0.51	0.41	0.11	0.17	0	0	0.27	0.39	0.56	0.14	0.46	0.83	6.91	5.93	0.04	0.44	0.83	1.37	0.46	0.27	0.94	0.8	1.37	0	0.67	0.18	1.59	0.35	0.39	0.26	0.6	0.5
ENSG00000039650	11284	PNKP	polynucleotide kinase 3'-phosphatase [Source:HGNC Symbol;Acc:HGNC:9154]	40.05	30.52	30.93	26.13	26.57	9.99	29.72	28.04	37.9	35.9	31.09	24.8	21.78	34.24	37.26	44.59	21.36	28.2	30.97	63.46	30.93	27.22	49.32	38.05	53.17	60.65	138.65	36.94	89.91	97.93	106.28	77.02	22.07	19.98	37.56	20.47	70.41	64.8	66.08	47.84	26.61	19.03	26.85	35.27	33.92	31.36
ENSG00000039987	54831	BEST2	bestrophin 2 [Source:HGNC Symbol;Acc:HGNC:17107]	0.1	0.09	0.25	0	0.26	0.02	0.56	1.02	0	0.07	0.23	0.35	0	0	0.65	0.22	0.08	0.02	0.08	0	0.15	0.53	1.66	0	0	0	18.22	11.21	0.21	1.51	1.26	0	1.11	0.24	2.57	0.95	1.26	0.95	0.26	0	2.36	2.11	0.95	0.28	0.55	0.58
ENSG00000040199	23035	PHLPP2	PH domain and leucine rich repeat protein phosphatase 2 [Source:HGNC Symbol;Acc:HGNC:29149]	7.62	3.02	7.54	4.63	3.94	0.98	4.57	4.71	8.58	7.63	4.7	3.27	4.16	6.3	7.52	8.16	4.16	5.86	6.45	11.14	9.71	7.5	9.81	9.44	11.25	8.94	13.39	8.64	11.1	11.04	14.16	9.25	9.75	6.8	7.06	5.41	10.67	5.07	10.69	5.02	7.06	5.11	6.91	5.51	6.56	8.23
ENSG00000040275	54908	SPDL1	spindle apparatus coiled-coil protein 1 [Source:HGNC Symbol;Acc:HGNC:26010]	13.09	5	10.44	7.8	4.22	1.41	10.73	5.85	19.52	24.9	9.69	4.4	13.88	8.69	9.2	8.64	7.56	12.8	4.09	8.71	14.32	17.65	11.7	6.85	20.96	21.75	26.74	14.6	24.82	15.98	26.22	15.34	20.2	20.08	10.22	6.22	17.66	6.41	14.88	7.99	15.65	7.71	12.91	11.63	11.93	16.39
ENSG00000040341	27067	STAU2	staufen double-stranded RNA binding protein 2 [Source:HGNC Symbol;Acc:HGNC:11371]	24.11	12.22	26.18	16.15	10.16	5.17	13.01	14.13	27.97	32.89	15.26	10.5	16.94	21.37	21.13	20.27	26.81	38.22	13.36	20.24	18.25	18.53	21.98	35.17	46.98	57.14	28.7	6.96	33.71	39.1	39.85	29.44	26.54	25	14.26	7.99	15.86	14.85	11.96	10.96	13.56	7.42	11.83	16.37	16.44	13.74
ENSG00000040487	54896	SLC66A1	solute carrier family 66 member 1 [Source:HGNC Symbol;Acc:HGNC:26001]	2.1	2.12	2.22	1.8	1.38	1.07	2.16	1.77	3.45	3.36	3.89	2.36	0.96	2.93	3.33	5.84	2.33	5.28	2.84	3.47	1.96	1.93	4.77	4.04	13.29	7.46	8.12	6.74	5.1	5.25	5.8	4.91	5.29	2.59	8.51	5.11	11.6	2.48	3.73	3.66	1.55	1.64	2.9	2.27	1.49	2.67
ENSG00000040531	1497	CTNS	cystinosin, lysosomal cystine transporter [Source:HGNC Symbol;Acc:HGNC:2518]	4.55	3.44	3.05	2.21	4.17	2.07	3.38	5.35	7.49	5.18	4.01	3.63	1.6	4.15	9.31	7.11	4	5.8	2.65	4.86	1.03	2.13	2.39	7.73	8.83	11.93	5.21	3.65	15.2	16.9	12.18	17.36	6.86	4.88	5.75	7.62	7.95	7.43	9.7	14.78	5.37	3.07	3.43	5.18	4.01	9.66
ENSG00000040608	65078	RTN4R	reticulon 4 receptor [Source:HGNC Symbol;Acc:HGNC:18601]	0.04	0.09	0.28	0.2	0.07	0.1	0.18	1.03	0	0.1	0.16	0.36	0.81	0.53	0.65	0	0.66	0.12	0.49	0	0.33	0.16	1.26	0.41	0	0.18	5.06	6.65	2.37	1.07	1.32	0	0.42	1.02	1.05	0.94	4.95	0.55	0.11	0.53	1.06	2.27	1.16	0.34	0.46	0.64
ENSG00000040633	79142	PHF23	PHD finger protein 23 [Source:HGNC Symbol;Acc:HGNC:28428]	20.72	12.11	27.47	19.18	17.37	8.54	39.44	44.23	31.8	34.35	17.51	10.64	5.37	4.08	33.56	27.82	16.9	25.23	16.37	18.59	22.83	15.15	39.57	33.98	41.03	33.02	15.36	13.15	72.01	56.65	71.61	67.86	53.6	45.04	50.76	34.19	44.44	22.22	37.45	17.86	29.81	18.62	28.12	27.85	34.24	24.69
ENSG00000040731	1008	CDH10	cadherin 10 [Source:HGNC Symbol;Acc:HGNC:1749]	0	0	0	0	0	0	0.18	0.07	0	0.02	0.03	0.02	0	0	0.08	0.03	0	0	0	0	0.05	0.11	0.1	0.02	0	0	2.33	3.67	0.13	0.29	0.39	0.72	0.13	0.29	0.57	0.94	0	0	0	0.17	0.1	0.08	0.08	0.1	0.43	0.05
ENSG00000040933	3631	INPP4A	inositol polyphosphate-4-phosphatase type I A [Source:HGNC Symbol;Acc:HGNC:6074]	7.55	3.36	6.57	4.58	3.87	1.81	5.01	5.78	11.33	11.15	2.43	2.08	6.25	6.59	3.79	3.19	4.69	7.43	0.54	0.44	4.87	4.71	8.11	8.06	4.26	9.41	23.46	16.91	7.57	9.75	12.82	4.69	4.28	3.35	6.93	3.22	15.99	11.62	19.97	12.12	8.34	5	8.4	7.32	8.19	13.88
ENSG00000041353	5874	RAB27B	RAB27B, member RAS oncogene family [Source:HGNC Symbol;Acc:HGNC:9767]	0.02	0.01	0.01	0.03	0	0.01	0.29	0.21	0.04	0.09	0.05	0.09	0.01	0.01	0.29	0.04	0.03	0.04	0	0.04	0.19	0.09	0.26	0.12	0.01	0.07	4.31	3.16	0.12	0.4	0.65	0	0.17	0.27	0.57	0.76	0	0.07	0.01	0.13	0.45	0.55	0.27	0.14	0.83	0.39
ENSG00000041357	5685	PSMA4	proteasome subunit alpha 4 [Source:HGNC Symbol;Acc:HGNC:9533]	21.77	18.38	40.09	15.51	15.63	9.15	39.96	41.21	67.78	97.4	30.53	15.7	29.29	22.79	43.76	32.19	45.22	66.01	16.34	25.05	37.04	40.51	65.95	67.31	38.68	73.21	31.89	36.64	79.18	74.47	96.76	84.26	89.65	78.86	23.81	25.78	42.17	26.42	35.27	16.69	51.64	56.41	44.87	44.1	59.6	52.93
ENSG00000041515	23026	MYO16	myosin XVI [Source:HGNC Symbol;Acc:HGNC:29822]	0	0.12	0.09	0	0.12	0.03	0.95	0.46	0.01	0.02	0.07	0.1	0.09	0.55	0.22	0.09	0.09	0.03	0	0	0.18	0.26	0.46	0.08	0	0	15.56	7.73	0.08	0.4	0.92	0.45	0.69	0.47	0.96	2.54	0	0.22	0.04	0.37	0.69	0.93	0.98	0.49	1.12	1.05
ENSG00000041802	55341	LSG1	large 60S subunit nuclear export GTPase 1 [Source:HGNC Symbol;Acc:HGNC:25652]	34.8	14.23	20.64	11.27	23.15	8.11	23.79	30.33	24.03	30.29	22.19	15.09	21.03	23.64	37.25	34.16	19	28.84	25.43	30.03	29.14	24.29	59.31	48.58	56.3	65.76	22.26	18.17	78.13	97.69	107.15	25.48	33.31	26.35	27.69	19.45	38.67	18.22	38.39	13.75	25.5	13.75	17.15	21.57	22.65	19.43
ENSG00000041880	10039	PARP3	poly(ADP-ribose) polymerase family member 3 [Source:HGNC Symbol;Acc:HGNC:273]	6.6	3.34	5.33	4.23	6.42	2.52	6.88	8.02	5.35	4.13	2.42	1.24	4.63	5.92	5.43	8.57	4.63	11.4	2.04	3.75	5.79	3.72	10.76	11.51	8.11	13.05	4.87	15.04	3.35	7.52	6.74	8.85	8.57	6.1	3.7	4.04	17.57	6.53	2.23	5.21	2.26	1.2	3.2	4.41	2.43	1.89
ENSG00000041982	3371	TNC	tenascin C [Source:HGNC Symbol;Acc:HGNC:5318]	0.32	0.18	0.65	0.44	0.11	0.1	0.37	0.26	0.88	0.13	0.16	0.24	0.19	0.4	0.22	0.03	0.17	0.02	0	0.03	0.34	0.37	1.17	0.3	2.29	1.3	16.69	5.46	3.68	0.21	0.95	0	0.87	1.07	0.67	0.57	7.43	0.33	1.35	1.79	0.94	1.02	0.33	0.23	1.03	0.72
ENSG00000041988	90326	THAP3	THAP domain containing 3 [Source:HGNC Symbol;Acc:HGNC:20855]	8.08	7.15	6.51	3.53	6.11	3.62	9.33	11.12	9.44	9.39	5.64	4.79	3.1	2.97	6.86	7.06	7.5	8.86	10.12	5.68	5.24	4.08	14.94	14.99	18.55	12.39	50.48	24.59	13.05	20.91	21.91	22.73	8.82	6.56	9.46	11.18	13.66	16.69	12.24	11.91	5.46	3.63	7.71	6.72	5.31	6.4
ENSG00000042062	140876	RIPOR3	RIPOR family member 3 [Source:HGNC Symbol;Acc:HGNC:16168]	3.74	5.67	1.99	3.28	0.56	0.23	1	1.96	4.79	6.87	1.08	2.15	0.95	2.74	0.41	2.1	1.54	5.9	0.88	2.22	2.39	2.83	2.75	4.88	3.66	7.62	18.18	12.6	8.8	16.01	10.63	5.63	2.83	2.55	4.65	4.18	7.86	6.33	1.69	7.99	2.38	4.81	1.94	3.03	3.23	4.01
ENSG00000042088	55775	TDP1	tyrosyl-DNA phosphodiesterase 1 [Source:HGNC Symbol;Acc:HGNC:18884]	24.22	10.23	20.4	16.5	11.1	4.13	24.13	23.05	31.33	27.87	27.96	19.28	9.47	10.5	21.87	17.51	20.15	31.56	30.26	39.94	24.74	22.81	30.01	33.72	39.62	45.39	35.48	23.3	67.3	52.41	78.68	40.33	42.75	31.8	38.61	29.63	57.65	23.88	30.3	31.13	34.27	14.98	34.87	27.84	47.54	29.44
ENSG00000042286	84883	AIFM2	apoptosis inducing factor mitochondria associated 2 [Source:HGNC Symbol;Acc:HGNC:21411]	1.84	1.38	4.58	2.8	2.69	1.46	2.12	2.05	5.98	6.48	1.52	0.82	2.69	3.13	6.31	6.01	2.1	3.31	1.74	2.2	2.88	4.11	5.15	5.86	8.04	6.92	15.19	11.09	4.38	7.02	8.16	5.81	3.02	2.25	3.83	3.89	4.05	1.97	0.66	3.57	4.09	1.9	2.3	2.12	2.38	2.07
ENSG00000042304	56918	C2orf83	chromosome 2 open reading frame 83 [Source:HGNC Symbol;Acc:HGNC:25344]	0	0.08	0.27	0.03	0.11	0.11	1.02	1.47	0.16	0.19	0.38	0.28	0.3	0.28	0.66	0.07	0.26	0.2	0	0	1.71	1.74	0.73	0.26	0	0	9.17	17.09	0.86	0.85	2.69	0	0.49	0.69	2.85	3.15	0	1.04	0	0.67	5.15	2.11	2.28	0.68	2.05	1.85
ENSG00000042317	55812	SPATA7	spermatogenesis associated 7 [Source:HGNC Symbol;Acc:HGNC:20423]	0.18	0.25	0.45	0.29	0.16	0.03	0.97	0.99	1.37	1.96	0.42	0.6	0.16	0.53	0.15	0.36	0.75	0.51	0	0.15	1.52	0.77	1.36	0.95	0.69	3.01	36.18	17.08	2.45	1.43	2.58	0	1.09	0.81	3.59	3.53	3.71	0.53	1.91	0.82	3.29	2.04	1.1	0.31	2.52	1.7
ENSG00000042429	9440	MED17	mediator complex subunit 17 [Source:HGNC Symbol;Acc:HGNC:2375]	14.28	8.52	14.77	9.22	6.69	2.1	12.99	14.07	20.08	20.67	10.33	7.16	7.12	9.55	16	16.52	8.84	13.24	11.85	18.83	16.49	15.01	22.82	19.41	14.52	25.97	47.39	29.4	40.23	34.44	48.84	16.19	24.6	18.62	15.2	9.96	19.56	13.33	19.38	12.06	24.56	11.81	18.21	16.17	20.68	16.69
ENSG00000042445	54884	RETSAT	retinol saturase [Source:HGNC Symbol;Acc:HGNC:25991]	4.34	2.98	5.21	4.46	2.76	1.5	4.72	4.33	9.81	10.27	1.88	1.98	4.45	4.61	5.34	3.91	4.59	6.37	2.33	1.66	4.02	4.97	7.92	7.39	7.91	9.62	31.21	10.23	7.09	4.27	9.23	9.51	5.33	4.74	8.44	3.82	4.81	0.91	1.98	2.94	4.04	3.72	3.59	3.81	3.7	3.53
ENSG00000042493	822	CAPG	capping actin protein, gelsolin like [Source:HGNC Symbol;Acc:HGNC:1474]	30.13	20.28	15.71	13.98	15.83	13.54	9.28	10.34	46.38	49.17	19.49	16.91	23.17	24.72	2.97	2.43	39.59	68.87	3.96	7.12	24.75	22.61	48.28	36.51	100.96	92.72	22.85	6.48	118.73	144.87	128.96	270.87	26.46	19.16	39.93	33.17	69.13	24.8	75.52	61.31	47.72	51.45	30.07	36.33	28.5	45.42
ENSG00000042753	1175	AP2S1	adaptor related protein complex 2 subunit sigma 1 [Source:HGNC Symbol;Acc:HGNC:565]	8.97	5.82	9.75	6.49	5.63	3.94	6.33	5.8	15.63	14.32	4.55	4.64	12.32	13.7	5.64	8.81	10.68	20.33	5.35	4.94	9.99	7.63	21.77	25.94	42.33	33.06	6.49	14.01	19.16	36.27	19.58	20.89	19.3	17.51	13.48	14.42	21.95	19.16	10.52	15.04	7.57	6.64	9.25	8.26	6.83	8.07
ENSG00000042781	7399	USH2A	usherin [Source:HGNC Symbol;Acc:HGNC:12601]	0.04	0.02	0.11	0.02	0.05	0.02	0.53	0.65	0.1	0.12	0.08	0.06	0.06	0.11	0.14	0.05	0.06	0.05	0	0	0.15	0.26	0.39	0.27	0.1	0.07	5.43	4.09	0.16	0.22	0.84	0.02	0.6	0.47	1.66	2.71	0.11	0.13	0.04	0.35	1.02	0.38	0.37	0.27	0.37	0.44
ENSG00000042813	11055	ZPBP	zona pellucida binding protein [Source:HGNC Symbol;Acc:HGNC:15662]	0	0	0.14	0	0.64	0	1.05	0.9	0	0.79	0	0.34	0.38	0.15	0.37	0	0	0.13	0	0	0.47	0.57	0.58	0	0	1.48	41.38	34.38	0	0.7	3.83	0	0.17	0.48	1.9	1.4	0	0	0.28	0	1.11	2.25	0.57	1.13	2.16	0.74
ENSG00000042832	7038	TG	thyroglobulin [Source:HGNC Symbol;Acc:HGNC:11764]	0.44	0.48	1.15	1.6	0.51	0.04	1.77	1.53	2.75	1.46	0.38	1.2	0.08	1.07	2.19	0.69	1.18	2.96	0.47	2.17	2.18	2.56	4.4	1.76	0.55	2.14	43.6	34.92	2.42	2.57	4.77	1.66	2.36	1.76	6.98	3.14	3.01	7.83	0.21	4.17	8.07	4.12	2.35	1.36	2.84	2.87
ENSG00000042980	10863	ADAM28	ADAM metallopeptidase domain 28 [Source:HGNC Symbol;Acc:HGNC:206]	54.33	24.28	7.18	3.85	21.47	3.65	29.71	32.44	13.54	8.24	34.54	30.26	54.89	65.72	54.83	48.43	31.39	44.27	28.8	43.75	9.77	9.81	14.35	11.68	56.94	124.08	13.65	12.41	38.59	23.82	61.76	11.02	19.6	16.23	36.11	19.66	203.93	113.3	140.51	106.36	60.58	64.49	107.73	168.73	99.62	134.52
ENSG00000043039	8538	BARX2	BARX homeobox 2 [Source:HGNC Symbol;Acc:HGNC:956]	0.06	1.31	0.22	0.14	0.14	0.1	0.9	1.47	0	0.27	0.33	0.27	0.69	4.41	0.62	0.11	0.27	0.34	0	0.11	0.52	0.58	1.13	0.27	3.1	54.89	18.1	17.17	1.99	8.48	3.26	1.21	0.57	0.83	1.65	2.56	1.31	0.12	1.4	2.44	2.7	1.07	1.19	0.84	1.49	2.03
ENSG00000043093	54165	DCUN1D1	defective in cullin neddylation 1 domain containing 1 [Source:HGNC Symbol;Acc:HGNC:18184]	19.84	6.49	18.77	11.99	5.67	2.63	15.57	16.48	27.7	19.42	19.06	10.52	15.16	10.18	35.24	19.37	18.38	25.35	16.55	30.56	35.15	32.13	23.9	30.43	67.94	64.6	8.38	7.21	22.55	23.96	43.79	4.51	27.62	27.12	16.65	8.86	14.6	7.85	4.76	7.77	20.26	8.62	15.12	19.82	26.52	10.83
ENSG00000043143	23338	JADE2	jade family PHD finger 2 [Source:HGNC Symbol;Acc:HGNC:22984]	71.16	53.92	71.3	81.68	55.47	33.41	83.61	81.72	100.08	94.31	66.39	53.21	51.43	78.93	95.22	103.92	51.71	103.64	83.38	124.1	76.13	71.27	119.33	82.09	222.84	178.77	24.98	19.64	103.53	121.87	90.29	113.75	86.04	71.67	172.79	116.27	204.92	91.02	153.21	162.87	68.56	36.02	48.47	60.75	75.45	60.77
ENSG00000043355	7546	ZIC2	Zic family member 2 [Source:HGNC Symbol;Acc:HGNC:12873]	0	0	0.1	0	0.03	0.04	0.14	0.06	0.02	0.01	0.37	1.07	0.13	0.04	0.08	0	0.05	0.23	0	0	0.29	0.15	0.23	0.23	0.29	0.41	11.15	12.51	0	0.95	0.37	0	0.83	1.05	0.36	0.58	0	0.06	0	0.23	0.47	0.07	0.22	0.06	0.23	0.39
ENSG00000043462	3937	LCP2	lymphocyte cytosolic protein 2 [Source:HGNC Symbol;Acc:HGNC:6529]	2.65	4.11	1.65	1.26	3.15	3.37	11.02	19.57	0.48	2.55	14.11	10.69	18.15	52.71	3.06	9.04	2.08	5.36	0.36	2.62	16.06	23.84	4.36	3.18	12.95	24.72	40.12	26.7	2.92	1.51	6.11	0.25	4.32	6.78	14.88	9.57	9.55	12.04	10.76	22.06	12.87	13.17	14.6	18.65	18.95	19.86
ENSG00000043514	54802	TRIT1	tRNA isopentenyltransferase 1 [Source:HGNC Symbol;Acc:HGNC:20286]	8.37	5.33	6.05	4.01	4.36	1.52	5.61	7.69	7.32	6.65	4.79	3.68	5.78	5.98	5.64	5.95	4.48	6.18	7.29	8.9	8.71	7.79	16.65	10.09	6.36	12.29	16.12	10.85	17.97	7.59	14.83	14.03	7.86	9.15	5.09	5.71	16.99	6.65	11.66	4.21	10.82	3.94	6.63	6.08	6.59	6.28
ENSG00000043591	153	ADRB1	adrenoceptor beta 1 [Source:HGNC Symbol;Acc:HGNC:285]	0.02	0.01	0.1	0	0.01	0.03	0.12	0.14	0.18	0	0.03	0.04	0.16	0.03	0.27	1.03	0.07	0.05	0.04	0	0.17	0.24	0.43	0.09	0.94	6.35	12.01	5.44	0.41	0.49	0.47	0	0.27	0.42	0.71	1.08	0	0	0.06	0.58	1.1	0.5	0.25	0.18	0.35	0.2
ENSG00000044012	2981	GUCA2B	guanylate cyclase activator 2B [Source:HGNC Symbol;Acc:HGNC:4683]	0	0	0	0	0	0	0	0	0	0	0	0	0	0	0	0	0	0	0	0	0	0	0	0	0	0	0	0	0	0	0	0	0	0	0	0.41	0	0	0	0	0	0.28	0.14	0	0	0
ENSG00000044090	9820	CUL7	cullin 7 [Source:HGNC Symbol;Acc:HGNC:21024]	5.38	4.5	4.73	4.24	5.77	2.75	4.39	4.49	10.03	9.24	3.55	2.55	3.21	5.16	5.19	8.31	2.13	3.11	5.03	7.34	4.36	4.29	5.71	5.07	11.81	9.08	3.39	1.88	6.27	6.93	7.18	7.89	2.98	2.52	3.51	3.11	9.85	6.48	6.33	7.8	2.91	1.73	2.66	2.88	2.78	3.48
ENSG00000044115	1495	CTNNA1	catenin alpha 1 [Source:HGNC Symbol;Acc:HGNC:2509]	63.84	29.48	23.13	14.52	35.61	13.86	34.54	39.52	34.99	35.13	13.37	8.56	49.33	55.33	62.33	76.97	28.09	57.08	17.34	27.31	51.83	53.43	52.51	45.23	52.98	82.21	49.62	45.22	111.68	137.23	129.75	89.21	63.25	44.59	7.28	10.82	65.67	25.83	87.25	41.39	43.3	24.62	41.02	46.18	60.36	50.02
ENSG00000044446	5256	PHKA2	phosphorylase kinase regulatory subunit alpha 2 [Source:HGNC Symbol;Acc:HGNC:8926]	32.85	18.78	16.81	11.2	5.91	1.71	6.73	8.93	31.69	25.09	6.56	5.32	8.27	10.7	6.39	12.77	13.65	20.44	7.97	13.14	7.93	8.29	32.77	26.34	13.26	15.77	17.07	14.88	22.24	20.4	37.04	15.4	7.67	5.43	13.06	9.08	25.45	12.64	14.37	13.9	5.17	3.25	6.46	9.68	6.66	9.32
ENSG00000044459	54875	CNTLN	centlein [Source:HGNC Symbol;Acc:HGNC:23432]	2.69	1.83	0.58	0.34	0.28	0.22	1.11	1.42	0.07	0.16	0.35	0.43	0.14	0.03	0.27	0.06	0.2	0.03	1.17	2.81	0.75	0.57	0.88	0.29	11.38	12.4	18.21	10.44	0.22	0.85	1.81	0	2.65	2.28	2.37	3.13	7.06	1.16	0.63	1.41	2.4	1.97	1.79	1.35	2.55	1.89
ENSG00000044524	2042	EPHA3	EPH receptor A3 [Source:HGNC Symbol;Acc:HGNC:3387]	0.01	0.03	0.04	0.03	0.01	0.01	0.14	0.51	0.02	0.13	0.17	0.08	0.09	0.08	0.15	0.01	0.05	0.07	0	0	0.16	0.14	0.38	0.09	0	0.09	11.24	5.85	0	0.05	0.76	0	0.11	0.31	0.72	0.93	0	0.24	0	0.4	1.31	0.71	0.27	0.22	0.48	0.45
ENSG00000044574	3309	HSPA5	heat shock protein family A (Hsp70) member 5 [Source:HGNC Symbol;Acc:HGNC:5238]	11.71	6.92	45.82	24.65	35.28	19.74	37.83	42.36	57.57	62.01	17.39	10	27.5	31.08	17.2	17.06	13.86	26.59	12.49	22.43	52.62	50.5	38.59	36.97	68.3	62.18	8.78	8.73	37.64	36.9	36.84	26.21	68.38	57.8	34.34	24.97	60.69	21.38	24.68	14.52	26.41	20.85	69.52	72.45	72.64	58.16
ENSG00000046604	1829	DSG2	desmoglein 2 [Source:HGNC Symbol;Acc:HGNC:3049]	0.13	0.07	0.07	0.02	0.08	0.03	0.31	0.61	0.03	0.11	0.19	0.07	0.27	0.05	0.09	0.01	0.12	0.25	0	0.08	0.24	0.32	0.53	0.35	0.26	0.55	7.58	3.4	0.14	1.03	0.99	0	0.25	0.3	1.34	0.79	0.04	0.3	1.18	0.74	1.45	0.68	0.54	0.23	1.05	1.02
ENSG00000046647	54960	GEMIN8	gem nuclear organelle associated protein 8 [Source:HGNC Symbol;Acc:HGNC:26044]	14.73	8.49	11.48	6	4.39	2.07	8.57	10.33	11.49	13.75	5.8	3.93	3.71	5.9	5.57	7.35	9.59	12.93	6.82	12.42	11.37	10.33	25.42	20.07	6.59	16.13	11.2	20.19	18.2	18.08	21.74	6.56	9.43	7.84	8.14	7.99	15.47	5.6	18.67	4.21	11.05	5.18	8	8.54	10.33	9.85
ENSG00000046651	8481	OFD1	OFD1 centriole and centriolar satellite protein [Source:HGNC Symbol;Acc:HGNC:2567]	59.9	39.55	36.62	21.14	19.91	8.19	36.24	35.63	35.5	35.09	19.77	13.95	35.57	32.04	45.7	56.6	25.78	41.77	31.25	59.05	36.05	33.39	52.3	44.24	41.25	57.24	8.92	14.97	95.57	97.88	107.38	47.31	44.39	36.06	39.53	32.02	59.25	32.96	46.98	26.12	49.5	33.88	32.6	37.01	39.63	40.79
ENSG00000046653	2824	GPM6B	glycoprotein M6B [Source:HGNC Symbol;Acc:HGNC:4461]	7.31	3.98	2.94	1.84	1.41	0.18	3.33	3.62	3.47	2.66	1.39	1.45	2.55	3.36	3.89	3.75	2.27	2.27	2.25	3.39	2.8	2.38	3.87	3.55	2.19	6.58	8.54	10.26	5.74	7.24	9.2	2.06	1.91	1.74	4.94	4.24	2.79	2.74	3.79	3.32	8.18	3.37	2.96	2.57	4.26	4.15
ENSG00000046774	51438	MAGEC2	MAGE family member C2 [Source:HGNC Symbol;Acc:HGNC:13574]	0.12	0.02	0.06	0.09	0.05	0.03	0.64	0.75	0.02	0.25	0.25	0.15	0.07	0.16	0.41	0	0.04	0	0	0	0.6	0.34	0.49	0.18	0	0.05	8.42	8.39	0.45	0.16	1.44	0	0.26	0.45	2.61	1.73	0	0	0	0.46	2.68	0.8	0.72	0.21	0.81	0.77
ENSG00000046889	80243	PREX2	phosphatidylinositol-3,4,5-trisphosphate dependent Rac exchange factor 2 [Source:HGNC Symbol;Acc:HGNC:22950]	0.01	0.2	0.01	0.04	0.29	0.01	0.26	0.33	0.04	0.03	0.25	0.14	0.03	0.01	0.05	0.28	0.58	0.03	0	0	0.3	0.13	0.23	0.03	0	0.07	17.6	5.57	4.3	3.11	0.16	0	0.76	0.46	0.62	1.31	0.01	0.25	0	0.23	0.89	1.26	0.21	0.17	0.48	0.32
ENSG00000047056	22884	WDR37	WD repeat domain 37 [Source:HGNC Symbol;Acc:HGNC:31406]	4.37	4.02	4	3.3	2.81	1.22	4.31	5.7	6.1	6.74	4.83	2.58	4.47	4.4	5.79	5.27	4	5.97	3.85	5.9	4.6	5.2	8.79	6.1	8.99	14.55	10.15	8.89	11.75	19.16	10.52	10.32	7.91	6.12	7.28	5.95	17.02	5.47	6.77	6.15	4.74	2.74	5.08	5.91	5.38	6.09
ENSG00000047188	64848	YTHDC2	YTH domain containing 2 [Source:HGNC Symbol;Acc:HGNC:24721]	22.7	12.58	19.15	12.86	7.97	3.26	13.22	12.71	36.11	22.81	16.95	11.79	13.1	13.49	22.11	23.53	11.56	16.96	12.19	23.04	14.43	17.23	21.14	18.86	30.6	44.08	8.92	11.64	39.45	49.47	48.52	11.67	22.61	19.97	23.92	15.33	39.38	23.28	15.65	17.56	24.77	17.87	23.46	24.71	22.38	18.98
ENSG00000047230	56474	CTPS2	CTP synthase 2 [Source:HGNC Symbol;Acc:HGNC:2520]	5.28	2.67	8.97	6.91	1.94	0.42	2.42	1.69	13.08	9.65	1.42	0.78	2.66	3.32	2.81	2.38	10.74	14.74	1.97	2.99	3.58	3.86	19.15	14.4	4.6	3.46	12.89	7.37	2.84	5.18	4.59	1.54	3.97	3.51	2.2	3.37	6.48	2	5.07	3.22	5.54	1.29	4.42	3.77	4.65	3.47
ENSG00000047249	51606	ATP6V1H	ATPase H+ transporting V1 subunit H [Source:HGNC Symbol;Acc:HGNC:18303]	22.56	10.99	21.7	12.43	13.85	3.28	31.86	32.1	32.79	26.29	24.31	15.77	18.57	14.75	21.87	19.41	10.78	22.51	11.86	23	32.99	25.42	29.26	30.67	49.3	74.73	34.51	16.25	45.81	44.49	48.81	29.65	48.03	34.91	27.71	17.22	36.02	23.34	21.4	17.01	15.63	9.16	20.35	20.67	27.11	16.39
ENSG00000047315	5431	POLR2B	RNA polymerase II subunit B [Source:HGNC Symbol;Acc:HGNC:9188]	42.28	20.27	37.14	19.66	17.23	4.83	37.97	42.85	60.33	60.98	29.45	20.4	12.91	16.28	47.16	35.25	23.08	38.33	27.08	47.57	24.23	22.41	69.93	50.09	46.01	75.34	51.3	40.15	90.74	102.36	100.48	65.2	60.26	44.69	29.64	31.25	36.8	28.49	51.3	20.56	41.72	34.21	38.99	37.47	48.86	37.8
ENSG00000047346	56204	FAM214A	family with sequence similarity 214 member A [Source:HGNC Symbol;Acc:HGNC:25609]	75.05	33.63	59.35	41.81	33.58	5.41	39	47.22	67.88	59.51	39.54	24.48	33.45	46.55	90.17	63.98	30.72	34.61	75.11	120.32	21.57	16.92	43.43	30.67	43.59	78.91	24.51	18.2	59.14	59.63	112.3	22.5	76.13	53.79	49.79	44.19	91.49	63.85	76.06	45.34	37.39	23.07	45.07	42.71	47.5	34.91
ENSG00000047365	116984	ARAP2	ArfGAP with RhoGAP domain, ankyrin repeat and PH domain 2 [Source:HGNC Symbol;Acc:HGNC:16924]	24.83	9.87	6.24	5.48	3.37	0.79	10.96	17.21	5.19	7.56	9.73	8.21	4.36	7.87	8.39	17.32	11.56	23.84	7.41	23.44	7.37	10.94	22.56	20.47	13.93	34.98	18.27	39.6	7.94	21.83	17.96	5.39	8.22	9.18	3.47	6.79	57.83	35.15	20.62	25.13	26.79	27.84	21.51	27.61	25.99	37.31
ENSG00000047410	7175	TPR	translocated promoter region, nuclear basket protein [Source:HGNC Symbol;Acc:HGNC:12017]	64.95	38.71	81.17	55.65	28.98	7.55	45.1	44.47	131.57	120.4	53.21	31.74	49.31	57.55	74.09	69.04	54.15	87.76	47.13	80.67	59.52	58.25	113.66	111.96	99.47	103.54	12.22	19.18	129.54	144.77	149.03	40.17	72.96	58.37	55.83	37.2	143.19	53.76	86.39	55.6	89.42	45.29	58.12	57.67	79.54	58.81
ENSG00000047457	1356	CP	ceruloplasmin [Source:HGNC Symbol;Acc:HGNC:2295]	3.26	2.38	1.79	0.55	1.5	0.17	2.04	3.03	0.84	1.78	2.51	0.98	1.27	3.19	4.47	1.78	2.99	3.44	3.12	3.48	1.35	2.87	2.61	0.86	2.02	3.69	25.72	13.13	1.41	3.19	8.4	0	1.57	0.92	2.48	3.33	7.44	4.49	1.76	1.08	0.75	3.23	1.23	0.67	3.64	1.32
ENSG00000047578	23247	KIAA0556	KIAA0556 [Source:HGNC Symbol;Acc:HGNC:29068]	24.89	13.19	14.91	11.42	7.35	3.32	8.52	10.57	10.98	13.03	16.58	8.18	8.21	15.39	20.32	15.9	11.43	17.17	16.43	27.01	13.25	9.64	39.21	26.71	17.86	22.94	31.03	15.49	40.71	57.02	45.04	44.78	19.31	15.48	14.06	19.56	26.03	21.71	28.17	23.88	17.38	9.66	8.87	9.08	13.42	12.14
ENSG00000047579	84062	DTNBP1	dystrobrevin binding protein 1 [Source:HGNC Symbol;Acc:HGNC:17328]	22.29	12.69	23.75	14.22	24.13	12.57	41.97	50.08	21.04	20.04	26.53	18.67	17.67	18.05	31.38	35.13	16.8	27.89	29.97	39.05	22.14	19.16	27.57	24.51	71.5	73.73	48.67	40.58	40.11	40.84	44.34	35.82	42.56	34.1	38.37	28.15	51.92	35.03	48.9	33.39	21.38	18.77	25.93	27.5	31.12	32.3
ENSG00000047597	7504	XK	X-linked Kx blood group [Source:HGNC Symbol;Acc:HGNC:12811]	0.1	0.03	0.24	0.13	0.1	0.02	0.52	0.49	2.43	2.07	0.03	0.05	0.96	0.92	0.08	0.01	0.57	0.41	0	0.01	0.6	0.5	1.25	0.68	0.09	0.11	6.91	4.45	0.04	0.69	1.2	0	0.12	0.22	0.75	1.13	0.28	0	0	0.82	1.27	0.89	0.51	0.09	0.97	0.78
ENSG00000047617	57101	ANO2	anoctamin 2 [Source:HGNC Symbol;Acc:HGNC:1183]	0	0.2	0.01	0.03	0	0.24	0.84	1.17	0.15	0	0.98	0.54	0.13	0	1.92	0.05	0.57	0.36	0	0	0.81	0.48	0.98	0.3	0.47	0.03	25.59	24.55	0.72	0.93	0.54	0	1.7	1.35	7.35	5.76	0	0	0	2.41	1.34	2.84	2.2	0.4	1.84	2.35
ENSG00000047621	57102	C12orf4	chromosome 12 open reading frame 4 [Source:HGNC Symbol;Acc:HGNC:1184]	9.9	4.53	6.76	10.45	2.77	1.02	6.34	7.5	9.15	14.58	6.46	4.46	7.07	10.27	10.96	13.91	4.4	6.19	8.15	23.3	6.54	7.92	9.19	7.46	11.74	29.04	17.19	25.94	7.18	50.91	20.16	14.78	6.34	9.55	10.45	9.43	19.18	5.93	9.29	16.32	7.53	4.72	5.25	8.16	8.31	5.69
ENSG00000047634	6322	SCML1	Scm polycomb group protein like 1 [Source:HGNC Symbol;Acc:HGNC:10580]	0.33	0.13	0.13	0.02	0.08	0	0.86	1.04	0.06	0.08	0.55	0.27	0.03	0	0.11	0.02	2.9	3.9	0.03	0.31	0.75	0.45	0.32	0.26	0.61	0.4	12.03	4.2	0.11	0.6	0.66	0.51	0.34	0.12	1.94	1.06	4.15	2.54	1.17	1.07	5.44	1.86	5.93	5.26	4.16	2.43
ENSG00000047644	55841	WWC3	WWC family member 3 [Source:HGNC Symbol;Acc:HGNC:29237]	47.76	25.7	13.09	10.67	12.61	4.76	9.6	13.09	7.88	7.77	9.8	5.49	16.21	21.76	16.45	18.84	19.38	44.63	2.94	5.52	16.75	19.81	6.04	5.93	50.29	70.53	12.71	12.91	11.78	12.51	13.55	6.69	10.01	7.08	13.86	8.18	27.86	14.7	17.11	16.76	8.56	5.42	9.44	9.93	13.36	12.97
ENSG00000047648	395	ARHGAP6	Rho GTPase activating protein 6 [Source:HGNC Symbol;Acc:HGNC:676]	0.14	0.18	0.19	0.05	0.14	0.03	0.49	0.58	0.25	0.21	0.22	0.07	0.19	0.16	0.13	0.06	0.11	0.11	0.03	0	0.39	0.27	0.4	0.26	0	0.14	5.12	7.61	0.46	0.41	0.95	0.16	0.26	0.31	1.09	0.92	0.31	0.18	0.12	0.31	0.9	1.73	0.41	0.47	0.62	0.45
ENSG00000047662	27146	FAM184B	family with sequence similarity 184 member B [Source:HGNC Symbol;Acc:HGNC:29235]	0.03	0.01	0.04	0.02	0.05	0	0.05	0.03	0.04	0.14	0.05	0.06	0.04	0	0	0.12	0.07	0.05	0.02	0.1	0.04	0.03	0.09	0.02	0.02	0.04	1.94	2.58	0.19	0.07	0.1	0	0.04	0.06	0.03	0.23	0	0.02	0.05	0	0.04	0.15	0.05	0.01	0.06	0.02
ENSG00000047849	4134	MAP4	microtubule associated protein 4 [Source:HGNC Symbol;Acc:HGNC:6862]	56.48	36.66	42.9	34.47	29.41	12.97	25.41	29.42	68.83	64.96	45.89	29.36	30.93	48.2	62.82	75.56	49.13	94.9	28.37	44.96	26.82	24.32	130.9	122.34	99.37	118.24	48.47	39.38	87.3	115.4	99.62	87.61	58.57	43.02	45.39	28.28	86.88	48.98	44.02	59.03	37.13	22.71	26.83	31.19	33.31	29.14
ENSG00000047932	57120	GOPC	golgi associated PDZ and coiled-coil motif containing [Source:HGNC Symbol;Acc:HGNC:17643]	7.21	4.8	8.27	6.36	2.65	0.73	2.94	4.09	12.23	15.72	5.96	4.38	3.18	3.86	9.15	10.78	3.56	5.11	4.26	8.85	7.83	8.8	11.97	11.22	8.44	21.11	5.88	2.98	14.05	19.28	19.88	2.77	9.24	8.35	5.29	4.38	12.93	6.83	9.97	7.7	7.63	4.3	5.58	5.94	6.92	6.81
ENSG00000047936	6098	ROS1	ROS proto-oncogene 1, receptor tyrosine kinase [Source:HGNC Symbol;Acc:HGNC:10261]	0.02	0	0.01	0	0	0	0.08	0.08	0.02	0.01	0.01	0.02	0.01	0	0.06	0	0.01	0	0	0.01	0.03	0.21	0.13	0.03	0	0	2.71	3.74	0.02	0.21	0.65	0	0.08	0.34	0.4	0.85	0	0	0	0.1	0.38	0.07	0.09	0.08	0.13	0.37
ENSG00000048028	57646	USP28	ubiquitin specific peptidase 28 [Source:HGNC Symbol;Acc:HGNC:12625]	24.45	10.36	29.37	15.32	14.12	3.59	18.22	14.34	47.91	31.2	17.52	9.27	15.75	15.24	21.72	11.79	18.12	24.34	23.19	21.61	23.07	20.21	30.9	20.59	31.29	24.35	6.88	10.62	32.32	18.93	34.14	3.38	27.16	22.82	26.65	18.26	64.02	11.1	45.91	20.59	22.39	9.16	14.86	11.83	21.53	16.11
ENSG00000048052	9734	HDAC9	histone deacetylase 9 [Source:HGNC Symbol;Acc:HGNC:14065]	44.45	26.72	86.2	57.52	91.71	30.08	80.84	83.33	88.45	69.68	66.81	37.67	76.56	118.59	171.38	229.09	28.84	50.5	2.99	9.79	4.8	4.99	73.63	75.17	8.56	12.74	58.07	73.94	99.25	202.77	159.51	98.81	6.11	5.71	81.1	67.68	69.77	45.99	34.55	26.9	74.14	53.37	66.21	66.97	56.4	54.93
ENSG00000048140	26262	TSPAN17	tetraspanin 17 [Source:HGNC Symbol;Acc:HGNC:13594]	6.02	4.34	4.02	2.7	4.33	3.41	3.83	5.38	6.34	8.73	5.74	3.48	3.69	5.35	4.41	6.67	3.46	7.38	4.23	5.03	4.73	4.46	9.34	7.03	17.33	13.22	8.03	10.94	9.36	11.35	10.68	7.87	4.22	3.46	6.29	6.38	5.97	5.4	2.83	4.03	3.1	2.76	2.63	2.56	3.74	2.78
ENSG00000048162	51491	NOP16	NOP16 nucleolar protein [Source:HGNC Symbol;Acc:HGNC:26934]	11.62	6.71	13.1	8.38	7.95	6.16	13.74	15.19	18.65	32.01	13.93	8.19	9.93	12.01	13.24	14.47	15.33	28.96	7.97	10.06	28.27	26.84	30.17	27.34	28.16	38.12	10.06	10.38	37.67	37.06	28.97	39.45	36.83	34.99	23.99	17.3	24.33	14.86	15.54	10.7	25.78	14.01	18.17	16.3	20.86	19.49
ENSG00000048342	57545	CC2D2A	coiled-coil and C2 domain containing 2A [Source:HGNC Symbol;Acc:HGNC:29253]	6.33	1.23	6.45	1.89	2.38	0.03	2.88	6.08	4.72	4.66	2.56	1.35	0.62	2.11	4.97	1.66	2.39	3.11	8.06	4.94	0.51	2.14	3.19	1.32	3.4	6.11	16.11	24.44	6.14	2.13	6.24	0	1.7	1.59	12.97	3.81	10.2	5.4	6.89	2.13	4.58	2.96	3.89	4.38	3.59	4.85
ENSG00000048392	50484	RRM2B	ribonucleotide reductase regulatory TP53 inducible subunit M2B [Source:HGNC Symbol;Acc:HGNC:17296]	35.87	10.25	37.93	15.57	8.61	3.57	22.99	23.34	39.42	38.49	12.39	8.04	17.45	12.03	57.42	41.48	34	49.29	41.12	40.97	25.51	19.86	45.09	40.36	119.75	58.88	10.29	8.89	36.49	41.09	69.57	3.62	65.37	37.68	19.71	17.96	67.05	10.82	46.25	11.65	85.2	15.88	49.69	22.7	49.91	24.48
ENSG00000048405	168850	ZNF800	zinc finger protein 800 [Source:HGNC Symbol;Acc:HGNC:27267]	42.31	20.19	31	19.88	20.69	4.75	34.09	37.39	37.18	33.02	23.6	17.5	19.02	24.07	30.61	29.34	20.02	28.43	34.58	50.83	32.27	28.1	39.62	31.86	57.41	66.65	30.88	17.51	43.64	46.01	62.4	22.98	41.47	36.13	23.88	17.04	50.99	26.74	34.07	25.21	32.63	12.79	23.94	21.72	28.82	25.22
ENSG00000048462	608	TNFRSF17	TNF receptor superfamily member 17 [Source:HGNC Symbol;Acc:HGNC:11913]	1.25	0.84	2.77	2.65	1.83	0.91	4	4.53	2.8	2.56	0.31	0.35	3.16	2.4	11.92	6	2.82	5.28	0.21	0.83	2.01	1.27	2.98	2.77	3.79	8.44	9.09	0	3.1	1.27	3.54	0.1	2.04	1.34	2.32	0.45	5.05	3.22	2.11	2.36	2.45	0.7	8.59	8.9	8.96	6.46
ENSG00000048471	92017	SNX29	sorting nexin 29 [Source:HGNC Symbol;Acc:HGNC:30542]	70.88	100.02	34.06	42.66	35.41	15.92	38.93	50.1	88.89	166.11	46.05	61.64	44.34	92.03	92.82	161.83	34.41	146.16	22.01	114.66	42.87	78.46	82.37	119.63	234.83	578.14	40.92	36.58	68.34	128.11	104.99	83.58	29.8	25.76	54.1	53.57	159.1	172.07	86.78	208.82	46.71	57.87	72.05	121.25	69.06	113.38
ENSG00000048540	55885	LMO3	LIM domain only 3 [Source:HGNC Symbol;Acc:HGNC:6643]	0.13	0.12	0.03	0.15	0.14	0.19	1.52	1.4	0.28	0.43	0.21	0.27	0.16	0.35	0.77	0.02	0.41	0.02	0	0	0.66	1.34	2.1	1.28	0.3	0	23.95	17.08	0.09	1.48	2.6	2.91	1.51	1.29	3.6	6.3	0	0	0	0.27	2.35	3.13	2.14	0.46	1.23	3
ENSG00000048544	55173	MRPS10	mitochondrial ribosomal protein S10 [Source:HGNC Symbol;Acc:HGNC:14502]	5.03	2.71	6.93	3.62	5.7	2.36	8.57	7.94	12	12.43	6.83	3.42	7.27	7.23	8.56	8.16	4.83	6.83	5.55	8.28	9.68	7.58	7.29	8.99	16.44	16.77	4.96	2.74	13.52	6.77	14.22	2.8	10.15	7.91	4.59	4.26	13.09	4.79	7.86	3.63	6.45	3.77	5.63	5.14	8.85	6.27
ENSG00000048545	2978	GUCA1A	guanylate cyclase activator 1A [Source:HGNC Symbol;Acc:HGNC:4678]	0.12	0.03	0.03	0.04	0.07	0.02	0.38	0.26	0.16	0.21	0.05	0	0.07	0	0.07	0	0.05	0.04	0	0	0.5	1.19	0.59	0.33	0.53	0	0	6.03	0.83	0.41	0.41	0	0.26	0.81	0	0.74	0	0	0	0.68	0.42	0.27	0.59	0.41	0.13	0.53
ENSG00000048649	51773	RSF1	remodeling and spacing factor 1 [Source:HGNC Symbol;Acc:HGNC:18118]	59.26	31.85	43.47	34.16	29.09	7.12	63.97	60.38	50.27	44.78	36.6	32.4	32.71	46.07	59.18	61.93	30.2	53.44	53.71	76.3	49.48	54.9	57.43	58.82	121.7	111.21	29.08	25.1	73.29	115.24	110.71	28.24	69.61	54.14	54.04	33.98	100.79	31.96	50.56	48.4	59.91	39.3	50.63	56.67	75.65	56.29
ENSG00000048707	55187	VPS13D	vacuolar protein sorting 13 homolog D [Source:HGNC Symbol;Acc:HGNC:23595]	33.12	24.45	15.49	10.5	15.19	6.51	14.54	12.99	30.91	30.84	19.26	13.19	9.63	18.27	36.53	38.16	15.66	25.99	19.15	36.95	6.53	11.16	24.12	25.86	54.63	42.68	46.28	39.63	40.7	51.02	68.65	36.88	22.8	18.14	29.96	19.09	47.89	33.35	33.91	40.16	25.65	10.38	25.83	22.42	26.94	28.17
ENSG00000048740	10659	CELF2	CUGBP Elav-like family member 2 [Source:HGNC Symbol;Acc:HGNC:2550]	16.84	5.28	7.91	4.97	8.18	1.63	12.94	13.99	10.22	8.39	4.22	1.71	2.7	2.78	8.76	8.42	8.25	9.36	1.28	1.45	5.7	4.4	4.41	4.85	10.2	6.09	16.95	20.35	5.91	2.2	7.66	1.35	11.49	9.09	10.97	6.49	36.87	13.84	21.91	15.23	13.08	7.1	19.37	14.69	19.48	13.01
ENSG00000048828	23196	FAM120A	family with sequence similarity 120A [Source:HGNC Symbol;Acc:HGNC:13247]	39.48	27.86	45.57	38.05	22.34	9.2	18.69	21.27	54.29	44.55	19.93	12.9	29.99	38.95	32.73	42.14	24.36	44.86	27.26	42.62	36.99	41.1	64.4	60.67	84.3	107.93	19.27	10.08	54.83	65.35	73.21	30.28	69.56	50.24	28.96	23.55	85.74	30.79	50.86	42.91	16.71	11.1	22.97	25.67	25.74	24.7
ENSG00000048991	23518	R3HDM1	R3H domain containing 1 [Source:HGNC Symbol;Acc:HGNC:9757]	34.07	18.01	31.61	27.64	15.14	6.25	20.81	24.05	54.27	38.07	25.49	15.72	25.52	31.08	36.91	26.9	21.92	40.96	33.69	38.14	25.27	24.02	54.79	42.01	82.18	68.89	28.67	8.03	53.16	52.26	52.31	22.59	43.9	40.12	29.54	17.08	53.83	42.15	48.75	17.36	33.86	11.4	27.05	25.01	30.95	20.21
ENSG00000049089	1298	COL9A2	collagen type IX alpha 2 chain [Source:HGNC Symbol;Acc:HGNC:2218]	5.82	1.87	0.92	0.84	0.94	0.41	1.3	1.95	5.53	4.22	2.06	2	2.7	4.46	2.52	0.77	3.34	3.16	0.26	2.29	16.17	12.83	1.5	2.33	12.93	11.13	1.85	3.8	1.42	0.47	1.95	0.45	1.23	1.78	1.63	1.31	6.69	3.38	11.65	6.64	2.55	3.94	3.31	3.43	2.84	2.62
ENSG00000049130	4254	KITLG	KIT ligand [Source:HGNC Symbol;Acc:HGNC:6343]	0.04	0.03	0.09	0.01	0	0.01	0.36	0.59	0.01	0.01	0.09	0.07	0.02	0.07	0.32	0	0.05	0.01	0	0.03	0.19	0.44	0.3	0.2	0	0.03	14.01	5.6	0.1	0.59	1.32	0.16	0.36	0.38	1.27	1.3	0.1	0.04	1.83	0.41	1.33	0.79	0.7	0.22	0.6	0.5
ENSG00000049167	1161	ERCC8	ERCC excision repair 8, CSA ubiquitin ligase complex subunit [Source:HGNC Symbol;Acc:HGNC:3439]	3.27	2.37	4.77	3.84	2.78	0.83	2.63	2.95	6.2	9.57	3.48	2.77	4.37	5.67	5.23	4.87	2	3.67	2.94	5.35	2.91	2.36	3.3	4.96	10.4	12.68	5.69	7.41	6.94	6.41	12.32	0.75	5.22	4.05	3.58	1.48	4.33	2.47	4.37	3.26	3.17	2.74	2.93	2.54	1.94	3.28
ENSG00000049192	11174	ADAMTS6	ADAM metallopeptidase with thrombospondin type 1 motif 6 [Source:HGNC Symbol;Acc:HGNC:222]	0.29	0.04	0.37	0.21	0.02	0.01	0.37	0.33	1.3	0.92	0.2	0.38	0.12	0.33	0.07	0.06	1	1.85	0.28	0.95	0.21	0.44	1.25	1.6	0.87	2.13	5.81	2.64	0.59	0.81	1.01	1.27	0.87	0.45	1.12	0.97	13.5	0.62	3.06	0.98	2.18	1.81	1.3	1.56	1.08	0.99
ENSG00000049239	9563	H6PD	hexose-6-phosphate dehydrogenase/glucose 1-dehydrogenase [Source:HGNC Symbol;Acc:HGNC:4795]	9.36	5.9	5.23	4.75	7.33	3.03	4.25	4.5	11.59	9.46	6.49	4.28	8.3	12.58	8.11	11.78	5.25	8.88	6.55	9.22	4.36	4.99	7.76	5.99	17	20.45	11.91	14.51	10.64	11.73	13.27	7.68	2.89	2.16	5.57	5.08	14.83	9.3	12.94	13.55	4.58	3.04	3.47	3.54	5.81	6.23
ENSG00000049245	9341	VAMP3	vesicle associated membrane protein 3 [Source:HGNC Symbol;Acc:HGNC:12644]	15.12	5.9	8.98	5.37	6.36	4.22	12.47	10.33	11.42	13.32	11.6	11.29	3.52	5.59	12.53	13.43	7.99	14.23	6.24	13.34	5.4	3.63	8.74	7.52	7.5	16.4	7.97	6.13	26.95	17.03	28.8	3.22	7.19	11.08	13.64	9.5	17.64	14.57	10.63	15.07	8.56	16.53	8.4	11.66	17.94	15.56
ENSG00000049246	8863	PER3	period circadian regulator 3 [Source:HGNC Symbol;Acc:HGNC:8847]	1.07	0.26	0.37	0.19	0.91	0.52	1.65	3	0.47	0.66	1.68	0.89	0.19	0.46	1.39	2.05	1.34	1.4	0.24	0.51	0.65	0.68	2.25	2.62	0.76	0.45	7.9	9.67	0.27	1.1	1.93	0	0.75	0.73	5.42	4.33	3.35	0.97	8.18	3.31	4.31	1.24	1.26	1.06	2.03	1.39
ENSG00000049247	10911	UTS2	urotensin 2 [Source:HGNC Symbol;Acc:HGNC:12636]	0	0	0	0	0.03	0	0.29	0.07	0	0	0	0	0	0	0	0.2	0.03	0	0	0	0	0.04	0	0	0	0	0	0	0	0	0	0	0	0	0	0.35	0.32	0	0	0	0	0	0.32	0.24	0	0.08
ENSG00000049249	3604	TNFRSF9	TNF receptor superfamily member 9 [Source:HGNC Symbol;Acc:HGNC:11924]	0.74	0.28	1.11	0.48	0.46	0.22	5.72	7.95	0.41	0.4	0.64	0.44	0.41	0.18	1.36	0.73	1.1	2.69	0.33	0.17	2.39	3.3	3.67	2.17	6.84	7.69	4.35	4.32	0.08	0.6	0.49	0	0.71	1.35	0.65	1.29	4.04	0.92	3.26	1.61	1.04	1.36	3.5	5.3	2.95	2.66
ENSG00000049283	55040	EPN3	epsin 3 [Source:HGNC Symbol;Acc:HGNC:18235]	0.4	0.21	0.49	0.01	0.5	0.17	0.42	1.19	0.28	0.05	0.58	0.18	0.18	0.68	0.23	0.17	0.3	0.12	0	0	0.52	0.56	0.57	0.8	2.12	1.54	16.04	11.93	1.74	2.68	2.25	0	1.17	0.38	2.75	4.23	0.45	0	0	0.05	0.75	0.86	0.21	0.04	1.88	0.85
ENSG00000049323	4052	LTBP1	latent transforming growth factor beta binding protein 1 [Source:HGNC Symbol;Acc:HGNC:6714]	1.58	1.94	2.4	1.93	3.48	1.36	1.39	1.73	1.07	0.77	0.45	0.55	6.29	5.36	0.5	0.33	1.51	2.67	0.23	0.73	10.12	9.72	6.01	5.89	7.81	7.56	10.75	12.14	3.98	3.12	4.6	1.8	9.65	8.55	4.88	3.38	0.79	1.12	1.54	1.93	0.64	0.37	2.82	2.44	0.93	0.81
ENSG00000049449	5954	RCN1	reticulocalbin 1 [Source:HGNC Symbol;Acc:HGNC:9934]	1.21	1.06	6.07	3.93	2.29	0.94	2.39	2	7.39	7.01	2.64	1.31	3.31	4.58	2.22	3.17	3.49	6.76	0.11	0.44	8.55	9.55	13.68	12.71	17.22	26.05	6.18	9.68	1.34	2.35	3.11	1.67	4.57	5.37	2.61	1.81	9.37	4.12	5.32	6.81	7.65	3.76	5.12	4.1	6.33	6.03
ENSG00000049540	2006	ELN	elastin [Source:HGNC Symbol;Acc:HGNC:3327]	0.02	0	0.14	0.14	0.28	0	1.51	1.15	0	0.12	0.05	0.45	0.66	0.03	0.13	0.33	0.31	0.1	0	0.35	1.05	0.66	1.64	0.57	1.23	0.3	24.35	20.4	1.65	0.87	3.44	0	5.2	2.56	4.58	2.03	0.28	0	0	2.13	5.17	2.02	0.47	0.26	0.9	1.67
ENSG00000049541	5982	RFC2	replication factor C subunit 2 [Source:HGNC Symbol;Acc:HGNC:9970]	8.72	7.29	9.01	5.25	8.44	6.92	10.62	11.83	11.13	14.27	5.23	4.28	21.24	25.07	11.93	13.32	9.21	20.89	9.22	12.04	20.72	21.03	11.37	12.75	35.89	36.44	12.24	4.25	19.45	18.89	16.96	32.12	16.93	12.66	11.41	9.88	34.16	21.56	12.88	20.79	6.03	3.81	13.29	18.28	10.1	12.64
ENSG00000049618	57492	ARID1B	AT-rich interaction domain 1B [Source:HGNC Symbol;Acc:HGNC:18040]	137.39	54.88	94.19	62.57	33.86	6.4	41.32	42.05	126.89	110.71	51.96	35.1	90.27	89.27	170.6	101.03	48.5	52.09	65.15	80.89	76.81	61.64	112.16	90.25	88.88	70.74	159.3	100.89	126.6	118.11	190.58	38.85	85.28	61.3	87.83	57.45	202.16	109.16	147.19	84.81	67.42	45.69	88.61	72.17	96.53	58.71
ENSG00000049656	81037	CLPTM1L	CLPTM1 like [Source:HGNC Symbol;Acc:HGNC:24308]	26.48	18.09	38.08	21.7	24.99	12.23	29.15	31.24	53.26	75.67	23.98	18.07	34.24	40.13	32.97	38.54	19.04	51.11	25.08	44.23	30.84	28.02	56.91	36.24	87.01	84.48	7.11	16.03	42.65	55.9	56.12	23.31	47.13	32.18	19	15.96	50.17	21.35	31.64	27.17	22.95	14.64	31.14	34.01	28.76	25.44
ENSG00000049759	23327	NEDD4L	NEDD4 like E3 ubiquitin protein ligase [Source:HGNC Symbol;Acc:HGNC:7728]	20.47	34.27	43.77	28.86	26.5	9.9	100.44	117.17	21.75	26.54	110.11	81.86	18.93	74.44	39.29	88.78	9.1	17.03	8.12	14.92	18.97	16.56	20.12	15.05	16.11	52.23	66.18	64.36	48.31	59.79	81.27	26.78	3.35	2.68	31.06	41.21	24.27	12.09	8.65	15.39	18.87	16.6	17.78	14.73	20.77	16.57
ENSG00000049768	50943	FOXP3	forkhead box P3 [Source:HGNC Symbol;Acc:HGNC:6106]	1.07	0.85	0.58	0.33	0.2	0.18	2.08	3.68	1.33	1.2	0.17	0.22	0.2	0.37	0.93	0.46	0.4	0.65	0.09	0.09	0.5	0.89	2.11	1.19	5.75	8.15	2.24	2.26	0.9	0.37	0.67	0.32	0.35	0.36	1.06	0.52	0.76	0.14	1.06	0.47	0.94	0.18	1.38	2.32	0.77	1.05
ENSG00000049769	89801	PPP1R3F	protein phosphatase 1 regulatory subunit 3F [Source:HGNC Symbol;Acc:HGNC:14944]	3.66	2.23	3.8	3.38	2.5	0.85	1.89	2.41	2.78	3.85	1.3	1.5	3.94	4.49	5.64	2.81	2.34	5.04	2.98	3.7	2.51	2.07	6.58	8.21	13.73	7.94	8.41	6.72	6.68	5.74	6.54	2.25	2.2	2.64	3.12	3.52	7.52	4.57	5.37	3.7	3.1	2.05	1.71	1.52	2.92	2.34
ENSG00000049860	3074	HEXB	hexosaminidase subunit beta [Source:HGNC Symbol;Acc:HGNC:4879]	10.2	4.56	12.12	8.21	7.52	2.75	10.03	7.83	36.43	36.48	14.15	8.86	21.97	18.84	8.28	8.65	7.8	9.67	3.07	4.02	17.44	15.94	21.64	21.04	37.74	56.44	16.02	12.14	17.97	18.61	20.5	7.93	17	14.68	19.27	14.77	29.48	16.18	14.39	10.24	16.58	8.72	10.32	9.87	20.13	16.19
ENSG00000049883	79810	PTCD2	pentatricopeptide repeat domain 2 [Source:HGNC Symbol;Acc:HGNC:25734]	2.1	1.08	2.79	3.38	1.13	0.54	1.16	1.3	7.91	5.54	1.86	1.44	2.66	3.24	1.62	1.62	2.28	5.26	1.19	1.87	2.98	2.27	3.2	4.85	4.39	7.98	15.08	12.92	3.93	1.94	5.84	0.15	2.33	1.71	2.05	4.09	4.84	5.06	2.91	2.98	4.16	2.64	1.76	1.24	2.97	2.41
ENSG00000050030	340533	NEXMIF	neurite extension and migration factor [Source:HGNC Symbol;Acc:HGNC:29433]	0.04	0.02	0.13	0.08	0.06	0.06	0.69	0.84	0.06	0.31	0.07	0.07	0.05	0.08	0.53	0	0.18	0.17	0.01	0.05	0.45	0.6	0.29	0.21	0.07	0.06	8.58	7.18	0.23	0.78	1.4	0.02	0.14	0.23	1.29	2.46	0.77	0.76	0.47	1.18	2.83	1.23	0.58	0.24	1.15	1.08
ENSG00000050130	51528	JKAMP	JNK1/MAPK8 associated membrane protein [Source:HGNC Symbol;Acc:HGNC:20184]	2.89	2.78	5.06	3.2	3.2	0.81	5.67	5.45	12.76	16.21	3.99	2.86	2.39	1.83	8.03	6.82	4.72	9.63	4.23	9.79	8.1	9.27	14.37	10.95	13.54	11.05	18.16	10.1	12.82	12.43	17.73	1.13	12.88	9.43	6.8	6.36	12.39	5.83	7.64	3.12	7.96	7.84	6.93	5.51	5.74	7.05
ENSG00000050165	27122	DKK3	dickkopf WNT signaling pathway inhibitor 3 [Source:HGNC Symbol;Acc:HGNC:2893]	0.65	0.65	0.6	0.35	0.33	0.12	2.18	3.39	0.76	0.48	0.27	0.68	0.07	0.34	0.32	0.14	0.43	0.47	0.1	0.36	0.78	0.81	0.93	0.96	0.85	2.31	24.52	13.42	0.94	2.15	1.35	0.09	1.51	0.61	1.85	2.65	0.1	0.34	0.38	0.41	1.38	2.06	1.82	1.09	0.73	1.62
ENSG00000050327	7984	ARHGEF5	Rho guanine nucleotide exchange factor 5 [Source:HGNC Symbol;Acc:HGNC:13209]	0.96	0.49	0.31	0.18	0.33	0.04	2.4	2.84	0.19	0.23	0.71	0.52	1.75	2.69	0.15	0.07	0.59	0.48	0.65	0.16	0.88	0.84	0.35	0.22	1.15	0.2	9.92	16.84	0.89	0.62	2.06	0	0.39	0.39	1.88	2.15	7.03	3.09	0.72	1.14	4.36	2.99	1.8	1.9	3.89	3.58
ENSG00000050344	9603	NFE2L3	nuclear factor, erythroid 2 like 3 [Source:HGNC Symbol;Acc:HGNC:7783]	13.12	6.25	7.22	3.66	6.19	0.87	10.9	13.63	15.63	8.81	12.13	7.42	5.31	6.98	10.76	9.03	8.66	11.91	5.97	11.48	16.41	13.77	15.12	9.85	19.1	15.7	26.77	9.83	12.45	16.73	26.22	2.36	9.67	6.1	16.26	8.79	31.61	15.64	11.47	13.02	17.26	9.32	13.04	11.72	15.8	11.89
ENSG00000050393	63933	MCUR1	mitochondrial calcium uniporter regulator 1 [Source:HGNC Symbol;Acc:HGNC:21097]	4.65	3.99	6.61	4.33	3.3	2.45	6.17	7.26	13.94	16.74	6.22	3.81	8.42	8.17	5.11	5.01	4.42	7.71	3.76	9.26	9.43	11.47	12.88	9.87	14.01	16.43	16.87	10.24	20.64	14.69	12.73	11.75	9.51	7.46	7.59	3.87	17.24	4.01	2.16	7.33	6.2	3.26	4.88	5.6	9.33	6.21
ENSG00000050405	51474	LIMA1	LIM domain and actin binding 1 [Source:HGNC Symbol;Acc:HGNC:24636]	7.93	10.58	3.28	8.63	1.07	0.63	3.39	5.77	1.14	2.8	7	9.78	4.66	18.95	9.01	15.51	0.72	4.15	1.6	8.7	18.74	33.26	4.13	10.06	15.5	37.91	18.62	20.42	5.97	13.52	15.71	8.81	2.79	3.45	7.31	10.11	3.31	6.7	15.96	26.94	6.08	6.21	8.74	16.04	10.01	18.91
ENSG00000050426	25875	LETMD1	LETM1 domain containing 1 [Source:HGNC Symbol;Acc:HGNC:24241]	19.12	10.83	13.85	7.8	8.6	3.24	9.85	12.73	21.43	15.7	10.47	8.71	15.84	19.64	18.89	20.57	8.87	14.23	13.65	26.68	13.19	13.66	21.25	18.59	15.44	32.07	56.96	52.13	38.78	55.8	63.7	15.97	17.43	15.57	24.05	12.95	41.92	11.05	25	13.63	24.67	20.92	14.69	14.76	20.23	14.2
ENSG00000050438	9498	SLC4A8	solute carrier family 4 member 8 [Source:HGNC Symbol;Acc:HGNC:11034]	6.93	1.67	8.45	4.47	1.73	0.41	2.13	3.32	3.78	2.97	4.15	1.7	15.99	14.17	5.15	1.4	2.35	5.23	5.52	6.8	7.64	4.35	3.25	3.13	11.38	2.95	46.74	44.21	7.31	7.61	10.17	6.48	1.6	1.08	9.19	9.52	12.64	14.62	6.15	5.53	5.55	2.92	17.02	5.57	3.53	4.97
ENSG00000050555	10319	LAMC3	laminin subunit gamma 3 [Source:HGNC Symbol;Acc:HGNC:6494]	0.03	0.01	0.03	0.03	0.3	0.01	0.29	0.15	0.12	0.16	0.16	0.09	0.01	0.01	0.2	0.02	0.12	0.08	0	0	0.25	0.18	0.29	0.17	0.16	0.26	9.31	6.04	0.35	0.49	0.75	0	0.37	0.28	0.76	0.85	0	0.19	0	0.14	0.7	0.4	0.34	0.26	0.36	0.33
ENSG00000050628	5733	PTGER3	prostaglandin E receptor 3 [Source:HGNC Symbol;Acc:HGNC:9595]	0.09	0.15	0.16	0.09	0.04	0.02	0.79	0.9	0.19	0.17	0.3	0.13	0.13	0.2	0.12	0.06	0.15	0.03	0.06	0.1	0.55	0.35	0.88	0.27	0.23	0.32	13.86	18.56	0.37	0.6	1.36	2.27	0.69	0.74	1.62	3.21	0	0.8	1.41	0.95	2.27	1.14	0.71	0.36	0.81	1.28
ENSG00000050730	79931	TNIP3	TNFAIP3 interacting protein 3 [Source:HGNC Symbol;Acc:HGNC:19315]	0.08	0.2	0.18	0.1	0.05	0.13	0.81	1.02	0.5	0.44	0.13	0.12	0.05	0	0.22	0.07	0.1	0.34	0	0	0.26	0.27	0.19	0.54	0.72	2.54	6.12	3.24	0.45	0.7	0.47	2.02	0.99	0.76	0.57	0.93	0.26	0.26	0	0.45	0.88	1.45	1.27	0.5	0.61	0.68
ENSG00000050748	5601	MAPK9	mitogen-activated protein kinase 9 [Source:HGNC Symbol;Acc:HGNC:6886]	14.84	9.4	21.7	12.08	7.76	2.64	9.6	7.91	27.66	31.79	11.26	7.5	13.43	16.62	19.66	20.11	13.36	19.35	11.91	21.26	13.46	14.91	29.34	26.96	34.57	43.71	25.16	16.08	28.58	35.58	46.13	18.66	26.66	24.98	14.47	12.88	29.48	13	17.03	12.09	11.37	9.05	10.87	9.82	7.97	8.2
ENSG00000050767	91522	COL23A1	collagen type XXIII alpha 1 chain [Source:HGNC Symbol;Acc:HGNC:22990]	0.12	0.05	0.21	0.01	0.24	0.1	0.35	0.29	0.12	0.49	0.2	0.06	0.54	0.73	0.08	0.06	0.05	0.02	0.06	0	0.34	0.1	0.24	0.2	0.36	0.13	3.24	1.91	0	0.39	0	1.08	1.83	0.14	0.28	0.59	0.27	0.07	0.33	0.78	0.54	0.24	0.26	0.18	0.13	0.08
ENSG00000050820	9564	BCAR1	BCAR1 scaffold protein, Cas family member [Source:HGNC Symbol;Acc:HGNC:971]	0.96	0.13	4.74	4.08	1.6	0.83	2.16	2.18	5.2	3.01	2.03	0.74	6.23	7.94	0.19	0.07	0.93	0.88	0.05	0.07	5.67	4.99	5.15	3.46	9.54	4.38	24.36	41.24	15.8	6.94	7.2	6.97	1.66	1.85	4.31	8.59	0.42	5.18	2.68	3.12	1.15	2.14	3.91	2.39	2.75	3.27
ENSG00000051009	84067	FAM160A2	family with sequence similarity 160 member A2 [Source:HGNC Symbol;Acc:HGNC:25378]	12.69	7.87	9.35	6.34	5.65	1.66	5.09	3.64	13.3	14.99	6.47	4.65	6.73	6.25	10.01	11	4.16	7.12	7.04	15.75	10.06	10.42	17.01	13.47	12.23	28.28	18.27	24.61	17.44	17.96	27.45	12.09	9.19	6.67	12.13	8.16	33.33	12.8	9.21	14.86	14.12	4.68	5.32	5.97	6.99	10.82
ENSG00000051108	9709	HERPUD1	homocysteine inducible ER protein with ubiquitin like domain 1 [Source:HGNC Symbol;Acc:HGNC:13744]	136.82	50.11	136.62	65.91	156.67	51.51	216.12	224.52	121.42	92.61	102.69	49.52	103.75	89.12	102.57	83.87	124.03	144.19	86.99	129.52	70.82	61.74	260.53	175.52	143.38	236.32	26.57	16.72	188	154.14	259.1	125.11	197.85	134.19	137.88	68.38	246.37	79.61	242.91	93.73	131.32	59.41	284.22	242.02	273.59	194.22
ENSG00000051128	9454	HOMER3	homer scaffold protein 3 [Source:HGNC Symbol;Acc:HGNC:17514]	0.24	0.19	0.45	0.4	0.41	0.1	0.34	0.16	0.56	0.6	0.44	0.19	1.62	1.91	0	0	0.57	0.86	0	0.18	0.85	1.19	0.35	0.84	2.32	2.48	4.58	13.26	0.4	0.47	1.61	0	0.46	0.39	0.52	0.77	0.69	0.7	0	1.05	0.25	0.78	0.17	0.73	0.86	0.67
ENSG00000051180	5888	RAD51	RAD51 recombinase [Source:HGNC Symbol;Acc:HGNC:9817]	1.13	0.9	2.24	1.24	0.61	0.48	2.07	3.78	5.63	4.67	1.7	1.16	6.24	7.77	1.43	2	2.3	5.29	1.22	1.93	3.07	2.98	8.78	4.06	2.84	5.99	4.28	8.82	7.54	7.69	5.58	3.11	7.77	6.83	1.48	2.77	7.36	2.02	1.92	2.9	1.4	2.83	4.03	4.22	3.36	2.66
ENSG00000051341	10721	POLQ	DNA polymerase theta [Source:HGNC Symbol;Acc:HGNC:9186]	0.82	0.61	1.68	1	0.66	0.15	1.43	2.15	5.71	5.05	0.78	0.68	3.76	6.05	0.86	0.77	3.61	4.94	0.6	0.98	5.09	4.47	5.65	1.99	5	5.08	7.7	5.1	3.04	4.05	4.51	0.23	3.77	3.33	1.01	1.6	2.15	2.75	2.23	2.71	0.62	0.49	3.74	4.31	2.37	2.3
ENSG00000051382	5291	PIK3CB	phosphatidylinositol-4,5-bisphosphate 3-kinase catalytic subunit beta [Source:HGNC Symbol;Acc:HGNC:8976]	11.3	6.29	12.39	11.22	5.74	1.77	6.66	8.3	24.87	17.18	9.62	4.48	6.43	7.49	17.99	11.33	9.69	13.48	6.25	16.73	10.93	8.72	25.85	20.26	19.76	38.29	46.96	26.61	24.54	16.44	33.39	8.81	13.98	7.59	10.3	15.3	19.54	8.07	11.22	16.49	24.24	5.56	11.54	9.25	15.47	10.79
ENSG00000051523	1535	CYBA	cytochrome b-245 alpha chain [Source:HGNC Symbol;Acc:HGNC:2577]	174.08	115.39	125.35	104.06	319.54	241.32	183.24	173.11	197.96	193.86	116.36	79.39	272.5	283.05	182.44	166.2	106.26	152.53	205.82	226.21	284.39	223.9	124.08	106.44	495.79	290.81	68.31	131.07	166.92	175.36	162.66	205.9	168.33	160.35	286.93	226.44	266.44	235.34	395.78	331.1	145.79	110.27	169.84	184.27	175.02	189.08
ENSG00000051596	84321	THOC3	THO complex 3 [Source:HGNC Symbol;Acc:HGNC:19072]	19.75	9.41	13.6	8.37	4.79	1.94	8.23	7.87	21.98	23.41	6.5	5.46	17.91	16.62	9.06	8.76	14.88	23.48	7.13	8.65	13.4	12.7	21.86	14.38	32.01	34.96	16.63	24.47	23.83	16.92	29.15	18.56	19.23	17.68	10.23	6.39	20.65	8.41	14.51	16.48	10.64	8.64	14.34	14.98	16.33	16.58
ENSG00000051620	23593	HEBP2	heme binding protein 2 [Source:HGNC Symbol;Acc:HGNC:15716]	19.03	12.49	22.19	13.05	3.97	3.27	4.44	5.42	45.72	49.68	7.55	4.47	9.89	10.02	17.59	17.64	7.68	13.59	9.07	17.56	24.01	23.71	13.08	17.89	44.44	49.32	12.98	8.46	39.45	37.93	36.67	34.83	33.51	26.92	13.63	8.88	14.09	10.16	15.93	16.62	12.09	10.33	9.41	10.44	14.61	16.81
ENSG00000051825	10198	MPHOSPH9	M-phase phosphoprotein 9 [Source:HGNC Symbol;Acc:HGNC:7215]	25.37	21.09	24.71	18.36	15.1	6.03	21.49	31.07	50.18	44.57	15.31	10.8	31.8	28.88	25.55	27.57	19.07	24.8	15.58	19.78	24.12	21.89	22.65	30.72	67.66	48.9	46.17	31.02	85.13	81.26	103.49	71.48	36.92	37.93	22.1	19.47	72.42	25.17	44.52	21.52	20.1	19.47	33.46	29.14	31.18	16.25
ENSG00000052126	54477	PLEKHA5	pleckstrin homology domain containing A5 [Source:HGNC Symbol;Acc:HGNC:30036]	0.24	0.37	1.48	1.49	0.22	0.07	1.91	3.03	0.28	0.24	0.73	0.73	3.55	4.82	0.61	0.38	0.26	0.66	0.34	0.71	1.37	1.52	0.59	0.33	1.36	3.15	28.56	19.31	0.39	0.98	2.94	0	1.1	0.85	2.6	4.24	0.31	1.4	2	2.09	5.38	3.38	2.2	2.68	2.99	3.64
ENSG00000052344	5652	PRSS8	serine protease 8 [Source:HGNC Symbol;Acc:HGNC:9491]	0.05	0.17	0.28	0.3	0.11	0	0.68	0.66	0.31	0.19	0.57	0.32	0.31	0.35	0.24	0.33	0.26	0.06	0.25	0.17	0.31	0.34	0.98	0.86	0	0.31	5.65	7.88	0.31	0.34	1.86	0	0.36	1.08	2.11	1.47	2.03	1.61	0.29	1.29	1.97	0.49	1.25	0.58	0.8	1.15
ENSG00000052723	80143	SIKE1	suppressor of IKBKE 1 [Source:HGNC Symbol;Acc:HGNC:26119]	27.52	11.26	27.01	13.76	15.31	4.76	23.16	19.98	44.98	55.65	17.8	11.64	32.39	28.75	24.23	30.09	26.61	42.9	14.15	22.65	30.71	30.36	48.72	47.18	49.58	56.37	27.92	34.51	51.71	67.92	70.65	29.54	50.9	38.47	17.57	21.74	77.57	33.43	12.75	14.74	33.92	18.62	26.13	22.93	30.42	28.16
ENSG00000052749	23223	RRP12	ribosomal RNA processing 12 homolog [Source:HGNC Symbol;Acc:HGNC:29100]	6.19	4.47	34.61	24.74	9.2	6.92	26.82	25.21	26.09	28.1	8.71	6.49	18.02	18.58	16.71	16.45	12.6	22.02	6.17	13.01	28.66	26.31	28.51	33.13	15.39	28.16	43.99	42.25	54.75	57.19	46.31	68.15	65.33	43.03	25.87	17.4	31.42	31.1	39.26	13.22	35.84	16.64	22.03	20.41	30.23	21.14
ENSG00000052795	57600	FNIP2	folliculin interacting protein 2 [Source:HGNC Symbol;Acc:HGNC:29280]	0.29	0.12	0.86	0.36	0.18	0.24	1.6	2.19	0.14	0.16	0.54	0.83	0.54	0.22	0.51	0.09	0.3	0.91	0.13	0.19	1.8	2.07	2.93	1.74	1.9	4.69	11.85	7.87	0.43	1.29	1.95	0.24	0.92	0.51	3.76	1.6	2.26	1.89	3.4	3.82	3.64	2.94	3.33	3.27	4	4.39
ENSG00000052802	6307	MSMO1	methylsterol monooxygenase 1 [Source:HGNC Symbol;Acc:HGNC:10545]	8.06	2.92	5.03	3.42	3.28	0.62	7.71	7	8.22	7.06	4.22	2.71	7.34	6.54	12.75	9.26	5.8	7.74	1.85	4.45	7.6	5.84	8.43	7.21	5.31	5.65	4.9	4.08	12.19	9.93	19.47	2.39	6.94	6.6	7.28	3.57	7.24	3.02	5.28	3.89	7.16	6.61	11.09	9.1	5.87	5.16
ENSG00000052841	55761	TTC17	tetratricopeptide repeat domain 17 [Source:HGNC Symbol;Acc:HGNC:25596]	60.83	34.59	41.36	29.85	22.45	4.74	30.45	36.98	54.34	43.05	38.47	29.35	30.32	48.93	71.85	73.95	27.43	47.91	42.47	68.56	29.29	25.26	54.15	47.13	59.21	95.95	49.91	30.28	74.56	100.17	114.73	30.92	34.11	26.31	39.83	27.61	91.74	38.5	68.97	39.39	35.09	28.18	36.74	37.55	48.79	37.1
ENSG00000052850	60529	ALX4	ALX homeobox 4 [Source:HGNC Symbol;Acc:HGNC:450]	0.43	0.19	0.32	0.1	0.15	0.05	0.55	0.53	0.23	0.26	0.23	0.2	0.12	0.18	0.25	0.09	0.22	0.17	0.16	0.06	0.31	0.34	0.72	0.32	0.05	0.14	11.86	9.02	0.94	0.82	0.97	0.11	0.35	0.33	1.35	1.44	0.68	0.06	0.09	0.43	1.09	1.02	0.6	0.34	0.43	0.63
ENSG00000053108	23105	FSTL4	follistatin like 4 [Source:HGNC Symbol;Acc:HGNC:21389]	0.04	0.25	0.16	0.07	0.06	0.01	0.15	0.49	0.13	0.07	0.12	0.18	0.15	0.13	0.42	0.03	0.03	0.01	0.06	0.08	0.2	0.31	0.16	0.1	0.05	0.02	15.31	11.55	0.35	0.45	0.72	0	0.98	0.2	1.08	0.56	0.19	0.15	0.15	0.61	1.31	1.01	0.6	0.41	0.48	0.57
ENSG00000053254	1112	FOXN3	forkhead box N3 [Source:HGNC Symbol;Acc:HGNC:1928]	52.4	25.36	36.42	28.96	37.72	10.44	75.42	74.93	44.65	43.57	70.55	47.97	34.43	36.98	69.1	79.96	24.92	56.27	37.2	57.76	58.73	50.46	35.37	35.29	160.88	175.79	24.64	26.84	74.75	69.02	95.83	22.83	76.25	53.84	61.43	30.97	80.79	45.5	51.28	47.52	40.1	28.99	48.27	54.08	61.15	56.52
ENSG00000053328	728464	METTL24	methyltransferase like 24 [Source:HGNC Symbol;Acc:HGNC:21566]	0	0.56	0.67	0	0.15	0.1	0.37	0.5	0.05	0.15	0.12	0.09	0.07	0	0.84	0.43	0.17	0	0.22	0	0.64	0.37	0.83	0.59	0.4	0	1.19	11.83	1.15	0.73	1.65	0	0.58	1.37	2.52	2.47	0	0.09	0.55	1.35	0.62	2.43	1.12	0.32	0	1.09
ENSG00000053371	8574	AKR7A2	aldo-keto reductase family 7 member A2 [Source:HGNC Symbol;Acc:HGNC:389]	5.61	3.43	6.11	4.08	2.67	1.9	2.4	2.86	8.89	6.74	2.01	1.36	4.6	6.65	5.08	7.59	4.67	8.16	3.91	2.37	3.54	3.87	10.27	8.84	21.08	19.08	5.02	9.39	13.72	7.28	9.51	6.56	12.81	8.2	7.09	5.54	8.38	9.48	11.99	6.35	2.65	3.08	5.83	4.8	3.94	3.51
ENSG00000053372	51154	MRTO4	MRT4 homolog, ribosome maturation factor [Source:HGNC Symbol;Acc:HGNC:18477]	3.39	2.95	5.52	3.67	1.87	1.45	1.97	2.25	6.43	8.27	8.47	3.39	4.63	4.16	4.52	5.18	5.61	11.43	6.57	4.67	6.54	6.42	10.18	10.23	14.46	18.86	13.07	5.63	20.3	14.16	13.61	15.39	12.38	10.49	7.73	5.64	20.21	7.16	18.53	6.71	11.49	2.88	6.05	6.49	9.41	7.1
ENSG00000053438	4826	NNAT	neuronatin [Source:HGNC Symbol;Acc:HGNC:7860]	6.35	2.8	3.88	2.62	2.44	0.27	2.57	2.61	3.17	3.61	2.9	1.57	3	4.08	5.95	3.25	1.93	2.44	4.52	4.85	2.11	2.47	3.84	1.97	6.05	5.31	15.87	12.42	9.03	2.94	6.59	7.84	3.3	1.34	2.28	2.06	10.25	7.86	3.36	6.34	2.67	2.81	4.15	2.5	2.47	2.52
ENSG00000053501	55850	USE1	unconventional SNARE in the ER 1 [Source:HGNC Symbol;Acc:HGNC:30882]	22.32	17.24	21.29	18.66	11.99	12.66	14.7	12.47	25.99	33.6	14.03	8.82	11.19	12.91	21.42	22.34	13.63	22.83	14.97	17.92	16.8	16.27	34.36	32.16	57.25	60.17	15.51	8.79	47.97	34.74	33.36	79.99	20.32	17.21	18.4	22.18	24.4	25.34	22.35	14.95	18.55	14.16	13.28	16.04	14.78	16.89
ENSG00000053524	23101	MCF2L2	MCF.2 cell line derived transforming sequence-like 2 [Source:HGNC Symbol;Acc:HGNC:30319]	0.32	0.18	1.32	1.75	0.2	0.07	2.08	2.4	3.54	2.82	0.62	0.64	0.89	1.57	1.85	0.44	0.95	1.28	0.16	0.11	1.95	2.07	2.06	2.11	0.73	1.64	37.48	29.46	2.36	3.63	6.01	1.31	1.28	0.99	3.88	4.19	1.12	2.16	0.46	1.48	4.66	3.52	3.32	1.62	2.46	3.19
ENSG00000053702	83714	NRIP2	nuclear receptor interacting protein 2 [Source:HGNC Symbol;Acc:HGNC:23078]	1.92	1.37	1.69	1.31	1.07	0.25	0.94	0.96	3.17	2.39	1.72	0.82	1.24	1.97	1.5	1.46	0.9	0.93	1.52	2.29	0.9	0.9	1.8	1.22	1.05	1.81	5.11	6.73	3.22	2.28	4.48	0.42	0.83	0.54	2.01	1.2	9.8	4.13	2	3.04	0.77	1.39	1.3	1.01	0.77	1.37
ENSG00000053747	3909	LAMA3	laminin subunit alpha 3 [Source:HGNC Symbol;Acc:HGNC:6483]	0.04	1.04	0.18	0	0.24	0.1	1.31	1.65	0.38	0.55	0.83	0.19	0.34	0.09	0.15	0	0.33	0.01	0	0.08	1.22	0.6	4.11	0.45	0.02	0.7	50.22	33.92	0.02	3.12	2.76	1.2	0.76	1.16	5.84	8.68	0.31	0.02	3.59	1.13	5.76	5.35	0.98	0.82	2.36	2.14
ENSG00000053770	55745	AP5M1	adaptor related protein complex 5 subunit mu 1 [Source:HGNC Symbol;Acc:HGNC:20192]	10.61	7.74	10.61	4.11	6.43	2.08	9.86	10.37	19.09	16.69	10.55	6.31	4.03	3.28	11.31	9.09	7.76	13.99	9.22	11.86	6.98	6.94	11.45	12.86	19.48	20.18	19.5	15.69	18.05	23.91	35.14	4.5	15.5	14.06	12.29	5.78	16.79	6.03	6.26	5.4	16.54	12.92	9.09	8.86	10.13	9.09
ENSG00000053900	29945	ANAPC4	anaphase promoting complex subunit 4 [Source:HGNC Symbol;Acc:HGNC:19990]	19.92	10.82	16.25	8.42	10.54	1.38	9.29	12.18	22.35	24.5	8.98	7.46	6.66	8.33	18.2	21.44	12.3	24.85	5.1	15.14	8.37	11.54	18.82	16.22	32.36	47.61	36.32	17.91	24.19	25.63	38.82	4.91	11.88	16.48	11.16	10.72	29.82	8.93	6.6	10.09	11.31	11.18	8.9	12.89	11.18	11.72
ENSG00000053918	3784	KCNQ1	potassium voltage-gated channel subfamily Q member 1 [Source:HGNC Symbol;Acc:HGNC:6294]	0.18	0.06	0.06	0.01	0.12	0.07	0.29	0.13	0	0	0.17	0.38	0.05	0.08	0.14	0.04	0.3	0.4	0	0.27	0.23	0.15	0.23	0.11	0.21	0.26	4.52	1.77	0.58	0.73	0.13	0	0.09	0.15	2.02	2.73	4.18	1.92	1.95	6.45	1.91	3.13	1.33	1.42	1.33	1.04
ENSG00000054116	27095	TRAPPC3	trafficking protein particle complex 3 [Source:HGNC Symbol;Acc:HGNC:19942]	9.31	4.26	11.66	5.53	6.43	3.42	10.23	11.74	12.88	16.02	8.96	5.25	7.39	6.8	11.44	9.75	10.23	12.04	7.73	12.06	15.86	13.01	19.48	16.49	28.75	18.44	22.57	28.62	21.91	22.76	24.67	21.95	16.46	13.28	12.89	10.82	17.93	5.55	15.82	8.23	12.63	8.81	12.72	9.61	15.65	11.78
ENSG00000054118	9967	THRAP3	thyroid hormone receptor associated protein 3 [Source:HGNC Symbol;Acc:HGNC:22964]	69.98	34.04	66.14	38.46	30.34	11.99	57.21	72.37	69.35	67.02	48.15	28.25	57.52	62.34	87.64	79.64	38.77	69.13	57.3	73.61	75.49	72.74	104.61	92.63	143.04	116.77	13.01	10.82	139.74	121.35	129.24	78.51	132.84	98.99	53.14	41.86	156.67	55	74.41	58.13	88.46	42.74	68.68	70.42	88.99	73.97
ENSG00000054148	29085	PHPT1	phosphohistidine phosphatase 1 [Source:HGNC Symbol;Acc:HGNC:30033]	8.14	4.52	13.88	10.44	9.66	7.08	9.17	8.57	18.55	17.12	7.16	3.19	6.35	7.51	10.49	10.96	7.29	10.26	3.57	3.45	17.16	13.43	19.08	16.49	34.45	30.59	10.93	12.29	25.74	18.36	16.79	30.22	25	22.32	15.58	14.07	7.96	10.56	10.36	9.6	6.44	1.54	5.16	7.8	6.77	5.72
ENSG00000054179	954	ENTPD2	ectonucleoside triphosphate diphosphohydrolase 2 [Source:HGNC Symbol;Acc:HGNC:3364]	0	0	0	0	0	0	0.26	0.19	0	0.07	0.07	0.18	0.02	0	0	0	0	0.06	0	0.3	0.02	0	0.18	0.21	0	0	1.57	4.31	0	0	0.17	0	0.3	0.58	0.21	0.49	0	0.5	0	0.29	0.14	0.17	0.29	0.06	0.52	0.42
ENSG00000054219	4065	LY75	lymphocyte antigen 75 [Source:HGNC Symbol;Acc:HGNC:6729]	19.93	18.89	20.83	18.1	8.62	3.24	18.89	27.17	17.02	51.69	19.05	22.09	19.28	38.47	26.97	66.44	20.38	67.4	8.09	16.75	17.77	32.56	35.65	53.95	49.67	220.11	25.86	16.09	32.09	96.1	42.78	30.72	22.98	24.85	25.09	20.56	69.55	64.2	59.52	113.59	21.32	24.72	34.8	69.72	38.26	64.77
ENSG00000054267	51742	ARID4B	AT-rich interaction domain 4B [Source:HGNC Symbol;Acc:HGNC:15550]	80.91	57.07	87.02	57.31	49.38	13.3	78.89	91.62	78.53	93	63.5	39.45	40.39	49.08	77.46	93.4	56.97	92.54	69.07	107.28	59.78	53.55	106.39	120.06	136.75	231.5	19.46	17.48	104.79	144.2	168.52	105.09	119.33	98.14	74.77	34.71	132.46	73.69	67.18	57.84	86.16	46.4	80.03	103.27	94.07	82.79
ENSG00000054277	23596	OPN3	opsin 3 [Source:HGNC Symbol;Acc:HGNC:14007]	3.78	1.91	4.86	3.65	2.79	0.9	3.29	3.99	3.57	5.11	3.12	3.65	1.64	2.5	0.81	3.07	6.18	13.28	1.93	4.04	2.91	2.87	5.55	8.38	3.38	7.66	6.76	0.44	9.6	19.97	12.39	7.09	5.35	5.85	2.54	2	15.14	8.45	19.14	10.1	11.49	8.03	6.32	9.4	14.29	14.81
ENSG00000054282	10806	SDCCAG8	serologically defined colon cancer antigen 8 [Source:HGNC Symbol;Acc:HGNC:10671]	48.96	27.27	37.55	26.65	46.67	14.86	23.31	26.49	61.88	60.78	26.08	24.13	38.46	55.66	30.78	51.76	32.8	57.86	15.54	27.58	24.46	21.89	35.52	54.34	35.89	116.19	18.94	13.96	110.44	52.71	134.04	15.94	22.99	17.33	54.54	63.74	100.45	38.17	44.45	39.07	29.89	31.53	32.41	40.24	25.59	28.56
ENSG00000054356	5798	PTPRN	protein tyrosine phosphatase receptor type N [Source:HGNC Symbol;Acc:HGNC:9676]	0.69	0.11	0.14	0.04	0.27	0.06	1.14	1.67	0.55	0.35	0.43	0.58	0.09	0.73	0.28	0.18	0.44	0.06	0	1.21	1.5	0.85	0.79	0.68	0.52	0.96	39.92	26.3	2.39	0.93	2.86	0	1.38	1.98	2	4.16	0.34	0.08	0.79	0.84	3.49	4.4	1.09	1.08	1.45	2.5
ENSG00000054392	55733	HHAT	hedgehog acyltransferase [Source:HGNC Symbol;Acc:HGNC:18270]	0.98	0.58	0.74	0.67	0.17	0.09	1.08	1.75	1.29	1.34	0.4	0.44	1.17	1.87	0.61	0.26	0.56	0.77	0.06	0.17	0.79	0.91	0.7	0.5	0.67	1.36	24.97	11.21	1.48	2.04	4.06	1.24	0.69	0.6	2.75	3.28	4.37	1.65	1.13	1.52	3.31	1.86	1.5	0.75	1.96	1.92
ENSG00000054523	23095	KIF1B	kinesin family member 1B [Source:HGNC Symbol;Acc:HGNC:16636]	9.02	12.14	3.85	2.75	2.96	1.1	4.5	5.49	7.38	6.03	1.93	2.69	4.43	17	2.54	8.35	4.39	7.86	0.56	1.53	2.7	4.08	9.13	9.04	5.35	30.37	34.03	56.74	8.34	11.36	15.71	5.52	10.77	9.9	7.18	6.11	11.19	8.27	11.68	12.76	11.55	6.53	8.31	6.65	9.49	12.48
ENSG00000054598	2296	FOXC1	forkhead box C1 [Source:HGNC Symbol;Acc:HGNC:3800]	0.26	0.13	3.74	2.3	0.81	0.3	1.44	1.61	1.6	0.54	1.61	0.91	0.49	0.57	1.44	0.4	0.65	0.73	0.01	0.18	1.81	1.36	4.07	2.8	4	3.23	12.22	13.4	2.7	1.79	3.38	2.28	1.44	1.3	3.3	2.34	0.06	0.6	0.58	0.43	1.38	0.56	0.37	0.43	0.78	0.69
ENSG00000054611	25771	TBC1D22A	TBC1 domain family member 22A [Source:HGNC Symbol;Acc:HGNC:1309]	31.94	15.21	19.01	15.89	16.72	6.59	16.38	16.91	38.85	34.58	18.1	11.69	18.12	22.69	23.68	19.65	19.53	25.79	19.32	23.1	17.11	14.66	29.38	28.6	42.23	32.12	6.6	13.24	44.15	42.09	53.03	31.69	9.64	7.81	18.11	13.02	60.39	31.59	35.3	30.08	14.57	7.66	17.43	18.49	17.05	12.87
ENSG00000054654	23224	SYNE2	spectrin repeat containing nuclear envelope protein 2 [Source:HGNC Symbol;Acc:HGNC:17084]	161.79	86.13	101.18	74.65	67.43	15.43	79.64	98.52	115.55	81.32	75.48	69.24	43.17	57.67	130.56	144.79	64.34	81.58	104.62	152.47	62.13	65.33	144.02	94.37	232.67	229.82	47.93	44.54	86.98	84.28	139.45	27.73	106.95	74.86	60.71	36.83	78.98	59.5	75.26	75.48	26.55	21.29	59.93	67.48	54.08	48.63
ENSG00000054690	57475	PLEKHH1	pleckstrin homology, MyTH4 and FERM domain containing H1 [Source:HGNC Symbol;Acc:HGNC:17733]	2.09	0.87	1.96	1.81	0.74	0.3	3.95	3.24	1.22	1.4	1.66	1.56	0.31	0.97	1.52	0.63	1.39	1.55	0.73	1.13	2.67	2.06	3.1	1.43	3.32	0.67	36.93	62.82	2.43	4.28	9.29	0.41	3.09	1.58	2.56	7.27	2.97	3.2	1.18	2.26	5.82	9.66	3.62	1.55	4.02	3.83
ENSG00000054793	10079	ATP9A	ATPase phospholipid transporting 9A (putative) [Source:HGNC Symbol;Acc:HGNC:13540]	0.14	0.16	0.19	0.09	0.17	0.06	0.73	0.9	0.19	0.69	0.13	0.12	0.13	0.22	0.34	0.23	0.27	0.19	0.02	0.1	0.45	0.33	0.38	0.32	1.67	1.5	4.56	4.22	0.3	0.32	1.03	0	0.32	0.5	0.74	0.95	0	0.14	0.1	0.34	0.78	0.49	1.12	0.7	0.56	0.55
ENSG00000054796	23626	SPO11	SPO11 initiator of meiotic double stranded breaks [Source:HGNC Symbol;Acc:HGNC:11250]	0	0	0.08	0.03	0	0	0	0	0	0.03	0	0	0	0	0	0	0.25	0	0	0	0	0	0	0.28	0	0	0	0.64	0	0	0.11	0	0.21	0.13	0	0	0	0	0	0	0	0	0	0	0	0
ENSG00000054803	140689	CBLN4	cerebellin 4 precursor [Source:HGNC Symbol;Acc:HGNC:16231]	0	0.01	0	0.08	0.02	0	0.08	0.09	0	0.01	0.04	0.04	0.04	0.08	0.11	0	0.03	0	0	0	0.07	0.19	0.12	0.11	0	0	3.15	4.26	0	0.05	0.28	0	0.17	0.14	0.17	0.3	0	0.08	0	0.31	0.44	0.17	0.15	0.07	0.18	0.36
ENSG00000054938	25884	CHRDL2	chordin like 2 [Source:HGNC Symbol;Acc:HGNC:24168]	0.06	0.23	0.33	0.45	0.2	0.11	1.15	1.06	0.11	0	0.14	0.23	0.15	0.1	0.06	0.04	0.11	0.15	0	0.16	0.56	0.66	0.3	0.3	0	0	15.61	12.91	0.63	0.96	0.64	0.45	0.64	0.29	3.01	2.6	0	0.62	0	0.77	1.25	1.33	1.46	0.8	0.6	2.02
ENSG00000054965	23201	FAM168A	family with sequence similarity 168 member A [Source:HGNC Symbol;Acc:HGNC:28999]	20.62	10.26	10.6	7.72	7.2	2.45	6.03	5.49	18.62	14.75	7.15	6.05	21.65	24.94	13.26	9.93	7.59	13.41	8.8	10.53	17.45	15.95	12.63	10.63	24.38	24.1	17.08	18.47	19.5	19.14	30.47	5.96	8.44	6.69	16.01	9.28	19.13	10.89	14.48	15.33	7.32	5.9	7.48	5.44	7.97	7.34
ENSG00000054967	84957	RELT	RELT TNF receptor [Source:HGNC Symbol;Acc:HGNC:13764]	15.9	12.27	12.21	10.61	10.35	4.69	16.78	17.92	20.49	20.04	18.27	13.66	14.35	20.42	19.18	17.81	10.07	22.29	13.17	19.89	14.8	12.84	17.77	15	36.67	25.23	9.75	18.18	35.79	45.98	40.3	31.58	18.76	14.88	28.21	23.75	48.38	27.37	32.95	37.04	11.59	12.07	18.13	18.78	15.85	17.44
ENSG00000054983	2581	GALC	galactosylceramidase [Source:HGNC Symbol;Acc:HGNC:4115]	4.71	2.96	4.55	3.13	2.7	0.57	3.28	3.74	7.92	11.17	3.64	3.19	1.89	2.5	5.01	5.64	5.47	11.31	4.1	7.11	4.86	5.69	8.72	8.98	8.65	25.16	13.72	9.5	11.09	40.69	13.86	5.55	3.95	3.38	7.25	3.15	8.92	6.18	6.53	6.5	5.64	4.1	5.83	8.54	2.61	5.77
ENSG00000055044	51602	NOP58	NOP58 ribonucleoprotein [Source:HGNC Symbol;Acc:HGNC:29926]	35.72	24.48	60.93	35.47	20.03	8.09	71.06	68.48	72.1	100.18	50.13	37.6	39.97	45.46	47.64	54.66	44.26	84.97	33.28	55.62	101.01	115.05	71.06	94.09	53.98	74.86	9.84	7.33	66.18	109.41	109.05	67.76	123.43	119.68	47.19	30.25	140.49	77.18	61.53	40.51	100.84	56.77	101.07	105.1	92.67	91.34
ENSG00000055070	26099	SZRD1	SUZ RNA binding domain containing 1 [Source:HGNC Symbol;Acc:HGNC:30232]	25.54	17.62	19.06	13.11	6.56	5	12.83	15.49	28.45	31.51	23.44	14.65	11.33	13.38	21.97	36.87	19.65	37.86	27.19	36.43	15.29	20.57	50.35	53.37	67.63	90.78	31.99	15.24	83.5	75.78	83.69	71.04	53.54	38.55	39.93	35.01	63.09	38.93	47.5	48.46	31.98	23.24	22.48	31.61	27.15	29.5
ENSG00000055118	3757	KCNH2	potassium voltage-gated channel subfamily H member 2 [Source:HGNC Symbol;Acc:HGNC:6251]	0.07	0.13	0.8	0.55	0.07	0.05	0.3	0.51	0.23	0.14	0.05	0.18	0.24	0.26	0.19	0.05	0.17	0.23	0.01	0.14	0.92	1.12	0.23	0.35	0.96	0.48	4.6	5.21	0.28	0.56	0.46	0.77	0.36	0.53	0.99	1.03	0.04	0.18	0.87	0.49	0.58	0.56	0.38	0.15	0.11	0.22
ENSG00000055130	8454	CUL1	cullin 1 [Source:HGNC Symbol;Acc:HGNC:2551]	23.73	11.08	26.66	15.6	20.21	7.31	28.89	33.42	28.03	28.39	18.99	10.64	18.37	21.64	34.4	32.81	15.38	24.22	29.08	49.85	31.67	28.19	40.78	42.17	40.96	38.49	6.78	1.6	59.95	44.37	56.93	20.02	40.62	33.29	21.34	14.14	43.95	16.15	22.38	18.4	27	12.9	20.01	21.31	27.04	21.85
ENSG00000055147	10827	FAM114A2	family with sequence similarity 114 member A2 [Source:HGNC Symbol;Acc:HGNC:1333]	17.6	8.64	10.96	7.42	9.44	3.43	7.36	6.92	26.86	19.89	8.22	9.22	8.63	10.43	24.76	20.27	8.93	13.03	7.61	19.13	9.44	7.18	19.56	13.76	40.78	41.71	7.11	16.8	30.1	27.13	31.49	13.74	15.14	16.62	8.92	10.19	22.96	11.97	26.39	11.28	16.82	13.18	9.84	7.5	15.57	8.57
ENSG00000055163	26999	CYFIP2	cytoplasmic FMR1 interacting protein 2 [Source:HGNC Symbol;Acc:HGNC:13760]	73.28	32.86	112.42	80.98	48.23	19.5	85.11	83.8	225.24	173.06	78.43	44.19	38.45	61.97	49.28	57.75	76.55	100.4	66.02	84.18	48.6	44.7	109.22	92.74	147.04	111.25	40.66	37.02	148.09	114	150.02	80.29	167.32	109.07	83.2	58.19	282.19	143.8	102.38	82.6	65.65	34.53	72.3	67.07	57.11	44.64
ENSG00000055208	23118	TAB2	TGF-beta activated kinase 1 (MAP3K7) binding protein 2 [Source:HGNC Symbol;Acc:HGNC:17075]	29.34	18.58	26.51	18.82	7.6	2.83	23.33	28.29	66.37	59.05	23.62	17.01	20.23	25.68	38.17	38.62	15	28.55	17.19	31.7	33.43	32.47	39.62	43.04	38.57	65.59	14.81	14.73	50.93	62.98	67.35	27.75	56.54	44.02	30.7	18.67	62.64	43.58	37.89	27.88	43.22	33.19	43.64	44.52	52.53	45.99
ENSG00000055211	116254	GINM1	glycoprotein integral membrane 1 [Source:HGNC Symbol;Acc:HGNC:21074]	8.5	3.89	10.22	4.19	1.87	0.62	5.45	5.43	14.26	12.5	6.15	3.22	7.02	6.23	9.72	7.36	3.32	4.63	4.74	8.34	9.47	7.2	6	8.36	10.74	13.46	1.81	3.71	12.9	12.04	15.27	14.63	17.78	12.72	8.6	7.47	16.94	6.72	11.11	4.38	6.94	3.04	5.57	6.01	8.85	7.12
ENSG00000055332	5610	EIF2AK2	eukaryotic translation initiation factor 2 alpha kinase 2 [Source:HGNC Symbol;Acc:HGNC:9437]	15.15	10.76	15.22	7.28	11.18	3.1	11.06	10.08	30.99	27.23	7.71	5.52	24.64	40.31	20.56	16.25	11.92	22.89	4.41	11.04	18.71	20.27	25.48	22.65	44.27	58.96	6.98	6.37	14.01	11.52	21.1	5.71	19.78	13.48	11.99	6.89	54.7	20.79	24.23	20.33	91.16	51.89	13.97	16.63	30.15	17.6
ENSG00000055483	57602	USP36	ubiquitin specific peptidase 36 [Source:HGNC Symbol;Acc:HGNC:20062]	19.68	13.34	29.71	21.57	19.02	7.43	36.92	38.63	38.7	37.73	27.39	16.97	21.82	26.92	22.41	24.94	19.96	31.8	24.46	30.78	35.89	29.76	40.67	31.71	33.13	46.21	52.33	63.22	87.12	79.92	79.95	78.16	249.87	152.37	47.88	33.44	82.34	33.58	52.06	27.52	53.76	25.71	60.03	43.98	52.37	37.86
ENSG00000055609	58508	KMT2C	lysine methyltransferase 2C [Source:HGNC Symbol;Acc:HGNC:13726]	75.52	45.25	54.83	38.65	54.82	19	68.98	81.96	61.93	50.38	47.19	32.34	31.88	43.34	64.37	67.81	33.8	58.38	64.22	130.55	72.31	67.66	70.77	63.89	98.1	132.45	27.75	18.35	132.74	144.31	163.23	96.26	69.93	52.85	63.59	45.35	118.19	63.48	43.54	46.06	39.09	23.74	50.27	61.22	52.99	43.04
ENSG00000055732	55283	MCOLN3	mucolipin 3 [Source:HGNC Symbol;Acc:HGNC:13358]	0.3	0.14	0.96	0.43	0.24	0.03	1.19	1.49	0.69	0.71	0.65	0.4	0.49	0.43	0.89	0.83	0.44	0.7	0.02	0.08	1.39	1.7	1.57	1.23	0.15	0.45	20.25	16.81	1.48	1.28	3.51	0	0.65	0.81	2.21	2.31	0.65	0.57	0.24	0.97	2.7	1.8	2.11	0.95	1.37	2.17
ENSG00000055813	114800	CCDC85A	coiled-coil domain containing 85A [Source:HGNC Symbol;Acc:HGNC:29400]	0.03	0.11	0.05	0.02	0.02	0.03	0.12	0.13	0.02	0	0.19	0.14	1.01	6.24	0.06	0	0.12	0.03	0.92	0.21	1.83	3.82	0.16	0.06	0	2.04	4.92	6.39	0	0.25	0.23	0.29	0.27	0.3	0.47	0.47	0	0.02	0	0.28	0.67	0.11	0.21	0.09	0.13	0.29
ENSG00000055917	23369	PUM2	pumilio RNA binding family member 2 [Source:HGNC Symbol;Acc:HGNC:14958]	56.95	27.24	44.51	31.97	25.57	7.75	47.17	53.6	60.75	65.84	41.47	23.49	47	47.15	62.24	64.24	39.67	73.16	46.09	73.91	54.01	51.6	56.09	61.23	114.18	150.08	9.87	18.4	87.51	118.43	120.49	38.49	66.62	54.55	40.55	29.01	134	37.16	49.51	34.59	46.97	33.64	45.26	44.46	56.14	35.81
ENSG00000055950	84545	MRPL43	mitochondrial ribosomal protein L43 [Source:HGNC Symbol;Acc:HGNC:14517]	10.47	4.61	19.6	8.47	4.74	2.56	6.57	6.72	29.4	36.51	8.66	4.45	11.85	11.91	11.97	14.16	14.78	19.98	5.18	6.66	10.25	8.08	24.93	26.13	30.37	32.17	34.29	32.1	33.66	40.12	35.86	20.93	25.64	21.51	23.32	12.67	25.01	13.26	21.89	10.62	17.61	6.75	10.12	13.78	13.74	13.11
ENSG00000055955	3700	ITIH4	inter-alpha-trypsin inhibitor heavy chain 4 [Source:HGNC Symbol;Acc:HGNC:6169]	5.07	1.6	2.18	1.06	2.12	0.69	2.6	1.95	2.14	2.69	1.91	0.87	0.69	1.46	4.75	1.4	3.7	6.3	0.32	0.54	1.35	1.27	1.29	2.02	3.93	2.69	17.44	30.3	9.65	3.4	2.12	0.27	1.26	1.83	6.43	2.17	9.62	1.66	3.34	4.52	4.14	3.7	1.1	1.48	3.13	0.47
ENSG00000055957	3697	ITIH1	inter-alpha-trypsin inhibitor heavy chain 1 [Source:HGNC Symbol;Acc:HGNC:6166]	0.23	0	0.06	0	0	0.06	0.38	0.19	0.93	0.17	0.05	0.09	0	0.3	0.09	0	0.11	0.09	0	0	0.5	0.62	0.22	0.58	0.24	1.06	6.16	12.17	0.59	0	0.28	0	0.72	0.3	2.68	1.78	0	0	0	0.37	0.67	2.66	1.22	0.71	0.65	1.41
ENSG00000056050	54969	HPF1	histone PARylation factor 1 [Source:HGNC Symbol;Acc:HGNC:26051]	2.16	1.74	1.95	2.39	1.22	0.41	2.14	1.78	6.32	5.47	1.69	1.3	1.97	3.03	5.27	4.2	3.13	4.19	1.48	3.61	3.56	3.51	4.09	5.23	10.11	11.38	8.09	1.17	4.04	5.31	5.83	2.91	2.2	1.35	3.05	2.14	11.36	2.03	1.77	1.02	2.31	1.64	3.81	3.79	2.96	3.35
ENSG00000056097	51663	ZFR	zinc finger RNA binding protein [Source:HGNC Symbol;Acc:HGNC:17277]	41.04	24.28	44.68	32.63	23.3	7.84	47.88	53.75	71.3	77.4	40.9	27.52	37.88	53.68	44.02	61.14	29.98	57.98	29.29	63.38	57.39	51.7	73.73	73.83	114.59	128.17	14.82	16	106.8	119.83	123.04	63.24	98.11	82.83	47.06	36	98.97	26.95	52.88	24.85	57.84	49.33	37.39	42.88	51.86	50.74
ENSG00000056277	55609	ZNF280C	zinc finger protein 280C [Source:HGNC Symbol;Acc:HGNC:25955]	5.9	3.2	5.61	3.13	1.37	0.28	2.47	1.5	6.36	6.44	2.06	1.28	3.71	3.08	3.38	3.25	5.15	7.97	2.25	4.88	5.27	4.22	7.58	6.79	9.35	17.81	2.35	1.66	4.55	8.04	9.08	1.26	5.02	3.59	1.66	1.49	8.95	2.82	2.85	1.77	2.9	1.51	2.71	2.48	4.58	3.03
ENSG00000056291	10886	NPFFR2	neuropeptide FF receptor 2 [Source:HGNC Symbol;Acc:HGNC:4525]	0	0.08	0.08	0.06	0	0	0.59	2.02	0	0.42	0.09	0.41	0.03	0.21	0.33	0.17	0.06	0	0	0.06	0.71	0.5	0.31	0.48	0	0	25.82	16.59	0.28	0.52	2.16	0.3	0.72	0.43	1.59	3.28	0.26	0.08	0	0.39	4.12	1.94	1.66	0.73	1.49	1.47
ENSG00000056487	112885	PHF21B	PHD finger protein 21B [Source:HGNC Symbol;Acc:HGNC:25161]	0.67	0.63	2.64	2.77	0.32	0.33	1.15	1.53	0.49	0.37	0.2	0.19	0.45	0.59	1.64	0.35	1.49	4.68	0	0.5	0.66	0.58	0.26	0.46	2.91	0.92	34.22	14.17	0.21	0.25	2.01	0.29	6.13	2.8	3.58	2.7	0	0.18	0.16	0.34	1.35	1.6	1.57	0.3	0.93	0.77
ENSG00000056558	7185	TRAF1	TNF receptor associated factor 1 [Source:HGNC Symbol;Acc:HGNC:12031]	21.24	7.61	19.12	12.8	24.31	11.18	38.64	37.97	15.12	14.94	35.34	20.54	33.86	36.45	23.95	13.93	38.62	57.78	2.57	3.17	52.37	51.39	49.68	42.35	94.42	80.02	13.52	16.39	21.34	25.43	26.76	22.61	24.6	18.97	26.12	20.14	46.19	27.25	64.02	38.1	53.54	29.11	50.57	48.74	57.4	45.46
ENSG00000056586	54542	RC3H2	ring finger and CCCH-type domains 2 [Source:HGNC Symbol;Acc:HGNC:21461]	34.73	19.38	37.82	25.86	16.12	3.89	36.16	34.2	37.73	43.41	30.87	22.03	31.44	32.97	62.97	61.02	21.19	35.32	28.49	54.79	29.9	31.97	42.89	42.42	82.86	94.97	15.64	8.37	50.62	55.09	81.52	21.62	88.2	75.87	41.58	19.57	75.42	36.7	45.64	29.29	43.44	28.52	35.31	41.1	39.97	47.28
ENSG00000056736	55540	IL17RB	interleukin 17 receptor B [Source:HGNC Symbol;Acc:HGNC:18015]	1.08	0.69	3.44	3.88	0.62	0.45	0.68	1.48	1.37	4.84	1.42	1.11	1.43	1.52	1.48	2.52	1.39	5.55	0.74	1.34	1.36	1.98	1.39	2.82	12.29	66.17	10.36	9.58	1.85	7.21	4.12	0.9	2.65	3.72	2.51	2.53	4.59	2.02	2.41	1.51	1.64	0.89	1.36	1.62	2.05	1.6
ENSG00000056972	10758	TRAF3IP2	TRAF3 interacting protein 2 [Source:HGNC Symbol;Acc:HGNC:1343]	10.49	3.95	5.59	3.37	1.65	0.63	2.46	2.84	5.14	6.64	5.37	2.73	6.75	6.71	4.06	6.43	2.62	2.51	6.32	15.97	13.11	11.01	9.89	11.1	17.21	13.3	14.02	9.61	10.88	6.52	10.5	5.21	9.59	6.9	19.58	11.03	14.51	7.51	8.38	10.61	7.72	5.55	10.08	8.58	6.32	6.12
ENSG00000056998	8908	GYG2	glycogenin 2 [Source:HGNC Symbol;Acc:HGNC:4700]	0.02	0.03	0.07	0	0.02	0.06	0.49	0.69	0	0.17	0.11	0.06	0.03	0	0	0	0.07	0.01	0	0	0.36	0.42	0.11	0.12	0.17	0	7.26	5.83	0	0.16	0.54	0	0.17	0.24	0.52	1.93	0	0	0	0.28	1.55	0.69	0.44	0.18	0.58	1.27
ENSG00000057019	131566	DCBLD2	discoidin, CUB and LCCL domain containing 2 [Source:HGNC Symbol;Acc:HGNC:24627]	0.13	0.11	0.12	0.09	0.12	0.34	0.97	1.7	0.04	0.05	0.45	0.28	0.62	0.27	0.55	0.11	0.41	0.68	0.03	0.25	0.81	0.45	1.4	0.56	0.7	0.55	16.96	10.8	0.44	0.85	1.5	0	0.84	0.79	3.04	1.93	2.33	2.64	0.88	3.22	2.21	3.98	1.65	1.55	2.41	1.73
ENSG00000057149	6317	SERPINB3	serpin family B member 3 [Source:HGNC Symbol;Acc:HGNC:10569]	0	0	0	0	0	0	0.12	0.19	0.1	0	0.15	0.1	0	0	0	0.06	0	0	0	0	0.06	0	0	0	0	0	0	0	0	0	0.62	0	0.12	0.04	0	1	0	0	0	0	0.42	0	0	0	0.21	0
ENSG00000057252	6646	SOAT1	sterol O-acyltransferase 1 [Source:HGNC Symbol;Acc:HGNC:11177]	3.43	2.69	7.31	2.91	3.41	1.14	6.34	7.3	10.9	9.72	5.26	4.15	6.9	8.19	5.88	8.77	7.73	12.7	6.31	7.99	5.14	8.86	15.64	12.49	14.37	67.66	4.04	4.26	14.52	17.01	13.9	11.41	5.63	5.37	10.46	6.38	22.41	3.82	11.8	6.54	9.14	7.33	8.94	12.93	10.71	14.8
ENSG00000057294	5318	PKP2	plakophilin 2 [Source:HGNC Symbol;Acc:HGNC:9024]	0.1	0.67	0.69	0.01	0.12	0.08	0.87	2.73	0.05	0.67	0.54	0.38	0.17	0.24	0.24	0	0.26	0.03	0	0.04	1.34	1.22	1.7	0.71	0.04	0.35	18.69	24.57	0	4.81	5.57	0	0.74	0.77	5.1	1.91	0.08	0.06	0.43	1.15	2.55	1.33	2.1	1.15	3.28	2.57
ENSG00000057468	4438	MSH4	mutS homolog 4 [Source:HGNC Symbol;Acc:HGNC:7327]	0.21	0.11	0.07	0.07	0.16	0	0.09	0.07	0.06	0.06	0.05	0.07	0.02	0.08	0.05	0.21	0.07	0.09	0.11	0.07	0.08	0.14	0.05	0.08	0.15	0.25	0.2	0.19	0.06	0.5	0.17	0	0.03	0.07	0.16	0.43	0.3	0.2	0.14	0.21	0.05	0.33	0.05	0.05	0.03	0.14
ENSG00000057593	2155	F7	coagulation factor VII [Source:HGNC Symbol;Acc:HGNC:3544]	0	0	0.17	0	0.03	0.02	0.19	0.45	0	0.01	0.21	0.07	0.06	0.39	0.12	0	0.01	0.12	0	0	0.45	0.1	0.84	0.21	0.08	0	4.99	3.45	0.17	0.78	0.23	0	0.38	0.21	0.56	1.38	0	0	0	0.21	0.12	1.1	0.31	0.13	0.57	0.49
ENSG00000057608	2665	GDI2	GDP dissociation inhibitor 2 [Source:HGNC Symbol;Acc:HGNC:4227]	93.1	56.05	95.17	71.64	63.11	33.79	138.69	159.42	152.18	212.55	123.96	94.01	96.67	95.69	139.61	148.31	107.83	254.19	63.58	113.78	117.5	124.34	139.15	182.8	252.89	239.17	33.39	20.67	160.14	197.93	165.22	175.73	203.14	211.18	64.74	55.88	213.31	89.45	106.44	76.34	138.4	131.35	128.5	142.2	170.19	151.43
ENSG00000057657	639	PRDM1	PR/SET domain 1 [Source:HGNC Symbol;Acc:HGNC:9346]	2.35	0.56	39.43	23.08	36.06	11.96	31.89	36.35	81.45	72.25	1.54	0.6	7.18	6.09	0.2	0.52	0.37	1.58	0.54	1.66	3.02	2.22	2.67	2.83	7.55	3.68	42.03	17.12	18.46	15.06	18.35	4.88	1.95	1.77	3.98	2.8	15.84	6.9	5.56	3.24	5.27	3.76	25.61	24.64	29.64	24.99
ENSG00000057663	9474	ATG5	autophagy related 5 [Source:HGNC Symbol;Acc:HGNC:589]	18.02	8.98	12.37	8.4	4.71	1.17	10.87	8.61	19.39	21.7	10.78	8.77	9.52	11.25	18.9	17.76	7.42	12.53	6.35	15.64	13.39	12.66	14.4	19.32	14.8	21.21	14.1	9.67	31.11	34.97	38.69	7.99	20.5	18.53	9.56	10.52	16.73	10.8	13.51	12.29	15.57	11.46	13.82	13.51	17.82	17.86
ENSG00000057704	57458	TMCC3	transmembrane and coiled-coil domain family 3 [Source:HGNC Symbol;Acc:HGNC:29199]	1.3	0.37	1.77	1.64	0.98	0.14	1.13	1.1	4.76	5.34	0.93	0.35	2.72	3.16	9.21	3.84	2.15	2.02	0.33	0.11	1.55	1.15	2.03	2.12	5.29	1.29	19.82	17.28	9.58	2.72	5.2	10.17	4.33	1.92	5.06	2.68	3.5	0.9	2.49	2.55	6.84	1.95	1.43	0.7	2.31	3.2
ENSG00000057757	57095	PITHD1	PITH domain containing 1 [Source:HGNC Symbol;Acc:HGNC:25022]	11.99	7.61	13.48	7.44	4	1.73	7.76	8.24	11.5	17.29	13.7	7.66	5.78	5.28	22.28	20.48	9.96	18.82	9.8	13.89	9.62	9.13	20.03	18.23	28.63	28.29	22.19	7.44	35.52	27.88	32.31	30.28	30.67	26.21	18.19	13.14	38.59	10.64	20.66	12.16	14.95	11.63	12.75	11.75	19.45	15.6
ENSG00000057935	57504	MTA3	metastasis associated 1 family member 3 [Source:HGNC Symbol;Acc:HGNC:23784]	12.89	6.26	19.56	14.6	8.93	2.4	10.74	9.69	41.44	51.57	8.67	7.64	11.17	11.06	31.71	30.25	12.4	16.02	14.16	23.26	22.12	24.11	40.44	32.58	39.03	89.47	61.5	31.9	28.93	63.53	46.83	20.21	36.62	36.44	25.06	19.43	9.06	5.33	23.09	10.33	8.62	5.44	11.66	11.17	11.04	9.75
ENSG00000058056	8975	USP13	ubiquitin specific peptidase 13 [Source:HGNC Symbol;Acc:HGNC:12611]	4.01	1.72	7.04	2.88	3.43	1.21	3.39	3.28	9.53	7.3	3.23	2.2	6.98	8.45	4.01	3.2	5.55	10.47	2.5	3.2	2.99	2.5	12.55	12.41	9.9	5.98	5.92	7.14	9.27	6.96	10.59	3.23	7.16	4.34	2.64	2.17	9.38	3.45	6.42	5.12	1.42	1	2.57	2.29	1.55	2.46
ENSG00000058063	23200	ATP11B	ATPase phospholipid transporting 11B (putative) [Source:HGNC Symbol;Acc:HGNC:13553]	41.46	25.46	36.42	26.05	23.93	5.82	49.44	47.84	46.75	57.97	44.54	26.46	29.49	33.93	61.3	66.39	36.52	64.05	33.63	52.59	41.69	42.06	76.49	68.46	91.82	85.2	8.34	18.97	81.67	104.36	120.76	26.92	71.73	62.4	37.55	23.91	120.18	44.23	51.58	49.4	44.96	44.94	64.07	61.58	71.65	52.72
ENSG00000058085	3918	LAMC2	laminin subunit gamma 2 [Source:HGNC Symbol;Acc:HGNC:6493]	0.04	0.12	0.24	0.1	0.04	0.09	1.17	1.33	0.2	0.11	0.12	0.19	0.06	0.07	0.5	0.02	0.1	0.06	0	0	0.56	0.51	1.12	0.51	0.24	0.02	12.96	17.55	0.25	0.99	1.98	0	1.01	0.97	1.67	2.4	3.08	0	0.13	1.15	1.77	2.25	1.5	0.63	1.96	1.22
ENSG00000058091	5218	CDK14	cyclin dependent kinase 14 [Source:HGNC Symbol;Acc:HGNC:8883]	52.19	18.93	63.39	47.4	63.21	14.06	95.42	98.2	104.41	72.86	71.28	34.48	66.15	70.45	152.03	80.24	26.25	29.31	18.8	18.98	89.94	62.89	35.72	21.94	84.18	102.48	27.06	10.79	156.66	80.66	198.04	77.92	85.49	68.69	39.65	34.4	93.22	34.06	62.56	28.7	35.96	17.09	49.45	39.69	62.71	40.03
ENSG00000058262	29927	SEC61A1	SEC61 translocon alpha 1 subunit [Source:HGNC Symbol;Acc:HGNC:18276]	18.66	10.03	21.95	13.8	15.49	7.22	19.9	20.68	31.88	30.93	14.67	9.96	17.69	19.47	14.67	20.91	16.3	30.39	13.44	19.52	20.02	18.33	42.44	32.79	58.07	64.78	42.98	28.18	33.31	38.65	40.94	17.54	31.12	21.69	20.62	16.73	46.68	13.86	14.79	25.36	15.01	7.94	22.5	24.92	23.7	22.16
ENSG00000058272	4659	PPP1R12A	protein phosphatase 1 regulatory subunit 12A [Source:HGNC Symbol;Acc:HGNC:7618]	101.8	50.44	103.02	67.71	46.71	9.73	84.83	81.75	91.06	108.42	73.31	53.14	67.95	63.14	114.83	121.93	61.5	101.07	74.86	111.93	111.66	103.3	136.06	106.84	200.68	249.09	42.02	39.88	245	289.27	356.21	95.12	178.85	143.87	73.15	39.67	222.07	69.91	111.9	78.71	73.06	67.92	81.8	85	114.76	87.38
ENSG00000058335	5923	RASGRF1	Ras protein specific guanine nucleotide releasing factor 1 [Source:HGNC Symbol;Acc:HGNC:9875]	2.81	1.22	9.42	7.46	4.93	1.15	3.2	4.07	5.31	5.23	0.65	0.63	5.95	4.61	1.3	0.54	1.32	2.63	0.6	0.28	3.39	3.69	7.44	3.71	16.94	8.45	21.57	13.8	0.86	1.54	2.92	0.23	1.87	1.32	9.89	5.77	3.65	2.75	0.92	1.18	2.35	1.67	2.57	1.51	2.29	2.07
ENSG00000058404	816	CAMK2B	calcium/calmodulin dependent protein kinase II beta [Source:HGNC Symbol;Acc:HGNC:1461]	0.01	0.24	1.9	0.89	0.66	0.4	1.15	2.12	0.11	0.03	0.82	0.18	9.13	11.92	0.66	0.65	0.19	0.1	0.44	0.66	2.28	2.42	0.94	0.64	3.46	2.71	11.62	14.82	0.49	0.66	0.18	0.77	0.59	0.13	1.18	0.54	5.27	0.31	2.95	5.54	1.86	0.54	6.39	3.59	1.25	0.92
ENSG00000058453	9696	CROCC	ciliary rootlet coiled-coil, rootletin [Source:HGNC Symbol;Acc:HGNC:21299]	12.65	8.54	6.06	4.96	5.26	1.91	3.25	5.81	8.49	6.78	5.76	5.38	4.72	3.09	9.44	6.88	5.19	10.41	7.8	4.5	4.46	4.59	10.41	8.46	7.45	8.74	35.04	29.28	13.84	14.13	15.4	9.43	3.86	3.87	11.22	7.38	19.46	14.83	18.14	14.65	6.66	4.3	7.61	7.67	9.14	7.18
ENSG00000058600	55718	POLR3E	RNA polymerase III subunit E [Source:HGNC Symbol;Acc:HGNC:30347]	18.29	11.54	21.85	16.31	15.21	6.88	15.84	17.12	25.5	32.34	17.12	12.3	12.42	17.06	18.42	18.86	15.26	26.86	16.63	21.94	21.74	18.1	54.15	43.64	34.11	41.5	19.79	18.3	42.65	44.36	46.54	38.25	39.17	26.16	28.12	20.88	42.14	32.08	38.67	27.65	18.6	10.38	30.17	27.09	20.55	19.32
ENSG00000058668	493	ATP2B4	ATPase plasma membrane Ca2+ transporting 4 [Source:HGNC Symbol;Acc:HGNC:817]	1.06	0.81	0.98	0.43	1.13	0.2	5.63	6.23	2.81	5.53	1.61	1.64	2.88	3.73	3.19	0.66	3.49	5.54	0.42	1.02	4.8	4.73	1.77	2.16	6.21	5.84	49.84	51.2	6.79	2.08	2.66	0.21	1.4	1.05	5.36	4.24	13.23	5.48	4.58	5.39	8.77	6.38	8.4	7.1	6.14	6.5
ENSG00000058673	9877	ZC3H11A	zinc finger CCCH-type containing 11A [Source:HGNC Symbol;Acc:HGNC:29093]	31.99	19.83	33.71	20.49	24.1	7.19	42.2	43.12	50.44	53.68	20.75	14.37	19.39	21.5	41.71	31.78	25.76	46.41	22.5	42.65	34.7	31.26	55.06	54.82	31.19	59.82	17.37	9.31	59.46	63.96	67.99	19.57	46.63	37.99	22.11	13.24	57.23	22.33	26.83	24.24	25.29	15.89	28.27	33.59	45.53	28.65
ENSG00000058729	55781	RIOK2	RIO kinase 2 [Source:HGNC Symbol;Acc:HGNC:18999]	9.41	4.59	8.65	7.37	3.54	2.51	10.86	9.48	14.92	15.65	9.4	6.25	5.93	6.74	11.39	11.62	8.06	9.53	6.61	11.09	13.98	12.18	24.44	12.46	15.98	22.18	62.76	58.03	23.89	25.76	24.02	4.79	14.56	11.68	10.97	11.49	18.63	7.65	15.65	8.2	22.4	9.34	12.35	12.34	19.72	16.01
ENSG00000058799	54432	YIPF1	Yip1 domain family member 1 [Source:HGNC Symbol;Acc:HGNC:25231]	5.01	2.47	5.44	2.37	3.14	1.2	3.17	4.78	5.4	5.08	4.5	3.09	3.8	2.94	4.13	5.45	4.33	4.36	4.08	6.23	3.98	3.63	5.61	4.63	18.14	11.74	1.96	3.33	5.15	8.73	11.93	12.94	6.61	5.51	3.62	3.07	14.76	4.13	6.75	5.47	4.54	2.18	4.13	4.26	4.24	4.06
ENSG00000058804	55706	NDC1	NDC1 transmembrane nucleoporin [Source:HGNC Symbol;Acc:HGNC:25525]	3.6	1.48	3.15	1.57	1.18	0.22	2.73	2.94	4.66	3.61	2.97	2.21	4.29	4.15	3.41	2.77	2.52	3.96	1.57	2.83	6.52	6.14	5.55	4.23	7.3	4.4	6.22	2.09	3.13	4.15	5.77	0.06	5.07	3.78	2.26	1.56	6.85	3.29	4.33	2.57	3.06	2.3	5.01	5.08	5.3	3.61
ENSG00000058866	1608	DGKG	diacylglycerol kinase gamma [Source:HGNC Symbol;Acc:HGNC:2853]	1.18	0.54	10.47	5.35	3.15	1.21	10.33	11.2	0.41	0.16	2.09	1.55	3.95	2.51	7.34	3.93	8.07	6	0.07	0.06	3.2	1.94	14.22	7.82	56.66	52.83	29.19	25.08	1.44	2.15	5.29	0	1.76	2.84	4.23	4.2	5.29	2.7	1.26	1.64	7.21	2.09	3.83	1.53	2.87	4.31
ENSG00000059122	84256	FLYWCH1	FLYWCH-type zinc finger 1 [Source:HGNC Symbol;Acc:HGNC:25404]	7.95	5.24	6.28	5.99	3.56	2.92	4.34	6.27	8.41	9.74	6.48	3.92	3.55	5.71	5.65	4.45	5.19	10.56	3.49	7.6	7.69	4.45	12.49	9.69	24.32	23.03	13.43	21.64	12.41	16.45	20.17	41.22	5.56	5.61	10.7	6.34	28.17	15.68	8.32	7.03	3.4	4.15	4.06	5.11	6.27	7.22
ENSG00000059145	64718	UNKL	unk like zinc finger [Source:HGNC Symbol;Acc:HGNC:14184]	11.44	6.7	14.15	8.53	4.67	2.67	5.78	9.85	18.58	17.42	9.35	6.22	9.07	20.14	9.66	10.08	7.6	8.38	11.19	19.3	11.24	15.2	35.82	31.79	26.16	17.51	31.87	23.69	19.42	16.86	34.04	7.91	10.97	9.79	12.44	7.4	47.31	39.78	36.4	31.79	10.15	7.22	9.8	8.77	9.66	8.57
ENSG00000059377	6916	TBXAS1	thromboxane A synthase 1 [Source:HGNC Symbol;Acc:HGNC:11609]	0.34	1.63	1.32	0.56	1.11	0.5	3.44	4.9	0.18	0.24	1.22	3.05	0.48	0.89	2.21	0.51	0.67	3.96	0.09	1.33	4.25	9.72	0.3	1.02	2.1	6.58	16.23	41.08	5.85	13.5	11.45	4.86	1.67	1.84	3.26	7	3.53	9.07	5.08	12.94	10.02	12.01	5.92	7.11	6.04	11.09
ENSG00000059378	64761	PARP12	poly(ADP-ribose) polymerase family member 12 [Source:HGNC Symbol;Acc:HGNC:21919]	31.29	31.06	16.39	12.55	16.9	4.83	17.92	20.7	29.02	21.87	23.01	19.77	10.73	24.19	19.48	27.56	22.94	42.8	23.38	52.15	15.67	23.5	23.99	25.92	35.41	105.16	41.06	40.75	26.73	57.03	50.02	14.96	22.23	19.29	23.11	26.95	98.21	56.95	41.52	51.06	53.44	38.06	25.5	36.86	48.37	46.38
ENSG00000059573	5832	ALDH18A1	aldehyde dehydrogenase 18 family member A1 [Source:HGNC Symbol;Acc:HGNC:9722]	6.5	2.79	13.52	7.2	2.52	1.34	3.32	3.39	18.75	19.43	9.76	7.06	9.35	10.28	9.06	6.68	10.79	18.17	3.19	5.25	6.9	7.39	20.42	23.14	14.09	20.4	6.37	2.73	32.4	22.84	23.94	18.76	13.22	8.42	6.91	5.75	18.08	10.81	9.44	3.85	6.55	3.69	7.14	7.62	8.57	6.56
ENSG00000059588	6894	TARBP1	TAR (HIV-1) RNA binding protein 1 [Source:HGNC Symbol;Acc:HGNC:11568]	2.77	2.05	7.14	2.85	2.53	0.45	3.59	3.84	10.29	11.51	2.62	1.55	2.97	4	7.93	6.48	5.27	8.09	0.7	0.88	7.2	6.23	8.53	7.61	10.94	18.52	11.67	6.33	4.44	6.01	8.91	1.56	5.87	5.3	4.09	2.21	8.37	7.53	6.31	7.93	2.38	2.39	4.22	4.54	3.2	3.57
ENSG00000059691	5188	GATB	glutamyl-tRNA amidotransferase subunit B [Source:HGNC Symbol;Acc:HGNC:8849]	4.82	3.02	6.32	2.14	4.08	1.02	4.35	4.35	9.12	10.24	5.51	4.25	3.14	4.77	6.89	6.78	3.06	4.6	3.35	3.76	4.46	3.53	6.69	6.26	12.78	17.3	34.62	32.2	10.54	12.94	18.51	11.92	7.02	6.23	7.31	7.05	7.58	6.62	9.15	6.25	8.9	6.88	5.45	5.26	5.37	6.11
ENSG00000059728	4084	MXD1	MAX dimerization protein 1 [Source:HGNC Symbol;Acc:HGNC:6761]	11.61	5.83	11.72	6.99	5.82	4.7	27.78	23.78	8.86	12.31	17.44	14.34	4.22	3.37	10.65	12.89	5.17	9.34	1	3.52	11.79	15.08	15.36	11.17	9.98	16.11	11	8.92	43.83	40.66	39.95	16.51	24.76	16.85	11.93	12.65	16.36	13.01	9.89	9.32	9.09	8.43	15.2	12.83	7.71	11.55
ENSG00000059758	5128	CDK17	cyclin dependent kinase 17 [Source:HGNC Symbol;Acc:HGNC:8750]	24.06	17.19	24.11	15.28	20.67	4.1	31.18	32.87	28.37	20.84	17.08	10.73	16.62	19.04	25.52	28.1	17.52	24.12	12.01	32.16	23.66	20.31	28.49	19.6	43.34	57.06	21.09	14.02	67.12	79.07	95.3	42.63	36.31	23.95	44.8	24.12	54.48	35.16	32.46	32.29	38.52	23.99	39.38	43.36	45.7	33.03
ENSG00000059769	548645	DNAJC25	DnaJ heat shock protein family (Hsp40) member C25 [Source:HGNC Symbol;Acc:HGNC:34187]	2.14	1.63	4.39	2.77	2.14	1.03	4.84	4.86	2.76	2.09	2.77	1.54	2.57	2.72	2.27	2.33	1.85	3.03	1.62	2.01	4.27	4.62	5.38	4.85	5.35	4.31	1.23	0.42	5.33	6.18	6.91	2.74	9.43	8.7	3.77	1.49	3.3	3.06	3.32	3.99	4.19	1.83	5.76	4.72	5.26	3.64
ENSG00000059804	6515	SLC2A3	solute carrier family 2 member 3 [Source:HGNC Symbol;Acc:HGNC:11007]	11.95	8.28	15	10.47	3.49	1.35	60.99	79.21	11.97	14.13	15.85	20.67	4.39	11.9	7.19	20.76	16.33	31.04	21.97	44.93	47.68	58.53	25.2	23.6	4.74	17.12	56.06	39.97	40.73	47.07	74.42	29.03	4.18	4.23	16.83	21.11	66.35	41.27	34.67	29.94	57.11	45.63	133.12	125.07	89.56	81.93
ENSG00000059915	5662	PSD	pleckstrin and Sec7 domain containing [Source:HGNC Symbol;Acc:HGNC:9507]	0.58	0.53	1.93	0.52	0.12	0.47	0.93	2.2	1.24	0.83	1.26	0.66	1.32	3	1.09	0.58	2.48	2.14	0.66	0.65	1.29	0.93	4.1	3.03	1.52	3.06	16.96	14.02	1.12	2.44	2.99	0.5	2.56	2.34	6.53	4.34	5.56	4.5	2.93	4.11	3.7	1.68	4.57	2.66	3.97	2.72
ENSG00000060069	9150	CTDP1	CTD phosphatase subunit 1 [Source:HGNC Symbol;Acc:HGNC:2498]	18.18	10.17	14.39	12.31	9.39	4.97	13.06	14.23	25.32	26.72	14.23	9.18	4.87	5.84	13.64	17.59	10.32	20.55	13.46	22.84	7.52	7.95	30.16	27.12	23	30.68	20.43	25.63	35.02	33.72	40.54	36.95	19.03	13.71	18.41	12.93	28.62	15.15	21.89	21.76	12.03	8.89	13.36	11.94	12.59	14.06
ENSG00000060138	8531	YBX3	Y-box binding protein 3 [Source:HGNC Symbol;Acc:HGNC:2428]	11.42	4.08	10.42	5.91	2.83	1.22	11.14	10.21	39.45	41.19	23.23	13.06	0.42	0.18	1.42	1.45	11.47	15.27	8.58	8.94	22.82	18.89	114.08	92.45	22.82	27.45	18.6	10.03	2.58	4.66	2.71	1.25	140.24	110.98	12.16	7.84	129.56	53.86	84.41	62.09	198.21	123.88	144.66	142.5	173.81	137.87
ENSG00000060140	55359	STYK1	serine/threonine/tyrosine kinase 1 [Source:HGNC Symbol;Acc:HGNC:18889]	0.04	0.01	0.04	0.05	0.04	0	1.5	1.5	0.03	0.05	0.05	0.15	0.02	0	1.24	0	0.26	0.03	0	0	0.32	0.56	0.29	0.88	0.03	6.08	7.75	4.61	0	0.97	0.98	1.04	0.08	0.31	0.61	0.62	0	0.18	0	0.36	1.09	0.4	0.16	0.18	0.73	0.64
ENSG00000060237	65125	WNK1	WNK lysine deficient protein kinase 1 [Source:HGNC Symbol;Acc:HGNC:14540]	176.93	98.3	127.35	103.82	65.8	26.95	107.44	133.65	261.8	245.06	135.1	86.04	87.96	122	130.62	174.45	85.82	140.07	85.66	170.45	174.24	165.11	194.39	185.17	263.4	404.4	88.48	62.55	232.77	295.63	304.19	141.82	198.13	139.44	203.94	115.37	285.93	167.38	231.84	154.66	105.49	57.99	130.78	141.43	132.79	115.83
ENSG00000060303	.	RPS17P5	ribosomal protein S17 pseudogene 5 [Source:HGNC Symbol;Acc:HGNC:21352]	0	0	0	0	0	0.12	0.49	2.68	0	0	0.48	0.33	0	0	0.34	0	0.2	0	0	0	0	0	0.43	0	0	0	0	10.45	0	2.45	0.62	0	0.65	0.36	0.73	5.37	0	0	0	0	0	2.31	1.6	0	0	0.91
ENSG00000060339	55749	CCAR1	cell division cycle and apoptosis regulator 1 [Source:HGNC Symbol;Acc:HGNC:24236]	48.66	31.3	55.21	38.83	27.56	10.17	45.11	44.64	80.41	88.37	34.6	24.07	33.28	40.48	68.65	61.63	34.71	56.65	41.91	68.71	53.48	47.65	72.39	70.62	80.16	98.07	23.85	25.1	100.34	97.78	120.19	54.27	72.22	54.72	35.07	27.43	83.13	44.71	51.21	51.19	51.97	37.63	54.06	52.48	62.24	54.88
ENSG00000060491	11054	OGFR	opioid growth factor receptor [Source:HGNC Symbol;Acc:HGNC:15768]	16.35	11.54	14.19	12.1	12.55	7.42	11.67	12.2	16.38	14.11	18.67	9.86	9.33	11.28	16.35	22.98	10.96	16.78	12.6	19.31	16.15	15.77	24.53	18	35.75	34.04	6.16	7.69	35.55	32.33	30.09	44.61	23.2	18.81	22.25	18.59	41.18	26.18	25.96	24.25	17.39	9.39	13.99	16.12	15.71	15.71
ENSG00000060558	2769	GNA15	G protein subunit alpha 15 [Source:HGNC Symbol;Acc:HGNC:4383]	1.28	0.44	0.09	0.1	0.26	0.22	2.45	2.25	0.21	0.14	0.93	0.91	0.09	0.08	0.43	0.02	0.78	1.29	0.14	0.02	2.06	2.12	1.85	1.27	1.17	1.79	8.54	2.22	0.52	1.62	1.01	1.27	1.21	1.23	2.33	4.72	6.07	4.92	10.47	5.61	3.09	2.2	3.04	2.77	3.32	3.81
ENSG00000060566	84699	CREB3L3	cAMP responsive element binding protein 3 like 3 [Source:HGNC Symbol;Acc:HGNC:18855]	0.02	0.02	0.04	0.08	0	0.02	0.15	0.3	0	0.03	0.09	0.1	0.05	0.03	0.32	0.02	0.03	0.02	0	0	0.23	0.13	0.48	0.27	0	0	4.7	9.14	0.11	0.29	0.17	0.11	0.23	0.17	0.74	0.73	0	0	0.48	0.61	0.96	0.64	0.37	0.16	0.23	0.45
ENSG00000060642	55650	PIGV	phosphatidylinositol glycan anchor biosynthesis class V [Source:HGNC Symbol;Acc:HGNC:26031]	3.19	2.42	2.45	2.4	1.19	0.4	2.3	3.37	3.07	2	2.74	2.02	2.09	2.23	3.01	1.74	2.69	4.11	3.74	4.07	2.1	2.18	5.36	4.41	10.71	7.89	19.46	9.71	8.25	4.27	4.4	1.87	4.45	4.27	6.28	4.21	6.66	1.74	5.83	4.6	6.41	1.76	3.38	2.29	2.81	5.09
ENSG00000060656	10076	PTPRU	protein tyrosine phosphatase receptor type U [Source:HGNC Symbol;Acc:HGNC:9683]	0.29	0	1.05	0.26	0.02	0.08	0.16	0.05	1.32	0.72	0.04	0.15	0.25	0.19	0.76	0.04	0.18	0.17	0.35	0.61	0.04	0.12	2.19	1.08	0.48	0	10.66	9.47	0.64	0	0.64	0	0.67	0.19	1.49	1.35	0.37	1.08	0	0.23	0.24	0	0.13	0.47	0.5	1.27
ENSG00000060688	9410	SNRNP40	small nuclear ribonucleoprotein U5 subunit 40 [Source:HGNC Symbol;Acc:HGNC:30857]	18.13	11.83	21.64	11.51	5.68	1.53	10.19	8.17	25.28	27.31	13.78	10.24	20.43	21.77	20.31	22.82	14.69	24.26	15.53	21.39	8.97	8.18	30.38	25.54	32.48	39.1	31.97	6.64	47.81	51.58	47.1	16.14	34.83	30.36	17.44	14.02	41.21	17.6	26.09	20.87	20.77	13.37	14.62	20.13	19.26	22.4
ENSG00000060709	23504	RIMBP2	RIMS binding protein 2 [Source:HGNC Symbol;Acc:HGNC:30339]	0.03	0.01	0.19	0	0.25	0.18	0.66	0.78	0.29	0.44	0.43	0.25	0.22	0.07	0.42	0.05	0.09	0.36	0	0.02	0.49	0.83	0.3	0.29	0.18	0.03	26.84	24.17	0.64	2.3	1.61	0	0.73	0.54	3.25	2.97	0.17	0.17	0.03	2.43	2.13	2.16	1.36	0.41	1.3	1.25
ENSG00000060718	1301	COL11A1	collagen type XI alpha 1 chain [Source:HGNC Symbol;Acc:HGNC:2186]	0	0	0.01	0.05	0	0.1	0.16	0.2	0	0	0	0.05	0.01	0.02	0	0.01	0.01	0	0	0.15	0.23	0.11	0.08	0.12	0	0	3.99	2.4	0	0.21	1.23	0	0.22	0.16	0.66	2.16	0.23	0	0	0.37	0.51	0.19	0.31	0.19	0.24	0.87
ENSG00000060749	79832	QSER1	glutamine and serine rich 1 [Source:HGNC Symbol;Acc:HGNC:26154]	8.99	4.09	7.43	5.32	5.1	1.14	7.07	9.11	10.3	11.77	6.85	5.48	12.05	15.01	11.27	10.43	7.94	9.44	7.66	10.01	12.05	12.13	13.97	10.85	16.31	16.93	31.73	17.04	11.94	21.93	16.34	3.56	10.43	7.28	8.26	13.57	23.29	7	14.15	7.44	12.59	5.64	11.81	8.73	10.93	6.54
ENSG00000060762	51660	MPC1	mitochondrial pyruvate carrier 1 [Source:HGNC Symbol;Acc:HGNC:21606]	12.08	5.16	12.35	5.42	1.93	1.15	4.55	7.02	26.62	39.6	6.74	4.65	9.09	8.1	10.64	8.46	7.2	12.59	6.82	10.27	10.39	4.75	17.07	19.84	21.16	25.27	9.75	2.6	23.46	22.35	32.1	6.21	17.75	22.19	9.91	4.4	16.34	4.33	12.86	14.03	13.67	5.34	13.27	10.8	11.99	12.89
ENSG00000060971	30	ACAA1	acetyl-CoA acyltransferase 1 [Source:HGNC Symbol;Acc:HGNC:82]	20.12	12.47	20.46	12.65	12.32	6.98	15.91	17.54	25.38	27.08	9.03	7.78	9.59	11.96	15.84	18.92	18.92	26.51	11.51	17.13	21.18	20.82	34.68	30.41	30.78	41.15	36.74	53.35	35.01	30.93	42.49	33.09	21.5	19.99	26.56	20.23	46.23	16.61	27.35	25.67	17.4	16	20.67	17.64	17.6	17.22
ENSG00000060982	586	BCAT1	branched chain amino acid transaminase 1 [Source:HGNC Symbol;Acc:HGNC:976]	8.86	6.82	5.22	2.45	2.59	0.44	8.56	9.38	27.98	20.16	14.55	11.35	7.32	16.21	11.11	16.72	7.55	16.34	2.52	5.48	16.24	17.8	52.83	53.46	19.84	26.47	26.51	13.93	6.47	7.5	13.34	2.25	6.16	4.94	3.76	2.49	18.44	7.4	5.3	7.44	3.27	4.09	6.68	5.83	8.29	5.41
ENSG00000061273	51564	HDAC7	histone deacetylase 7 [Source:HGNC Symbol;Acc:HGNC:14067]	97.87	57.51	70.4	50.8	67.75	29.06	56.45	67.66	97.1	64.22	35.56	19.46	47.55	70.98	56.95	43.16	58	60.23	85.23	84.29	83.8	60.21	124.43	104.34	150.33	113.93	22.09	21.77	281.11	172.32	282.37	169.7	92.76	54.59	54.87	36.45	137.98	68.67	141.7	88.81	35.96	17.14	56.34	52.37	45.17	33.54
ENSG00000061337	11178	LZTS1	leucine zipper tumor suppressor 1 [Source:HGNC Symbol;Acc:HGNC:13861]	0.04	0.05	0.13	0	0.04	0.02	0.32	0.44	0.13	0.09	0.2	0.1	0.02	0.07	0.27	0.1	0.06	0.07	0.01	0	0.45	0.34	0.26	0.12	0.12	0.54	5.13	7.33	0.81	0.42	0.67	0.31	0.35	0.48	1.09	1.29	0.17	0.3	0.2	0.6	1.23	0.64	0.62	0.26	0.49	0.6
ENSG00000061455	93166	PRDM6	PR/SET domain 6 [Source:HGNC Symbol;Acc:HGNC:9350]	0.25	0.07	0.19	0.07	0.04	0.02	0.39	0.46	0.02	1.44	0.13	0.1	4.05	1.54	0.73	0	0.28	0.01	0	0	0.33	0.33	0.25	0.21	0.04	0.11	8.31	6.36	0.16	0.58	1.5	0.2	0.19	0.29	1.12	1.03	0	0.03	0.04	0.39	1.08	0.72	0.45	0.14	0.35	0.64
ENSG00000061492	7478	WNT8A	Wnt family member 8A [Source:HGNC Symbol;Acc:HGNC:12788]	0.04	0.03	0.22	0.05	0.24	0	0.4	0.79	0.51	0	0.59	0.07	0.09	0.09	0.44	0.09	0.1	0.08	0	0.22	0.41	0.21	0.28	0.13	0.09	0.37	11.59	12.56	0.64	0.33	1.21	0	0.37	0.18	1.29	1.56	0.63	0	0	0.47	2.4	0.64	0.92	0.3	0.93	0.25
ENSG00000061656	6676	SPAG4	sperm associated antigen 4 [Source:HGNC Symbol;Acc:HGNC:11214]	0.37	0.11	1.11	0.83	0.23	0.22	0.84	0.58	1.19	0.31	0.8	0.72	0.68	0.98	0.27	0.32	1.45	2.17	0.28	0.72	0.47	0.32	2.15	0.76	0.82	1.7	3.02	7.48	0.98	0.89	2.02	1.16	2.19	1.75	6.19	4.47	4.9	2.08	3.7	0.53	2.97	3.7	3.55	3.69	4.42	3.24
ENSG00000061676	10787	NCKAP1	NCK associated protein 1 [Source:HGNC Symbol;Acc:HGNC:7666]	0.84	0.32	0.95	0.36	0.03	0.02	0.39	1.22	2.08	2.55	0.42	0.1	2.34	2.79	0.95	1.35	0.29	1.49	0.61	1.19	2.66	2.24	6.77	7.34	1.22	1.61	8.24	6.52	0.22	0.47	1.25	0.19	0.54	1.02	2.51	1.2	0.31	0.05	0.18	0.37	1.17	4.03	1.19	0.79	1.58	1.23
ENSG00000061794	60488	MRPS35	mitochondrial ribosomal protein S35 [Source:HGNC Symbol;Acc:HGNC:16635]	5.36	3.34	8.74	4.38	5.38	1.72	6.2	6.92	12.6	12.93	8.58	4.48	8.18	7.1	9.03	8.41	5.47	10.6	8.77	7.85	14.39	13.31	15.79	11.85	18.52	16.94	5.71	2.31	16.05	12.44	15.55	10.22	14.48	12.85	6.97	9.8	23.98	8.44	12.31	4.39	10	7.73	6.99	7.41	13.35	6.6
ENSG00000061918	2983	GUCY1B1	guanylate cyclase 1 soluble subunit beta 1 [Source:HGNC Symbol;Acc:HGNC:4687]	0.06	0	0	0.03	0.01	0	0.11	0.23	0.1	0.02	0.15	0.04	0	0	0.03	0	0.09	0.09	0	0.06	0.09	0.12	0.17	0.12	0.39	0.18	2.94	1.61	0	0	0.07	0	0.15	0.1	0.36	0.79	0.37	0.27	0	0.15	0.93	0.22	0.44	0.17	0.69	0.31
ENSG00000061936	6433	SFSWAP	splicing factor SWAP [Source:HGNC Symbol;Acc:HGNC:10790]	36.69	25.25	30.73	26.42	23.17	7.94	23.36	28.05	41.34	41.24	22.93	14.43	23.92	33.24	29.73	33.07	21.74	30.83	22.27	41.06	31.87	29.4	41.96	41.79	36.04	52.67	44.05	41.89	102.72	119.52	134.51	71.7	55.74	39.45	41.06	23.2	81.51	38.73	41.62	34.7	35.47	16.6	30.64	28.53	37.2	32.22
ENSG00000061938	10188	TNK2	tyrosine kinase non receptor 2 [Source:HGNC Symbol;Acc:HGNC:19297]	27.9	15.9	26.43	25.24	21.21	8.08	19.95	20.47	40.2	43.92	20.44	12.59	19.8	28.08	39.92	22.65	20.1	28.62	19.8	25.63	23.48	20.22	47.6	43.99	37.48	37.65	11.54	22.93	31.31	27.47	25.73	16.59	18.12	16.22	29.4	24.42	79.82	59.91	68.02	50.72	17.43	12.27	17.38	17.66	26.54	19.51
ENSG00000061987	23041	MON2	MON2 homolog, regulator of endosome-to-Golgi trafficking [Source:HGNC Symbol;Acc:HGNC:29177]	30.17	14.48	19.98	15.22	12.11	2.14	15.92	17.62	28.34	24.86	14.47	10.72	14.25	19.36	28.17	26.58	12.35	17.5	12.8	23.36	16.29	14.53	19.35	18.7	23.05	42.47	18.89	16.77	42.18	59.37	80.45	12.86	23.96	15.94	20.05	12.35	50.76	18.85	29.16	18.69	16.87	9.97	18.8	21.49	21.07	19.65
ENSG00000062038	1001	CDH3	cadherin 3 [Source:HGNC Symbol;Acc:HGNC:1762]	0.06	0.01	0.36	0.62	0.04	0.03	0.34	0.95	0.07	0.1	0.11	0.17	0.16	0	0.89	0.05	0.42	0.06	0.1	0.08	0.61	0.72	0.2	0.06	0.79	0	16.77	19.58	0.26	0.06	1.18	0	0.67	0.97	3.75	2.18	0.35	0.95	0	0.17	2.82	0.26	0.48	0.06	0.49	1.38
ENSG00000062096	416	ARSF	arylsulfatase F [Source:HGNC Symbol;Acc:HGNC:721]	0	0.02	0	0	0.02	0.01	0.22	0.28	0	0.18	0.02	0	0.02	0.07	0	0	0	0	0	0	0.22	0.24	0.32	0.07	0	0	4.92	2.59	0.3	0.07	0.06	0	0.06	0.13	0.49	0.49	0	0	0	0.41	0.46	0.23	0.23	0.05	0.66	0.12
ENSG00000062194	65056	GPBP1	GC-rich promoter binding protein 1 [Source:HGNC Symbol;Acc:HGNC:29520]	38.08	23.1	37.12	22.26	23.95	6.48	58.66	62.32	60.91	58.87	32.3	19.67	25.95	23.76	52.35	46.07	29.31	44.48	31.17	51.87	49.79	47.79	57.66	46.92	68.2	75.73	26.59	14.93	71.98	111.98	116.3	25.75	71.66	53.86	45.03	25.37	88.47	38.09	52.32	38.08	52.08	34.16	58.27	58.03	64.39	49.82
ENSG00000062282	84649	DGAT2	diacylglycerol O-acyltransferase 2 [Source:HGNC Symbol;Acc:HGNC:16940]	0.52	0.3	0.96	0.38	0.18	0.11	1.3	1.77	0.34	0.51	1.92	1.48	0.64	2.13	0.26	0.58	0.87	0.93	0.14	0.13	3.78	3.38	3.45	1.73	2.99	4.26	22.16	26.29	9.67	2.86	2.98	0	0.69	1.76	3.49	5.05	5.88	4.24	6.36	8.07	3.72	2.51	2.65	1.95	2.53	4.73
ENSG00000062370	7771	ZNF112	zinc finger protein 112 [Source:HGNC Symbol;Acc:HGNC:12892]	0.14	0.16	0.05	0.03	0.02	0.03	0.2	0.39	0	0.11	0.34	0.66	0	0.01	0.27	0.14	0.22	0.22	0.13	0.49	0.48	0.29	0.34	0.09	0.17	0.21	10.11	4.39	0.14	0.4	0.78	0.63	0.19	0.22	0.82	1.12	2.82	0.74	1.09	2.16	3.82	2.18	1.06	0.73	0.95	1.27
ENSG00000062485	1431	CS	citrate synthase [Source:HGNC Symbol;Acc:HGNC:2422]	40.75	29.51	45.75	30.94	24.59	9.4	38.19	42.25	57.22	62.15	35.32	23.41	31.91	43.29	27.27	23.45	27.28	45.72	35.28	65.03	57.06	49.06	71.5	76.13	59.73	74.64	75.76	59.48	153.28	153.17	159.77	122.96	84.38	65.11	40.92	35.96	86.97	40.2	48.03	41.75	46.91	30.29	42.96	47.75	43.87	50.53
ENSG00000062524	4058	LTK	leukocyte receptor tyrosine kinase [Source:HGNC Symbol;Acc:HGNC:6721]	0.02	0.17	0.7	0.45	0.32	0.13	0.13	0.18	0.86	1.36	0.14	0.06	0.47	0.5	0.38	0.08	0.17	0.31	0	0	0.16	0.19	0.81	0.49	0.07	0.04	0.76	1.76	0.4	0.77	0.49	0	0.6	0.11	1.1	0.31	0.43	0.34	0.57	0.74	0.15	0.38	0.31	0.2	0.44	0.62
ENSG00000062582	64951	MRPS24	mitochondrial ribosomal protein S24 [Source:HGNC Symbol;Acc:HGNC:14510]	6.52	5.07	11.26	5.73	9.53	7.14	18.27	15.64	11.19	19.21	9.04	6.36	9.98	7.63	7.82	7.44	8.87	14.87	12.74	12.96	23.98	18.37	21.18	26.53	39.07	31.9	25.94	27.27	20.51	22.57	16.91	51.17	18.55	17.39	13.07	14.08	21.79	6.25	7.68	10.69	9.99	12.28	13.9	14.15	9.88	13.89
ENSG00000062598	63916	ELMO2	engulfment and cell motility 2 [Source:HGNC Symbol;Acc:HGNC:17233]	15.47	8.49	15.81	12.65	8.43	3.97	12.79	13.76	18.35	15.78	10.95	8.78	8.94	12.02	16.85	15.08	11.13	17.32	11.5	14	14.09	15.1	24.54	16.08	15.9	26.46	33.63	10.45	36.79	34.22	41.37	29.12	15.91	13.36	17.18	20.14	32.31	12.31	21.01	13.37	13.71	12.56	14.95	14.46	18.31	13.15
ENSG00000062650	23063	WAPL	WAPL cohesin release factor [Source:HGNC Symbol;Acc:HGNC:23293]	13.15	6.44	15.8	9.19	6.45	1.82	12.68	13.75	19.46	18.5	16.88	10.74	22.1	23.13	27.87	25.62	15.14	24.52	6.9	13.37	13.15	13.53	25.23	23.67	40.95	46.85	13.61	5.33	35.56	43.32	52.99	10.62	25.48	20.48	20.55	10.08	47.73	15.63	23.65	18.71	21.19	14.8	21.43	20.86	23.03	19.98
ENSG00000062716	81671	VMP1	vacuole membrane protein 1 [Source:HGNC Symbol;Acc:HGNC:29559]	19.76	27.33	21	18.18	14.83	7.75	49.6	62.41	41.56	75.63	21.52	35.36	19.97	18.41	25.44	40.31	18.94	70.97	10.54	27.5	41.7	72.95	50.2	70.91	55.3	92.25	23.71	20.65	85.31	317.86	96.95	75.71	66.98	80.12	23.36	28.91	35.1	48.44	28.35	42.24	30.01	82.71	66.1	179.88	44.33	127.53
ENSG00000062725	10513	APPBP2	amyloid beta precursor protein binding protein 2 [Source:HGNC Symbol;Acc:HGNC:622]	7.97	8.41	6.79	3.33	5.33	1.57	6.13	6.46	19.13	11.09	6.38	5.71	5.05	5.24	9.93	10.46	9.54	11.88	5.93	5.39	7.53	7.18	9.44	7.13	23.45	17.56	9.03	6.23	15.41	27.98	35.93	12.37	29.29	24.53	7.14	4.33	13.67	2.88	9.37	8.74	10.05	3.19	3.88	7	11.82	5.9
ENSG00000062822	5424	POLD1	DNA polymerase delta 1, catalytic subunit [Source:HGNC Symbol;Acc:HGNC:9175]	6.53	4.41	4.45	3.71	3.91	2.23	5.13	5.26	7.48	7.22	6.42	5.16	13.32	19.92	6.46	9.58	5.46	11.19	4.14	6.68	8.82	7.9	10.73	8.35	12.53	9.11	12.26	4.17	16.39	21.31	16.73	21.59	6.88	7.08	9.08	4.9	13.5	14.27	13.67	11.48	2.19	2.46	8.38	8.36	6.16	7.09
ENSG00000063015	124925	SEZ6	seizure related 6 homolog [Source:HGNC Symbol;Acc:HGNC:15955]	3.08	0.71	2.22	1.11	0.84	0.19	1.54	1.09	2.52	4.1	1.01	1.14	1.56	3.77	2.86	1.6	0.92	2.52	0.93	5.57	1.77	1.13	2.17	4.35	2.8	4.2	13.47	9.25	2.95	3.66	3.13	2.05	1.11	1.11	4.36	0.74	1.94	1.72	1.82	3.58	3.48	3.55	1.3	0.78	2.06	2.46
ENSG00000063046	1975	EIF4B	eukaryotic translation initiation factor 4B [Source:HGNC Symbol;Acc:HGNC:3285]	158.1	74.67	165.22	100.89	71.06	32.61	211.55	211.17	309.55	291.53	167.09	105.26	177.95	186.21	203.4	225.35	101.84	187.21	317.6	493.2	291.02	269.86	337.94	275.91	334.05	363.49	32.89	40.06	536.81	471.43	624.54	344.73	399.84	345.47	212.73	154.32	410.24	116.14	233.24	120.77	257.77	121.33	261.39	233.54	231.51	180.85
ENSG00000063127	28968	SLC6A16	solute carrier family 6 member 16 [Source:HGNC Symbol;Acc:HGNC:13622]	4.95	1.26	2.87	1.13	1.5	0.17	2.87	2.75	6.35	3.62	5.43	3.59	2.16	2.92	10	2.88	2.07	1.7	5.11	6.86	3.46	2.49	4.95	2.42	2.62	1.92	9.88	9.69	1.93	1.61	4.11	0	1.26	1.31	4.52	4.22	4.5	3.29	2.39	3.33	2.12	2.7	3.01	1.72	3.73	1.47
ENSG00000063169	29998	BICRA	BRD4 interacting chromatin remodeling complex associated protein [Source:HGNC Symbol;Acc:HGNC:4332]	9.42	7	6.3	4.99	6.66	3.13	4.3	6.11	13.17	8.71	5.69	3.85	2.55	4.73	5.69	9.8	4.96	6.72	8.47	9.97	6.63	6.66	9.13	10.49	7.54	5.95	3.14	6.85	19.53	24.67	28.13	13.73	14.35	9.77	9.14	4.05	19.43	13.24	14.3	12.35	2.84	6.76	5.25	3.77	5.26	3.99
ENSG00000063176	56848	SPHK2	sphingosine kinase 2 [Source:HGNC Symbol;Acc:HGNC:18859]	9.26	5.58	7.28	5.33	5.56	4.23	4.49	5.27	8	7.72	5.62	3.52	3.94	6.04	7.44	6.38	3.68	5.71	4.92	6.84	5.69	6.63	11.31	10.42	19.36	17.29	23.69	21.11	15.27	12.92	19.77	28.17	7.97	9.04	8.3	6.58	15.41	12.03	12.52	7.93	3.84	3.09	4.1	5.12	5.42	5.76
ENSG00000063177	6141	RPL18	ribosomal protein L18 [Source:HGNC Symbol;Acc:HGNC:10310]	338.48	235.36	389.16	258.79	181.25	179.97	485.05	465.98	563.96	646.27	418.16	264.14	402.76	440.16	409.11	324.89	317.41	486.45	442.83	477.69	786.76	697.9	1020.14	842.84	874.16	1146.26	89.63	111.52	1021.23	747.99	759.2	1614.15	1164.67	1050.13	824.03	771.15	753.27	523.15	648.17	484.9	641.08	536.23	792.43	747.78	629	667.24
ENSG00000063180	770	CA11	carbonic anhydrase 11 [Source:HGNC Symbol;Acc:HGNC:1370]	1.34	0.24	0.29	0	2.54	1.04	0.92	1.08	0.09	0.77	1.14	0.73	1.56	0	3.04	0.56	1.88	2.63	2.57	0.51	3.37	0.97	0.58	1.21	6.33	4.62	9.62	15.64	3.94	1.39	2.13	0.81	0.24	2.77	3.21	2.05	15.31	3.73	8.06	5.96	3.09	2.1	2.59	4.37	3.33	1.78
ENSG00000063241	79763	ISOC2	isochorismatase domain containing 2 [Source:HGNC Symbol;Acc:HGNC:26278]	6.37	3.48	11.48	8.82	7.75	6.33	5.02	6.22	13.35	19.98	5.74	3.34	4.65	7.42	6.96	7.21	9.68	16.5	2.49	4.03	9.02	7.13	13.29	10.91	24.91	24.71	20.54	23.92	18.66	21.56	7.77	18.03	8.69	9.96	8.8	6.23	14.15	13.54	22.2	10.37	7.69	6.83	5.74	5.97	5.18	6.6
ENSG00000063244	11338	U2AF2	U2 small nuclear RNA auxiliary factor 2 [Source:HGNC Symbol;Acc:HGNC:23156]	68.41	44.27	69.49	50.03	44.36	21.12	67.68	79.49	84.06	95.06	56.9	32.09	29.9	35.29	81.05	86.94	46.89	89.81	69.58	87.75	71.73	67.55	116.1	91.23	152.49	183.45	29.85	49.25	185.64	159.64	163.19	219.47	114.12	84.42	97.95	58.19	134.84	83.71	106.55	65.34	48.68	40.11	66.15	65.73	74.2	62
ENSG00000063245	29924	EPN1	epsin 1 [Source:HGNC Symbol;Acc:HGNC:21604]	66.25	50.47	59.24	60.04	49.47	42.94	39.29	47.02	80.12	68.1	38.04	31.42	27.43	48.34	62.14	74.32	30.43	69.19	70.68	114.93	58.64	66.22	104.11	87.99	128.41	126.89	47.03	42.55	140.26	135.49	115.08	122.42	71.53	52.77	85.31	64.68	147.74	87.43	89.3	128.78	28.44	16.27	46.36	46.13	50.17	40.08
ENSG00000063322	55588	MED29	mediator complex subunit 29 [Source:HGNC Symbol;Acc:HGNC:23074]	16.33	11.07	15.92	12.78	17.13	9.23	19.77	10.58	25.84	24.07	13.88	10.85	19.41	20.52	26.36	26.77	17.26	26.37	9.85	22.64	20.31	18.16	27.38	38.71	34.66	29.49	15.67	14.37	39.69	38.53	44.4	40.38	34.74	25.9	24.49	15.32	36.74	25.76	18.29	23.12	15.03	8	17.44	15.07	10.89	19.31
ENSG00000063438	.	AHRR	aryl-hydrocarbon receptor repressor [Source:HGNC Symbol;Acc:HGNC:346]	6.03	12.61	0.32	0.15	0.08	0.06	0.34	0.53	0.43	1.14	0.39	0.22	0.38	0.12	0.76	0.39	0.73	0.09	0.69	0.25	0.9	0.36	1.73	3.54	5.21	30.83	21.73	10.89	3.53	1.13	0.8	0.11	0.82	0.74	3.48	3.5	0	0.24	0	2.22	3.77	0.53	0.4	0.78	0.53	1.05
ENSG00000063515	2928	GSC2	goosecoid homeobox 2 [Source:HGNC Symbol;Acc:HGNC:4613]	0	0.05	0.13	0	0	0	0.05	0	0	0	0.2	0	0.04	0	0	0	0.04	0	0	0	0	0	0	0.16	0	0	0	3.61	0	0	0	0	0.06	0	0.63	0.37	0	0.98	0	0	0	0	0.06	0	0	0.18
ENSG00000063587	10838	ZNF275	zinc finger protein 275 [Source:HGNC Symbol;Acc:HGNC:13069]	4.68	2.54	7.65	6.07	4.52	1.18	3.7	4.07	7.17	6.78	2.23	1.5	5.49	6.39	2.82	2.83	3.3	5.72	2.47	2.08	4.14	4.03	7.39	7.41	10.94	11.82	9.04	11.81	3.68	5.28	6.33	1.68	3.4	2.17	5.2	2.82	7.6	3.38	6.59	3.75	3.53	1.86	4.32	4.3	5.24	5.58
ENSG00000063601	8776	MTMR1	myotubularin related protein 1 [Source:HGNC Symbol;Acc:HGNC:7449]	28.78	15.9	21.93	12.98	8.59	2.24	14.78	18.45	33.63	37.46	15.46	9.78	13.24	10.83	28.4	25.52	16.08	26.75	17.74	28.93	18.2	16.3	34.55	37.1	46.7	48.87	7.08	6.81	28.33	39.29	48.71	26.43	25.59	19.86	18.07	16.12	32.99	25.27	24.17	19.59	18.42	13.29	14.8	18.39	21.25	18.84
ENSG00000063660	2817	GPC1	glypican 1 [Source:HGNC Symbol;Acc:HGNC:4449]	0.72	0.7	2.67	1.4	0.81	0.31	0.64	0.85	1.07	0.88	1.5	0.76	2.75	4.26	0.82	1.42	1.12	1.82	0.42	0.26	2.36	1.82	1.03	1.13	0.98	1.16	2.86	5.11	2.5	4.56	4.41	8.12	1.15	1.11	2.23	1.19	5.6	0.94	1.99	7.63	3.33	2.87	1.19	0.95	2.16	1.6
ENSG00000063761	57143	ADCK1	aarF domain containing kinase 1 [Source:HGNC Symbol;Acc:HGNC:19038]	2.26	2.84	2.23	3.18	1.86	0.77	1.53	2.04	4.1	3.05	2.53	1.81	2.13	3.67	2.73	3.33	2.61	4.87	1.16	3.6	1.28	1.3	3.27	2.82	4.82	11.1	11.3	17.33	2.88	8.67	3.98	0.27	1.04	1.12	2.02	3.8	4.79	2.74	3.41	2.99	1.54	1.42	2.26	1.72	1.55	2.97
ENSG00000063854	3029	HAGH	hydroxyacylglutathione hydrolase [Source:HGNC Symbol;Acc:HGNC:4805]	11.05	9.9	16.42	9.89	9.2	5.31	10.12	11.4	24.5	27.1	8.02	5.85	11.76	12.81	13.83	16.53	9.58	19.62	6.75	10.75	10.04	12.12	38.2	41.1	19.46	45.32	10.78	12.29	55.09	69.32	56.65	54.26	16.57	13.95	12.74	10.14	19.25	12.51	15.49	17.31	8.11	9.56	9.22	12.16	9.85	16.19
ENSG00000063978	6047	RNF4	ring finger protein 4 [Source:HGNC Symbol;Acc:HGNC:10067]	54.98	33.07	48.37	34.5	34.79	17.49	65.48	62.28	64.6	82.49	56	29.04	24.64	23.12	81.63	70.19	40.36	58.24	28.76	61.94	49.58	47.46	75.75	77.79	140.75	149.57	45.57	40.57	115.63	134.96	120.8	68.76	108.8	97.26	67.48	49.14	105.89	37.74	48.46	32.21	71.95	53.69	55.25	62.49	67.79	60.27
ENSG00000064012	841	CASP8	caspase 8 [Source:HGNC Symbol;Acc:HGNC:1509]	24.94	19.57	26.92	25.05	19.07	7	34.59	39.13	37.08	60.85	28.13	23.73	14.31	22.23	29.64	27.99	15.77	34.29	35.33	67.29	47.36	57.78	39.84	62.22	18.82	41.8	31.79	27.94	47.35	72.9	66.82	36.48	48.98	46.66	30.41	27.07	83.16	32.77	49.84	48.38	55.86	51.08	39.3	53.42	47.46	49.64
ENSG00000064042	22998	LIMCH1	LIM and calponin homology domains 1 [Source:HGNC Symbol;Acc:HGNC:29191]	0.05	0.16	0.19	0.21	0.07	0.03	1.01	1.65	0.24	0.55	0.52	0.65	0.05	0.14	0.55	0.27	0.16	0.05	0	0.12	0.58	1.62	0.93	0.55	0	0.44	16.55	13.98	2.09	0.67	2.87	0	0.93	0.88	3.29	2.53	1.06	0.16	1.45	1.58	3.33	0.86	1.85	0.79	2.77	1.32
ENSG00000064102	55726	INTS13	integrator complex subunit 13 [Source:HGNC Symbol;Acc:HGNC:20174]	4.27	3.55	6.22	2.74	3.18	0.85	5.46	6.63	7.79	9.56	3.56	2.4	5.61	7.31	4.6	5.49	5.71	8.79	3.81	6.5	11.23	8.93	8.44	10.45	11.65	14.1	11.31	17.52	6.57	13.71	13.17	6.57	12.02	8.59	7.24	7.22	10.71	7.59	6.91	5.94	6.3	4.09	6.97	7.09	6.78	7.41
ENSG00000064115	51768	TM7SF3	transmembrane 7 superfamily member 3 [Source:HGNC Symbol;Acc:HGNC:23049]	12.08	8.36	15.32	8.47	8.39	2.86	7.22	8.39	28.79	27.32	6.79	3.84	20.33	30.52	5.42	10.08	7.28	11.73	6.27	12.7	8.33	10.64	24.27	20.48	11.7	36.34	33.18	27.15	23.25	24.03	22.65	3.38	19.68	13.99	8.43	9.55	28.21	14.07	30.77	12.26	6.1	7.8	8.83	9.15	8.04	11.86
ENSG00000064195	1747	DLX3	distal-less homeobox 3 [Source:HGNC Symbol;Acc:HGNC:2916]	0	0	0.1	0	0.14	0	0.38	0.19	0.07	0.13	0.12	0.04	0.02	0	0.14	0.05	0.15	0.07	0	0	0.15	0.32	0.15	0.11	0.45	0.31	8.56	7.41	0.44	0.58	0.64	0.48	0.21	0.43	0.68	1.34	0	0.13	0.33	0	1.03	0.17	0.6	0.16	0.3	0.33
ENSG00000064199	53340	SPA17	sperm autoantigenic protein 17 [Source:HGNC Symbol;Acc:HGNC:11210]	0.11	0.21	0.18	0.21	0.22	0.13	1	0.92	0.74	1.24	0.56	0.43	0.7	0.48	1.32	0.53	0.44	1.07	0	0.12	0.98	0.83	0.83	0.23	5.3	5.36	11.51	7.05	0.29	0.99	2.27	0	0.47	0.5	1.15	1.67	0	1.38	0.15	0.67	1.56	0.96	1.44	0.96	1.81	1.48
ENSG00000064201	10077	TSPAN32	tetraspanin 32 [Source:HGNC Symbol;Acc:HGNC:13410]	0.35	0.5	0.38	0.31	0.3	0.14	0.35	0.61	0.74	0.29	0.3	0.13	0.01	0.05	0.07	0.04	0.17	1.85	0.01	0.05	0.19	0.38	0.46	0.49	0.19	0.32	12.92	5.98	2.19	1.1	0.87	0.85	0.23	1.19	1.44	0.67	0.59	4.99	2.52	4.51	0.39	0.29	1.35	1.54	0.69	1
ENSG00000064205	8839	CCN5	cellular communication network factor 5 [Source:HGNC Symbol;Acc:HGNC:12770]	0.09	0.15	0.18	0.02	0.14	0.09	0.84	1.15	0.12	0.54	0.29	0.14	0.4	0.21	0.7	0.27	0.28	0.12	0	0.02	0.73	0.56	1.11	0.77	0.03	0.57	22.8	16.77	0.46	1.34	1.57	0	0.51	0.76	1.94	1.4	0	0.21	0	1.47	1.41	1.15	1.35	0.8	1.26	1.29
ENSG00000064218	58524	DMRT3	doublesex and mab-3 related transcription factor 3 [Source:HGNC Symbol;Acc:HGNC:13909]	0	0.03	0.02	0	0.16	0.01	1.25	0.56	0.34	1.5	0.23	0.48	0.25	0.07	2.47	0.18	0.7	0	0	0	0.81	0.81	0.5	0.59	0.54	1.12	47.97	22.82	2.48	2.11	0.9	0	1.19	1.27	2.45	3.64	0	0	0	0.84	2.03	3.2	1.26	0.47	4.44	0.51
ENSG00000064225	10402	ST3GAL6	ST3 beta-galactoside alpha-2,3-sialyltransferase 6 [Source:HGNC Symbol;Acc:HGNC:18080]	0.12	0.01	0.03	0	0.07	0.06	0.25	0.25	0	0.09	0.11	0.12	0.03	0	0.24	0.02	0.07	0.21	0	0.23	0.37	0.31	0.95	0.35	0.03	0.44	8.23	4.85	0.27	0.33	0.66	0	0.22	1.26	2.17	1.09	0.08	0	2.86	1	1.6	0.54	0.78	0.26	1.22	1.09
ENSG00000064270	9914	ATP2C2	ATPase secretory pathway Ca2+ transporting 2 [Source:HGNC Symbol;Acc:HGNC:29103]	1.54	0.71	2.05	1.72	0.98	0.13	0.95	3.38	2.37	2.57	2.69	0.64	0.77	0.44	2.17	0.73	2.75	1.54	0.49	1.7	2.3	2.75	2.94	3.71	7.03	1.53	70.25	48.12	4.2	6.78	3.53	1.5	2.36	2.78	2.7	8.13	3.35	4.1	0	3.22	6.53	1.89	2.61	2.76	1.85	3.05
ENSG00000064300	4804	NGFR	nerve growth factor receptor [Source:HGNC Symbol;Acc:HGNC:7809]	0.02	0.25	0.24	0.2	0.1	0.05	0.45	0.47	0.26	0.37	0.11	0.15	0.26	0.12	0.36	0.37	0.16	0.56	0	0.65	1.22	1.94	0.62	0.16	0.06	0.65	19.97	7.84	0.38	0.47	0.87	0	0.2	0.55	1.21	0.56	0.63	0.61	4.41	1.65	0.85	0.47	1.6	0.87	0.66	0.84
ENSG00000064309	50937	CDON	cell adhesion associated, oncogene regulated [Source:HGNC Symbol;Acc:HGNC:17104]	0.06	0.02	0.24	0.33	0.02	0.01	0.38	0.4	1.1	0.6	0.19	0.1	0.58	0.11	0.01	0.08	0.1	0.09	0.06	0	0.39	0.39	1.03	0.21	1.35	0.62	5.9	5.65	0.73	0.96	1.87	0.11	0.38	0.66	0.63	1.15	0.33	0.2	0.19	0.28	2.36	1.6	0.5	0.37	0.73	0.6
ENSG00000064313	6873	TAF2	TATA-box binding protein associated factor 2 [Source:HGNC Symbol;Acc:HGNC:11536]	21.76	17.55	30.52	18.6	15.56	9.11	24.59	27.04	35.71	33.86	20.13	14.41	23.62	31.02	38.6	42.59	26.75	32.19	26.18	33.97	26.6	28.52	43.33	31.19	45.15	66.16	44.3	20.04	66.72	59.56	74.66	48.22	49.57	51.5	21.1	21.93	38.16	21.7	39.56	17.84	27.12	28.58	23.72	25.94	26.33	24.58
ENSG00000064393	28996	HIPK2	homeodomain interacting protein kinase 2 [Source:HGNC Symbol;Acc:HGNC:14402]	13.65	23.28	12.57	13.79	20.26	8.04	35.11	42.49	1.53	2.04	17.84	22.58	1.56	4.97	10.3	14.15	9.92	48.04	2.89	9.61	24.49	62.35	17.26	44.73	38.94	76.94	11.12	12.29	43.9	70.19	47.22	32.64	29.17	23.73	13.35	11.93	39.64	63.42	26.36	119.14	22.13	61.08	19.21	53.54	18.88	65.17
ENSG00000064419	23534	TNPO3	transportin 3 [Source:HGNC Symbol;Acc:HGNC:17103]	16.38	10.37	13.77	9.79	12.39	5.37	22.32	20.74	9.17	9.48	15.17	10.28	10.24	14.33	20.46	26.11	10.45	17.46	12.41	22.1	25.21	23.01	16.59	16.75	49.35	54.46	7.98	8.09	31.35	33.63	35.68	18.93	26.73	19.94	13.69	10	32.55	16.47	19.35	12.38	13.1	9.11	14.31	15.02	17.01	13.78
ENSG00000064489	.	BORCS8-MEF2B	BORCS8-MEF2B readthrough [Source:HGNC Symbol;Acc:HGNC:39979]	2.65	2.86	6.83	4.62	5.25	2.21	4.93	4.69	6.36	4.37	7.79	2.52	6.56	9.38	5.15	2.76	3.18	4.63	4.61	5.9	6.41	5.87	7.67	9.15	6.33	12.32	0	0.43	14.03	18.36	7.51	24.9	5.81	4.37	7.59	5.5	15.37	6.68	8.66	7.94	2.06	2.24	5.13	4.27	4.09	3.43
ENSG00000064490	8625	RFXANK	regulatory factor X associated ankyrin containing protein [Source:HGNC Symbol;Acc:HGNC:9987]	14.68	9.95	17.94	11.67	7.78	8.48	9.6	10.88	18.41	20.35	11.86	5.1	10.4	11.22	6.67	16.19	11.29	23.72	18.3	15.68	17.26	16.51	24.85	19.25	53.07	39.34	7.53	32.42	41.12	41.68	39.95	55.75	25.09	25.59	19.4	26.64	29.99	14.81	14.75	14.5	18.44	7.67	14.96	13.31	8.74	11.82
ENSG00000064545	54929	TMEM161A	transmembrane protein 161A [Source:HGNC Symbol;Acc:HGNC:26020]	3.34	2.27	3.25	2.28	2.63	1.12	2.24	2.16	9.83	4.44	3.57	2.6	1.13	3.91	0.73	1.14	1.64	4.61	1.18	2.52	2.72	1.91	7.37	4.59	8.16	9.32	30.7	52.42	5.96	4.22	8.25	6.15	3.88	3.62	4.21	1.43	8.94	7.54	11.16	5.52	2.6	0.87	4.3	5.04	8.99	4.15
ENSG00000064547	9170	LPAR2	lysophosphatidic acid receptor 2 [Source:HGNC Symbol;Acc:HGNC:3168]	10.42	9.05	12.36	9.26	13.45	6.98	21.41	26.57	33.26	24.25	4.81	3.8	19.6	23.09	17.21	16.39	14.67	19.21	6.97	12.7	16.38	16.04	23.31	18.57	29.83	31.21	33.25	48.75	48.35	24.02	42.64	22.76	17.88	13.51	30.67	26.85	20.95	10.66	16.08	6.62	9.89	5.16	11.48	7.1	8.09	8.67
ENSG00000064601	5476	CTSA	cathepsin A [Source:HGNC Symbol;Acc:HGNC:9251]	7.83	6.48	10.93	8.46	6.04	3.26	13.08	14.82	14.07	16.42	11.4	9.33	6.12	7	18.31	8.85	10.23	12.45	8.59	8.5	9.27	8.21	15.54	6.69	24.58	30.69	22.95	28.2	16.56	21.01	14.96	9.79	15.45	11.39	16.84	17.27	16.88	17.65	16.1	11.42	9.34	4.09	9.93	7.59	10.79	8.73
ENSG00000064607	10147	SUGP2	SURP and G-patch domain containing 2 [Source:HGNC Symbol;Acc:HGNC:18641]	31.31	19.78	32.69	24.5	14.43	6.28	19.89	25.37	35.84	41.63	25.34	13.98	17.59	20.4	21.52	20.97	16.38	27.45	29.55	39.14	23.62	22.46	40.86	37.47	49.3	60.59	18.54	24.57	61.81	55	62.36	36.98	25.96	26.01	20.4	23.81	61.97	29.98	35.07	34.2	26.77	13.21	28.58	24.66	29.72	22.36
ENSG00000064651	6558	SLC12A2	solute carrier family 12 member 2 [Source:HGNC Symbol;Acc:HGNC:10911]	11.06	6.39	14.02	8.15	3.25	1.43	7.1	8.43	19.57	16.72	8.38	6.66	10.62	14.6	15.44	7.94	7.37	10.76	9.22	15.81	15.08	13.29	19.31	12.4	28.78	39.78	7.31	4.93	19.21	21	26.76	19.34	11.89	8.37	8.63	7.46	25.5	9.41	14.07	11.36	9.36	7.77	10.78	9.56	13.21	10.93
ENSG00000064652	28966	SNX24	sorting nexin 24 [Source:HGNC Symbol;Acc:HGNC:21533]	5.1	1.48	2.47	1.64	2.55	0.43	1.8	3.06	3.78	4.04	1.55	1.83	1.62	2.33	2.77	2.98	1.94	4.35	2.28	2.97	2.05	2.9	4.68	4.37	3.18	6.53	4.58	4.81	2.8	2.73	5.41	6.17	2.77	1.64	3.19	0.78	0.19	4.73	0	3.04	3.48	3.79	1.02	2.81	1.81	2.05
ENSG00000064655	2139	EYA2	EYA transcriptional coactivator and phosphatase 2 [Source:HGNC Symbol;Acc:HGNC:3520]	0	0.03	0.32	0.33	0.12	0.14	2.36	2.05	0.76	0.04	9.07	7.9	8.14	9.29	0.29	0.05	0.36	0.32	0.02	0.15	2.79	3.79	0.19	0.7	0.07	0.4	28.15	30.02	0.38	2.18	0.55	0	0.74	0.83	0.77	2.6	1.93	7.11	3.62	6.25	4.46	3.97	5.68	4.71	2.31	2.41
ENSG00000064666	1265	CNN2	calponin 2 [Source:HGNC Symbol;Acc:HGNC:2156]	131.29	71.02	14.94	11.93	15.14	9.85	24.18	25.92	54.08	33.41	43.12	22.13	61.33	94.57	145.74	140.59	36.79	55.12	75.99	86.25	79.42	64.18	25.73	21.7	169.85	111.89	22.6	40.99	107.84	55.91	99.14	80.1	56.67	36.33	116.76	82.39	168.45	116.8	204.57	185.53	33.45	16.03	56.88	50.02	46.55	35.79
ENSG00000064687	10347	ABCA7	ATP binding cassette subfamily A member 7 [Source:HGNC Symbol;Acc:HGNC:37]	12.34	7.09	13.1	9.43	18.06	7.77	25.37	30.82	29.7	15.96	13.11	9.71	3.36	5.52	13.21	11.25	9.25	10.1	12.18	17.86	2.51	2.29	9.55	8.38	31.58	26.64	21.03	22.64	52.7	36.66	35.7	11.34	20.64	11.12	33.75	24.25	35.02	16.77	50.27	30.62	5.79	6.56	17.65	16.8	14.75	17.14
ENSG00000064692	9627	SNCAIP	synuclein alpha interacting protein [Source:HGNC Symbol;Acc:HGNC:11139]	0.08	0.08	0.04	0.03	0.05	0.05	0.43	0.66	0	0.1	0.22	0.14	0.33	0	1.3	0.04	0.25	0.54	0.02	0.03	0.48	0.64	0.46	0.61	1.28	1.93	23.13	28.83	0.53	0.8	1.82	2.1	0.54	0.78	2.24	1.91	0	0.24	0.13	1.01	3.61	1.48	0.68	0.44	1	1.16
ENSG00000064703	11218	DDX20	DEAD-box helicase 20 [Source:HGNC Symbol;Acc:HGNC:2743]	7.29	4.25	11.16	4.96	4.54	2.32	19.09	20.96	11.48	9.34	7.77	6.03	5.92	6.26	8.68	8.72	5.71	13.55	5.83	10.78	15.34	12.02	13.51	14.97	10.36	15.4	22.66	14.28	21.2	27.7	32.64	15.54	23.37	19.1	13.95	19.7	19.93	5.24	10.62	5.97	19.63	7.94	14.46	14.63	15.6	18.1
ENSG00000064726	53339	BTBD1	BTB domain containing 1 [Source:HGNC Symbol;Acc:HGNC:1120]	16.53	8.36	18.34	11.39	6.45	1.93	17.1	18.6	24.2	24.45	15.54	7.97	15.87	15.39	18.67	21.81	14.37	25	12.6	23.1	10.54	8.41	30.75	25.79	50.58	35.27	16.28	13.97	26.04	31.47	40.81	6.79	41.55	33.27	15.29	8.93	37.96	13.89	18.37	11.88	19.75	11.59	15.99	18.86	19.89	15.44
ENSG00000064763	55711	FAR2	fatty acyl-CoA reductase 2 [Source:HGNC Symbol;Acc:HGNC:25531]	4.02	1.38	1.94	2.23	1.76	0.29	2.89	5.16	3.07	2	5.08	2.1	5.49	5.6	3.96	4.32	1.29	1.82	1.27	2.96	2.66	3.7	5.72	1.69	2.75	3.85	32.89	46.71	6	6.85	20.16	0.04	2.9	3.01	3.83	9.65	7.53	3.45	4.42	4.4	6.69	5.02	4.86	4.25	6.32	5.3
ENSG00000064787	8537	BCAS1	breast carcinoma amplified sequence 1 [Source:HGNC Symbol;Acc:HGNC:974]	0.1	0.12	2.57	2.08	0.29	0.08	1.27	1.39	0.57	0.55	0.35	0.33	0.13	0.12	0.47	0.18	1.2	3.61	0.41	0.58	0.81	0.8	4.73	5.22	4.8	16.58	13.02	10.24	0.19	0.71	1.81	0.06	1.15	1.11	1.46	1.83	1.21	0.44	0.32	0.89	1.85	1.09	1.12	0.68	1.65	1.45
ENSG00000064835	5449	POU1F1	POU class 1 homeobox 1 [Source:HGNC Symbol;Acc:HGNC:9210]	0	0.09	0.08	0	0.11	0.02	0.19	0.13	0.17	0.28	0.1	0.12	0.05	0	0.22	0.03	0.08	0.18	0.22	0	0.09	0.2	0.06	0.6	0	0.37	5.46	2.28	0.84	0.44	0.24	0	0.04	0.14	0.2	0.58	1.45	0	0.48	0	0	0.24	0.04	0.03	0.22	0.11
ENSG00000064886	1117	CHI3L2	chitinase 3 like 2 [Source:HGNC Symbol;Acc:HGNC:1933]	2.67	1.21	1.23	0.57	2.06	0.96	7.33	10.15	19.07	16.17	2.21	1.06	5.46	2.32	1.67	0.92	1.35	2.2	1.47	2.33	6.65	4.57	6.74	2.92	4.07	1.74	17.42	14.27	0.45	4.03	3.74	2.44	22.77	23.54	1.65	4.7	8.36	0.65	5.35	2.09	14.52	7.02	11.29	8.07	5.15	7.31
ENSG00000064932	22904	SBNO2	strawberry notch homolog 2 [Source:HGNC Symbol;Acc:HGNC:29158]	16.87	14.97	12.37	13.03	12.18	6.98	16.35	18	23.59	21.94	13.61	12.31	10.43	18.71	12.9	19.62	11.09	20.08	11.7	14.68	15.17	17.71	20.9	17.16	38.71	44.18	12.66	8.5	58.29	34.81	48.88	60.65	22.42	15.7	27.89	19.05	49.76	48.22	35.31	46.65	12.98	7.43	21.07	25.02	15.53	18.85
ENSG00000064933	5378	PMS1	PMS1 homolog 1, mismatch repair system component [Source:HGNC Symbol;Acc:HGNC:9121]	7.68	4.71	9	5.38	3.18	0.59	4.02	3.16	9.88	14.21	2.69	3.52	8.52	7.56	6.19	6.41	4.84	6.94	4.14	11.59	8.91	6.41	4.92	9.68	7.95	8.26	6.73	18.32	5.5	10.76	8.29	4.59	7.82	8.47	8.59	4.65	11.11	12.07	7.64	7.19	6.79	5.82	4.66	5.46	4.88	3.68
ENSG00000064961	10362	HMG20B	high mobility group 20B [Source:HGNC Symbol;Acc:HGNC:5002]	26.99	18	24.17	15.73	22.51	18.85	18.03	22.29	40.15	40.55	21.31	15.22	6.61	9.93	23.31	28.93	17.25	38.64	7.69	13.22	25.8	27.03	24.86	27.65	44.47	47.11	21.47	17.56	65.62	57.12	52.99	107.24	19.4	14.11	27.03	23.72	48.43	32.95	48.55	48.46	22.45	16.49	15.88	20.87	16.5	16.38
ENSG00000064989	10203	CALCRL	calcitonin receptor like receptor [Source:HGNC Symbol;Acc:HGNC:16709]	1.81	0.26	0.11	0	0.18	0.01	1.36	1.14	0.01	0.36	1.45	0.52	0.01	0.03	0.51	0.2	1.14	0.45	0.05	0.23	1.02	2.13	0.66	0.35	0.66	0.86	5.08	2.43	0.07	2.7	1.69	0	0.42	0.7	4.39	1.66	3.6	1.66	7.09	2.67	3.78	1.9	1.26	0.76	3.52	2.34
ENSG00000064995	6882	TAF11	TATA-box binding protein associated factor 11 [Source:HGNC Symbol;Acc:HGNC:11544]	7.01	4.1	6.32	4.38	6.15	1.9	8.25	9.93	11.99	13.54	5.07	3.7	6.92	6.81	7.65	8.05	5.1	9.35	7.51	11.7	7.38	6.19	8.47	8.55	9.07	13.04	9.58	12.43	19.47	16.01	16.93	4.42	11.82	8.7	10.12	3.35	12.82	7.08	9.79	4.32	6.76	5.19	9.22	8	11.12	7.76
ENSG00000064999	23294	ANKS1A	ankyrin repeat and sterile alpha motif domain containing 1A [Source:HGNC Symbol;Acc:HGNC:20961]	5.59	3.98	3.93	2.69	4.06	1.77	4.28	5.28	7.81	7.75	3.9	3.11	3.27	3.45	5.01	5.64	3.47	5.52	5.97	7.24	5.36	3.94	4.2	3.99	5.12	16.54	12.44	13.44	7.72	9.92	10.16	7.97	7.56	5.5	5.08	4.4	9.2	5.13	4.86	7.54	5.24	3.19	3.75	4	5	3.78
ENSG00000065000	8943	AP3D1	adaptor related protein complex 3 subunit delta 1 [Source:HGNC Symbol;Acc:HGNC:568]	42.57	30.89	37.84	32.71	29.97	16.85	31.63	36.13	56.37	52.86	45.13	27.56	29.14	38.77	41.04	51.95	28.25	43.57	34.23	54.74	52.15	51.02	64.5	65.62	104.62	115.65	12.46	19.86	87.53	97.56	93.88	125.82	60.72	39.52	43.09	42.35	68.03	61.26	69.79	45.76	24.09	14.29	30.06	32.52	34.56	33.32
ENSG00000065029	7629	ZNF76	zinc finger protein 76 [Source:HGNC Symbol;Acc:HGNC:13149]	21.39	13.97	16.23	13.27	20	11.01	17.35	21.31	34.91	32.04	16.59	12.86	19.97	27.49	28.78	28.4	12.35	17.15	42.16	61.02	15.42	17.29	21.33	22.06	26.8	49.11	22.51	26.56	56.9	61.86	53.47	38.37	14.98	14.56	16.55	16.04	41.11	24.4	34.92	19.44	14.61	9.27	14.57	14.34	22.89	16.62
ENSG00000065054	9351	SLC9A3R2	SLC9A3 regulator 2 [Source:HGNC Symbol;Acc:HGNC:11076]	0.28	0.3	0.59	0.92	0.06	0.05	0.57	0.23	0.72	0.12	1.16	0.82	0.36	0.49	0.55	0.12	1.04	1.44	0	0	0.92	0.71	1.78	1.12	0.55	0	9.81	8.79	3.01	0.78	2.33	0	0.82	0.65	2.41	2.33	0.59	4.06	5.18	4.23	2.56	2.53	1.57	1.32	2.96	2.84
ENSG00000065057	4913	NTHL1	nth like DNA glycosylase 1 [Source:HGNC Symbol;Acc:HGNC:8028]	2.97	1.55	3.22	3.95	1.95	1.05	2.31	3.22	8.31	7.36	1.43	0.76	3.94	4.18	0.45	1.52	4.75	7.61	1.4	1.89	4.99	5.74	8.7	10.08	5.84	6.17	6.41	7.78	2.97	2.52	2.77	8.55	3.9	2.94	4.7	3.89	4.47	4.9	12.91	3.97	3.58	1.16	2.65	2.39	1.86	2.27
ENSG00000065060	54887	UHRF1BP1	UHRF1 binding protein 1 [Source:HGNC Symbol;Acc:HGNC:21216]	4.57	2.63	6.11	4.07	5.97	1.9	5.97	6.65	9.55	9.66	7.17	3.91	4.4	5.72	5.9	5.66	3.42	5.53	5.15	7.15	6.79	6	9.59	6.83	8.43	9.98	9.72	5.98	8.79	9.96	13.71	5.41	6.46	4.82	5.62	3.04	10.61	4.31	5.33	5.36	4.33	2.31	4.24	4.32	4.74	4.18
ENSG00000065135	2773	GNAI3	G protein subunit alpha i3 [Source:HGNC Symbol;Acc:HGNC:4387]	4.07	1.89	2.82	1.64	1.56	0.38	3.18	3.35	4.46	4.1	3.18	2.15	2.8	2.92	4.61	4.19	2.5	3.92	2.27	3.82	4.64	4.45	4.28	3.96	4.36	5.49	9.44	6.98	6.47	7.81	11.18	2.5	7.22	6.2	3.38	3.28	4.24	2.44	2.88	2.66	4.91	3.24	3.56	3.11	4.65	3.96
ENSG00000065150	3843	IPO5	importin 5 [Source:HGNC Symbol;Acc:HGNC:6402]	24.34	13.04	33.41	17.59	12.42	5.74	21.11	22.98	51.07	53.89	29.72	17.61	100.41	95.18	32.11	40.53	24.45	39.14	24.51	40.38	46.92	44.92	59.38	51.47	45.87	50.17	14.62	30.04	54.85	81.43	87.37	37.94	91.97	62.52	29.11	19.4	85.08	21.29	29.08	19.93	48.48	26.57	40.53	39.4	45.96	42.48
ENSG00000065154	4942	OAT	ornithine aminotransferase [Source:HGNC Symbol;Acc:HGNC:8091]	5.49	2.4	11.91	8.76	2.37	0.72	5.47	5.76	21.21	24.58	3.97	2.96	8.29	4.29	5.7	5.04	7.99	15.27	3.22	5.87	14.61	14.99	14.97	13.14	25.17	20.09	17.72	16.39	9.59	12.33	14.72	8.48	21.85	18.06	5.66	6.48	11.57	5.75	8.68	1.27	16.61	10.15	8.86	7.41	11.67	10.11
ENSG00000065183	10885	WDR3	WD repeat domain 3 [Source:HGNC Symbol;Acc:HGNC:12755]	5.49	2.73	8.86	5	3.48	1.79	5.03	5.36	12.32	11.6	7.51	4.07	9.17	6.08	7.89	5.36	7.32	16.85	5.49	5.7	11.63	9.37	14.65	13.02	12.98	13.93	6.21	3.29	15.43	13.39	13.59	5.89	9.55	10.33	4.8	3.99	16.85	3.42	5.96	5.92	8.23	8.09	8.12	5.8	12.69	6.04
ENSG00000065243	5586	PKN2	protein kinase N2 [Source:HGNC Symbol;Acc:HGNC:9406]	19.64	13.57	16.62	11.81	10.09	2.44	16.56	17.96	19.37	16.28	14.71	11.65	15	17.33	30.25	21.17	11.91	19	14.07	25.06	17.52	17.09	24.21	22.3	26.37	38.98	5.83	7.41	27.38	47.35	46.71	24.87	22.81	17.09	19.78	8.44	34.21	21.35	27.27	14.63	18.5	10.49	17.93	18.29	22.77	18.95
ENSG00000065268	57418	WDR18	WD repeat domain 18 [Source:HGNC Symbol;Acc:HGNC:17956]	9.2	8.07	8.46	6.44	5.74	5.12	7.31	9.38	18.16	24.99	5.62	5.08	9.95	12.74	14.47	17.72	14.34	18.66	11.43	8.2	14.6	13.93	17.29	9.44	48.3	42.14	3.37	15.11	36.44	31.06	32.25	36.91	11.85	15.28	10.67	9.3	37.65	24.35	21.28	23.64	4.98	5.01	10.1	17.2	14.66	14.07
ENSG00000065308	9697	TRAM2	translocation associated membrane protein 2 [Source:HGNC Symbol;Acc:HGNC:16855]	3.15	2.28	6.29	4.37	4.39	1.44	2.82	3.15	22.27	24.79	1.25	0.76	1.28	1.66	2.73	2.97	1.84	3.89	1.71	3.17	2.07	1.77	3.69	2.57	4.87	6.27	6.61	6.77	3.71	7.72	5.9	6.55	5.4	4.28	4.26	3.57	4.11	2.54	1.82	2.06	2.74	1.77	2.71	2.33	2.82	2.87
ENSG00000065320	9423	NTN1	netrin 1 [Source:HGNC Symbol;Acc:HGNC:8029]	0.2	0.24	0.32	0.31	1.1	0.6	4.95	5.88	0.78	0.34	0.25	0.23	0.19	0.21	0.47	0.19	0.52	0.36	0.06	0.12	0.18	0.26	0.43	0.4	11.32	9.82	16.27	16.54	1.06	0.61	1.12	0.24	0.56	0.66	4.3	4.11	1	0.53	1.62	1.48	0.5	0.94	0.58	0.42	0.48	1.64
ENSG00000065325	9340	GLP2R	glucagon like peptide 2 receptor [Source:HGNC Symbol;Acc:HGNC:4325]	0.06	0.03	0.07	0.05	0.15	0.07	0.5	0.77	0.16	0.11	0.3	0.15	0.08	0.09	0.47	0.03	0.13	0.13	0	0	0.35	0.23	0.62	0.25	0	0	19.81	17.23	0	0.4	0.81	0	0.42	0.41	1.49	1.58	0.48	0.08	0	0.54	0.94	1.4	1.21	0.31	0.66	1.27
ENSG00000065328	55388	MCM10	minichromosome maintenance 10 replication initiation factor [Source:HGNC Symbol;Acc:HGNC:18043]	0.21	0.14	0.87	0.31	0.73	0.12	3.55	2.85	4.65	3.18	0.93	1.41	5.83	6.49	0.77	1.5	2.92	4.51	0.2	0.45	5.97	7.15	1.31	2.06	1.63	2.46	29.34	7.85	1.49	2.07	2.46	0.03	5.78	6.06	2.13	2.3	6.88	2.45	1.3	3.85	7.53	2.86	4.59	5.74	2.7	2.29
ENSG00000065357	1606	DGKA	diacylglycerol kinase alpha [Source:HGNC Symbol;Acc:HGNC:2849]	60.91	18.82	28.45	13.52	24.43	6.9	29.02	30.51	13.28	20.12	21.67	14.15	23.99	20.11	32.66	24.82	21.19	23.56	41.47	43.19	31.68	22.99	35.8	46.99	51.73	24.33	61.38	70.21	82.32	76.92	117.27	124.91	51.73	43.1	49.23	39.73	73.05	35.59	52.68	41.2	33.95	13.63	37.87	29.55	36.45	28.38
ENSG00000065361	2065	ERBB3	erb-b2 receptor tyrosine kinase 3 [Source:HGNC Symbol;Acc:HGNC:3431]	0.29	0.09	0.82	0.4	0.13	0.06	1.1	3.51	0.52	0.34	0.9	1.93	0.5	0.36	0.44	0.07	0.89	0.15	0.71	0.08	3.1	2.21	1.48	3.6	2.81	0.46	52.29	39.92	3.81	6.56	10.16	1.01	2.28	1.94	7.7	9.14	0.93	1.18	0.57	1.09	2.78	1.93	0.99	0.63	5.53	4.48
ENSG00000065371	54763	ROPN1	rhophilin associated tail protein 1 [Source:HGNC Symbol;Acc:HGNC:17692]	0	0.28	0.13	0.05	0.13	0.01	1.2	2.12	0	0.13	0.26	0.51	0.2	0.21	0.51	0.03	0.33	0	0	0.03	1.46	1.56	1.64	0.65	0.23	0	31.7	21.22	2.77	2.48	3.72	0.32	0.72	0.67	4.06	5.15	0	0.15	0	1.4	2.08	2.57	2.83	0.73	1.44	3.22
ENSG00000065413	91526	ANKRD44	ankyrin repeat domain 44 [Source:HGNC Symbol;Acc:HGNC:25259]	145.01	95.59	89.36	62.02	55.39	18.45	76.72	77.79	109.75	74.31	76.64	75.84	89.18	143.64	156.42	174.16	46.35	93.59	118.93	194.83	88.91	87.88	95.8	80.3	133.86	227.34	37.95	28.91	154.39	250.55	162.98	112.23	104.14	117.37	114.94	90.05	279.15	153.79	179	132.74	113.2	79.71	74.56	102.86	166.01	153.92
ENSG00000065427	3735	KARS	lysyl-tRNA synthetase [Source:HGNC Symbol;Acc:HGNC:6215]	25.43	17.2	30.4	18.33	17.66	7.92	37.29	39.57	45.66	59.35	27.94	18.2	30.75	30.68	36.58	33.54	28.06	50.88	45.76	62.9	48.95	47.09	57.81	57.1	72.29	87.44	42.06	27.9	75.72	62.43	77.4	56.98	58.75	52.02	34.03	26.3	69.71	31.77	50.54	34.28	47.58	37.14	45.48	38.94	48.2	45.96
ENSG00000065457	23536	ADAT1	adenosine deaminase tRNA specific 1 [Source:HGNC Symbol;Acc:HGNC:228]	28.5	14.24	18.02	13.63	14.92	5.92	15.09	17.17	28.83	26.31	15.23	8.15	23.49	37.21	26.85	24.88	15.13	29.56	21.16	42.41	16.14	15.56	21.42	26.01	38.53	48.87	50.78	39.2	33.88	34.71	43.33	36	19.72	10.79	18.02	17.23	54.1	21.4	23.06	16.75	21.44	15.03	18.46	18.15	14.88	20.39
ENSG00000065485	10954	PDIA5	protein disulfide isomerase family A member 5 [Source:HGNC Symbol;Acc:HGNC:24811]	0.72	0.3	1.42	1.42	2.5	1.06	2.42	1.37	3.24	3.46	1.13	0.64	2.98	1.76	0.37	0.48	3.42	3.54	0.14	0.71	2.06	2.18	4.41	2.55	0.79	2.68	7.09	6.53	4.02	1.75	2.26	1.39	3.51	2.48	0.87	0.83	8.51	2.37	1.94	0.86	1.91	1.76	4.36	4.3	1.89	3.3
ENSG00000065491	55633	TBC1D22B	TBC1 domain family member 22B [Source:HGNC Symbol;Acc:HGNC:21602]	4.65	1.94	2.51	1.51	2.71	0.91	4.11	4.05	4.76	5.85	2.76	1.98	2.36	2.51	3.51	4.99	1.77	3.56	3.49	4.96	3.27	2.71	3.53	2.21	5.02	9.13	4.17	4.02	7.39	6.31	8.53	3.78	4.87	3.51	3.13	3.11	7.52	3.56	3.98	3.69	4.01	2.28	3.51	3.4	4.11	3.51
ENSG00000065518	4710	NDUFB4	NADH:ubiquinone oxidoreductase subunit B4 [Source:HGNC Symbol;Acc:HGNC:7699]	8.67	5.06	10.87	5.96	6.6	3.46	15.72	14.31	18.98	23.45	7.96	4.65	9.88	10.35	13.22	8.83	11.74	17.31	6.61	9.58	19.27	16.42	41.03	26.25	21.92	39.17	23.64	15.04	32.62	17.79	31.15	13.86	29.13	21.86	14.02	9.35	7.7	6.22	8.99	5.64	10.96	8.21	14.83	17.33	16.44	14.51
ENSG00000065526	23013	SPEN	spen family transcriptional repressor [Source:HGNC Symbol;Acc:HGNC:17575]	52.03	54.54	27.32	24.01	21.3	11.96	28.27	38.43	35.44	26.95	30.68	21.44	51.48	77.06	43.54	49.8	27.47	48.75	44.46	83.62	34.1	37.4	49	48.53	44.33	67.53	26.33	27.35	109.73	125.31	132.72	83.03	48.19	37.5	54.71	39.34	91.11	75.55	66.72	104.15	35.84	28.29	43.92	51.27	49.94	50.56
ENSG00000065534	4638	MYLK	myosin light chain kinase [Source:HGNC Symbol;Acc:HGNC:7590]	1.57	0.76	1.6	0.86	1.12	0.27	3.54	5.32	1.86	1.28	2.11	1.67	1.42	2.12	2.45	1.08	1.96	2.21	0.83	0.74	2.28	2.99	3.45	2.55	2.25	1.8	62.18	56.51	4.84	4.42	7.59	0.73	3.27	1.77	6.11	6.79	2.29	2.33	2.03	3.03	6.28	5.06	4.47	2.01	4.69	5.53
ENSG00000065548	55854	ZC3H15	zinc finger CCCH-type containing 15 [Source:HGNC Symbol;Acc:HGNC:29528]	49.06	23.43	45.62	26.48	26.84	13.03	71.1	61.86	56.79	69.64	49.07	33.41	45.95	41.13	87.14	68.21	36.38	64.78	49.4	74.16	88.48	79.6	66.1	69.67	142.86	120.37	19.93	4.68	68.85	116.8	110.77	43.05	103.21	88.88	41.49	35.92	79.12	41.02	37.32	35.05	66.08	52.55	68.07	64.1	70.15	64.76
ENSG00000065559	6416	MAP2K4	mitogen-activated protein kinase kinase 4 [Source:HGNC Symbol;Acc:HGNC:6844]	10.77	7.18	12.52	8.66	5.33	2.07	10.39	10.21	12.78	13.79	7.49	3.76	5.64	5.51	15.63	15.95	9.14	10.68	9.15	6.4	5.97	4.78	13.68	13.89	19.35	18.32	8.1	12.54	12.13	21.42	27.09	4.94	16.62	14.9	14.96	10.83	35.11	5.43	11.61	6.04	18.15	11.15	9.4	11.1	14.61	9.49
ENSG00000065600	55248	PACC1	proton activated chloride channel 1 [Source:HGNC Symbol;Acc:HGNC:25593]	7.49	4.64	10.66	5.94	4.41	1.57	5.38	7.17	15.29	13.28	3.01	2.27	4.06	6.16	5.75	5.57	9.9	14.55	4.51	7.64	7.53	4.81	11.84	14.08	15.42	20.44	3.84	4.3	12.88	7.97	16.03	5.37	10.35	5.88	5.77	5.47	11.16	6.68	6.81	9.07	6.03	4.35	4.29	5.22	5.91	6.23
ENSG00000065609	9892	SNAP91	synaptosome associated protein 91 [Source:HGNC Symbol;Acc:HGNC:14986]	0	0.02	0.07	0.01	0	0.09	0.24	0.12	0.02	0	0.03	0.01	0.01	0	0.04	0	0.01	0	0	0.03	0.05	0.09	0.07	0.13	0	0.02	2.97	5.09	0	0	0.21	0	0.11	0.45	0.26	0.99	0	0.27	0.45	0.12	1.27	0.38	0.33	0.17	0.2	0.81
ENSG00000065613	9748	SLK	STE20 like kinase [Source:HGNC Symbol;Acc:HGNC:11088]	7.74	3.25	11.22	5.75	4.35	0.69	7.47	10.55	21.03	23.92	12	5.76	16.78	16.29	16.91	11.52	10.65	17.49	3.14	9.42	6.93	9.91	17.94	17.04	30.96	20.45	6.29	4.67	24.64	27.18	25.44	14.27	19.5	9.57	7.02	4.56	41.86	18.19	10.69	10.86	23.84	11.76	14.45	12.28	18.26	17.35
ENSG00000065615	51167	CYB5R4	cytochrome b5 reductase 4 [Source:HGNC Symbol;Acc:HGNC:20147]	39.77	19.7	27.05	16.23	7.94	2.72	12.72	15.32	53.49	51.68	24.36	20.26	27.02	24.4	35.25	43.64	11.75	23.88	31.11	43.26	27.18	29.62	13.53	18.69	42.85	56.62	9.18	7.65	44.77	51.89	68.22	24.44	40.47	35.92	34.84	15.15	48.74	23.31	19.6	22.91	27.72	30.01	20.76	20.97	26.95	25.83
ENSG00000065618	1308	COL17A1	collagen type XVII alpha 1 chain [Source:HGNC Symbol;Acc:HGNC:2194]	0.69	0.31	0.28	0.26	0.12	0.05	0.38	0.6	0.08	0.57	0.16	0.31	0.24	0.45	0.98	0.31	0.42	0.73	0.42	0.34	0.26	0.54	0.18	0.45	0.25	1.07	13.42	11.51	0.66	1.37	2.04	0	0.7	0.68	1.51	1.56	0.81	0.22	0.19	0.34	3.59	1.79	1.18	0.54	0.48	1.93
ENSG00000065621	119391	GSTO2	glutathione S-transferase omega 2 [Source:HGNC Symbol;Acc:HGNC:23064]	0.44	0.06	0.29	0.17	0.11	0.02	0.58	0.73	0.39	0.39	0.48	0.22	0.42	0.1	0.61	0.07	0.43	0.76	0.08	0.16	0.42	0.44	0.75	1.22	1.07	0.33	21.59	18.29	0.8	1.88	2.42	0	1.16	1.06	3	2.76	1.85	0.57	0.2	1.72	2.31	0.92	1.23	0.5	1.54	1.76
ENSG00000065665	55176	SEC61A2	SEC61 translocon alpha 2 subunit [Source:HGNC Symbol;Acc:HGNC:17702]	6.35	5.11	5.65	6.05	2.14	0.49	3.85	4.52	7.65	6.01	3.15	4.58	3.92	5.74	3.18	4.32	5.43	6.28	2.67	4.09	8.21	8.42	6.14	8.46	6.11	9.95	5.87	17.01	4.61	13.09	11.54	17.21	11.82	7.87	7.76	5.88	18.98	4.67	5.6	6.05	7.7	8.66	10.63	8.95	7.92	11.25
ENSG00000065675	5588	PRKCQ	protein kinase C theta [Source:HGNC Symbol;Acc:HGNC:9410]	0.65	0.37	0.43	0.42	0.3	0.2	2.48	2.88	0.17	0.4	0.31	0.2	0	0	0.71	0.59	0.42	0.99	0.13	0.36	0.59	0.84	0.81	0.67	3.48	3.7	3.02	5.57	0.52	0.34	0.71	0	1.24	1.25	0.86	0.86	1.27	0.41	0.76	1.57	1.08	0.3	2.68	2.83	1.3	1.72
ENSG00000065717	7089	TLE2	TLE family member 2, transcriptional corepressor [Source:HGNC Symbol;Acc:HGNC:11838]	0.44	0.02	0.31	0.21	0.17	0.12	0.04	0.35	0	0.09	0.39	0.05	0.05	1.27	0	0	0.25	0.09	0.04	0.13	0.79	0.48	0.31	0	0.1	0	29.18	15.62	0.32	2.2	0.31	0	0.93	0	0.19	0.47	0	0.11	1.52	0.6	1.42	0	0.97	0.72	0.5	1.12
ENSG00000065802	51665	ASB1	ankyrin repeat and SOCS box containing 1 [Source:HGNC Symbol;Acc:HGNC:16011]	15.33	6.41	12.72	9.46	5.49	1.55	7.56	10.2	11.63	15.09	9.51	8.41	9.12	10.29	11.36	12.83	11.52	10.55	12.73	10.82	17.89	16.44	15.44	16.56	12.56	20.69	42.69	35.68	10.96	17.67	32.26	29.68	17.81	11.41	17.75	9.4	25.83	13.65	11.21	10.76	10.15	7.14	10.12	11.82	9.38	9.08
ENSG00000065809	83641	FAM107B	family with sequence similarity 107 member B [Source:HGNC Symbol;Acc:HGNC:23726]	305.12	66.2	268.3	122.54	145.57	37.63	257.25	232.88	367.35	273.25	184.67	75.71	404.47	242.72	204.11	96.13	278.59	308.1	126.99	152.65	181.24	146.92	344.39	254.43	337.65	240.31	42.81	49	555.02	344.58	672.3	110.45	272.05	212.04	183.27	103.29	832.71	203.69	307.82	104.08	318.37	140.75	398.81	273.62	466.63	216.77
ENSG00000065833	4199	ME1	malic enzyme 1 [Source:HGNC Symbol;Acc:HGNC:6983]	0	0	0	0	0	0	0.07	0.11	0	0	0	0.04	0	0	0	0.05	0.02	0.04	0	0	0.16	0.03	0.07	0.1	0.31	0	4.34	0.18	0.14	0.35	0.16	0	0.05	0.18	0.04	0.37	0	0	0.95	0.32	0.26	0.1	0.11	0.05	0.34	0.36
ENSG00000065882	23216	TBC1D1	TBC1 domain family member 1 [Source:HGNC Symbol;Acc:HGNC:11578]	65.92	61.43	25.51	19.5	40.21	23.02	34.69	42.85	24.78	25.08	22.08	23.46	42.73	52.11	38.64	59.93	19.52	49.11	53.83	107.68	51.41	62.26	45.59	51.32	58.97	144.76	40.89	55.39	89.19	111.65	87.43	71.2	132.51	106.35	56.8	46.53	127.6	79.32	72.28	104.98	40.48	48.44	56.59	72.71	70.06	77.91
ENSG00000065883	8621	CDK13	cyclin dependent kinase 13 [Source:HGNC Symbol;Acc:HGNC:1733]	97.95	40.22	55.85	37.54	39.64	9.48	61.77	60.2	60.54	57.44	56.19	38.11	54.96	61.45	94.06	61.21	36.43	53.04	107	125.96	77.5	62.06	70.59	63.2	149.21	121.58	64.89	51.25	85.81	96.38	124.23	39.03	68.07	57.38	40.95	35.6	142.9	73.53	96.1	46.94	52.63	33.25	46.47	39.6	72.67	44.41
ENSG00000065911	10797	MTHFD2	methylenetetrahydrofolate dehydrogenase (NADP+ dependent) 2, methenyltetrahydrofolate cyclohydrolase [Source:HGNC Symbol;Acc:HGNC:7434]	21.37	12.73	29.82	15.62	9.74	3.32	25.51	29.13	40.43	42.3	16.61	8.93	31.48	33.95	45.15	44.4	32.89	52.54	11.16	26.12	66.92	62.65	58.89	53.39	143.14	174.16	13.47	11.19	80.91	109.81	96.05	59.55	55.59	54.01	32.89	21.09	43.68	19.98	31.97	19.77	25.06	26.83	40.31	45.01	44.28	50.55
ENSG00000065923	84679	SLC9A7	solute carrier family 9 member A7 [Source:HGNC Symbol;Acc:HGNC:17123]	36.87	30.4	31.57	20.76	4.26	2.79	6.81	9.49	35.57	33.7	13.81	21.96	10.89	26.51	30.78	62.99	34.39	80.85	4.02	7.56	18.31	25.33	59.84	79.33	175.39	291.87	7.17	12.53	12.39	21.22	12.63	14.94	27.97	26.36	5.04	5.45	39.17	33.51	40.56	32.62	14.03	23.69	14.29	31.47	20.99	39.27
ENSG00000065970	55810	FOXJ2	forkhead box J2 [Source:HGNC Symbol;Acc:HGNC:24818]	6.65	3.75	3.4	2.62	4.56	1.68	4.46	5.5	6.3	6.51	4.63	2.14	3.66	5.08	5.46	5.81	3.98	7.84	3.45	4.53	5.71	5.77	9.89	6.8	5.04	4.79	10.86	7.61	12.21	10.11	12.62	7.31	2.99	1.97	6.46	6.64	13.61	8.58	7.97	7.75	6.64	2.71	5.92	5.2	7.7	5.45
ENSG00000065978	4904	YBX1	Y-box binding protein 1 [Source:HGNC Symbol;Acc:HGNC:8014]	188.58	103.44	280.05	130.41	113.42	55.47	296.13	333.57	456.79	495.21	263.68	153.98	281.15	239.94	410.15	357.9	236.56	410.7	138.3	213.37	518.34	473.11	515.09	522.21	582	573.63	32.01	33.64	774.66	645.56	651.9	465.57	655.59	541.69	204.6	175.56	435.78	187.56	270.3	163.78	330.89	174.66	351.87	337.84	388.73	326.6
ENSG00000065989	5141	PDE4A	phosphodiesterase 4A [Source:HGNC Symbol;Acc:HGNC:8780]	0.4	0.19	1.08	1.23	0.29	0.18	1.33	1.18	1.14	0.97	1.08	0.52	0.89	1.45	1.35	1.87	1.82	2.2	0.44	0.27	9.84	6.07	2.29	1.48	1.26	1.68	7.5	10.31	24.71	11	34.03	9.77	9.77	5.26	8.14	4.15	10.03	5.23	9.33	5.33	6.77	2.02	9.45	4.49	10.48	4.66
ENSG00000066027	5525	PPP2R5A	protein phosphatase 2 regulatory subunit B'alpha [Source:HGNC Symbol;Acc:HGNC:9309]	11.11	7.15	12.69	9.38	9.58	2.97	9.66	8.79	18.91	17.99	9.04	5.63	7.89	9.17	14.07	12.85	10.58	16.61	5.71	12.03	10.27	9.74	19.59	18.07	20.08	20.76	8.73	18.2	16.6	15.79	25.19	6.08	18.01	11.97	8.29	9.07	21.73	10.57	10.39	7.57	13.06	6.16	10.75	8.97	12.26	8.57
ENSG00000066032	1496	CTNNA2	catenin alpha 2 [Source:HGNC Symbol;Acc:HGNC:2510]	0.04	0.08	0.04	0	0.12	0.02	0.41	0.15	0	0.08	0.05	0.19	0	0.04	0.13	0.51	0	0	0	0	0.14	0.19	0.03	0	0	0	4.24	1.77	0.07	0.27	0.18	0	0.6	0.28	0.39	2.29	0	0	0	0.04	2.43	1.59	0.58	0.04	0.17	0.33
ENSG00000066044	1994	ELAVL1	ELAV like RNA binding protein 1 [Source:HGNC Symbol;Acc:HGNC:3312]	20.18	10.72	28.01	13.53	12.28	5.39	17.41	20.38	35.29	34.85	16.84	9.98	20.53	23.39	27.28	24.2	18.72	33.95	11.61	22.18	31.11	30.89	46.38	43.71	52.54	61.65	12.05	9.71	49.21	51.73	59.58	31.49	52.27	36.44	21.38	14.32	43.1	23.24	28.47	19.55	15.3	8.88	20.87	22.94	26.7	23.37
ENSG00000066056	7075	TIE1	tyrosine kinase with immunoglobulin like and EGF like domains 1 [Source:HGNC Symbol;Acc:HGNC:11809]	0.09	0.26	0.48	0.91	0.77	0.05	2.14	0.93	0.81	0.42	0.24	0.19	0.32	0.58	0.31	0.07	0.16	0	0	0	1.03	1.04	3.63	0.9	0.19	0.07	31.59	24.56	0.98	0.79	2.5	0	1.73	1.2	1.83	3.75	0	0.34	1.81	1.17	3.39	1.91	4.03	1.12	2.73	2.85
ENSG00000066084	57609	DIP2B	disco interacting protein 2 homolog B [Source:HGNC Symbol;Acc:HGNC:29284]	6.29	7.21	4.89	4.32	3.1	1.22	6.32	8.43	11.01	9.14	7.85	8.16	3.08	9.93	5.36	13	5.04	11.09	5.11	10.85	5.78	7.99	8.89	7.6	11.65	21.8	12.46	9.38	25.44	51.13	29.65	19.8	10.1	6.64	13.6	11.16	33.02	18.58	12.33	16.1	15.1	13.48	14.2	21.48	12.31	18.75
ENSG00000066117	6602	SMARCD1	SWI/SNF related, matrix associated, actin dependent regulator of chromatin, subfamily d, member 1 [Source:HGNC Symbol;Acc:HGNC:11106]	42.73	27.82	43.92	34.99	21.36	16.72	27.19	35.24	59.69	52.97	22.29	19.89	24.19	47.68	52	51.72	25.48	47.79	34.78	59.46	40.26	40.64	71.54	58.42	59.13	62.57	8.19	18.77	131.18	157.86	147.98	93.12	76.81	46.83	36.84	33.63	50.67	40.69	48.62	53.8	26.96	12.21	28.06	36.02	29.26	34.99
ENSG00000066135	9682	KDM4A	lysine demethylase 4A [Source:HGNC Symbol;Acc:HGNC:22978]	13.99	7.97	9.92	6.89	5.56	2.32	6.65	7.36	14.3	12.28	8.84	3.93	5.55	7.93	7.91	11.84	7.46	10.24	9.08	10.8	12.88	10.68	16.03	14.69	11.14	16.27	33.97	10.27	17.49	23.64	24.61	22.4	13.37	12.14	9.23	13.28	16.71	13.78	16.76	8.21	8.79	7.07	9.04	10.38	8.87	8.5
ENSG00000066136	4802	NFYC	nuclear transcription factor Y subunit gamma [Source:HGNC Symbol;Acc:HGNC:7806]	32.56	21.57	28.68	18.43	12.08	6.63	21.96	26.31	30.84	28.72	19.62	11.55	26.85	29.6	41.51	33.47	20.83	33.72	22.17	36.81	34.84	35.15	35.42	31.71	56.22	70.57	31.98	24.69	103.15	87.58	87.86	62.77	47.43	31.29	36.61	29.14	70.41	38.16	45.02	42.29	37.15	26.28	36.49	39.91	35.4	35.57
ENSG00000066185	84217	ZMYND12	zinc finger MYND-type containing 12 [Source:HGNC Symbol;Acc:HGNC:21192]	0.09	0	0.17	0.43	0.11	0.03	0.28	0.38	0.13	0.09	0.13	0	0.29	0.03	0	0	0.23	0.33	0	0	0.12	0.64	0.62	0.25	0.75	0.44	3.4	3.09	0	0.53	1.03	0	0.16	0.05	1.74	0.68	0	0	0	0	0.76	0.16	0.44	0.03	0.49	0.06
ENSG00000066230	6550	SLC9A3	solute carrier family 9 member A3 [Source:HGNC Symbol;Acc:HGNC:11073]	0.77	1	0.7	1.13	0.42	0.3	0.59	0.53	2.18	2.36	0.6	0.83	0.89	1.33	0.26	0.69	0.41	1.19	0.44	1.1	1.03	1.46	1.36	1.64	2.62	4.69	4.05	2.67	1.6	2.48	1.64	2.17	1.17	0.78	1.84	1.34	1.15	1.17	0.73	1.69	0.32	0.66	0.68	1.09	0.91	1.08
ENSG00000066248	25791	NGEF	neuronal guanine nucleotide exchange factor [Source:HGNC Symbol;Acc:HGNC:7807]	0	1.76	0.32	0.97	0.33	0.82	0.56	1.9	0.07	0.05	0.05	0.04	0.9	4.05	0.14	0.09	0.03	0.26	0	0.1	0.7	1.33	0.44	0.41	0.53	4.16	4.77	6.39	0.12	0.7	0.5	0	0.69	0.38	1.3	1	0	0.86	0	1.03	0.74	1.88	0.42	0.29	0.75	0.88
ENSG00000066279	259266	ASPM	abnormal spindle microtubule assembly [Source:HGNC Symbol;Acc:HGNC:19048]	1.4	1.09	5.07	2.93	0.79	0.14	1.26	1.35	25.64	19.46	0.82	0.8	1.75	1.68	1.77	1.91	3.1	4.27	1.28	3.51	4.23	4.34	4.98	4.78	4.74	10.73	5.71	3.39	6.07	12.4	10.13	3.72	5.91	4.61	0.72	1.1	7.17	4.34	5.24	2.86	1.15	0.64	4.29	4.32	3.45	2.15
ENSG00000066294	8832	CD84	CD84 molecule [Source:HGNC Symbol;Acc:HGNC:1704]	8.27	17.67	24.49	23.68	7.61	4.89	11.26	16.91	57.68	58.94	10.88	13.54	3.6	11.17	18.78	50.43	14.52	42.15	4.19	40.72	15.94	27.36	35.55	43.69	40.85	129.65	26.01	32.32	38.27	87.17	50.9	30.58	40.48	40.29	24.07	27.85	36.83	16.78	21.95	36.6	12.73	17.32	24.68	38.83	18.56	24.35
ENSG00000066322	64834	ELOVL1	ELOVL fatty acid elongase 1 [Source:HGNC Symbol;Acc:HGNC:14418]	16.31	11.1	12.95	8.3	8.65	5.33	12.76	12.45	15.2	19.26	13.81	6.68	10.82	11.73	12.75	16.07	9.8	16.92	13.1	16.72	17.22	14.85	30.77	21.8	42.23	37.8	23.53	18.11	41.02	37.22	45.71	37.9	24.56	22.82	18.01	14.58	19.94	13.79	22.59	8.12	11.14	8.27	9.44	11.37	15.1	12.29
ENSG00000066336	6688	SPI1	Spi-1 proto-oncogene [Source:HGNC Symbol;Acc:HGNC:11241]	81.88	39.3	55.5	39.8	41.27	28.03	32.59	36.7	77.24	59.21	41.19	23.68	51.92	52.31	78.39	64.95	46.2	58.06	53.64	42.75	74.78	62.21	95.66	61.73	224.19	127.12	17.99	21.21	163.2	94.75	156.79	96.96	54.98	43.02	105.73	72.61	136.64	88.85	185.45	139.82	36.69	16.14	41.82	38.45	50.4	37.24
ENSG00000066379	30834	ZNRD1	zinc ribbon domain containing 1 [Source:HGNC Symbol;Acc:HGNC:13182]	11.03	6.76	17.27	7.56	9.23	5.97	24.05	27.59	28.15	34.69	7.81	5.1	6.71	3.91	11.44	10.48	10.59	15.22	15.14	26.99	21.7	20.19	33.46	24.59	26.45	27.21	17.04	9.96	46.84	28.79	30.33	28.46	29.7	24.15	22.95	17.2	16.4	9.71	20.07	10.97	24.47	13.42	21.97	19.96	17.2	18.06
ENSG00000066382	744	MPPED2	metallophosphoesterase domain containing 2 [Source:HGNC Symbol;Acc:HGNC:1180]	0.01	0.03	0.15	0.12	0.19	0.18	1.16	1.6	0.1	0.05	0.44	0.49	0.06	0.18	0.95	0.04	0.1	0.05	0.03	0.02	1.3	1.41	1.49	0.27	0.79	0.02	18.76	11.2	0.98	0.92	3.28	0	0.44	0.57	2.43	4.77	5.77	1.12	0.04	0.86	3.31	3.16	2.29	0.53	1.53	1.87
ENSG00000066405	51208	CLDN18	claudin 18 [Source:HGNC Symbol;Acc:HGNC:2039]	0	0.02	0.04	0.05	0.05	0.04	0.73	1.22	0.03	0.06	0.14	0.15	0.08	0.06	0.31	0.02	0.16	0.04	0	0.02	0.51	0.82	0.77	0.21	0.11	0.26	11.37	8.33	0.53	0.61	1.32	0	0.42	0.62	1.94	2.02	0.13	0.26	0	1.16	1.66	1.73	0.9	0.49	1.96	1.52
ENSG00000066422	27107	ZBTB11	zinc finger and BTB domain containing 11 [Source:HGNC Symbol;Acc:HGNC:16740]	17.89	9.02	14.58	10.12	7.43	2.05	16.5	19.33	14.07	12.08	13.02	8.63	8.45	9.59	13.88	14.9	9.29	15.8	9.73	13.62	16.34	13.8	19.95	17.77	24.65	43.37	12.74	17.05	28.62	34.62	38.03	9.49	24.96	19.46	14.72	12.85	32.58	14.98	19.03	10.71	20.27	11.62	18.07	17.3	18.43	14.98
ENSG00000066427	4287	ATXN3	ataxin 3 [Source:HGNC Symbol;Acc:HGNC:7106]	32.84	16.4	24.44	13.94	11.62	2.74	18.49	17.42	38.63	44.35	32	19.64	7.68	9.25	42.47	40.25	20.74	28.48	36	41.28	23.18	20.47	59.67	43.88	50.89	54.4	20.05	6.91	36.75	56.2	79.21	19.25	34.1	24.98	27.86	16.76	47.01	19.72	55.07	19.01	42.93	24.29	21.13	22.81	33.62	25.09
ENSG00000066455	9950	GOLGA5	golgin A5 [Source:HGNC Symbol;Acc:HGNC:4428]	10.36	5.07	11.23	6.37	7.5	2.4	8.8	11.28	12.3	14.36	8.88	6.23	3.95	5.1	15.2	11.22	7.32	11.71	8.41	13.89	11.3	10.22	13.31	10.04	24.74	26.55	9.22	3.4	17.75	18.81	27.54	6.54	13.53	11.25	5.8	5.93	18.31	7.84	9.82	8.06	7.47	9.81	9.38	10.43	15.04	11.17
ENSG00000066468	2263	FGFR2	fibroblast growth factor receptor 2 [Source:HGNC Symbol;Acc:HGNC:3689]	0	0.42	0.32	0.06	0.26	0.1	1.32	1.35	1.03	0.88	0.44	0.83	0.18	0.08	0.54	0.23	0.62	0.39	0	0	1.62	1.62	0.59	1.02	0.04	0.1	52.74	38.68	0.11	1.76	2.94	0	1.95	1.61	6.59	9.86	0.46	0	0.32	2.32	6	4.84	3.48	1.53	2.49	4.73
ENSG00000066557	55631	LRRC40	leucine rich repeat containing 40 [Source:HGNC Symbol;Acc:HGNC:26004]	3.59	1.76	4.64	2.32	1.77	0.48	3.57	3.74	4.77	5.22	3.84	2.34	3.37	4.55	7.53	4.94	3.78	5.93	2.96	3.91	6.12	5.94	6.62	6.65	6.77	8.33	4.23	2.17	5.26	6.57	11.1	0.89	8.65	5.96	3.23	2.98	6.65	2.8	2.86	1.21	5.28	4.77	4.86	3.9	4.97	4.52
ENSG00000066583	51015	ISOC1	isochorismatase domain containing 1 [Source:HGNC Symbol;Acc:HGNC:24254]	3.29	1.65	4.95	1.94	1.76	0.74	2.41	2.46	10.02	11.66	2.55	1.25	6.46	5.74	3	2.53	4.72	6.67	2.17	2.6	4.06	3.8	5.13	5.52	5.02	4.59	4.34	6.65	4.77	3.86	9.44	5.73	6.32	5.92	1.7	2.29	5.72	2.46	4.22	3.86	3.72	2.06	2.6	2.6	4.72	3.52
ENSG00000066629	2009	EML1	EMAP like 1 [Source:HGNC Symbol;Acc:HGNC:3330]	0	0.1	0.7	0.38	0.05	0.05	0.95	1.36	0.24	0.26	0.08	0.13	0.08	0.1	0.5	0.05	0.18	0.05	0	0.02	1.1	0.77	1.05	0.28	0.86	10.79	32.48	11.54	0.12	0.89	2.31	0	0.64	0.72	2.55	1.99	0.81	0.39	2.64	0.15	3.96	1.39	0.93	0.43	1.59	0.85
ENSG00000066651	60487	TRMT11	tRNA methyltransferase 11 homolog [Source:HGNC Symbol;Acc:HGNC:21080]	10.04	4.13	6.44	3.27	1.72	0.43	4.59	3.63	16.13	14.31	6.71	4.39	10.95	14.54	14.68	13.34	4.67	4.1	4.63	9.87	9.48	11	10.04	15.94	10.7	7.63	29.15	52.59	16.66	12.21	25.04	11.15	12.88	7.74	14.13	6.27	9.68	12.63	5.69	4.72	14.22	10.69	8.92	5.85	7.87	8.45
ENSG00000066654	55623	THUMPD1	THUMP domain containing 1 [Source:HGNC Symbol;Acc:HGNC:23807]	29.52	14.91	30.04	17.94	13.47	4.78	25.04	30.11	38.89	34.07	27.09	17.52	22.05	24.23	23.88	31.75	21.33	35.16	17.33	28.7	27.03	22.48	49.42	45.51	61.6	53.09	21.7	9.15	56.83	66.9	83.09	8.76	49.45	41.99	25.12	19.27	79.15	28.14	26.34	16.92	43.12	21.46	35.37	31.54	31.77	31.42
ENSG00000066697	91283	MSANTD3	Myb/SANT DNA binding domain containing 3 [Source:HGNC Symbol;Acc:HGNC:23370]	7.24	2.38	11.48	4.67	4.18	1.07	4.85	5.48	11.96	14.65	4.38	1.66	10.02	9.38	3.14	2.27	6.62	10.36	0.98	2.66	15.36	13.95	19.21	16.57	22.7	15.98	19.69	11.42	13.81	11.37	16.21	8.65	11.13	8.38	5.08	3.73	10.64	5.62	8.48	4.4	6.51	4.25	5.04	4.04	7.52	4.52
ENSG00000066735	26153	KIF26A	kinesin family member 26A [Source:HGNC Symbol;Acc:HGNC:20226]	0.01	0	0	0	0.02	0	0.07	0.03	0.05	0	0.04	0.05	0.01	0.01	0.02	0.01	0.03	0.02	0	0.01	0.03	0.03	0.09	0.09	0.03	0.01	4.5	1.77	0.15	0.23	0.17	0	0.12	0.17	0.18	0.48	0	0.09	0.08	0.22	0.18	0.05	0.04	0.06	0.03	0.06
ENSG00000066739	55102	ATG2B	autophagy related 2B [Source:HGNC Symbol;Acc:HGNC:20187]	10.53	4.97	8.63	4.7	4.64	0.76	8.45	9.65	11.65	11.49	6.97	4.51	2.89	4.82	5.87	9.49	5.75	8.31	4.39	12.26	8.3	7.35	14	11.55	14.59	18.23	7.96	6.77	17.05	10.47	16.3	2.62	8.62	5.29	8.87	3.55	19.91	13.44	11.12	7.67	12.98	2.64	10.08	12.82	14.24	10.68
ENSG00000066777	10565	ARFGEF1	ADP ribosylation factor guanine nucleotide exchange factor 1 [Source:HGNC Symbol;Acc:HGNC:15772]	43.69	24.02	31.85	20.72	15.11	3.84	21.97	28.34	37.05	34.1	19.18	13.07	18.22	19.86	52.99	53	31.56	45.48	33.16	40.66	28.88	24.98	49.86	44.34	108.03	130.11	12.38	10.52	49.9	69.15	81.87	18.65	38.03	27.71	32.28	16.47	72.13	27.9	36.8	18.53	21.03	14.93	29.74	29.37	29.21	23.49
ENSG00000066813	348158	ACSM2B	acyl-CoA synthetase medium chain family member 2B [Source:HGNC Symbol;Acc:HGNC:30931]	0.07	0.36	0.24	0.28	0.2	0.06	2.26	2.52	0.09	0.13	0.36	0.22	0.13	0.02	0.27	0.38	0.41	0.03	0	0	1.2	1.48	1.2	0.43	0.73	0.13	27.52	26.15	0.44	1.45	3.31	0.42	1	1.25	5.55	8.46	0	0	0	1.27	7.8	3.75	3.05	1.95	3.26	4.93
ENSG00000066827	57623	ZFAT	zinc finger and AT-hook domain containing [Source:HGNC Symbol;Acc:HGNC:19899]	15.76	6.63	25.02	16.29	20.98	9.34	20.2	20.2	31.57	29.42	8.53	7.63	7.18	10	35.06	20.4	19.51	18.49	11.65	19.24	12.15	12.68	24.63	16.84	34.88	36.14	53.9	25.93	28.39	26.66	24.77	41.88	25.87	13.95	17.74	17.46	44.83	14.79	14.83	22.07	12.28	10.36	15.7	10.8	9.79	14.4
ENSG00000066855	9650	MTFR1	mitochondrial fission regulator 1 [Source:HGNC Symbol;Acc:HGNC:29510]	19.7	9.99	13.98	11.93	6.92	0.97	9.85	10.16	17.35	21.15	11.16	13	14.95	18.67	13.24	19.05	21.18	30.78	7.83	19.26	11.11	12.22	13.71	21.03	16.47	32.24	39.19	17.52	19.87	27.36	25.94	8.51	11.5	11.05	10.1	6.54	16.69	17.07	30.24	29.7	7.61	25.17	13.09	25.07	18.76	23.23
ENSG00000066923	10734	STAG3	stromal antigen 3 [Source:HGNC Symbol;Acc:HGNC:11356]	20.07	7.99	9.36	7.15	8.78	3.76	23.19	20.79	16.92	14.01	21.66	14.26	12.31	12.97	40.12	22.25	6.47	7.67	13.89	16.11	42.65	36.45	18.24	15.28	76.23	58.21	49.66	102.59	15.65	17.36	26.45	15.76	34.46	34.86	35.64	29.35	18.8	6.74	18.22	10.82	12.21	4.88	12.32	9.61	8.88	11.79
ENSG00000066926	2235	FECH	ferrochelatase [Source:HGNC Symbol;Acc:HGNC:3647]	4.26	2.04	6.5	4.24	2.65	0.81	3.39	5.29	14.31	10.66	2.4	1.6	3.4	1.85	8.56	6.42	4.81	4.56	1.48	3.51	3.59	4.39	8.4	6.25	15.66	9.53	22.67	14.87	7.33	11.29	10.6	4.46	7.87	5.28	11.21	6.69	7.44	4	2.4	4.74	9.02	4.18	3.58	2.08	4.39	4.51
ENSG00000066933	4649	MYO9A	myosin IXA [Source:HGNC Symbol;Acc:HGNC:7608]	43.58	21.59	23.51	22.75	18.11	3.62	19.85	23.16	29.82	24.88	20.48	15.32	20.19	25.03	44.14	43.77	16.36	29.47	34.57	37.49	20.46	18.56	36.9	34.04	70.09	80	43.51	30.22	55.43	54.25	78.25	14.52	24.93	22.32	35.17	24.52	62.92	19.47	27.41	30.99	35.01	15.57	18.27	21.4	23.66	24.19
ENSG00000067048	8653	DDX3Y	DEAD-box helicase 3 Y-linked [Source:HGNC Symbol;Acc:HGNC:2699]	0.02	0	46.09	29.25	0.03	0	0.02	0.07	0	0	38.39	20.01	0	0.02	60.2	46.99	30.96	52.36	34.78	64.24	0.14	0.08	60.55	67.42	0	0	18.66	10.42	0	0	0	0	164.62	133.62	0.15	0	111.36	53.36	0	0	0	0	145.3	126.48	0	0.09
ENSG00000067057	5214	PFKP	phosphofructokinase, platelet [Source:HGNC Symbol;Acc:HGNC:8878]	18.07	15.15	22.19	26.96	5.13	2.86	9.9	13.69	26.88	39.13	8.28	10.65	7.45	12.46	22.84	26.49	12.73	28.41	11.38	18.78	36.62	40.74	98.92	112.49	38.33	69.22	9.56	10.02	63.45	122.42	65.45	117.72	32.58	26.72	12.44	8.95	45.03	40.57	29.95	51.03	17.46	16.9	20.66	30.82	24.01	32.43
ENSG00000067064	3422	IDI1	isopentenyl-diphosphate delta isomerase 1 [Source:HGNC Symbol;Acc:HGNC:5387]	20.77	10.38	18.39	9.51	13.13	4.84	43.84	42.1	23.78	33.17	15.48	12.1	35	33.88	25.7	22.73	18.03	32.56	8.25	16.99	19.83	19.97	18.69	20.13	26.67	40.38	30.43	15.44	50	56.32	64.63	24.22	48.85	33.53	30.16	18.59	45.54	20.86	17.77	19.59	29.05	23.96	35.57	30.66	27.59	24.46
ENSG00000067066	6672	SP100	SP100 nuclear antigen [Source:HGNC Symbol;Acc:HGNC:11206]	123.82	49.1	99.5	50.23	54.16	11.1	63.22	68.97	138.49	104.38	89.88	42.39	63.66	67.68	113.67	81.92	77.53	80.79	70.99	92.13	94.85	71.68	109.94	76.92	162.99	135.52	59.06	46.66	215.98	132.89	304.87	41.51	191.11	125.93	91.48	63.64	345.32	98.09	146.98	67.49	171.52	69.35	118.84	87.86	158.82	89.35
ENSG00000067082	1316	KLF6	Kruppel like factor 6 [Source:HGNC Symbol;Acc:HGNC:2235]	116.05	58.73	83.16	56.78	61.27	23.02	193.15	206.63	70.5	73.63	116.77	78.85	28.1	55.35	99.56	132.14	55.03	109.74	63.84	119.87	136.35	125.55	111.55	112.66	122.08	177.12	25.16	26.37	191.74	191.64	211.2	94.67	165.85	139.88	120.18	88.92	190.3	91.62	101.97	80.57	189.48	128.31	151.13	172.77	138.07	136.55
ENSG00000067113	8611	PLPP1	phospholipid phosphatase 1 [Source:HGNC Symbol;Acc:HGNC:9228]	2.41	3.87	3.15	1.72	0.92	0.93	2.88	3.24	3.14	5.09	5	2.89	3.71	7.07	3.08	4.33	3.31	5.35	1.32	3.02	4.13	4.94	9.98	3.8	4.66	3.8	18.79	10.5	4.13	7.05	10.04	3.37	4.92	6.05	4.74	7.01	3.28	3.9	8.44	1.93	4.21	9.15	2.59	3.1	3.59	4.9
ENSG00000067141	4756	NEO1	neogenin 1 [Source:HGNC Symbol;Acc:HGNC:7754]	1.24	0.27	1.14	0.77	1.54	0.28	1.26	1.75	2.37	3.67	0.07	0.14	3.22	2.98	1.44	1.12	1.56	2.17	0.16	0.08	1.08	0.76	6.21	4.88	5.74	1.48	18.3	8.65	0.28	0.87	1.36	0.34	1.3	0.97	5.76	2.84	3.24	0.61	2.27	0.82	1.22	1.06	1.02	1.21	0.91	1.66
ENSG00000067167	23471	TRAM1	translocation associated membrane protein 1 [Source:HGNC Symbol;Acc:HGNC:20568]	19.38	7.75	26.2	13.12	12.06	3.67	22.64	24.16	34.81	38.57	21.4	13.41	23.05	18.72	26.17	27.32	20.78	36.18	16.95	30.36	28.75	25.35	32.48	33.5	59.66	75.51	13.11	11.67	34.88	48.05	52.84	11.51	25.56	28	12.27	10.29	31.12	10.51	15.62	13.65	25.27	22.35	29.03	29.7	34.71	29.43
ENSG00000067177	5255	PHKA1	phosphorylase kinase regulatory subunit alpha 1 [Source:HGNC Symbol;Acc:HGNC:8925]	0.08	0.06	0.04	0.07	0.14	0.03	0.43	0.46	0.1	0.3	0.06	0.06	0.89	0.81	0.08	0.06	0.12	0.19	0.03	0.05	0.29	0.21	1.88	1.95	0.52	0.23	5.17	3.39	0.08	0.34	0.81	0.34	0.12	0.22	0.28	0.71	0.09	0.07	0.13	0.4	0.77	0.42	0.27	0.36	0.58	0.57
ENSG00000067182	7132	TNFRSF1A	TNF receptor superfamily member 1A [Source:HGNC Symbol;Acc:HGNC:11916]	1.26	0.83	0.74	0.26	0.53	0.32	1.27	2.56	0.31	0.42	0.77	0.66	0.12	0	0.74	0.46	0.77	0.58	0	0.54	3.39	2.7	1.7	0.59	3.29	0.9	14.2	14.61	3.29	2.8	2.25	0.72	1.45	2.24	2.68	3.02	4.63	2.2	4.83	7.84	5.82	1.79	4.68	1.83	4.59	4.6
ENSG00000067191	782	CACNB1	calcium voltage-gated channel auxiliary subunit beta 1 [Source:HGNC Symbol;Acc:HGNC:1401]	2.14	1.27	1.51	1.75	0.68	0.47	2.02	1.64	3.9	1.92	0.72	0.69	1.18	0.86	1.13	1.67	1.66	4.37	0.81	1.15	3.65	3.27	5.48	3.3	1.87	4.59	9.12	10.61	6.67	6.66	9	9.59	4.44	3.97	1.91	1.5	2.32	1.9	2.77	2.76	1.77	1.23	2.25	3.11	2.62	2.16
ENSG00000067208	7813	EVI5	ecotropic viral integration site 5 [Source:HGNC Symbol;Acc:HGNC:3501]	22.91	12.46	22.48	12.53	12.67	5.96	11.85	15.97	34.15	32.08	11.47	10.4	14.33	17.95	10.47	21.46	14.29	20.29	15.55	19.99	12	10.55	19.83	23.12	30.45	39.56	10.74	2.28	46.73	48.59	54.46	25.82	12.06	10.99	15.41	12.57	33.24	17.07	18.15	10.58	17.73	14.45	13.68	20.59	24.51	26.06
ENSG00000067221	9399	STOML1	stomatin like 1 [Source:HGNC Symbol;Acc:HGNC:14560]	3.53	3.34	1.75	1.87	4.16	2.83	3.65	2.63	1.79	2.1	4.81	2.88	4.21	4.06	2.29	2.87	1.79	3.67	3	3.69	2.11	1.48	2.24	2.23	6.8	8.08	18.79	18.35	5.42	7.57	5.6	5.03	2.88	2.82	3.33	3.71	4.66	4.47	3.71	3.69	8.45	3.8	3.45	2.64	2.44	2.94
ENSG00000067225	5315	PKM	pyruvate kinase M1/2 [Source:HGNC Symbol;Acc:HGNC:9021]	165.1	92.41	217.38	188.84	198.25	137.52	250.51	304.39	354.44	341.79	201.7	120.69	247.89	328.4	246.56	208.43	210.26	369.76	96.8	110.71	324.84	296.43	663.88	635.97	419.14	325.31	68.32	92.14	731.42	575.29	631.34	948.23	387.37	310.17	287.95	206.29	559.3	357.14	503.15	405.08	161.04	91.41	312.67	299.01	264.64	221.18
ENSG00000067248	54505	DHX29	DExH-box helicase 29 [Source:HGNC Symbol;Acc:HGNC:15815]	6.75	3.9	8.94	4.6	4.84	1.76	7.2	5.95	16.43	17.57	6.31	4.11	5.83	5.91	6.58	7.49	5.34	8.29	4.33	7.96	8.01	8.06	12.74	10.61	21.57	19.21	6.06	2.16	10.25	13.17	16.63	2.77	12.06	9.34	7.76	5.87	15.98	6.6	5.64	3.45	8.1	5.45	6.91	6.3	7.26	6.22
ENSG00000067334	30836	DNTTIP2	deoxynucleotidyltransferase terminal interacting protein 2 [Source:HGNC Symbol;Acc:HGNC:24013]	20.11	11.12	22.27	11.45	11.23	5.36	29.41	34.21	25.72	35.13	21.88	13.16	18.54	16.73	22.25	21.71	19.28	35.12	18.31	31.36	40.15	38.11	37.62	36.65	35.49	42.79	19.71	15.4	56.8	76.33	70.94	46.6	48.74	41.89	23.06	16.52	69.99	23.41	23.8	16.62	52.73	45.56	33.31	36.73	48.66	42.72
ENSG00000067365	79091	METTL22	methyltransferase like 22 [Source:HGNC Symbol;Acc:HGNC:28368]	17.89	13.53	16.58	15.42	9.36	3.17	14.6	15.45	20.51	16.44	13.72	7.95	11.03	14.57	16.27	19.42	10.35	14.45	14.03	16.21	20.16	18.4	37.69	31.52	24.12	26.38	100.18	62.76	30.65	28.87	37.97	25.39	19.52	15.4	26.47	21.08	23.38	17.75	17.62	26.45	21.31	18.11	16.79	13.47	17.57	17.1
ENSG00000067369	7158	TP53BP1	tumor protein p53 binding protein 1 [Source:HGNC Symbol;Acc:HGNC:11999]	51.54	23.33	40.39	30.89	20.56	6.79	37.96	39.43	38.35	32.21	31.81	22.94	31.18	37.3	45.03	44	25.23	44.49	44.82	71.25	21.27	18.47	49.3	40.31	40.78	46.39	32.81	21.22	102.09	102.07	131.99	70.13	79.88	61.27	55.44	47.06	96.86	41.18	42.24	38.1	42.5	31.25	43.43	39.34	52.19	44.13
ENSG00000067445	7216	TRO	trophinin [Source:HGNC Symbol;Acc:HGNC:12326]	0.32	0.33	0.91	0.16	0.07	0	1.58	3.24	6.32	6.33	1.08	0.37	5.08	3.37	0.76	0.18	4.06	5.96	1.23	0.2	2.98	3.92	18.18	11.53	1.08	1.4	31.53	30.42	4.68	2.66	13.69	3.63	4.64	4.33	6.58	6.61	1.19	1.59	2.76	9.26	7.96	2.57	3.14	1.61	4.29	4.01
ENSG00000067533	51018	RRP15	ribosomal RNA processing 15 homolog [Source:HGNC Symbol;Acc:HGNC:24255]	9.06	3.72	12.39	6.03	7.75	2.73	9.53	10.57	12.42	19.07	8.71	5.99	9.51	11.53	10.33	12.25	10.75	13.77	4.79	9.33	12.68	9.19	17.15	19.21	15.7	30.03	8.23	6.37	6.42	16.87	14.05	10.03	12.81	12.25	4.4	5.34	11.01	6.57	7.64	8.75	12.44	9.25	4.5	6.99	9.45	10.27
ENSG00000067560	387	RHOA	ras homolog family member A [Source:HGNC Symbol;Acc:HGNC:667]	291.73	160.96	235.79	112.04	130.56	63.09	289.25	311.87	368.52	359.08	241.32	132.73	220.32	230.69	378.5	460.69	228.13	440.67	194.21	324.01	176.14	161.98	541.36	533.06	818.54	944.65	42.93	38.62	987.64	920.61	942.97	455.34	617.66	493.03	228.33	170.24	325.62	132.95	281.59	151.88	236.69	163.1	274.31	280.55	250.76	229.78
ENSG00000067596	1659	DHX8	DEAH-box helicase 8 [Source:HGNC Symbol;Acc:HGNC:2749]	14.75	11.06	17.05	9.85	11.76	5.5	15.03	17.86	23.83	25.37	18.29	6.78	12.15	27.46	12.27	15.02	15.89	26.24	20.59	17.7	12.3	13.35	28.34	17.96	24.25	57.73	23.66	30.26	147.71	81.2	76.42	62.95	29.72	19.56	19.25	13.08	107.5	25.36	22.21	15.55	14.1	12.35	12.41	12.16	19.43	15.5
ENSG00000067601	.	PMS2P4	PMS1 homolog 2, mismatch repair system component pseudogene 4 [Source:HGNC Symbol;Acc:HGNC:9129]	3.27	1.44	4.54	2.37	5.33	1.55	4.73	5.22	5.19	3.65	1.88	2.77	2.92	3.24	6.21	3.19	2.87	3.61	3.98	7.41	6.42	5.05	6.45	6.54	11.87	11.23	0	1.2	8.05	6.34	8.45	5.17	5.38	5.87	2.6	0.62	3.46	3.07	3.88	2.44	2.44	1.33	2.55	2.36	2.85	3.65
ENSG00000067606	5590	PRKCZ	protein kinase C zeta [Source:HGNC Symbol;Acc:HGNC:9412]	12.29	9.2	4.67	2.75	1.74	0.85	1.8	2.81	1.77	0.87	2.13	1.85	1.68	1.74	5.14	13.04	7.11	13.45	2.11	3.02	1.09	1.27	1.28	1.55	20.93	34.59	26.68	13.72	24.94	37.03	28.31	57.92	5.56	4.85	21.64	18.2	14.84	12.8	13.94	26.39	12.44	6.55	7.62	6.51	9.24	8.23
ENSG00000067646	7544	ZFY	zinc finger protein Y-linked [Source:HGNC Symbol;Acc:HGNC:12870]	0	0	8.91	6.03	0	0	0	0	0	0	10.6	8.51	0	0	16.05	12.39	7.92	14.06	5.66	7.96	0	0	8.61	13.37	0	0	3.22	10.5	0	0.25	0	0	16	8.8	0	0	30.4	10.16	0	0	0	0.03	9.26	12.89	0	0
ENSG00000067704	55699	IARS2	isoleucyl-tRNA synthetase 2, mitochondrial [Source:HGNC Symbol;Acc:HGNC:29685]	13.43	7.49	19.42	10.7	8.85	2.9	13.2	13.27	28.49	29.76	11.33	7.15	9.89	9.83	16.14	16.74	15.62	25.99	10.05	16.11	19.07	18.19	33.97	33.65	40.83	36.03	3.52	3.97	23.11	27.01	34.81	12.65	20.37	15.15	9.34	7.05	25.12	10.46	13.3	7.2	13.25	7.09	10.76	10.81	12.79	12.12
ENSG00000067715	6857	SYT1	synaptotagmin 1 [Source:HGNC Symbol;Acc:HGNC:11509]	0.05	0.18	0.18	0.1	0.42	0.04	1.44	2.37	0	0.03	0.2	0.44	0.33	0.26	1.77	0	0.12	0.62	0.11	0	0.68	0.63	0.32	0.19	0.06	0.02	16.41	15.7	0.44	1.68	3.21	0	0.58	0.6	4.04	3.68	5.31	0.8	1.22	0.74	5.17	1.49	1.77	0.55	1.26	2.36
ENSG00000067798	89795	NAV3	neuron navigator 3 [Source:HGNC Symbol;Acc:HGNC:15998]	0.05	0.07	0.15	0.13	0.13	0.08	0.75	1.1	0.21	0.03	0.13	0.18	0.13	0	0.51	0.03	0.17	0.08	0.01	0.32	0.35	0.67	1	0.1	0	0.05	15.52	12.9	0.26	0.5	2.12	0	0.54	0.69	1.92	2.4	0.05	0.19	0	0.41	2.05	1.74	1.15	0.44	0.65	0.79
ENSG00000067829	3421	IDH3G	isocitrate dehydrogenase (NAD(+)) 3 gamma [Source:HGNC Symbol;Acc:HGNC:5386]	27.16	17.81	24.18	19.43	9.76	5.64	11.36	12.49	40.67	37.76	10.5	7.34	10.46	12.09	12.99	19.62	19.89	33.17	10.09	16.62	16.6	15.3	44.73	41.59	56.52	56.57	11.42	9.6	50	33.85	36.2	70.49	21.16	16.06	20.46	11.68	28.2	14.95	32.68	20.58	9.53	8.22	13.28	13.67	12.79	13.79
ENSG00000067836	79641	ROGDI	rogdi atypical leucine zipper [Source:HGNC Symbol;Acc:HGNC:29478]	3.68	2.42	5.52	5.05	4.58	3.76	2.97	6.08	4.85	7.7	1.4	0.96	2.92	3.76	2.69	3.03	2.67	4.26	3.65	2.92	5.11	4.2	5.97	5.68	5.83	13.52	16.53	9.52	13.64	10.82	8.93	7.46	2.8	3.39	2.86	6.14	9.3	9.11	5.98	4.97	1.42	1.52	3.36	2.7	3.1	2.27
ENSG00000067840	57595	PDZD4	PDZ domain containing 4 [Source:HGNC Symbol;Acc:HGNC:21167]	0.29	0.02	0.46	0.17	0.16	0.12	0.29	0.5	0.12	0.01	0.01	0.21	0.04	0.07	0.02	0.32	0.15	0.06	0	0	0.33	0.2	0.74	0.43	0.23	0.41	6.64	4.99	1.69	0.13	1.68	0.1	0.08	0.2	0.62	1.08	0	0.05	0.46	0.82	0.46	0.69	0.25	0.48	1.02	0.57
ENSG00000067842	492	ATP2B3	ATPase plasma membrane Ca2+ transporting 3 [Source:HGNC Symbol;Acc:HGNC:816]	0.11	0.1	0.16	0.02	0.21	0.05	0.4	0.6	0.06	0.13	0.12	0.22	0.16	0.05	0.05	0.03	0.1	0.28	0	0.03	0.41	0.78	0.89	0.29	0	0.2	7.16	8.71	1.28	1.05	0.73	0.17	0.27	0.16	0.63	0.88	0	0	0	0.22	3.23	2.19	0.63	0.16	0.93	0.42
ENSG00000067900	6093	ROCK1	Rho associated coiled-coil containing protein kinase 1 [Source:HGNC Symbol;Acc:HGNC:10251]	54.48	30.5	50.89	32.31	26.39	4.93	46.84	50.9	75.89	75.31	38.05	29.41	32.09	39.14	71.72	69.75	32.03	51.54	50.16	70.66	53.85	47.06	80.47	85.2	83.31	98.84	23.84	24.01	75.16	108.56	122.02	19.74	78.5	66.36	54.05	29	119.07	35.43	52.98	38.84	43.33	32.71	52.02	55.85	65.5	48.74
ENSG00000067955	865	CBFB	core-binding factor subunit beta [Source:HGNC Symbol;Acc:HGNC:1539]	40.32	21.38	34.85	16.75	18.1	8.7	31.73	36.55	50.84	56.69	25.46	20.56	43.01	45.85	49.57	43.17	25.07	44.69	45.1	76.7	20.12	20.14	47.76	44.19	73.86	97.21	17.58	10.14	86.77	103.26	113.86	68.56	58.42	56.29	49.61	18.85	117.86	72.4	41.64	34.6	45.52	23.07	40.85	43.76	49.25	35.9
ENSG00000067992	5165	PDK3	pyruvate dehydrogenase kinase 3 [Source:HGNC Symbol;Acc:HGNC:8811]	17.94	7.05	11.59	5.31	3.75	1.19	10.14	9.43	15.09	10.62	7.42	4.93	14.6	12.73	9.22	6.88	14.93	17.21	8.41	15.16	11.05	8.89	18.49	16.66	17.56	23.47	10.91	8.02	5.6	8.06	12.43	1.91	5.48	6.02	8.31	8	15.94	10.79	8.24	6.79	9.3	6.84	6.99	7.34	9.25	8.31
ENSG00000068001	8692	HYAL2	hyaluronidase 2 [Source:HGNC Symbol;Acc:HGNC:5321]	2.42	0.88	1.16	0.68	1.31	0.57	1.81	1.39	1.96	3.26	1.68	1.01	1.76	2.84	1.14	1.23	2.99	4.68	1.1	1.94	1.32	1.9	3.81	3	3.23	4.47	7.22	10.89	7.04	5.43	5.31	4.82	2.7	1.23	5.9	4.25	3.42	2.39	2.06	1.16	2.58	1.93	1.33	0.79	1.43	1.62
ENSG00000068024	9759	HDAC4	histone deacetylase 4 [Source:HGNC Symbol;Acc:HGNC:14063]	11.75	11.23	11.36	12.67	5.51	1.9	6.5	10.92	12.09	9.56	14.67	7.73	10.07	16.9	11.44	15.26	6.09	14.47	16.83	36.36	13.37	17.49	18.27	11.39	23.29	52.09	26.12	11.62	17.91	29.49	18.8	40.32	11.75	8.52	13.1	5.96	56.97	28.72	38.78	34.14	9.35	11.54	14.82	20.21	17.39	15.41
ENSG00000068028	11186	RASSF1	Ras association domain family member 1 [Source:HGNC Symbol;Acc:HGNC:9882]	21.81	13.79	14.08	9.2	12.96	7.5	19.97	21.66	13.54	16.59	12.77	8.52	19.35	21.25	15.66	21.71	12.51	17.84	17.94	27.08	8.61	8.56	26.27	24.96	34.92	40.93	15.45	18.41	43.66	43.73	41.63	35.05	24.63	19.3	23.09	20.07	39.72	16.64	24.11	20.83	8.15	7.55	17.09	18.14	14.99	14.91
ENSG00000068078	2261	FGFR3	fibroblast growth factor receptor 3 [Source:HGNC Symbol;Acc:HGNC:3690]	0.1	0.11	0.14	0.06	0.06	0	0.32	0.04	0.12	0.12	0.21	0.17	0.09	0.06	0.1	0.01	0.04	0.19	0	0.01	0.21	0.07	0.62	0.25	0	0.23	12.33	7.31	0.15	0.07	0.87	1.06	0.48	0.43	0.71	1.71	2.63	2.34	0.21	0.12	2.04	0.13	0.51	0.35	0.2	0.73
ENSG00000068079	3430	IFI35	interferon induced protein 35 [Source:HGNC Symbol;Acc:HGNC:5399]	6.37	7.46	5.03	5.22	8.73	7.41	4.65	7.79	14.36	16.35	7.21	4.05	7.42	17.3	9.01	15.27	5.69	16.75	6.17	6.01	4.46	7.77	7.08	9.84	20.06	31.35	11.86	17.67	19.18	23.02	14.67	30.12	9.29	9.49	9.27	7.92	20.76	17.06	26.97	14.14	22.77	14.53	5.76	7.33	7.36	8.63
ENSG00000068097	63897	HEATR6	HEAT repeat containing 6 [Source:HGNC Symbol;Acc:HGNC:24076]	8.91	5.9	3.42	1.73	1.16	0.53	1.16	1.97	9.81	10.07	3.01	2.12	2.2	2.7	5.75	4.01	4.87	9.16	1.88	3.47	5.34	6.25	6.34	4.52	10.26	12.6	15.82	11.27	3.71	3.17	7.82	3.01	4.23	2.96	3.6	3.1	13.34	5.36	3.45	8.76	5.17	2.37	4.68	5.91	4.66	4.83
ENSG00000068120	80347	COASY	Coenzyme A synthase [Source:HGNC Symbol;Acc:HGNC:29932]	18.21	10.46	13.18	11.57	10.14	7.38	17	18.07	33.95	32.89	9.82	6.05	10.74	12.46	14.38	10.42	12.86	17.19	17.82	14.75	17.32	16.49	29.64	31.21	24.62	31.15	49.53	22.6	54.32	69.3	54.54	63.28	21.63	15.63	16.13	13.78	41.33	16.92	29.51	14.82	12.61	11.07	14.19	9.73	18.03	10.64
ENSG00000068137	79990	PLEKHH3	pleckstrin homology, MyTH4 and FERM domain containing H3 [Source:HGNC Symbol;Acc:HGNC:26105]	0.12	0.1	0.49	0.37	0.34	0.13	1.18	0.52	0.61	0.96	0.37	0.53	1.1	0.44	0.37	1	0.38	0.4	0	0.21	0.45	1.18	1.69	0.21	2.51	0.41	14.51	5.2	1.18	0.6	1.57	1.36	1.07	0.85	2.93	1.33	2.5	0.55	0.85	1.61	2.71	1.05	0.73	0.67	1.06	1.87
ENSG00000068305	4205	MEF2A	myocyte enhancer factor 2A [Source:HGNC Symbol;Acc:HGNC:6993]	84.01	135.57	71.27	80.99	46.39	20.19	72.13	94.33	137.91	135.88	40.89	53.12	38.62	105.67	101.27	236.39	33.21	130.19	43.6	185.48	22.42	35.19	103.22	182.54	106.72	265.79	11.39	19.53	131.79	222.92	220.6	87.76	133.86	134.61	58.27	44.15	110.48	85.33	66.36	114.88	46.8	67.44	62.73	91.33	66.07	77.85
ENSG00000068308	55593	OTUD5	OTU deubiquitinase 5 [Source:HGNC Symbol;Acc:HGNC:25402]	30.66	23.47	47.97	32.97	19.34	12.32	27.19	33.59	64.8	57.36	23.34	15.69	17.58	21.97	39.01	45.44	35.03	64.39	36.29	55.8	35.71	37.9	104.91	91.32	92.37	116.96	7.1	23.35	70.14	69.19	74.79	51.67	69.27	54.25	32.9	27.01	59.62	44.09	75.92	42.39	38.09	18.77	36.87	39.04	38.08	41.24
ENSG00000068323	7030	TFE3	transcription factor binding to IGHM enhancer 3 [Source:HGNC Symbol;Acc:HGNC:11752]	30.04	18.79	18.89	17	12.48	7.02	14.19	13.34	32.75	35.29	15.14	9.96	7.93	11.16	17.78	25.86	14.93	25.77	12.02	21.46	18.73	19.02	51.01	44.48	75.79	64.39	33.36	13.15	29.48	36.54	34.44	36.16	22.2	18.31	21.63	20.83	27.79	19.39	29.15	36.22	21.61	13.47	17.32	18.6	22.92	19.94
ENSG00000068354	4943	TBC1D25	TBC1 domain family member 25 [Source:HGNC Symbol;Acc:HGNC:8092]	15.14	8.82	8.11	3.52	3.89	1.92	5.17	6.65	6.55	7.63	4.02	2.6	2.99	4.23	6.25	6.79	8.05	11.21	4.94	8.3	5.96	6.4	15.94	17.22	13.8	19.56	18.08	11.57	24.9	19.82	21.99	15.81	9.16	5.1	6.24	6.96	15.7	9.82	11.24	9.59	6.9	4.22	6.02	5.83	5.58	5.62
ENSG00000068366	2182	ACSL4	acyl-CoA synthetase long chain family member 4 [Source:HGNC Symbol;Acc:HGNC:3571]	31.57	14.15	12.84	5.92	5.21	1.3	7.72	8.7	22.39	24.78	10.31	6.26	8.85	7.18	11.19	12.1	14.23	16.52	9.17	13.09	8.89	6.58	22.19	22.63	20.79	23.98	7.2	9.33	24.14	33.21	34.27	5.03	12.2	11.12	8.39	10.97	26.7	12.48	18.12	8.91	10.07	4.48	12.07	12.32	16.41	10.41
ENSG00000068383	3632	INPP5A	inositol polyphosphate-5-phosphatase A [Source:HGNC Symbol;Acc:HGNC:6076]	4.01	2.24	2.73	3.37	8.79	2.67	12.33	12.75	12.24	12.42	6.31	3.16	0.27	0.19	3.36	2.79	13.41	15.26	11.12	7.04	0.78	0.81	0.59	0.41	2.76	1.1	6.76	4.37	0.51	1.1	0.3	0.11	0.34	0.33	17.08	8.27	62.47	26.56	29.93	26.78	20.81	12.56	33.39	29.32	18.68	16.81
ENSG00000068394	27238	GPKOW	G-patch domain and KOW motifs [Source:HGNC Symbol;Acc:HGNC:30677]	20.28	12.78	18.66	11.74	7.89	5.6	13.33	13.46	26.23	28.5	10.64	5.15	11.73	11.77	11.87	13.23	13.36	23.78	9.29	13.56	13.33	12.7	37.73	31.2	51.68	46.28	3.05	2.4	25.33	26.3	23.69	44.66	22.21	18.49	13.98	10.49	26.51	8.75	15.42	9.41	12.28	6.43	10	10.65	13.79	12.22
ENSG00000068400	56850	GRIPAP1	GRIP1 associated protein 1 [Source:HGNC Symbol;Acc:HGNC:18706]	100.53	74.05	63.11	42.42	27.14	14.65	28.86	28.47	89.16	90.28	31.67	22.69	40.26	43.27	61.34	63.43	59.66	90.05	49.82	86.16	33.22	31.06	112.46	107.74	171.71	180.76	35.6	46.97	148.65	129.56	148.8	136.24	40.66	29.39	43.66	34.8	117.69	54.36	85.38	49.99	48.6	28.55	37.01	46.47	57.84	44.69
ENSG00000068438	24140	FTSJ1	FtsJ RNA 2'-O-methyltransferase 1 [Source:HGNC Symbol;Acc:HGNC:13254]	20.74	14.79	15.74	12.15	6.77	5.16	9.07	9.67	26.42	23.58	8.08	4.8	6.29	9.99	13.09	13.54	16.48	23.38	4.13	6.22	14.51	11.56	28.64	28.67	32.23	44.8	27.91	36.4	20.63	23.19	29.4	21.1	17.01	10.7	17.2	12.98	17.2	9.99	18.78	11.26	15.57	14.07	13.58	12.23	17.21	14.75
ENSG00000068489	55771	PRR11	proline rich 11 [Source:HGNC Symbol;Acc:HGNC:25619]	1.51	0.5	2.02	1.2	0.45	0.13	1.03	1.52	10.94	13.07	0.67	0.49	1.36	1.6	1.55	0.99	2.89	7.99	0.87	1.55	4.23	5.65	2.85	1.99	6.14	6.74	5.72	5.82	6.63	8.65	8.89	4.14	6.63	5.49	0.68	0.89	5.64	2.7	2.75	2.45	1.7	0.86	3.76	2.86	2.96	1.56
ENSG00000068615	65055	REEP1	receptor accessory protein 1 [Source:HGNC Symbol;Acc:HGNC:25786]	0.39	0.32	0.56	0.54	0.19	0.03	1.47	3.23	0.42	0.14	0.82	0.23	0.86	1.16	0.39	0.37	0.2	0.49	0.4	0.69	1.25	1.43	0.75	1.37	0.45	1.02	18.73	20.4	2.12	6.51	2.88	1.18	0.93	1.05	1.48	6.07	0.31	0.15	0.71	1.25	3.09	4.28	2.94	0.91	1.79	3.02
ENSG00000068650	23250	ATP11A	ATPase phospholipid transporting 11A [Source:HGNC Symbol;Acc:HGNC:13552]	27.87	19.33	6.91	7.36	8.94	2.5	5.58	6.95	32.55	24.66	12.16	9.1	51.71	75.05	17.01	25.21	12.31	24.5	0.32	1.15	12.59	10.38	18.04	16.7	26.27	90.66	36.69	40.17	28.74	30.5	32.32	15.55	13.61	11.85	8.63	8.03	17.65	11.28	7.03	16.65	15.54	5.7	9.98	10.43	9.34	10.72
ENSG00000068654	25885	POLR1A	RNA polymerase I subunit A [Source:HGNC Symbol;Acc:HGNC:17264]	12.98	7.43	9.71	8.78	6.96	3.05	4.94	6.4	14.75	16.44	8.57	5.87	7.06	12.34	8.31	8.64	11.75	18.64	7.07	10.71	11.63	9.31	17.01	15.19	20.58	22.61	7.16	13.39	21.84	22.1	24.85	21.67	15.93	12.67	8.11	6.68	24.41	11.68	16.59	16.01	7.17	3.97	7.7	7.17	9.88	8.8
ENSG00000068697	9741	LAPTM4A	lysosomal protein transmembrane 4 alpha [Source:HGNC Symbol;Acc:HGNC:6924]	6.24	2.73	10.13	4.21	3.78	2.22	12.41	11.25	11.28	9.59	9.83	3.88	3.88	2.98	14.77	6.95	10.42	15.99	5.82	10.65	10.38	7.2	16.51	12.92	12.84	14.43	3.86	0	25.34	16.29	32.11	6.66	22.54	20.05	7.61	6.18	14	5.77	12.2	2.88	16.18	11.13	18.02	15.29	22.93	14.58
ENSG00000068724	57217	TTC7A	tetratricopeptide repeat domain 7A [Source:HGNC Symbol;Acc:HGNC:19750]	27.37	14.43	19.78	16.4	19.94	9.41	22.8	21.13	30.53	24.86	26.57	16.7	20.22	27.47	11.54	18.38	28.99	43.71	10	12.91	25.51	18.17	30.8	24.17	73.05	49.72	10.84	13.25	38.66	33.81	50.47	17.97	54.65	36.89	48.11	31.42	126.56	51.32	89.81	54.59	25.56	16.86	32.15	28.54	32.25	23.12
ENSG00000068745	51447	IP6K2	inositol hexakisphosphate kinase 2 [Source:HGNC Symbol;Acc:HGNC:17313]	34.41	21.34	32.95	21.36	21.22	7.55	38.36	47.92	35.59	36.09	22.7	16.91	20.11	21.66	32.77	37.22	28.57	45.82	31.4	46.51	21.19	15.78	79.36	63.79	49.07	109.67	75.92	61.18	88.7	61.97	91.75	35.95	59.19	42.69	33.92	36.52	66.68	28.75	37.71	24.51	33.82	18.78	33.49	28.82	30.02	26.45
ENSG00000068781	286749	STON1-GTF2A1L	STON1-GTF2A1L readthrough [Source:HGNC Symbol;Acc:HGNC:30651]	0.11	0.15	0.1	0	0.1	0	0.57	0.91	0	0.03	0.11	0.09	0.1	0.07	0.36	0.1	0.08	0.12	0	0.08	0.49	0.22	0.53	0.2	0.11	0.14	5.31	3.22	0.13	0	1.29	0	0.25	0.5	1.5	0.89	0.45	0	0	0.31	2.61	0.4	0.68	0.46	0.61	0.39
ENSG00000068784	55133	SRBD1	S1 RNA binding domain 1 [Source:HGNC Symbol;Acc:HGNC:25521]	9.84	6.69	7.43	5.53	4.39	0.87	4.97	5.38	9.09	10.36	6.93	5.39	6.4	8.57	8.19	10.31	6.49	10.69	1.74	5.54	4.37	4.38	6.46	5.47	11.24	18.28	10.59	5.77	16.78	13.99	17.86	4.13	5.09	3.65	3.79	7	18.04	7.45	10.5	10.79	8.55	8.51	5.6	7.88	8.77	9.23
ENSG00000068796	3796	KIF2A	kinesin family member 2A [Source:HGNC Symbol;Acc:HGNC:6318]	26.26	11.58	31.07	25.95	10.9	3.6	23.03	29.66	51.9	41.5	22.33	13.98	29.97	30.9	34.45	27.86	17.61	29.04	22.67	29.86	39.1	35.66	41.97	35.96	86.89	77.73	5.14	13.67	39.82	49.61	53.38	23.94	46.05	40.91	29.31	14.55	56.31	23.7	43.16	26.61	23.22	14.5	30.05	24.51	28.36	22.33
ENSG00000068831	10235	RASGRP2	RAS guanyl releasing protein 2 [Source:HGNC Symbol;Acc:HGNC:9879]	94.79	34.66	31.51	16.39	26.64	11.44	21.89	26.83	27.2	23.69	28.47	13.63	39.78	43.36	54.84	34.43	40.22	49.04	70.72	87.57	15.16	14.84	40.64	20.29	48.36	22.73	29.63	35.69	130.95	53.16	138.62	58.71	38.77	24.09	52.81	37.36	208.12	113.11	177.49	106.99	47.86	23.11	39.32	42.88	49.64	43.78
ENSG00000068878	23198	PSME4	proteasome activator subunit 4 [Source:HGNC Symbol;Acc:HGNC:20635]	15.94	8.19	12.5	6.85	9.43	1.88	13.97	14.66	20.41	17.76	11.89	7.11	7.49	10.86	14.28	11.55	12.66	21.71	9.45	15.17	16.86	13.68	19.2	19.04	15.99	26.51	14.79	14.39	25.35	32.8	42	6.38	21.78	20.08	11.76	13.35	38.49	19.48	13.94	16.32	20.64	8.08	34.22	26.03	25.88	15.45
ENSG00000068885	57560	IFT80	intraflagellar transport 80 [Source:HGNC Symbol;Acc:HGNC:29262]	13.39	5.65	13.74	6.19	6.25	1.04	12.23	12.01	16.44	17.51	7.8	7.4	11.51	12.18	20.6	13.41	13.81	15.11	15.38	20.45	8.55	7.5	25.55	20.08	23.22	29.77	63.77	43.45	18.26	23.96	42.47	2.23	15.23	14.97	8.74	12.84	27.19	14.18	9.76	20.5	17.65	7.53	11.97	11.2	11.98	13.69
ENSG00000068903	22933	SIRT2	sirtuin 2 [Source:HGNC Symbol;Acc:HGNC:10886]	11.14	10.78	13.66	9.98	8.38	5.39	11.72	13.66	15.82	15.6	7.54	5.41	5.57	7.32	12.9	12.83	8.95	18.04	8.12	10.95	13.91	14.76	26.01	17.13	20.95	20.67	12.91	16.6	24.91	28.81	28.74	40.26	30.26	19.44	18.69	11.04	11.84	8.9	21.38	11.93	9.35	7.68	11.67	11.12	13.77	13.3
ENSG00000068912	27248	ERLEC1	endoplasmic reticulum lectin 1 [Source:HGNC Symbol;Acc:HGNC:25222]	7.55	4.47	10.37	5.82	6.62	2.51	8.58	8.25	11.44	15.12	7.14	4.67	8.03	8.23	9.74	10.66	7.34	12.25	5.44	13.08	8.7	7.6	9.06	10.88	15.85	23.58	0.41	8.92	16.64	16.62	21.3	5.79	9.83	7.07	5.83	3.04	10.97	3.53	9.04	4.12	9.31	4.18	11.52	10.07	13.66	8.45
ENSG00000068971	5526	PPP2R5B	protein phosphatase 2 regulatory subunit B'beta [Source:HGNC Symbol;Acc:HGNC:9310]	6.18	3.91	5.66	4.9	5.47	3.86	4.27	4.91	5.95	6.29	2.39	1.63	1.44	2.79	4.25	6.76	2.36	5.8	0.87	1.7	2.65	3.06	5.53	4.14	13.65	8.64	2.46	1.36	15.53	13.58	12.41	24.29	2.39	1.59	4.27	3.98	6.07	3.86	7.17	3.93	1.04	1.45	3.47	2.1	2.14	2.07
ENSG00000068976	5837	PYGM	glycogen phosphorylase, muscle associated [Source:HGNC Symbol;Acc:HGNC:9726]	1.34	1.13	0.62	0.21	0.35	0.2	1.33	1.03	0.19	0.03	0.4	0.87	2.62	2.95	0.48	0.13	0.98	0.98	0.64	1.21	0.54	0.51	0.33	1.86	0.85	0.28	2.57	5.03	1.24	2.03	2.92	0.3	0.52	0.62	5.39	1.54	2.81	2.13	1.42	2.8	1.9	0.83	1.3	0.8	2.17	1.51
ENSG00000068985	8712	PAGE1	PAGE family member 1 [Source:HGNC Symbol;Acc:HGNC:4107]	0	0	0	0	0	0	0	0	0	0	0	0	0	0	0	0	0	0	0	0	0	0	0	0	0	0	0	0	0	0	0	0	0	0	0	0	0	0	0	0	0	0	0	0	0	0
ENSG00000069011	5307	PITX1	paired like homeodomain 1 [Source:HGNC Symbol;Acc:HGNC:9004]	3.33	2.76	5.34	2.79	0.31	0.16	0.53	0.21	36.35	25.65	3.01	2.28	4.32	6.13	0	0.07	2.12	4.27	0	0	12.1	12.14	8.64	4.51	2.84	3.39	16.67	6.63	10.39	8.09	4.9	10.94	0.52	0.22	1.41	0.87	1.63	0.95	0.08	0.09	0.15	0	0.24	0.29	0.34	0.38
ENSG00000069018	57113	TRPC7	transient receptor potential cation channel subfamily C member 7 [Source:HGNC Symbol;Acc:HGNC:20754]	0	0.06	0.05	0	0.24	0.01	0.44	0.58	0	0.62	0.12	0.1	0	0.18	0.03	0.04	0	0	0	0.07	0.36	0.37	0	0.36	0.31	0.05	6.29	14.41	0.08	0.08	1.51	0	0.11	0.19	0.9	1.77	0.19	0	0	0.94	3.25	1.65	1.02	0.06	1.26	1.29
ENSG00000069020	375449	MAST4	microtubule associated serine/threonine kinase family member 4 [Source:HGNC Symbol;Acc:HGNC:19037]	12.92	52.28	17.59	31.51	30.04	16	24.48	23.64	36.49	57.32	4.04	2.33	11.9	55.61	8.17	52.93	8.31	41.8	14.41	26.52	11.86	13.1	22.6	59.78	7.03	24.57	45.25	47.77	64.13	445.33	105.44	290.63	27.2	21.29	11.2	13.27	20.45	11.21	5.97	13.52	14.2	11.13	10.08	10.8	22.04	15.71
ENSG00000069122	221395	ADGRF5	adhesion G protein-coupled receptor F5 [Source:HGNC Symbol;Acc:HGNC:19030]	0	0.01	0.06	0.03	0.03	0.11	0.4	0.49	0.05	0	0.04	0.08	0.04	0.06	0.11	0.04	0.02	0.03	0.01	0	0.32	0.15	0.16	0.08	0	0.03	14.93	4.32	0.96	0.08	0.71	0	0.09	0.31	1.86	2.54	0.2	0.01	0	0.46	1.44	1.23	0.49	0.21	1.48	0.58
ENSG00000069188	54549	SDK2	sidekick cell adhesion molecule 2 [Source:HGNC Symbol;Acc:HGNC:19308]	0.58	0.37	0.09	0.11	0.1	0.05	0.34	0.34	0	0.02	0.81	0.39	0.08	0.05	0.17	0.04	0.92	0.93	0.27	0.19	0.26	0.24	0.15	0.14	0.18	0.19	4.46	4.11	0.34	0.29	0.58	0.06	2.4	1.41	2.23	3.29	4.63	4.18	3.72	2.19	2.26	1.54	2.23	2.29	3.3	2.46
ENSG00000069206	8756	ADAM7	ADAM metallopeptidase domain 7 [Source:HGNC Symbol;Acc:HGNC:214]	0	0	0	0.01	0	0	0.14	0.04	0	0	0.03	0	0.01	0	0.23	0	0	0	0	0	0.15	0.16	0.39	0.04	0	0	5.45	2.05	0.03	0.17	0.36	0	0.13	0.08	0.94	1.18	0	0	0	0	0.69	0.18	0.05	0.13	0.25	0.16
ENSG00000069248	55746	NUP133	nucleoporin 133 [Source:HGNC Symbol;Acc:HGNC:18016]	9.54	3.98	11.56	7.12	7.22	2.99	11.25	9.07	18.9	17.56	7.08	4.85	8.4	9.64	8.74	8.16	10.74	14.86	6.88	15.07	10.49	10.67	21.45	15.52	15.79	16.07	7.88	3.62	25.81	20.49	33.5	17.98	15.95	12.73	8.54	5.35	14	7.02	7.92	4.29	14.3	5.72	10.87	8.01	10.35	10.75
ENSG00000069275	64710	NUCKS1	nuclear casein kinase and cyclin dependent kinase substrate 1 [Source:HGNC Symbol;Acc:HGNC:29923]	14.66	6.98	45.07	24.08	10.62	3.55	18.42	24.54	31.61	24.4	17.95	15.85	35.57	23.47	35.02	34.4	19.67	30.06	14.9	18.95	19.91	23.44	60.61	33.48	54	46.89	9.87	7.49	52.73	33.46	52.32	18.9	40.06	43	17.22	7.81	93.93	12.13	19.01	19.02	17.45	14.63	29.31	25.69	37.65	23.88
ENSG00000069329	55737	VPS35	VPS35 retromer complex component [Source:HGNC Symbol;Acc:HGNC:13487]	38.78	21.76	35.86	31.61	16.95	4.63	27.66	36.94	28.46	47.07	28.27	29.22	29.88	33.05	38.55	52.17	26.17	49.59	39.65	77.75	27.76	22.85	43.46	54.86	74.03	106.75	64.15	23.19	67.21	47.15	78.98	18.98	57.38	53.2	35.09	20.75	76.12	24.82	26.46	36.53	47.01	38.97	29.92	43.94	46.11	48.63
ENSG00000069345	10294	DNAJA2	DnaJ heat shock protein family (Hsp40) member A2 [Source:HGNC Symbol;Acc:HGNC:14884]	25.7	13.77	29.61	14.68	12.85	5.18	34.63	41.5	32.2	32.87	21.78	14.72	19.95	18.59	32.2	31.77	18.85	32.57	30.52	50.02	22.85	21.74	37.01	43.41	65.91	69.4	23.69	13.79	56.37	56.04	65.78	23.73	67.97	57.13	26.79	15.53	51.61	20.78	30.33	18.13	36.26	26.78	34.43	37.44	40.57	33.69
ENSG00000069399	602	BCL3	BCL3 transcription coactivator [Source:HGNC Symbol;Acc:HGNC:998]	20.26	15.85	25.21	18.45	14.58	7.71	25.05	27.59	56.29	52.66	23.03	12.93	9.46	14.57	12.68	18.73	28.48	67.61	28.08	28.36	44.3	40.93	54.63	30.93	50.5	55.99	5.76	25.27	68.44	110.35	43.64	118.17	45.17	33.74	84.05	49.48	75.48	73.89	106.16	116.87	28.82	29.53	38.05	35.17	36.45	49.8
ENSG00000069424	8514	KCNAB2	potassium voltage-gated channel subfamily A regulatory beta subunit 2 [Source:HGNC Symbol;Acc:HGNC:6229]	15.29	11.58	9.66	8.83	7.86	4.45	15.28	15.64	27.69	26.7	24.93	18.72	11.96	18.22	17.13	18.47	19.94	35.65	15.9	19.23	15.92	15.95	41	46.58	47.2	36.45	48.53	33.83	64.28	53.8	56.13	49.52	18.67	12.43	43.08	38.57	51.3	36.43	47.86	41.35	23.36	7.68	25.15	23.71	26.07	20.78
ENSG00000069431	10060	ABCC9	ATP binding cassette subfamily C member 9 [Source:HGNC Symbol;Acc:HGNC:60]	0.02	0.02	0.03	0.02	0.05	0	0.46	0.45	0.02	0.05	0.07	0.05	0.1	0.07	0.06	0.04	0.05	0.04	0.02	0.05	0.15	0.24	0.14	0.39	0	0.05	7.81	6.58	0.43	0.29	0.45	0.74	0.18	0.24	1.55	1.75	0	0.04	0.02	0.37	0.9	0.65	0.45	0.28	0.96	0.36
ENSG00000069482	51083	GAL	galanin and GMAP prepropeptide [Source:HGNC Symbol;Acc:HGNC:4114]	0	0	0.18	0	0	0	0.16	0.11	0	0	0.4	0.18	0	0	0.84	0	0.13	0.07	0	0	0.23	0.08	1.13	0.16	0.35	1.46	3.2	9.74	0	0	0	0	0	0	0	0	0	0	1.26	0	0.74	1.19	0.61	0.17	0.36	0.51
ENSG00000069493	29121	CLEC2D	C-type lectin domain family 2 member D [Source:HGNC Symbol;Acc:HGNC:14351]	81.72	16.92	102.05	52.33	57.25	11.29	115.04	119.21	72.99	55.12	56.44	29.87	66.83	51.75	98.91	83.3	82.91	83	52.68	47.73	70.67	46.81	120.16	78.93	99.04	89.75	22.85	11.8	268.32	129.76	367.7	40.91	179.33	125.46	30.58	22.08	197.81	44.69	115.57	38.4	208.38	97.62	212.22	171.05	188.57	100.82
ENSG00000069509	139341	FUNDC1	FUN14 domain containing 1 [Source:HGNC Symbol;Acc:HGNC:28746]	6.93	3.78	7.17	3.01	2.62	1.18	5.36	5.86	9.37	11.58	2.8	1.07	5.14	4.29	7.69	4.8	6.14	8.48	4.19	5.39	13.31	10.43	9.1	11.88	32.23	26.17	0	2.07	14.21	8.74	13.17	8.08	6.4	6.45	5.1	2.46	11.28	1.91	4.97	2.33	3.57	4.64	3.49	3.06	3.78	4.84
ENSG00000069535	4129	MAOB	monoamine oxidase B [Source:HGNC Symbol;Acc:HGNC:6834]	0	0.09	0	0.04	0	0.01	0.27	0.28	0.06	0	0	0.1	0.02	0	0	0.19	0	0	0	0	0.1	0.36	0.15	0.03	0.15	0	1.58	1.94	0.04	0.41	0.3	0	0.06	0.07	0.95	1.3	0.44	0.63	0.15	0.08	0.83	0.43	0.16	0.14	0.57	0.45
ENSG00000069667	6095	RORA	RAR related orphan receptor A [Source:HGNC Symbol;Acc:HGNC:10258]	7.55	3.42	8.93	8.77	2.3	0.3	10.61	11.31	10.69	9.43	1.79	1.45	7.78	8.64	4.04	4.34	6.22	8.46	1.75	2	10.51	6.62	18.16	16.5	12.85	18.99	32.7	25.87	25.93	23.32	27.43	5.28	12.4	9.47	7.58	8.57	10.4	6.8	6.87	4.6	10.16	4.9	8	6.25	6.53	6.88
ENSG00000069696	1815	DRD4	dopamine receptor D4 [Source:HGNC Symbol;Acc:HGNC:3025]	0.33	0.19	0.15	0.18	0.24	0	0.13	0.38	0.11	0.24	0.21	0.22	0.2	0.34	0.24	0.07	0.08	0.13	0.72	0.48	0.27	0.33	0.12	0.11	0.08	0.56	1.61	0.49	0	0	0.53	0	0.09	0.1	0	0.25	0.2	0	1.19	0.08	0.28	0.26	0.13	0.07	0.31	0.25
ENSG00000069702	7049	TGFBR3	transforming growth factor beta receptor 3 [Source:HGNC Symbol;Acc:HGNC:11774]	1.13	0.15	0.3	0.32	0.26	0.08	1.33	2.33	0.08	0.21	0.65	0.34	0.03	0.14	0.28	0.29	0.2	0.5	0.27	0.32	0.98	1.32	1.08	0.42	0.2	0.52	5.14	10.29	1.22	0.95	1.11	0	0.62	0.62	3.59	1.45	5.22	4.77	4.8	2.3	3.78	1.58	1.92	1.7	2.4	1.91
ENSG00000069764	8399	PLA2G10	phospholipase A2 group X [Source:HGNC Symbol;Acc:HGNC:9029]	0.21	0	0.05	0	0	0	0.05	0.29	0	0.05	0	0.08	0.04	0	0	0.1	0	0.05	0.07	0	0.1	0.06	0.66	0	0.46	0.49	5.79	10.55	0	0	0	0	0	0.53	0	0	0	0	0	0.24	2.6	0.4	0.67	0.44	0	0.19
ENSG00000069812	54626	HES2	hes family bHLH transcription factor 2 [Source:HGNC Symbol;Acc:HGNC:16005]	0.07	0.05	0.09	0.03	0.15	0.11	0.73	0.88	0	0.32	0.07	0.34	0.05	0.13	0.41	0.33	0.19	0.01	0.04	0.02	0.53	0.45	0.65	0.91	0	0.02	14.07	10.11	1.41	0.31	2.36	0.45	0.26	0.43	2.68	4.96	0	0	0	1.92	2.24	1.24	0.39	0.51	0.45	1.38
ENSG00000069849	483	ATP1B3	ATPase Na+/K+ transporting subunit beta 3 [Source:HGNC Symbol;Acc:HGNC:806]	16.94	5.41	14	7.46	8.76	4.13	17.24	25.35	34.39	49.64	22.72	14.28	13.76	17.74	16.89	14.62	24.29	42.83	9.67	11.88	36.42	25.99	75.11	51.5	53.06	53.82	21.32	7.42	66.88	36.98	42.86	29.11	61.39	54.53	32.13	28.2	42.49	19.5	30	14.99	29.23	17.03	56.17	41.05	52.97	43.7
ENSG00000069869	4734	NEDD4	NEDD4 E3 ubiquitin protein ligase [Source:HGNC Symbol;Acc:HGNC:7727]	1.96	0.76	0.33	0.94	0.48	0.16	0.99	1.08	2.57	1.44	1.19	0.24	2.71	1.77	1.61	0.75	0.65	1.76	2.33	1.15	0.84	0.5	1.75	0.97	1.58	6.02	18.59	8.12	0.84	0.78	1.61	1.01	1.58	1.73	2.25	1.81	1.88	0.09	0.54	1.74	5.79	2.1	2.69	2.16	2.46	2.76
ENSG00000069943	9488	PIGB	phosphatidylinositol glycan anchor biosynthesis class B [Source:HGNC Symbol;Acc:HGNC:8959]	11.6	5.9	9.25	7.67	4.13	1.3	7.86	7.09	6.64	9.06	7.44	3.8	5.45	8	14.24	9.55	6.18	8.23	4.47	8.75	5.23	2.94	17.44	9.68	15.98	15.95	26.28	13.17	18.09	10.53	26.37	0.63	14.64	10.41	10.58	8.46	20.72	9.21	9.35	4.7	11.34	6.93	10.11	8.45	14.53	7.62
ENSG00000069956	5597	MAPK6	mitogen-activated protein kinase 6 [Source:HGNC Symbol;Acc:HGNC:6879]	3.11	1.53	5.29	3.29	3.54	0.86	16.27	16.58	6.33	8.09	8.95	5.31	3.82	3.77	5.4	4.77	4.15	7.07	2.32	4.01	4.61	3.94	6.72	6.73	8.57	8.92	11.6	9.24	11.27	14.14	19.53	2.19	11.77	10	5.56	4.73	13.92	3.59	5.76	5.45	10.88	7.61	11.81	10.98	13.07	9.49
ENSG00000069966	10681	GNB5	G protein subunit beta 5 [Source:HGNC Symbol;Acc:HGNC:4401]	58.67	21.82	57.42	32.5	22.73	9.29	27.95	26.81	81.23	59.73	36.11	22.87	48.82	51.59	47.21	37.21	49.75	61.05	41.29	48.15	26.86	17.68	82.59	65.49	71.56	43.9	55.57	33.98	155.18	81.26	152.96	39.94	87.97	60.46	65.02	40.44	171.56	83.73	115.67	61.54	52.47	32.58	69.43	47.04	68.36	36.45
ENSG00000069974	5873	RAB27A	RAB27A, member RAS oncogene family [Source:HGNC Symbol;Acc:HGNC:9766]	11.39	6.27	6.73	2.85	4.93	1.71	9.32	9.25	5.92	6.1	6.01	5.24	12.43	15.56	5.75	5.63	6.23	11.64	7.07	13.36	8.38	6.47	14.2	14.01	21.02	21.17	7.36	5.8	25.1	15.06	26.77	7.7	12.93	11.7	18.33	11.62	27.97	13.5	11.9	6.6	9.56	3.55	15.65	15.35	14.62	12.26
ENSG00000069998	27440	HDHD5	haloacid dehalogenase like hydrolase domain containing 5 [Source:HGNC Symbol;Acc:HGNC:1843]	2.9	1.54	4.8	2.95	1.99	1.13	3.67	4.45	7.01	8.67	3.14	1.55	3.97	5.08	3.3	2.27	5.11	6.06	2.21	3.35	6.77	7.5	12	9.43	6.65	10.36	15.56	13.32	5.26	5.57	8.92	4.91	3.61	2.68	4.17	3.47	8.92	2.8	6.59	1.67	2.81	2.93	4.87	4.16	4.23	4.16
ENSG00000070010	7353	UFD1	ubiquitin recognition factor in ER associated degradation 1 [Source:HGNC Symbol;Acc:HGNC:12520]	16.9	11.15	26.14	16.78	15.59	7.49	18.6	16.2	39.75	32.88	16.82	14.8	24.81	22.2	22.7	22.41	14.13	26.93	14.1	23.53	35.5	40.39	35.75	46.7	53.72	90.31	17.84	19.4	39.42	48.96	55	76.6	40.49	34	22.38	13.36	40.17	14.05	22.83	19.25	21.21	13.08	20.1	21.69	20	18.33
ENSG00000070018	4040	LRP6	LDL receptor related protein 6 [Source:HGNC Symbol;Acc:HGNC:6698]	0.01	0.1	1.47	0.87	0.33	0.09	1.07	1.9	5.3	5.11	1.36	0.62	1.21	2.74	1.06	1.01	1.34	5.44	0.02	0.65	2.17	1.74	7.34	4.49	4.11	6.71	49.07	8.99	0.48	0.75	1.58	0.24	0.46	0.89	3.04	3.47	0.85	0.13	1.75	5.7	1.5	5.83	1.27	2.06	4.13	2.27
ENSG00000070019	2984	GUCY2C	guanylate cyclase 2C [Source:HGNC Symbol;Acc:HGNC:4688]	0	0.03	0.08	0.01	0	0.01	0.13	0.08	0.09	0.12	0.12	0.02	0.06	0.01	0	0	0.02	0.03	0	0	0.13	0.07	0.16	0.19	0	0	2.37	1.81	0.33	0	0.14	0	0.11	0.09	0.29	0.47	0	0	0	0	0.37	0.08	0.16	0.01	0.14	0.14
ENSG00000070031	6343	SCT	secretin [Source:HGNC Symbol;Acc:HGNC:10607]	0.76	0.13	0	0	0	0.19	0	0.2	0	0.28	0.14	0	0.2	0	0	0	0.12	0	0	0	0.14	0.3	0	0.9	0	0	0	0	0	0.49	0	0	0	0	0	1.58	0	0	6.8	1.89	0	3.49	0.56	0.3	0.66	0.26
ENSG00000070047	57661	PHRF1	PHD and ring finger domains 1 [Source:HGNC Symbol;Acc:HGNC:24351]	25.1	18.91	20.76	17.57	18.84	10.95	18.72	20.35	34.55	29.61	19.59	13.92	18.39	27.28	21.09	24.57	15.16	27.5	25.93	37.66	26.44	26.37	32.63	29.47	31.62	39.63	17.24	13.75	65.55	60.92	58.39	72.41	21.11	15.65	29.28	16.63	59.36	35.45	34.13	32.24	15.36	11.17	15.2	18.4	21.96	18.61
ENSG00000070061	8518	ELP1	elongator complex protein 1 [Source:HGNC Symbol;Acc:HGNC:5959]	8.19	5.65	13.83	7.06	3.78	1.29	3.18	4.2	13.81	14.7	3.89	5.26	5.56	5.31	10.08	7.2	4.82	7.87	4.25	6.05	8.47	7.93	9.95	9.71	15.98	19.23	9.24	4.36	15.55	12.04	18.96	7.05	14.85	10.19	9.76	3.44	14.03	4.88	11.66	6.28	6.26	3.47	4.81	4.79	4.88	6.17
ENSG00000070081	4925	NUCB2	nucleobindin 2 [Source:HGNC Symbol;Acc:HGNC:8044]	5.68	2.79	9.63	3.94	4.97	3.38	9.2	10.87	19.72	17.25	6.16	2.11	16.88	12.87	2.96	2.49	6.91	7.74	3.59	4.96	15.82	14.22	10.06	6.71	13.17	9.73	15.61	10.81	8.14	12.81	12.29	2.62	9.92	8.23	5.72	6.36	17.91	4.35	11.71	4.54	6.35	4.56	15.61	11.96	13.96	12.38
ENSG00000070087	5217	PFN2	profilin 2 [Source:HGNC Symbol;Acc:HGNC:8882]	1.87	0.98	4.85	1.81	1.51	0.24	1.61	1.86	1.05	3.05	1.06	0.62	1.76	2.03	1.2	1.2	2.07	2.45	0.47	0.77	4.42	4.27	14.58	12.87	9.59	10.48	23.35	20.78	4.97	5.68	7.9	0.69	5.73	6.4	4.57	4.96	0.96	2.93	1.83	5.03	3.53	3.99	2.29	1.44	3.69	3.49
ENSG00000070159	5774	PTPN3	protein tyrosine phosphatase non-receptor type 3 [Source:HGNC Symbol;Acc:HGNC:9655]	0.03	0.01	0.21	0.05	0.03	0.01	1.4	0.64	0.09	0.09	0.47	0.27	0.24	0.87	1.31	0.23	0.27	0.07	0	0.09	1.17	1.02	0.24	0.39	1.38	0.48	24.59	15.94	0.79	0.55	3.08	0	0.43	0.98	2.77	2.78	0.03	0.06	0.15	0.25	4.87	0.9	1.33	0.58	0.79	2.14
ENSG00000070182	6710	SPTB	spectrin beta, erythrocytic [Source:HGNC Symbol;Acc:HGNC:11274]	0.02	0.06	0.25	0.27	0.07	0.21	1.02	0.94	0.02	0.04	0.28	0.22	0.05	0.04	0.42	0.05	0.09	0.08	0.01	0.06	0.95	0.87	0.9	0.47	0.28	0.02	16.91	16.77	0.72	1.06	1.94	0	0.45	0.84	1.76	2.89	0.28	0.53	0.06	1.03	4.91	1.23	1.12	0.63	1.16	1.51
ENSG00000070190	27071	DAPP1	dual adaptor of phosphotyrosine and 3-phosphoinositides 1 [Source:HGNC Symbol;Acc:HGNC:16500]	60.72	26.74	39.61	31.35	15.34	4.51	35.6	37.05	36.14	43.77	27.33	17.44	22.28	29.64	41.61	44.48	45.81	89.55	29.36	63.25	35.29	33.37	43.31	45.59	79.3	116.62	19.44	10.09	57.69	108.81	84.09	35.61	47.03	41.8	35.31	19.55	55.43	24.36	53.45	30.74	36.99	23.42	35.29	37.24	42.99	41.61
ENSG00000070193	2255	FGF10	fibroblast growth factor 10 [Source:HGNC Symbol;Acc:HGNC:3666]	0	0	0.12	0	0.04	0.02	0.6	0.38	0.1	0.06	0.33	0.08	0.08	0	0.55	0.09	0.02	0	0	0	0.39	0.31	0.69	0.06	0	0	16.99	9.75	0	0.07	1.03	0.29	0.41	0.36	1.27	2.73	0	0	0	0.65	1.83	1.17	1.02	0.33	1.38	0.51
ENSG00000070214	23446	SLC44A1	solute carrier family 44 member 1 [Source:HGNC Symbol;Acc:HGNC:18798]	2.1	0.87	3.87	2.31	2.08	0.61	1.7	1.6	9.64	7.05	1.12	1.29	5.41	6.32	6.46	4.31	3.8	5.33	1.26	0.8	2.2	3	5.02	5.82	4.93	6.08	8.79	6.85	1.84	1.46	3.08	1.32	0.92	0.81	2.65	1.04	9.05	2.46	4.78	3.44	1.41	0.94	4.25	3.78	5.49	3.72
ENSG00000070269	54916	TMEM260	transmembrane protein 260 [Source:HGNC Symbol;Acc:HGNC:20185]	7.89	4.8	6.29	5.36	4.88	1.02	6.72	5.04	6.78	6.52	6.82	4.37	2.31	2.52	7.57	7.7	5.41	5.91	7.9	15.41	5	5.04	5.78	3.17	10.52	15.76	17.71	16.82	7.17	10.02	15.56	5.76	8.83	5.17	6.45	4.78	12.8	3.57	15.08	3.35	6.08	3.97	5.18	6.29	6.06	5.27
ENSG00000070366	23293	SMG6	SMG6 nonsense mediated mRNA decay factor [Source:HGNC Symbol;Acc:HGNC:17809]	14.54	9.11	11.35	8.99	8.68	3.44	7.24	8.14	15.5	12.3	6.16	4.18	3.85	6.14	11.54	12.3	8.55	11.7	5.26	8.64	4.39	5.61	17.63	15.41	10.95	15.7	12.41	18.55	30.31	31.14	35.59	34.69	13.78	13.37	15.91	10.14	26.71	14.34	27.32	15.45	9.76	7.29	10.01	9.72	10.19	9.69
ENSG00000070367	10640	EXOC5	exocyst complex component 5 [Source:HGNC Symbol;Acc:HGNC:10696]	38.59	16.5	31.73	21.65	17.36	3.27	30.07	30.32	54.63	49.09	35.77	21.09	15.14	15.78	51.73	50.11	20.37	45.36	29.93	41.9	29.22	36.61	52.85	47.96	89.06	90.47	16.98	8.05	46.09	78.61	76.64	15.54	49.92	40.49	23	22.88	78.91	26.78	24.74	24.59	49.32	32.52	33.52	33.1	38.65	36.45
ENSG00000070371	8218	CLTCL1	clathrin heavy chain like 1 [Source:HGNC Symbol;Acc:HGNC:2093]	0.57	0.15	0.89	0.45	0.19	0.14	0.95	0.95	0.19	0.21	0.85	0.39	2.92	3.73	0.86	0.3	0.62	0.94	0.15	0.15	0.52	0.86	1.51	0.87	1.55	1.69	14.9	12.06	0.91	1.64	1.1	0.94	0.97	0.98	3.78	1.94	3.77	0.76	1	1.33	2.28	0.92	2.34	1.64	1.64	0.87
ENSG00000070388	27006	FGF22	fibroblast growth factor 22 [Source:HGNC Symbol;Acc:HGNC:3679]	0.1	0.06	0.28	0.17	0.06	0.02	0.3	0.22	0.54	0.6	0.32	0.39	0.15	0	0.3	0.12	0.29	0.24	0.42	0.31	0.51	0.58	1.26	1.12	0.58	0.25	16.35	7.02	0.36	0.58	1.41	0.43	0.49	0.7	0.62	0.75	0.15	0.97	0.48	0.31	1.02	0.46	0.59	0.27	0.39	0.45
ENSG00000070404	10272	FSTL3	follistatin like 3 [Source:HGNC Symbol;Acc:HGNC:3973]	1.02	0.51	0.66	0.67	0.57	0.32	0.56	1.79	1.38	1.13	1.99	1.43	1.4	1.72	0.49	1.22	1.65	2.69	0	0	3.62	2.26	0.42	0.76	0.35	7.31	9.03	35.17	0.46	1.91	4.37	0.86	1.79	3.8	2.69	1.8	6.1	7.5	8.63	10.8	1.53	1.43	1.38	3.03	2.87	1.53
ENSG00000070413	9993	DGCR2	DiGeorge syndrome critical region gene 2 [Source:HGNC Symbol;Acc:HGNC:2845]	11.81	8.82	8.46	6.54	6.39	3.52	4.24	4.45	10.67	11.82	7.15	4.82	5.57	8.73	8.12	11.35	5.53	8.88	7.89	9.69	6.94	7.87	11.82	10.27	21.89	17.21	7.34	7.91	19.16	15.14	17.39	11.26	8.42	6.11	10.18	9.17	28.03	10.18	14.74	12.22	6.25	5.32	5.55	5.02	6.3	4.67
ENSG00000070423	55658	RNF126	ring finger protein 126 [Source:HGNC Symbol;Acc:HGNC:21151]	15.17	10.93	16.5	12.28	10.35	7.12	13.35	19.52	18.32	17.63	15.14	9.77	12.49	18.25	16.95	21.52	11.78	20.99	10.99	21.46	26.99	24.46	33.76	25.83	38.54	42.65	20.66	7.34	43.49	38.84	32.83	46.3	30.16	21.1	27.12	17.18	31.98	24.26	41.48	33.85	18.22	10.47	16.57	19.17	19.93	18.54
ENSG00000070444	4335	MNT	MAX network transcriptional repressor [Source:HGNC Symbol;Acc:HGNC:7188]	17	11.84	14.67	17.87	11.24	4.94	12.53	15.68	17.47	11.37	12.84	9.23	13.04	20.13	13.16	16.16	10.53	19.9	8.9	16.34	12.79	9.14	26.27	21.49	10.2	18.53	12.35	16.69	41.86	30.22	35.1	16.37	18.84	10.31	24.19	15.58	44.92	24.64	22.26	22.8	27.27	12.6	14.75	11.77	19.25	12.78
ENSG00000070476	79364	ZXDC	ZXD family zinc finger C [Source:HGNC Symbol;Acc:HGNC:28160]	20.79	12.62	15.34	11.03	9.08	2.54	9.22	9.46	17.87	17.14	11.7	7.75	13.12	16.34	11.67	18.37	13.49	22.07	11.47	17.9	10.77	10.82	22.46	19.59	21.89	26.28	27.61	16.48	31.95	42.84	45.7	17.39	18.17	12.43	12.51	10.28	36.38	21.13	21.68	19.15	14.16	9.37	12.24	11.22	11.7	14.06
ENSG00000070495	23210	JMJD6	jumonji domain containing 6, arginine demethylase and lysine hydroxylase [Source:HGNC Symbol;Acc:HGNC:19355]	14.96	11.37	16.22	8.36	10.54	8.27	33.66	41.44	24.84	28.05	17.2	12.18	9.82	10.05	16.21	18.7	9.39	16.52	13.35	15.92	22.18	21.27	31.74	33.36	31.32	39.3	15.8	19.18	87.59	89.82	83.45	98.9	85.56	66.86	24.57	19.35	33.26	23.03	18.54	18.12	14.94	9.17	24.61	25.57	20.14	23.88
ENSG00000070501	5423	POLB	DNA polymerase beta [Source:HGNC Symbol;Acc:HGNC:9174]	8.37	3.86	10.34	6.1	3.43	1.16	9.34	8.31	8.81	10.08	7	4.88	8.52	8.61	7.83	4.38	8.32	10.48	8.95	9.73	16.78	12.1	13.67	9.62	23.95	35.23	20.29	14.56	13.28	13.29	16.24	5.79	44.75	34.74	21.51	13.49	18.9	12.94	12.05	6.7	29.76	11.48	45.29	32.55	31.97	20.62
ENSG00000070526	55808	ST6GALNAC1	ST6 N-acetylgalactosaminide alpha-2,6-sialyltransferase 1 [Source:HGNC Symbol;Acc:HGNC:23614]	0.13	0.22	0.67	0.15	0.03	0.11	0.86	1.82	0	0.61	0.16	0.29	0.12	0	0.48	0.04	0.1	0	0	0	0.68	1.24	0.89	0.46	0.16	0	21.39	12.03	0.57	1.54	2.5	0.06	1.4	3.34	2.34	3.47	6.59	0.24	0.8	0	2.73	1.72	1.69	1.4	0.64	0.92
ENSG00000070540	55062	WIPI1	WD repeat domain, phosphoinositide interacting 1 [Source:HGNC Symbol;Acc:HGNC:25471]	3.52	3.54	6.16	3.71	6.77	2.19	5.29	5.23	11.11	12.1	3.42	1.71	5.59	8.75	7.83	6.46	3.94	8.46	4.2	11.14	6.45	10.14	5.5	3.4	10.91	46.93	14.64	2.28	6.68	14.42	6.96	3.19	10.54	7.2	1.54	7.15	13.75	5.98	2.2	6.92	3.74	2.05	3.88	5.81	3.5	6.8
ENSG00000070601	22844	FRMPD1	FERM and PDZ domain containing 1 [Source:HGNC Symbol;Acc:HGNC:29159]	0.82	0.12	0.56	0.28	0.18	0	0.39	0.49	0.13	0.1	0.25	0.1	0.12	0.1	0.23	0.01	0.13	0.02	0.19	0.08	0.59	0.33	0.19	0.16	1.44	0.9	6.5	7.5	0.04	1.52	0.75	0	0.36	0.38	0.99	1.34	0	0.21	0.2	0.26	0.65	0.65	0.6	0.3	0.44	0.66
ENSG00000070610	57704	GBA2	glucosylceramidase beta 2 [Source:HGNC Symbol;Acc:HGNC:18986]	36.37	18.15	29.19	24.31	17.55	9.69	23.01	25.42	39.5	35.35	18.39	11.23	17.51	19.94	32.54	32.04	19.39	24.87	25.28	33.08	23.44	22.48	42.37	35.73	37.86	39.12	26.3	41.06	78.82	88.09	91.25	89.77	42.71	32.43	44.31	28.89	43.26	30.95	42.89	29.46	20.2	13.44	27.23	26.59	28.7	21.66
ENSG00000070614	3340	NDST1	N-deacetylase and N-sulfotransferase 1 [Source:HGNC Symbol;Acc:HGNC:7680]	0.3	0.18	1.33	0.82	0.98	0.97	0.87	1.47	5.89	6.57	0.47	0.6	1.15	1.38	1.9	0.82	1.48	1.35	0.08	0.01	2.11	1.88	5.52	2.52	1.34	0.98	30.78	16.58	3.26	1	1.56	5.86	0.6	1.36	3.91	3.5	3.11	6.67	0	0.79	1.43	1.4	2.19	0.84	1.33	1.21
ENSG00000070669	440	ASNS	asparagine synthetase (glutamine-hydrolyzing) [Source:HGNC Symbol;Acc:HGNC:753]	18.91	9.9	17.13	10.87	6.54	1.84	16.73	15.39	9.36	12.18	13.35	8.44	15.37	23.3	15.51	19.85	7.24	10.62	19.67	29.08	63.06	63.44	51.08	44.35	53.95	75.02	32.17	13.17	22.36	68.22	51.56	47.92	18.6	15.98	17.7	14.42	19.64	12.78	20.32	11.84	17.15	13.99	21.09	18.28	20.06	23.51
ENSG00000070718	10947	AP3M2	adaptor related protein complex 3 subunit mu 2 [Source:HGNC Symbol;Acc:HGNC:570]	5.57	2.58	2.46	2.26	1.99	0.32	4.67	7.08	3.75	4.7	1.85	1.54	5.88	5.59	2.19	1.16	2.8	3.65	0.59	0.92	5.06	3.84	5.66	5.84	8.47	14.54	24.15	13.28	7.39	7.03	8.88	1.34	3.39	2.91	5.78	7.25	11.06	8.11	6.8	10.55	10	4.99	10.28	9.03	8.5	6.74
ENSG00000070729	1258	CNGB1	cyclic nucleotide gated channel subunit beta 1 [Source:HGNC Symbol;Acc:HGNC:2151]	0	0	0.26	0.02	0.06	0.02	0.31	0.57	0.1	0.14	0.22	0.1	0.2	0.04	0.07	0.01	0.06	0	0.12	1.05	0.37	0.21	0.76	0.03	0.04	0	6.19	8.02	0.6	0.79	0.33	0.05	0.3	0.33	2.72	0.94	0	0.24	0.03	0.94	1.63	1.61	0.63	0.37	0.5	0.57
ENSG00000070731	10610	ST6GALNAC2	ST6 N-acetylgalactosaminide alpha-2,6-sialyltransferase 2 [Source:HGNC Symbol;Acc:HGNC:10867]	0.42	0.17	0.23	0.1	0.09	0.07	0.18	0.37	0.29	0.08	0.28	0.15	0.16	0.22	0	0.14	0.04	0.23	0	0.27	1.3	1.07	0	0.76	0.35	0.07	49.95	4.71	0.2	11.05	3.13	0	0.37	0	1.14	0.84	5.36	0.23	2.42	0.72	2.09	0.64	0.73	0.51	1.25	0.27
ENSG00000070748	1103	CHAT	choline O-acetyltransferase [Source:HGNC Symbol;Acc:HGNC:1912]	0.25	0	0.03	0	0	0.03	0.45	0.29	0	0	0.13	0	0.09	0.12	0	0.14	0	0	0	0	0.16	0.26	0	0	0	0	2.58	6.24	0.27	0.07	1.83	0	0.18	0.17	0.68	0	0	0.24	3.36	0	1.03	0.43	0.31	0.13	1.67	0.31
ENSG00000070756	26986	PABPC1	poly(A) binding protein cytoplasmic 1 [Source:HGNC Symbol;Acc:HGNC:8554]	460.42	271.47	401.76	296.25	174.6	103.91	432.44	512.51	925.6	784.13	410.34	257.94	394.27	527.63	669.54	731.35	513.3	947.72	663.49	922.45	741.4	648.71	710.24	737.89	1407.77	1464.82	77.91	92.52	1210.72	1190.78	1121.86	839.1	957.04	774.11	448.45	320.02	1353.42	688.67	906.94	698.34	583.39	347.95	782.26	742.29	747.35	594.14
ENSG00000070759	10420	TESK2	testis associated actin remodelling kinase 2 [Source:HGNC Symbol;Acc:HGNC:11732]	9.18	2.49	1.67	1.16	3.25	0.57	7.32	6.59	2.62	1.19	11.84	4.75	5.73	3.86	8.39	5.38	3.59	2.75	4.5	3.5	5.87	3.25	2.9	1.28	8.46	3.08	3.63	4.07	9.8	3.92	12.71	2.86	1.53	1.24	8.38	6.07	15.39	6.81	9	3.94	9.15	5.09	7.61	4.36	9.03	3.99
ENSG00000070761	29105	CFAP20	cilia and flagella associated protein 20 [Source:HGNC Symbol;Acc:HGNC:29523]	11.26	5.09	8.89	4.82	6.41	2.1	19.26	17.32	17.26	20.73	10.33	7.99	12.81	14.31	14.47	7.3	10.33	16.92	12.33	16.58	12.39	19.46	25.97	30.65	12.65	28.4	18.82	18.25	28.73	20.47	32.67	13.52	34.32	34.1	13.24	18.52	26.24	8.53	9.11	5.58	10.21	8.82	13.51	18.42	9.56	14.29
ENSG00000070770	1459	CSNK2A2	casein kinase 2 alpha 2 [Source:HGNC Symbol;Acc:HGNC:2459]	33.97	21.18	34.24	23.81	20.2	8.46	28.76	32.72	63.41	57.85	29.37	21.47	29.02	32.51	35.02	43.57	20.59	42.51	61.56	86.94	22.12	22.09	44.8	52.45	76.38	82.19	10.62	11.15	78.73	87.9	95.97	53.85	62.98	51.88	30.79	17.89	65.24	37.5	64.74	34.04	26.05	16.41	28.74	25.62	30.49	28.21
ENSG00000070778	11099	PTPN21	protein tyrosine phosphatase non-receptor type 21 [Source:HGNC Symbol;Acc:HGNC:9651]	0.04	0	0.14	0.18	0.05	0.01	0.3	0.31	0.12	0.16	0.52	0.08	0.08	0.07	0.25	0.01	0.15	0.04	0.02	0	0.19	0.25	0.28	0.52	0.06	1.25	11.82	7.32	0.31	0.69	1.72	0.11	0.24	0.17	1.18	1.36	0	0	0.1	0.43	0.54	0.88	0.8	0.21	0.92	0.78
ENSG00000070785	8891	EIF2B3	eukaryotic translation initiation factor 2B subunit gamma [Source:HGNC Symbol;Acc:HGNC:3259]	6.46	3.16	6.94	5.27	3.89	1.79	3.72	3.48	9.94	12.21	7.66	3.64	8.13	6.91	7.6	6	5.43	9.26	3.56	6.31	11.06	9.91	8.24	9.5	6.87	12.1	3.35	12.04	15.61	13.04	17.67	19.26	7.2	6	4.26	4.01	12.94	4.94	19.44	4.13	7.09	5.42	8.48	7.6	7	7.73
ENSG00000070808	815	CAMK2A	calcium/calmodulin dependent protein kinase II alpha [Source:HGNC Symbol;Acc:HGNC:1460]	0.02	0.02	0.05	0.02	0.02	0.02	0.77	0.63	0	0.09	0.22	0.27	0.07	0.27	0.46	0.06	0.2	0.02	0	0.01	0.29	0.51	0.34	0.4	0	0.03	4.84	9.73	1.33	0.8	1.01	0.14	0.32	1.11	1.04	2.12	0.11	0.06	0.54	0.6	1.11	0.52	0.69	0.18	0.41	0.45
ENSG00000070814	6949	TCOF1	treacle ribosome biogenesis factor 1 [Source:HGNC Symbol;Acc:HGNC:11654]	32.73	21.83	25.65	24.77	20.44	13.12	17.22	20.68	45.19	42.19	20.79	15.3	20.91	30.78	26.61	33.53	19.64	36.15	27.9	35.64	25.04	25.26	43.48	37.63	48.33	46.52	21.27	22.82	74.21	80.42	66.68	86.99	34.01	25.96	31.44	25.03	71.09	49.53	44.32	55.14	25.73	14.92	20.04	19.66	26.24	22.32
ENSG00000070831	998	CDC42	cell division cycle 42 [Source:HGNC Symbol;Acc:HGNC:1736]	60.16	30.69	58.67	26.69	10.48	3.35	38.81	37.88	66.83	89.93	45.18	25.58	17.54	17.3	81.27	81.1	57.62	89.29	21.31	42.19	45.05	42.61	78.19	90.02	97.76	116.11	22.31	11.74	135.88	125.27	157.08	51.29	159.1	144.42	30.12	23.93	76.69	26.34	38.06	20.35	66.62	43.38	84.22	85.48	83.8	83.58
ENSG00000070882	26031	OSBPL3	oxysterol binding protein like 3 [Source:HGNC Symbol;Acc:HGNC:16370]	43.05	16.51	40.03	31.94	37.87	8.95	38.04	44.92	76.04	73.73	54.92	34.81	17.06	17.92	40.01	14.39	14.17	28.06	66.03	109.58	37.15	30.77	41.77	50.86	28.44	30.83	27.5	51.01	110.01	116.68	170.87	25.57	48.32	34.83	85.14	55.69	55.67	19.79	28.96	13.67	11.79	6.99	20.16	20.99	15.77	10.1
ENSG00000070886	2046	EPHA8	EPH receptor A8 [Source:HGNC Symbol;Acc:HGNC:3391]	0.03	0.07	0.09	0.01	0.01	0	0.19	0.1	0	0.05	0.1	0.01	0.06	0	0.09	0.11	0.08	0.03	0	0.04	0.07	0.06	0.12	0.09	0	0	6.77	4.73	0.23	0.18	0.23	0	0.46	0.37	0.39	0.92	0	0.15	0	0.04	0.65	0.23	0.21	0.1	0.29	0.13
ENSG00000070915	6559	SLC12A3	solute carrier family 12 member 3 [Source:HGNC Symbol;Acc:HGNC:10912]	4.03	0.79	0.44	0.13	0.75	0.25	0.99	0.76	1.3	0.93	0.39	0.16	1.96	1.82	1.59	1.82	2.22	3.31	0.25	0.37	0.25	0.63	3.61	2.71	0.18	0.97	18.99	15.24	0.89	1.23	2.26	0.48	0.8	1.08	2.38	1.12	2.04	0.37	2.41	0.67	2.71	0.53	0.83	0.55	0.49	1.54
ENSG00000070950	56852	RAD18	RAD18 E3 ubiquitin protein ligase [Source:HGNC Symbol;Acc:HGNC:18278]	4.75	2.41	5.95	4.99	3.23	0.65	5.54	5.49	6.28	9.76	5.76	4.94	5.93	5.55	6.53	6.73	9.23	15.93	3.73	5.76	11.14	9.24	8.28	11.74	12.36	16	11.67	13.23	7.09	5.81	9.43	3.25	8.18	5.01	6.07	4.41	11.29	5.12	4.46	3.07	6.93	4.32	8.13	7.05	6.26	7.42
ENSG00000070961	490	ATP2B1	ATPase plasma membrane Ca2+ transporting 1 [Source:HGNC Symbol;Acc:HGNC:814]	121.09	76.29	75.99	74.74	37.19	10.96	87.86	107.58	99	120.61	67.96	67.39	48.59	70.4	111.58	151.38	47.69	110.86	74.18	144.02	93.24	104.79	112.47	121.85	137.02	223.54	49.31	45.78	186.25	209.07	312.94	47.67	134.37	128.58	72.09	58.08	114.99	63.51	69.49	85.33	92.74	55.5	68.45	81.2	88.38	74.52
ENSG00000070985	29850	TRPM5	transient receptor potential cation channel subfamily M member 5 [Source:HGNC Symbol;Acc:HGNC:14323]	0.03	0.01	0.01	0	0	0	0.04	0.09	0	0	0.01	0.01	0	0	0	0.02	0.03	0	0	0.02	0.02	0.01	0.06	0.03	0	0	0.19	0.17	0	0.15	0.03	0	0.13	0.11	0.15	0.04	0	0.11	0	0	0	0	0.06	0	0	0.02
ENSG00000071051	8440	NCK2	NCK adaptor protein 2 [Source:HGNC Symbol;Acc:HGNC:7665]	12.11	7.18	15.84	9.27	5.3	1.97	9.79	9.3	15.36	15.79	11.53	6.06	6.62	8.63	7.88	7.74	9.8	15.53	6.05	9.32	11.58	10.96	35.14	31.98	12.32	20.27	7.29	6.38	10.61	24.67	16.26	16.68	41.89	26.28	10.62	7.82	22.34	12.42	20.09	12.95	13.38	10.54	16.61	18.1	23.52	18.84
ENSG00000071054	9448	MAP4K4	mitogen-activated protein kinase kinase kinase kinase 4 [Source:HGNC Symbol;Acc:HGNC:6866]	150.47	63	113.86	87.27	100	38.52	221.86	242.24	92.4	80.04	108.97	66.91	100.14	115.36	136.4	127.2	105.3	166.1	118.15	148.64	120.97	95.79	116.38	118.99	413.81	274.43	37.69	45.01	208.05	274.49	239.95	228.94	169.44	121.36	169.82	122.17	292.45	129.63	172.01	136.04	81.23	56.47	144.63	130.82	134.08	102.27
ENSG00000071073	11320	MGAT4A	alpha-1,3-mannosyl-glycoprotein 4-beta-N-acetylglucosaminyltransferase A [Source:HGNC Symbol;Acc:HGNC:7047]	22.34	5.23	5.21	3	5.74	1.42	23.02	18.63	1.08	1.47	3.28	2.67	10.02	11.84	12.78	6.11	3.21	5.28	5.95	6.94	2.62	3.03	4.27	4.39	9.88	4.53	40.74	18.41	8.55	13.3	10.91	10.8	7.37	4.7	6.75	6.73	9.51	6.85	13.87	5.9	5.05	3.76	7.97	5.15	7.82	5.57
ENSG00000071082	6160	RPL31	ribosomal protein L31 [Source:HGNC Symbol;Acc:HGNC:10334]	134.59	74.62	217.84	101.92	57.53	28.62	327.59	328.8	359.67	610.69	234.68	129.85	176.66	158.44	238.96	169.92	298.97	348.45	193.2	338.63	761.68	688.87	616.88	631.28	299.6	643.08	64.85	86.02	709.41	298.27	560.17	329.21	899.92	893.89	395.61	414.7	563.64	187.88	341.35	209.19	968.99	898.39	757.95	761.4	416.4	583.85
ENSG00000071127	9948	WDR1	WD repeat domain 1 [Source:HGNC Symbol;Acc:HGNC:12754]	362.26	248.96	268.36	224.87	197.24	134.34	168.8	218.66	301.56	325.03	157.7	110.51	170.74	235.22	303.79	450.25	226.29	485.2	222.73	335.53	233.21	262.82	586.71	573.18	1350.26	1584.12	124.1	123.38	912.55	1035.14	748.68	1002.37	514.83	433.32	257.18	190.09	468.41	340.54	449.38	578.03	192.83	194.85	198.48	238.28	199.33	305.2
ENSG00000071189	23161	SNX13	sorting nexin 13 [Source:HGNC Symbol;Acc:HGNC:21335]	18.72	9.98	16.66	8.2	15.48	3.65	26.77	28	22.23	19.8	17.64	12.89	11.27	12.88	29.37	23.07	13.16	14.57	23.53	34.27	20.35	14.84	22.08	20.49	27.66	32.3	23.43	18.12	24.65	33.3	51.69	19.18	17.89	15.64	16.85	10.79	31.18	16.67	18.62	13.28	20.33	12.02	18.37	16.74	19.43	15.73
ENSG00000071203	54860	MS4A12	membrane spanning 4-domains A12 [Source:HGNC Symbol;Acc:HGNC:13370]	0	0	0.1	0.03	0	0	0.44	0.66	0	0.05	0.4	0.09	0.12	0	0	0	0.19	0.17	0	0	0.33	0.41	0.42	0.28	0	0.12	12.94	9.64	0	0	0.76	0	0	0.34	1.03	2.33	0	0	0	0.75	2.6	0.3	0.72	0.12	1.22	0.4
ENSG00000071205	79658	ARHGAP10	Rho GTPase activating protein 10 [Source:HGNC Symbol;Acc:HGNC:26099]	8.41	1.41	0.61	0.61	0.5	0.4	2.5	2.8	8.2	6.95	0.88	1.34	6.32	5.59	0.32	0.15	0.79	1.53	0.17	0.46	12.55	9.43	2.93	1.6	4.93	2.79	25.21	19.32	0.76	0.57	2.12	0	1.44	1.26	3.82	3.59	3.09	1.53	8.68	11.55	2.67	3.26	4.24	4.15	5.26	5.85
ENSG00000071242	6196	RPS6KA2	ribosomal protein S6 kinase A2 [Source:HGNC Symbol;Acc:HGNC:10431]	1.64	0.68	10.07	10.56	0.85	0.31	1.08	0.48	81.28	113.61	1.71	0.57	0.17	0.18	0.17	0.13	6.64	7.87	0.57	1.09	0.84	0.79	6.35	6.48	6.69	11.3	10.06	12.4	10.84	8.52	6.95	21.78	0.88	0.54	2.61	3	7.33	10.22	3.43	15.75	3.91	1.13	1.94	3.53	9.5	6.95
ENSG00000071243	54556	ING3	inhibitor of growth family member 3 [Source:HGNC Symbol;Acc:HGNC:14587]	13.26	6.84	15.78	7.32	9.89	3.67	17.91	16.16	14.74	17.88	10.36	5.59	7.49	7.22	18.92	15.27	8.59	11.39	14.5	26.28	17.94	17.01	13.09	11.28	18.98	34.19	4.97	4.97	27.2	25.2	29.43	10.01	22.32	19.14	6.14	6.27	19.54	12.36	13.16	12.33	17.7	11.44	12.6	14.9	20.89	16.29
ENSG00000071246	22846	VASH1	vasohibin 1 [Source:HGNC Symbol;Acc:HGNC:19964]	0.86	0.41	1.46	0.67	0.82	0.12	0.95	1.56	0.84	0.31	0.72	0.56	0.98	0.78	0.45	0.55	0.77	1.57	0.54	0.52	0.92	0.83	1.63	1.01	1.16	2.01	11.54	11.1	1.51	1.73	3.25	0.68	1.02	0.96	2.96	1.49	7.15	4.17	7.2	4.39	2	1.04	1.47	1.01	1.76	1.73
ENSG00000071282	29995	LMCD1	LIM and cysteine rich domains 1 [Source:HGNC Symbol;Acc:HGNC:6633]	0.36	0.33	10.32	4.06	0.21	0.2	0.71	1.55	4.89	2.3	1.99	0.83	8.3	2.28	1.31	0.12	15.58	8.87	0.76	0.67	4.33	3.9	10.85	8.03	1.64	3.17	17.3	17.07	8.73	4.06	3.91	0.39	1.67	1.58	4.33	3.12	2.47	1.09	4.93	0.82	2.59	1.52	7.22	5.74	4.88	3.5
ENSG00000071462	114049	BUD23	BUD23 rRNA methyltransferase and ribosome maturation factor [Source:HGNC Symbol;Acc:HGNC:16405]	11.62	8.83	16.72	9.13	17.47	11.31	21.95	23.44	17.58	22.74	11.97	8.31	17.46	17.25	15.75	17.74	11.75	18.65	18.84	28.11	25.11	22.96	22.4	23.55	31.69	40.57	31.69	28.51	39.74	32.42	27.58	49.53	34	27.97	22.71	16.66	27.6	20.55	10.95	17.91	21.29	14.88	18.32	17.21	20.65	18.42
ENSG00000071537	6400	SEL1L	SEL1L adaptor subunit of ERAD E3 ubiquitin ligase [Source:HGNC Symbol;Acc:HGNC:10717]	37.18	19.72	48.16	22.43	47.04	15.07	50.17	55.53	59.13	58.21	33.3	24.15	14.59	17.53	41.63	44.24	22.63	41.95	31.72	63.83	34.16	32.45	49.05	50.82	119.15	116.86	24.4	13.68	57.67	79.43	96.58	44.41	45.97	45.25	35.71	41.61	76.17	32.58	34.86	30.35	47.39	28.07	54.41	59.23	60.02	55.11
ENSG00000071539	9319	TRIP13	thyroid hormone receptor interactor 13 [Source:HGNC Symbol;Acc:HGNC:12307]	0.49	0.56	0.98	0.63	0.3	0.19	1.45	1.28	4.97	8.48	0.63	0.63	2.52	2.76	1.34	0.65	2.24	2.8	0.7	0.49	5.01	5.82	1.26	2.68	2.09	5.23	8.72	2.27	1.28	1.5	2.84	1.67	4.08	3.05	0.89	0.9	3.37	3.41	1.76	3.18	0.96	1.01	3.01	2.68	2.76	1.46
ENSG00000071553	537	ATP6AP1	ATPase H+ transporting accessory protein 1 [Source:HGNC Symbol;Acc:HGNC:868]	31.67	25.18	28.13	20.98	13.04	8.34	15.19	15.7	47.01	45.61	13.92	9.16	11.55	13.99	12.54	22.43	16.85	32.83	16.68	22	15.93	12.95	61.04	49.86	63.2	46.52	6.27	32.64	50.58	43.07	55.78	41.28	35.08	21.62	22.72	18.64	42.89	18.6	42.36	19.57	9.98	6.87	13.59	15.17	15.55	14.54
ENSG00000071564	6929	TCF3	transcription factor 3 [Source:HGNC Symbol;Acc:HGNC:11633]	35.76	17.73	50.98	37.23	41.53	21	38.3	45.72	70.67	52.54	29.64	18.46	30.09	38.29	58.57	44.13	45.91	62.66	23	30.05	89.91	72.83	81.49	56.82	164.69	104.45	23.35	22.01	65.88	76.76	80.4	60.51	69.31	49.61	34.66	18.97	125.31	78.5	114.46	83.34	35.69	13.67	55.35	51.15	57.58	36.68
ENSG00000071575	28951	TRIB2	tribbles pseudokinase 2 [Source:HGNC Symbol;Acc:HGNC:30809]	7.22	3.34	21.12	17.92	4.81	1.61	17.55	22.24	43.77	50.24	13.69	9.94	13.63	13.37	9.57	11.78	33.56	43.24	5.04	8.51	19.65	16.94	81.57	72.58	19.59	75.43	14.38	19.67	33.74	50.52	34.19	26.93	42.65	28.25	14.15	8.93	21.69	6.42	7.11	6.51	4.21	2.45	11.21	13.05	9.07	9.37
ENSG00000071626	26528	DAZAP1	DAZ associated protein 1 [Source:HGNC Symbol;Acc:HGNC:2683]	42.45	28.68	40.09	25.31	22	11.1	25.81	36.92	62.45	56.11	32.09	20.97	36.88	37.72	48.18	60.33	25.81	47.37	25.43	47.54	43.79	47.91	50.4	51.26	83.59	96.61	20.58	16.59	106.79	134.57	106.3	88.58	57.1	47.83	33.3	32.96	75.04	49.08	48.64	32.49	31.72	26.58	36.44	40.99	36.58	31.19
ENSG00000071655	53615	MBD3	methyl-CpG binding domain protein 3 [Source:HGNC Symbol;Acc:HGNC:6918]	20.96	13.26	14.76	14.83	11.59	5.29	11.79	12.59	22.04	26.23	13.63	10.79	19.37	30.89	15.75	20.2	11.35	15.7	15.05	24.74	14.28	18.15	23.52	22.78	31.78	38.76	33.17	35.47	48.9	48.87	56.43	70.85	20.18	17.55	17.95	11.92	36.33	34.7	29.57	26.27	9.94	11.24	10.06	12.75	10.48	13.35
ENSG00000071677	51052	PRLH	prolactin releasing hormone [Source:HGNC Symbol;Acc:HGNC:17945]	0	0	0	0	0	0	0	0	0	0	0	0	0	0	0	0	0	0	0	0	0.88	0	0	0	0	0	98.67	0	0	0	2.25	0	0	0	0	0	0	0	0	0	0	0	1.23	0	0	0
ENSG00000071794	6596	HLTF	helicase like transcription factor [Source:HGNC Symbol;Acc:HGNC:11099]	4.1	1.82	11.03	5.26	3.75	0.77	3.84	4.4	15.83	22.6	1.86	0.5	18.99	22.1	12.16	6.05	13.34	15.28	4.36	4.73	6.82	7.76	19.02	20.46	25.26	30.16	17.39	6.83	7.48	5.11	12.43	1.61	14.23	10.28	5.06	3.24	11.31	2.52	8.46	2.32	5.83	3.34	5.49	4.53	4.4	3.03
ENSG00000071859	9130	FAM50A	family with sequence similarity 50 member A [Source:HGNC Symbol;Acc:HGNC:18786]	62.03	35.93	60.62	42.89	38.9	34.23	33.35	36.34	65.31	73.02	30.86	17.72	16.2	18.14	55.51	60.59	39.88	69.85	12.18	26.98	24.29	19.12	103.82	79.47	185.66	155.3	39.1	28.02	90.15	95.78	66.12	133.52	46.19	32.41	56.21	35	54.63	39.54	39.87	48.56	26.64	20.59	25.07	26.19	32.5	28.13
ENSG00000071889	60343	FAM3A	family with sequence similarity 3 member A [Source:HGNC Symbol;Acc:HGNC:13749]	24.11	13.15	13.95	17.81	10.35	7.33	10.81	8.43	15.82	18.3	11.19	4.76	6.26	5.3	14.84	17.34	10.77	16.43	13.08	12.04	7.06	9.96	30.84	23.45	47.19	52.08	6.07	10.85	23.57	22.87	25.61	23.76	8.73	9.17	12.25	10.45	18.27	15.66	15.31	20.15	5.78	5.83	7.96	8.88	8.7	10.5
ENSG00000071894	29894	CPSF1	cleavage and polyadenylation specific factor 1 [Source:HGNC Symbol;Acc:HGNC:2324]	34.79	26.65	29.88	28.29	31.74	15.22	31.35	40.64	49.42	44.96	25.17	17.42	20.95	32.82	47.13	59.71	33.29	61.02	21.77	42.77	38.82	36.86	58.04	50.15	62.07	51.08	33.56	5.19	98	103.98	98.08	90.68	28.46	17.99	28.11	18.37	63.27	40.17	62.96	56.55	23.91	11.92	15.24	20.37	23.67	22.72
ENSG00000071909	140469	MYO3B	myosin IIIB [Source:HGNC Symbol;Acc:HGNC:15576]	0	0.02	0.22	0.25	0.49	0.11	1.23	1.45	0.01	0.05	0.55	0.53	0.59	0.14	1.2	0.27	0.09	0.2	1.75	2.13	0.58	0.66	1.57	0.73	1.35	2.88	21.85	5.38	0.16	0.29	0.81	0	0.89	0.31	1.56	3.06	0.81	0.47	0.09	0.12	2.19	0.96	0.53	0.27	1.03	0.76
ENSG00000071967	79901	CYBRD1	cytochrome b reductase 1 [Source:HGNC Symbol;Acc:HGNC:20797]	0.22	0.43	1.24	0.27	0.31	0.04	0.96	0.85	0.16	0.21	0.18	0.15	2.58	2.52	0.31	0.32	0.27	0.17	0	0.2	0.79	0.81	6.45	2.52	0.83	0.72	20.6	12.73	3.18	0.68	3.2	1.14	0.94	1.15	1.41	3.79	0	0.12	0.26	2.13	4.86	0.75	0.84	0.91	1.39	1.02
ENSG00000071991	28513	CDH19	cadherin 19 [Source:HGNC Symbol;Acc:HGNC:1758]	0	0.01	0.03	0.02	0.04	0.01	0.48	0.42	0.04	0.05	0.08	0.05	0	0.01	0.14	0	0.06	0.02	0	0.03	0.08	0.12	0.37	0.16	0	0.05	5.22	5.48	0.19	0.36	0.56	0	0.18	0.24	0.61	1.13	0.02	0.17	0	0.21	1.27	0.78	0.72	0.38	0.58	0.72
ENSG00000071994	5134	PDCD2	programmed cell death 2 [Source:HGNC Symbol;Acc:HGNC:8762]	29.46	14.45	28.7	17.94	8.6	3.16	11.73	12.13	62.4	66.24	20.55	12.62	24.59	24.4	37.4	34.8	14.4	20.98	19.7	23.97	28.31	29.29	44.72	43.52	78.67	65.62	20.74	16.9	88.02	61.38	72.49	41.44	38.41	38.26	20.92	17.5	67.74	23.95	36.3	21.05	27.58	21.05	23.89	23.87	25.67	26.53
ENSG00000072041	55117	SLC6A15	solute carrier family 6 member 15 [Source:HGNC Symbol;Acc:HGNC:13621]	0	0.12	0.15	0.06	0.16	0.06	1.08	1.4	0.02	0.21	0.07	0.15	0.05	0.03	0.24	0.04	0.09	0	0	0	0.83	0.78	0.67	0.41	0.02	0.16	22.13	10.8	2.44	1.15	3.12	0.11	0.67	0.5	2.46	2.19	0.37	0.04	0.53	0.75	3.06	1.31	1.42	0.44	1.36	1.04
ENSG00000072042	51109	RDH11	retinol dehydrogenase 11 [Source:HGNC Symbol;Acc:HGNC:17964]	13.69	8.67	12.38	6.73	6.01	2.29	10.28	13.76	14.47	17.36	7.32	7.73	3.99	5.71	9.1	12.8	7.22	14.01	8.27	14.18	12.01	11.43	19.9	19.12	17.58	23.91	19.67	16.96	25.72	21.7	30.45	21.97	13.62	11.46	9.85	8.46	27.96	7.92	15.19	10.63	13.19	11.14	12.39	11.16	10	8.91
ENSG00000072062	5566	PRKACA	protein kinase cAMP-activated catalytic subunit alpha [Source:HGNC Symbol;Acc:HGNC:9380]	22.5	15.85	19.59	18.27	14.06	9.07	11.12	14.27	29.33	30.53	16.92	9.64	19.82	33.63	23.18	29.69	12.91	28.52	11.76	20.93	15.05	15.3	30.46	29.48	44.59	38.59	25.89	24.76	65.26	55.4	52.26	71.59	31.48	22	23.98	16.2	37.62	33.33	27.86	29.2	13.87	5.72	11.81	10.22	13.84	11.43
ENSG00000072071	22859	ADGRL1	adhesion G protein-coupled receptor L1 [Source:HGNC Symbol;Acc:HGNC:20973]	1.22	0.87	0.35	0.99	1.13	0.62	0.72	0.97	2.15	0.74	0.76	0.78	1.3	3.2	0.95	1.5	1.24	1.8	0.48	1.99	1.5	1.66	1.99	0.52	4	3.47	5.63	5.67	5.11	2.79	4.83	0.54	1.63	1.64	3.74	1.91	1.69	6.37	6.39	5.41	2.13	0.6	2.01	1.5	2.04	0.89
ENSG00000072080	6694	SPP2	secreted phosphoprotein 2 [Source:HGNC Symbol;Acc:HGNC:11256]	0	0	0	0.42	0	0	0.2	0.07	0	0	0	0	0	0	0	0	0.04	0	0	0	0.38	0	0.46	0	0	0	0	5.57	0	0.18	0.52	0	0	0.07	0.48	1.41	0	0	0	0	0	0.13	0.2	0	2.05	0.63
ENSG00000072110	87	ACTN1	actinin alpha 1 [Source:HGNC Symbol;Acc:HGNC:163]	1.49	0.61	0.81	0.57	0.5	0.34	2.79	3.24	0.26	0.34	1.37	0.99	0.7	0.52	0.65	1.08	1.15	0.67	1.03	0.48	2.22	3.39	2.3	1.93	6.1	5.69	31.39	30.08	3.92	1.17	4.22	13.51	2.2	1.31	5.09	7.03	3.27	2.23	9.91	10.52	6.27	3.69	5.47	3.65	4.5	4.5
[truncated: 59,452 more rows]
[truncated: 2 more columns]
