# Supplementary material for: STAT6 mutations compensate for CREBBP mutations and hyperactivate IL4/STAT6/RRAGD/mTOR signaling in follicular lymphoma
Source: Leukemia. 2025 Feb 5;39(4):899–908. doi: 10.1038/s41375-025-02525-6 (PMC11976298; doi:10.1038/s41375-025-02525-6)
Supplement: Supplementary file 5 — Supplementary Table 4 [file 41375_2025_2525_MOESM5_ESM.xlsx]

## Sheet: Sheet 1
gene	ensembl	entrez	chromosome_name	start_position	end_position	strand	gene_biotype	Mutant_log2FC	Mutant_FC	Mutant_pval	Mutant_padj	Mutant_L128_CTL_5_geneTPM	Mutant_ML127_CTL_1_geneTPM	Mutant_ML165_CTL_2_geneTPM	Mutant_ML55_CTL_4_geneTPM	Mutant_L128_IL4_5_geneTPM	Mutant_ML127_IL4_1_geneTPM	Mutant_ML165_IL4_2_geneTPM	Mutant_ML55_IL4_4_geneTPM	Mutant_CTL_meanTPM	Mutant_IL4_meanTPM	NBC_log2FC	NBC_FC	NBC_pval	NBC_padj	NBC_ML111_CTL_1_geneTPM	NBC_ML123_CTL_2_geneTPM	NBC_ML31_CTL_5_geneTPM	NBC_ML57b_CTL_6_geneTPM	NBC_ML92_CTL_3_geneTPM	NBC_ML95_CTL_4_geneTPM	NBC_ML111_IL4_1_geneTPM	NBC_ML123_IL4_2_geneTPM	NBC_ML31_IL4_5_geneTPM	NBC_ML57a_IL4_6_geneTPM	NBC_ML92_IL4_3_geneTPM	NBC_ML95_IL4_4_geneTPM	NBC_CTL_meanTPM	NBC_IL4_meanTPM	WT_log2FC	WT_FC	WT_pval	WT_padj	WT_ML136_CTL_10_geneTPM	WT_ML174repeat_CTL_11_geneTPM	WT_ML2red_CTL_9_geneTPM	WT_ML30_CTL_8_geneTPM	WT_ML47_CTL_7_geneTPM	WT_ML66_CTL_6_geneTPM
CISH	ENSG00000114737	1154	chr3	50606490	50611831	-	protein_coding	4.00899	16.1	9.88474e-08	0.0016835	1.99	0.86	1.27	2.86	29.06	4.48	9.22	100.25	1.745	35.7525	3.75309	13.4832	2.51253e-12	8.7936e-08	1.71	1.15	1.27	8.71	2.52	2.79	40.42	21.16	24.86	84.73	26.71	24.57	3.025	37.075	5.24311	37.8733	1.67014e-30	4.23497e-26	0.42	0.59	0.36	0.16	0.375	0.38
SLC39A8	ENSG00000138821	64116	chr4	102251041	102431258	-	protein_coding	1.501	2.83038	7.92781e-08	0.0016835	13.625	10.92	7.23	16.03	53.88	22.2	10.9	48.34	11.9512	33.83	1.8446	3.59153	1.15993e-11	2.02983e-07	14.31	6.24	13.26	9.77	9.4	15.32	47.32	36.2	24.35	26.23	26.69	41.12	11.3833	33.6517	1.64938	3.13699	9.15523e-23	1.16075e-18	9.19	19.14	7.39	6.74	5.42	7.89
HIPK2	ENSG00000064393	28996	chr7	139561570	139777998	-	protein_coding	0.388539	1.30907	0.618996	0.999991	45.56	29.17	13.35	38.94	51.415	23.73	11.93	76.94	31.755	41.0037	1.82171	3.535	1.18188e-09	1.10592e-05	18.88	29.34	39.64	26.36	22.13	19.21	65.17	96.73	63.42	119.14	61.08	53.54	25.9267	76.5133	1.09249	2.13242	0.0204015	0.999879	24.49	17.26	13.65	12.57	27.685	1.53
UTP14C	ENSG00000253797	9724	chr13	52024691	52033600	+	protein_coding	-1.74092	0.299179	0.541694	0.999991	0.45	0	0.71	0.49	0.185	0	0	0.45	0.4125	0.15875	20.9716	2.05625e+06	1.26395e-09	1.10592e-05	0	0	0	0	0	0	0	0	2.66	0	0	0	0	0.443333	0.0548093	1.03872	0.97446	0.999879	0.34	1.14	0.88	0.06	0.04	0.55
PPP1R14A	ENSG00000167641	94274	chr19	38251237	38256532	-	protein_coding	2.27221	4.83062	0.0980142	0.999991	1.215	0	3.04	0.84	4.415	1.14	6.83	6.13	1.27375	4.62875	3.10234	8.58811	1.99584e-09	1.39705e-05	2.36	4.67	5.41	17.3	6.25	4.16	30.02	22.53	53.5	108.87	38.65	16.28	6.69167	44.975	3.24982	9.51245	7.79849e-05	0.0359539	0.65	0.1	0.46	0	0.235	0
SPINT2	ENSG00000167642	10653	chr19	38244035	38292615	+	protein_coding	1.30954	2.47863	0.0413297	0.999991	51.09	41.17	19.37	118.73	155.29	63.53	42	236.87	57.59	124.422	1.93295	3.81834	2.76602e-09	1.61346e-05	26.98	20.22	28.76	23.23	28.12	19.73	89.52	71.92	52.21	106.01	54.64	73.57	24.5067	74.645	1.53257	2.893	7.67093e-05	0.0359539	10.86	16.55	9.7	7.34	7.005	3.49
PHF20L1	ENSG00000129292	51105	chr8	132775358	132848807	+	protein_coding	0.709992	1.6358	0.0538589	0.999991	60.46	37.22	22.24	71.66	112.965	37.32	27.56	133.42	47.895	77.8162	1.9195	3.78292	4.02238e-09	2.01113e-05	39.99	30.26	64.62	35.14	26.49	59.81	114.88	98.87	116.33	170.99	95.55	224.05	42.7183	136.778	0.826818	1.77377	0.000194375	0.0648521	27.34	29.91	34.61	27.33	16.4	40.72
NFIL3	ENSG00000165030	4783	chr9	91409045	91423832	-	protein_coding	3.17528	9.03344	3.18496e-05	0.162732	14.92	9.5	5.11	18.06	158.155	21.81	8.81	268.85	11.8975	114.406	2.96724	7.8204	9.51887e-09	4.16439e-05	9.31	6.29	5.24	6.01	8.04	13.75	73.98	43.5	23.67	62.08	38.95	82.15	8.10667	54.055	3.54315	11.6572	1.53263e-14	9.71572e-11	8.56	2.89	3.5	3.77	1.86	2.23
SLC37A3	ENSG00000157800	84255	chr7	140293693	140404433	-	protein_coding	1.96646	3.90809	0.00415563	0.999991	10.38	6.14	11.34	13.84	20.09	8.79	9.89	94.29	10.425	33.265	2.26847	4.81813	6.12956e-08	0.000238365	13.01	7.48	4.92	6.74	14.95	8.26	45.61	30.18	35.97	42.91	21.91	32.4	9.22667	34.83	2.29767	4.91664	2.7712e-08	4.68463e-05	6.68	3.48	4	4.58	3.595	2.78
MBNL1-AS1	ENSG00000229619	.	chr3	152245262	152269557	-	lncRNA	1.12716	2.18428	0.162566	0.999991	6.82	3.06	4.38	3.27	4.605	3.04	4.75	29.29	4.3825	10.4213	2.10692	4.30772	9.14133e-08	0.000290852	4.84	2.75	7.52	4.43	5.15	6.17	10.7	14.32	26.28	26.68	9.33	20.98	5.14333	18.0483	1.83381	3.56476	0.000160504	0.0565264	3.38	7.79	9.33	2.75	1.27	0.4
MOB3C	ENSG00000142961	148932	chr1	46607715	46616891	-	protein_coding	2.73303	6.64851	2.25752e-05	0.128162	21.515	16.65	15.36	93.06	287.8	41.89	25.9	578.97	36.6463	233.64	2.95848	7.77306	9.09235e-08	0.000290852	9.84	7.36	19.19	30.49	10.85	8.09	104.32	55.43	46.84	194.6	66.07	39.82	14.3033	84.5133	2.85666	7.24337	2.09836e-13	1.06416e-09	7.8	12.36	14.14	8.41	5.93	9.15
RNF19B	ENSG00000116514	127544	chr1	32936445	32964685	-	protein_coding	1.07181	2.10206	0.00311943	0.999991	31.195	29.97	16.49	26.81	80.855	25.73	29.15	61.95	26.1163	49.4213	1.45217	2.73619	1.36971e-07	0.000399487	14.93	14.38	28.74	27.19	12.82	14.66	37.14	45.09	54.32	57.41	26.97	28.1	18.7867	41.505	1.12465	2.18049	2.63349e-07	0.000317988	6.87	20.1	15.06	13.15	8.08	16.54
AMIGO2	ENSG00000139211	347902	chr12	47075707	47079951	-	protein_coding	1.30069	2.46346	0.00471788	0.999991	15.36	12.88	2.36	10.3	23.11	19.4	4.42	52.53	10.225	24.865	1.84973	3.60432	2.41381e-07	0.000649852	5.45	3.79	9.43	5.8	3.46	6.21	20.57	14.55	12.72	23.43	12.71	16.13	5.69	16.685	1.78195	3.43891	1.18538e-10	3.75722e-07	11.66	17.49	8.2	7.12	6.045	16.93
AUH	ENSG00000148090	549	chr9	91213815	91361918	-	protein_coding	2.22878	4.68738	1.95803e-05	0.125055	24.34	21.73	15.54	27.06	119.12	38.15	16.71	277.07	22.1675	112.763	2.08288	4.23652	3.74975e-07	0.000874917	12.73	12.08	37.05	19.87	11.3	14.13	54.46	37.18	56.26	109.37	34.21	71.4	17.86	60.48	2.07014	4.19927	4.5073e-11	1.63274e-07	8.57	16.11	19.14	16.69	6.67	21.12
MTCL1	ENSG00000168502	23255	chr18	8705661	8832778	+	protein_coding	0.598631	1.51428	0.475394	0.999991	16.085	23.98	12.3	30.61	14.56	21.7	14.44	59.68	20.7437	27.595	2.31174	4.96481	3.53912e-07	0.000874917	10.16	8.63	9.16	10.12	19.01	9.69	37.21	40.58	50.98	76.98	28.03	12.51	11.1283	41.0483	1.32343	2.5026	0.00889408	0.847847	2.45	28.06	2.41	11.31	2.69	20.28
CHSY1	ENSG00000131873	22856	chr15	101175727	101252048	-	protein_coding	1.21441	2.32046	0.00211612	0.999991	19.39	11.46	12.02	11.17	58.705	12.52	9.89	39.4	13.51	30.1288	1.50804	2.84422	5.80084e-07	0.0012689	13.91	9.72	15.87	8.39	12.19	13.44	33.93	30.04	19.71	25.41	21.49	37.47	12.2533	28.0083	1.35718	2.56184	1.20762e-08	2.18726e-05	5.64	5.92	6.85	4.64	5.69	5.15
PCED1B	ENSG00000179715	91523	chr12	47079603	47236662	+	protein_coding	1.76769	3.40507	0.000715881	0.999991	26.765	16.39	7.12	34.2	79.95	23.45	9.42	171.26	21.1187	71.02	2.42111	5.35582	8.54824e-07	0.00175988	10.71	3.65	25.47	16.34	2.5	10.91	35.56	24.96	39.68	70.05	19.14	38.28	11.5967	37.945	1.91053	3.75947	1.25356e-09	3.17866e-06	10.25	15.43	14.57	16.28	11.885	27.56
RASL10A	ENSG00000100276	10633	chr22	29312933	29319679	-	protein_coding	1.23703	2.35712	0.0935835	0.999991	2.72	1.11	2.21	10.11	9.13	2.14	2.57	21.52	4.0375	8.84	3.28786	9.76663	9.29153e-07	0.00180664	1.09	0.3	1.12	0.29	1.1	1.1	3.93	1.45	18.5	6.33	2.7	2.95	0.833333	5.97667	2.01777	4.04957	5.40682e-06	0.00351541	1.57	1.63	2.07	0.48	0.705	0.82
QSOX1	ENSG00000116260	5768	chr1	180154869	180204030	+	protein_coding	3.12792	8.74173	5.19011e-07	0.00662959	10.01	4.67	3.68	14.68	125.085	9.92	7.2	235.6	8.26	94.4513	2.50897	5.69214	1.06314e-06	0.00195836	4.41	1.73	6.64	6.95	1.98	3.3	19.82	12.02	27.65	52.48	10.18	15.99	4.16833	23.0233	2.40483	5.29572	1.57148e-10	4.42755e-07	3.92	6.83	5.91	2.99	2.08	7.19
AC114760.2	ENSG00000272211	.	chr2	196151263	196154881	+	lncRNA	0.423022	1.34073	0.300526	0.999991	6.165	3.57	2.1	5.65	7.085	3.24	2.68	10.56	4.37125	5.89125	1.01967	2.02745	1.22606e-06	0.00212263	5.61	4.07	9.43	5.07	4.09	4.91	9.57	8.42	10.03	9.82	5.93	9.44	5.53	8.86833	0.463595	1.37897	0.0546247	0.999879	4.13	2.53	6.55	3.59	3.235	4.81
TMEM71	ENSG00000165071	137835	chr8	132685007	132760712	-	protein_coding	1.99021	3.97295	0.0354571	0.999991	0.78	0.5	0.71	1.21	1.955	0.6	3.32	5.26	0.8	2.78375	2.00061	4.00169	1.27361e-06	0.00212263	1.73	1.29	4.52	1.15	3	4.28	9.01	7.93	10.09	17.55	6.71	6.66	2.66167	9.65833	2.43124	5.39357	1.37017e-05	0.00808476	0.8	0.67	0.68	0.16	0.32	0
AF117829.1	ENSG00000251136	.	chr8	89585872	89757812	-	lncRNA	0.656353	1.57609	0.123221	0.999991	27.665	17.97	17.35	35.92	40.95	17.5	18.01	58.06	24.7263	33.63	0.906424	1.87439	1.61886e-06	0.00257538	17.43	13.2	26.44	13.71	16.39	12.98	24.41	33.7	32.46	27.64	20.47	23.52	16.6917	27.0333	0.926628	1.90083	0.000295356	0.0870852	9.1	27.79	22.29	17.12	6.455	12.16
AF230666.2	ENSG00000270137	.	chr8	132826179	132826903	+	lncRNA	1.49398	2.81665	0.00215385	0.999991	1.79	0.85	0.52	1.63	4.71	1.33	2.44	3.65	1.1975	3.0325	2.30886	4.95492	1.99393e-06	0.00303415	1.71	1.83	3.98	0	1.38	2.35	4.84	4.94	4.33	14.35	5.38	10.4	1.875	7.37333	0.794025	1.73391	0.00274258	0.41916	0.58	1.48	1.34	0.88	1.01	1.26
JMJD1C-AS1	ENSG00000272767	.	chr10	63465229	63466563	+	lncRNA	1.02257	2.03154	0.0232417	0.999991	10.205	3.1	4.27	3.98	21.295	3.22	1.76	14.09	5.38875	10.0913	2.00893	4.02483	3.52326e-06	0.0050763	1.23	1.51	2.75	2.59	2.37	2.91	8.04	5.74	4.9	14.02	4.51	7.71	2.22667	7.48667	0.418927	1.33693	0.120193	0.999879	1.95	7.83	4.46	2.24	4.755	3.61
ZNF443	ENSG00000180855	10224	chr19	12429706	12441021	-	protein_coding	1.4825	2.79433	0.0083608	0.999991	2.625	1.13	1.91	3.71	5.31	1.36	3.81	16.84	2.34375	6.83	1.66154	3.16355	3.62603e-06	0.0050763	2.39	1.89	2.77	1.85	2.69	1.8	7.79	4.65	4.23	3.99	8.53	4.44	2.23167	5.605	1.30423	2.46951	0.000101412	0.0414759	1.37	1.64	2.13	1.47	0.915	1.89
ADAP2	ENSG00000184060	55803	chr17	30906344	30959322	+	protein_coding	1.17912	2.26438	0.111303	0.999991	34.475	23.93	20.72	13.12	103	27.15	17.39	55.02	23.0613	50.64	1.87687	3.67277	4.10543e-06	0.00552639	2.53	2.24	24.85	5.51	4.25	2.93	7.84	4.88	16.4	17.64	8.54	9.81	7.05167	10.8517	1.41296	2.66282	0.00154003	0.265649	15.19	15.4	17.33	13.91	3.515	17.99
RAB19	ENSG00000146955	401409	chr7	140404058	140427974	+	protein_coding	2.5868	6.00764	0.0516523	0.999991	0.265	0.64	0.64	1.21	1.84	0.43	0.51	14.88	0.68875	4.415	4.03351	16.3759	7.69837e-06	0.00997908	0.31	0.12	0.28	0	0	0.36	1.83	0.62	2.84	4.57	2.59	0.8	0.178333	2.20833	1.77086	3.41257	0.0262586	0.999879	0.61	0	0.15	1.55	0.17	0
RIPK2	ENSG00000104312	8767	chr8	89757806	89791064	+	protein_coding	0.765339	1.69977	0.141612	0.999991	8.72	15.09	6.65	22.06	29.235	20.97	6.93	33.04	13.13	22.5437	1.60873	3.04982	1.01523e-05	0.01269	6.85	9.5	10.45	13.34	6.9	8.17	22.16	35.22	21.23	15.85	17.73	24.91	9.20167	22.85	1.51441	2.85682	1.33679e-06	0.00105928	10.14	14.11	4	7.43	5.285	9.73
SPAG1	ENSG00000104450	6674	chr8	100157906	100259278	+	protein_coding	0.733056	1.66216	0.0259686	0.999991	20.45	11.26	14.73	18.65	33.045	19.14	14.16	53.22	16.2725	29.8912	1.04976	2.07019	1.06695e-05	0.0128766	7.31	8.54	6.2	8.6	9.78	6.92	16.45	16.15	11.76	24.43	13.73	13.56	7.89167	16.0133	1.09139	2.1308	3.74703e-08	5.58902e-05	7.69	7.95	10.74	11.14	7.515	7.11
FLT1	ENSG00000102755	2321	chr13	28300346	28495145	-	protein_coding	0.708734	1.63437	0.275209	0.999991	1.015	0.54	1.28	0.45	1.73	0.74	1.92	1.15	0.82125	1.385	1.9097	3.75731	1.42661e-05	0.0166433	1.25	1.09	1.7	0.76	2.62	1.54	4.07	3.49	1.82	3.92	8.89	4.2	1.49333	4.39833	0.856852	1.81108	0.0291556	0.999879	0.57	0.68	0.27	0.14	0.305	0.34
HSPBAP1	ENSG00000169087	79663	chr3	122739999	122793831	-	protein_coding	-0.130863	0.913285	0.677103	0.999991	23.63	10.57	10.58	15.09	12.7	8.06	7.3	20.89	14.9675	12.2375	-0.720716	0.606796	1.55557e-05	0.0175624	17.86	12.94	26.94	17.29	11.85	13.09	8.37	9.52	8.11	5.82	5.66	8.82	16.6617	7.71667	-0.196811	0.872477	0.294462	0.999879	7.34	5.73	13.58	7.75	6.465	8.85
CLUHP3	ENSG00000131797	.	chr16	31700590	31711986	+	transcribed_unprocessed_pseudogene	0.0401689	1.02823	0.864957	0.999991	32.055	12.58	14.18	12.45	19.795	10.54	10.66	22.97	17.8163	15.9913	0.901586	1.86812	1.8604e-05	0.0203475	13	14.08	22.24	10.86	14.42	12.57	23.39	30.36	14.48	14.77	20.32	24.91	14.5283	21.3717	0.377368	1.29897	0.00737092	0.7851	11.81	27.25	13.1	11.22	7.5	14.8
CCL17	ENSG00000102970	6361	chr16	57404767	57416063	+	protein_coding	2.52534	5.75709	0.0599685	0.999991	3.6	10.97	6.08	160.75	53.855	30.28	39.83	1145.03	45.35	317.249	3.8572	14.4921	2.3574e-05	0.025002	2.44	1.09	4.75	5.47	0	1.36	38.92	19.55	5.78	78.1	15.67	11.04	2.51833	28.1767	4.65626	25.2159	1.04397e-08	2.0363e-05	1.56	15.46	0.88	4.05	0	6.4
AC119044.1	ENSG00000258352	.						1.44643	2.72534	0.0247706	0.999991	9.47	5.65	3.76	2.59	9.17	5.07	7.33	38.77	5.3675	15.085	2.12676	4.36734	2.95427e-05	0.0304107	5.29	3.61	7.42	0.5	3.13	9.8	20.17	15.01	23.91	25.64	10.02	12.27	4.95833	17.8367	1.79686	3.47463	7.4e-07	0.000694969	4.91	7.44	13.7	4.33	4.225	8.02
GCOM1	ENSG00000137878	145781	chr15	57591908	57714745	+	protein_coding	0.277011	1.21168	0.73505	0.999991	3.375	1.63	3.67	0.8	1.23	1.3	2.88	5.66	2.36875	2.7675	1.94684	3.85529	4.08171e-05	0.0408159	5.35	1.87	5.89	3.43	6.32	3.01	14.96	6.61	16.88	25.14	14.04	10.63	4.31167	14.71	1.54182	2.91161	0.00181419	0.306682	0.57	0.52	1.14	0.38	0.9	0.13
PITRM1	ENSG00000107959	10531	chr10	3137728	3172841	-	protein_coding	0.85857	1.81324	0.00771958	0.999991	35.145	19.82	16.68	18.95	71.96	18.61	11.21	53.5	22.6487	38.82	1.246	2.37182	4.91191e-05	0.0477534	24.1	13.44	26.84	25.46	9.48	25.61	40.44	33.16	28.98	48.62	24.72	45.12	20.8217	36.84	1.13476	2.19582	4.71677e-09	9.96693e-06	15.51	24.29	17.55	17.43	11.87	14.82
RNF19A	ENSG00000034677	25897	chr8	100257060	100336218	-	protein_coding	0.886664	1.8489	0.0661374	0.999991	204.375	154.34	110.75	307.79	284.44	156.95	92.71	883.24	194.314	354.335	1.4768	2.78331	5.24366e-05	0.0496008	83.4	99.06	201.87	118.99	60.93	112.44	300.15	220.03	183.22	371.02	266.08	291.8	112.782	272.05	1.43793	2.70932	7.71589e-07	0.000698756	88.93	74.75	95.27	87.28	92.475	61.02
SETBP1	ENSG00000152217	26040	chr18	44680173	45068510	+	protein_coding	0.742413	1.67297	0.199525	0.999991	21.94	19.35	43.79	27.77	33.81	19.1	36.59	77.41	28.2125	41.7275	1.28802	2.44192	5.39693e-05	0.0497071	23.65	22.43	63.95	17.58	14.74	31.34	67.55	44.12	49.45	102.41	42.92	62.61	28.9483	61.51	0.825647	1.77233	0.0179159	0.999879	11.62	23.26	58.15	14.84	16.11	34.58
ENPP1	ENSG00000197594	5167	chr6	131808016	131895155	+	protein_coding	1.55907	2.94663	0.0809958	0.999991	16.575	1.76	3.59	2.52	28.75	1.18	1.6	11.51	6.11125	10.76	2.3417	5.06899	5.69273e-05	0.0510871	2.12	0.98	0.57	7.66	4.42	3.38	14.91	2.44	5.41	13.1	6.84	19.21	3.18833	10.3183	1.9425	3.84372	0.000306509	0.0893352	1.98	1.08	5.98	1.52	0.71	0.43
MXI1	ENSG00000119950	4601	chr10	110207605	110287365	+	protein_coding	-0.763827	0.588932	0.023518	0.999991	12.9	5.85	10.29	19.1	4.26	5.59	3.3	8.53	12.035	5.42	-1.05235	0.482182	6.11037e-05	0.0534642	24.43	27.59	50.95	21.77	21.84	31.33	9.85	14.74	7.77	5.81	7.63	14.89	29.6517	10.115	-0.471691	0.721119	0.0174524	0.999879	11.05	18.78	12.16	5.66	4.37	9.41
AC008083.2	ENSG00000257925	.	chr12	47237734	47279021	-	lncRNA	1.46714	2.76474	0.0244835	0.999991	4.285	1.6	1.48	4.99	5.085	2.94	2.11	26.64	3.08875	9.19375	2.08263	4.23579	7.7716e-05	0.0650315	2.2	0.78	2.41	3.03	0.8	3.08	9.96	5.95	7	7.7	2.61	10.15	2.05	7.22833	2.06646	4.18857	6.7168e-08	9.46211e-05	1.23	1.7	1.41	2.62	2.195	2.59
AC021766.1	ENSG00000280365	.	chr18	44732575	44733315	+	TEC	0.531827	1.44576	0.459331	0.999991	3.07	1.13	4.49	2.81	3.315	2.69	2.36	9.11	2.875	4.36875	1.83911	3.57788	7.80401e-05	0.0650315	3.5	2.79	2.04	1.54	2.67	3.51	7.9	5.29	8.7	16.06	1.6	9.8	2.675	8.225	0.8467	1.79838	0.0415475	0.999879	1.67	2.29	8.87	2.21	2.395	3.57
AC006059.2	ENSG00000280571	.	chr3	42705756	42804518	-	protein_coding	1.72598	3.30806	0.0681201	0.999991	0.38	0.62	1.72	2.71	2.67	2.23	0.67	4.07	1.3575	2.41	-3.89168	0.0673733	9.5304e-05	0.0775708	0.98	1.14	4.79	1.28	4.16	0.6	0	0.68	0	0	0	0	2.15833	0.113333	-0.221603	0.857612	0.692907	0.999879	0.28	2.43	1.55	0.17	0.87	5.61
INAFM2	ENSG00000259330	100505573	chr15	40323692	40326715	+	protein_coding	0.446277	1.36252	0.234072	0.999991	4.41	2.92	2.75	2.91	5.8	1.6	4.33	5.02	3.2475	4.1875	1.14853	2.21688	0.000104812	0.0815182	1.56	1.09	1.38	2.68	2.44	1.51	3.16	3.06	3.53	7.97	3.43	2.33	1.77667	3.91333	0.604004	1.51993	0.00739243	0.7851	0.67	2.77	1.41	1.72	1.205	0.97
STK17B	ENSG00000081320	9262	chr2	196133583	196176503	-	protein_coding	0.367182	1.28983	0.288567	0.999991	155.915	157.03	75.82	249.91	252.78	181.22	62.89	344.56	159.669	210.363	1.10158	2.14589	0.00010332	0.0815182	128.51	102.81	150.24	99.24	106.41	131.83	280.69	228.65	175.21	197.22	198.1	266.05	119.84	224.32	0.493265	1.40763	0.0180159	0.999879	153.26	82.97	112.42	133	106.935	134.71
TNFRSF10D	ENSG00000173530	8793	chr8	23135588	23164027	-	protein_coding	0.786375	1.72474	0.0882718	0.999991	4.56	3.61	3.26	3.56	4.06	3.1	2.79	17.4	3.7475	6.8375	1.15826	2.23189	0.000112244	0.0854005	2.31	2.51	2.58	1.74	2.55	3.05	4.82	4.59	4.02	5.33	3.34	5.36	2.45667	4.57667	0.622783	1.53984	0.0260442	0.999879	1.1	3.2	1.66	0.48	1.56	1.42
AC008763.2	ENSG00000268400	.	chr19	7629796	7643048	+	protein_coding	1.72411	3.30375	0.372657	0.999991	0.27	0	0	4.44	2.945	1.67	2.81	6.15	1.1775	3.39375	5.99803	63.9126	0.000120315	0.0895937	0	0	0	0	0	0	0	0.61	3.77	0	4.85	1.99	0	1.87	-1.86328	0.27485	0.110527	9	0.85	0	0.32	0	0.08	3.41
CLEC4A	ENSG00000111729	50856	chr12	8123632	8138607	+	protein_coding	4.15266	17.7858	4.21303e-06	0.0358767	0.41	0.41	0.83	0.51	11.9	1.5	0.7	53.31	0.54	16.8525	2.69756	6.48705	0.000133856	0.0976003	1.42	0.66	1.91	0.33	0	1.14	5.91	2.78	2.24	2.69	2.98	3.39	0.91	3.33167	2.00415	4.01151	0.000231634	0.0725129	0.87	0.14	0.44	0.26	0.195	0.37
AP1B1	ENSG00000100280	162	chr22	29327680	29423179	-	protein_coding	1.31784	2.49293	0.000254673	0.722905	81.615	51.24	63.29	118.11	315.39	76.84	76.32	263.48	78.5637	183.007	1.64388	3.12505	0.000140923	0.100657	42.85	30.48	138.37	101.31	29.2	44.7	132.53	82.82	224.67	349.95	69.21	106.74	64.485	160.987	1.671	3.18436	1.45255e-14	9.71572e-11	45.76	42.47	53.64	31.33	28.675	31.34
AL512604.2	ENSG00000233242	.						2.75844	6.76665	3.87667e-05	0.180068	2.055	3.12	1.5	1.06	10.475	6.9	1.42	40.13	1.93375	14.7312	2.36427	5.1489	0.000184079	0.128851	1.05	0.29	0	0.08	1.81	0.83	3.66	2.71	4.03	5.14	3	3.97	0.676667	3.75167	2.82248	7.07377	1.84772e-12	7.80878e-09	1.05	3.25	0.45	2.05	1.195	0.81
AP000864.1	ENSG00000272788	.						1.16125	2.23652	0.506507	0.999991	0.255	1.15	0	0.21	0	0.43	1.09	2.27	0.40375	0.9475	3.86734	14.5944	0.000204584	0.140397	0.23	0.12	0	0	0	0.25	1.08	1.79	0.95	1.76	2.69	0.63	0.1	1.48333	1.76803	3.40588	0.102869	9	0	0.35	0.13	0.52	0.05	0
SLC26A11	ENSG00000181045	284129	chr17	80219699	80253500	+	protein_coding	1.00341	2.00474	0.0650461	0.999991	9.425	8.14	8.26	7.1	26.555	7.64	4.73	21.77	8.23125	15.1738	1.23116	2.34756	0.000211148	0.142115	5.69	1.74	8.66	5.65	5.46	5.56	9.94	3.53	7.01	11.93	8.36	9.8	5.46	8.42833	1.14328	2.20883	0.000506813	0.134682	3.81	4.24	1.77	1.97	3.4	8.89
IKZF1	ENSG00000185811	10320	chr7	50304068	50405101	+	protein_coding	0.612191	1.52858	0.0584785	0.999991	75.595	89.49	59.03	137.84	81.495	70.71	51.27	389.17	90.4887	148.161	1.10781	2.15518	0.000239495	0.158153	75.96	65.68	155.37	95.66	53.82	92.6	178.8	162.65	169.55	236.43	102.4	173.19	89.8483	170.503	0.595794	1.5113	0.00223441	0.35634	78.73	133.46	77.19	79.52	59.96	73.95
VMP1	ENSG00000062716	81671	chr17	59707192	59842255	+	protein_coding	1.48823	2.80544	0.00638633	0.999991	91.13	66.98	23.36	55.3	196.785	80.12	28.91	92.25	59.1925	99.5162	1.6709	3.18414	0.000253053	0.164011	44.33	45.82	35.1	28.35	30.01	66.1	127.53	109.92	48.44	42.24	82.71	179.88	41.6183	98.4533	1.12141	2.1756	0.000653397	0.156304	41.7	50.2	19.76	21	32.215	41.56
PCED1B-AS1	ENSG00000247774	100233209	chr12	47205898	47216456	-	lncRNA	1.04942	2.06969	0.00742275	0.999991	81.55	40.15	14.01	43.14	121.49	44.21	18.88	108.46	44.7125	73.26	1.12986	2.18837	0.000285594	0.181736	26.32	10.44	30.14	16.45	19.27	23.34	40.72	26.8	22.02	27.98	41.27	37.75	20.9933	32.7567	1.11869	2.1715	2.07502e-06	0.00154753	17.78	32.61	12.86	30.91	18.195	17.58
CRYBG1	ENSG00000112297	202	chr6	106360717	106572017	+	protein_coding	0.28563	1.21894	0.522508	0.999991	33.03	35.73	14.15	21.2	29.56	32.02	12.24	40.01	26.0275	28.4575	0.924003	1.89737	0.000298715	0.186692	15.23	14.72	40.33	20.26	15.56	13.76	25.79	35.63	22.72	25.34	26.88	31.93	19.9767	28.0483	0.64041	1.55877	0.0173623	0.999879	18.16	18.95	23.75	16.48	5.84	15.71
ATPAF1	ENSG00000123472	64756	chr1	46632737	46673867	-	protein_coding	0.62916	1.54666	0.0694135	0.999991	29.91	19.76	14.01	33.81	47.76	18.02	15.01	64.59	24.3725	36.345	1.00073	2.00101	0.000328845	0.1941	12.58	5.6	19.34	9.38	9.73	11.4	21.49	11.39	17.22	25.4	10.96	14.86	11.3383	16.8867	0.757343	1.69037	0.000280255	0.0846002	10.19	17.99	11.99	16.17	8.405	22.8
FAM107B	ENSG00000065809	83641	chr10	14518557	14774897	-	protein_coding	-0.638566	0.642351	0.0673531	0.999991	613.66	272.05	183.27	337.65	227.515	212.04	103.29	240.31	351.658	195.789	-0.88455	0.541656	0.000319289	0.1941	466.63	303.68	832.71	307.82	318.37	398.81	216.77	202.81	203.69	104.08	140.75	273.62	438.003	190.287	-0.616536	0.652235	0.00338359	0.4736	181.24	344.39	305.12	268.3	201.41	367.35
SLA	ENSG00000155926	6503	chr8	133036728	133102912	-	protein_coding	0.816564	1.76121	0.331211	0.999991	104.845	75.22	21.63	9.96	157.155	68.58	43.79	23.84	52.9138	73.3413	1.69506	3.2379	0.000331431	0.1941	15.1	10.53	51.28	20.89	16.39	22.24	57.32	38	77.45	71.53	43.36	49.49	22.7383	56.1917	1.03534	2.04959	0.0410417	0.999879	16.71	25.29	7.51	43.87	9.855	71.63
SP100	ENSG00000067066	6672	chr2	230415942	230545606	+	protein_coding	-0.630992	0.645732	0.00749433	0.999991	260.425	191.11	91.48	162.99	87.2	125.93	63.64	135.52	176.501	103.073	-0.837719	0.559528	0.000332752	0.1941	158.82	163.24	345.32	146.98	171.52	118.84	89.35	116.57	98.09	67.49	69.35	87.86	184.12	88.1183	-0.475093	0.71942	0.000825941	0.183576	94.85	109.94	123.82	99.5	58.69	138.49
DOCK10	ENSG00000135905	55619	chr2	224765090	225042445	-	protein_coding	1.72678	3.30988	0.0223588	0.999991	69.05	35.94	20.75	78.3	210.47	41.88	22.72	365.86	51.01	160.232	1.67977	3.20377	0.000345749	0.198375	42.94	30.96	50.93	57.41	24.61	30.71	106.9	108.84	84.4	168.3	94.68	91.19	39.5933	109.052	1.97162	3.92209	1.5269e-05	0.00879946	29.62	46.9	18.83	10.61	13.365	34.51
AC012306.2	ENSG00000272667	.	chr2	127886556	127887185	+	lncRNA	-0.208075	0.865692	0.667174	0.999991	7.01	2.32	0.51	6.31	5.45	1.73	1.91	4.12	4.0375	3.3025	2.14923	4.43592	0.000367976	0.207722	1.68	0.61	0.58	0	0.43	0.8	2.04	2.88	5.19	1.39	1.29	2.18	0.683333	2.495	-0.353221	0.782834	0.198734	0.999879	2.64	4.39	2.89	2.35	1.32	4.62
KIF13B	ENSG00000197892	23303	chr8	29067278	29263124	-	protein_coding	0.145605	1.10619	0.685635	0.999991	19.6	11.46	10.46	5.29	15.25	10.69	10.07	14.34	11.7025	12.5875	0.712679	1.63884	0.00037414	0.20785	10.58	9.51	23.95	10.93	14.27	8.34	14.69	22.88	15.42	16.46	12.35	13.81	12.93	15.935	0.320401	1.24868	0.139306	0.999879	3.32	10.14	5.75	2.57	4.23	5.07
VDR	ENSG00000111424	7421	chr12	47841537	47943048	-	protein_coding	2.04233	4.11911	0.0382067	0.999991	2.615	1.69	2.39	4.11	22.555	1.99	2.37	11.87	2.70125	9.69625	1.58728	3.00483	0.000434368	0.237538	2.2	1.33	4.58	2.68	1.74	3.53	7.3	4.51	7.89	21.83	3.97	8.28	2.67667	8.96333	1.58381	2.9976	0.00757341	0.794699	0.89	16.82	0.41	6.51	3.51	6.74
GFI1	ENSG00000162676	2672	chr1	92473043	92486925	-	protein_coding	0.940057	1.9186	0.070963	0.999991	5.58	4.62	1.9	1.99	4.515	3.69	2.93	15.1	3.5225	6.55875	0.97075	1.95986	0.00048706	0.262255	2.71	1.59	10.75	4.56	2.73	3.8	5.21	3.39	5.78	7.51	1.51	6.13	4.35667	4.92167	0.989049	1.98488	0.00152348	0.265649	1.41	4.61	0.47	2.46	2.17	2.65
AC005944.1	ENSG00000267469	.	chr19	3052910	3053724	+	lncRNA	-2.66037	0.158179	0.148244	0.999991	5.785	6.67	2.36	6.05	1.075	1.41	0.26	0	5.21625	0.68625	-5.1293	0.0285712	0.000545443	0.284925	2.65	0.95	9.54	0	0	0	0	0	0	0	0	0	2.19	0	-2.20087	0.217506	0.046106	0.999879	1.31	3.08	0	0	1	0.94
LRP5L	ENSG00000100068	91355	chr22	25351418	25405377	-	protein_coding	-0.103459	0.930798	0.850775	0.999991	11.295	4.54	10.62	5.31	8.105	5.09	9.22	9.12	7.94125	7.88375	1.15121	2.221	0.000538618	0.284925	5.98	5.03	14.18	10.22	4.83	5.41	8.92	12.36	18.97	18.37	9.25	9.02	7.60833	12.815	0.389778	1.31019	0.236947	0.999879	4.29	3.09	4.21	3.04	3.67	6.81
ZNF799	ENSG00000196466	90576	chr19	12390016	12401271	-	protein_coding	0.466293	1.38155	0.209366	0.999991	9.405	2.72	2.71	3.59	6.57	3.05	2.24	11.29	4.60625	5.7875	0.970644	1.95972	0.000572061	0.294435	2.11	2.45	5.95	1.79	1.95	2.3	4.17	3.94	4.47	2.93	4.54	3.11	2.75833	3.86	0.577179	1.49193	0.00926525	0.873936	2.15	2.37	2.87	1.64	2.115	2.78
OTUD1	ENSG00000165312	220213	chr10	23439458	23442390	+	protein_coding	0.191258	1.14176	0.637047	0.999991	21.08	16.89	11.19	11.94	19.89	15.57	8.75	18.04	15.275	15.5625	0.681478	1.60378	0.000596154	0.302388	29.08	22.68	29.46	23.9	20.64	26.18	40.28	35.21	31.22	28.28	23.45	41.4	25.3233	33.3067	0.581628	1.49654	0.0168564	0.999879	16.17	8.66	17.81	13.38	16.39	8.37
PITRM1-AS1	ENSG00000237399	.	chr10	3141632	3167972	+	lncRNA	0.435024	1.35193	0.385163	0.999991	2.255	1.42	2.01	0.47	2.02	1.23	2.35	1.94	1.53875	1.885	1.14923	2.21796	0.000615622	0.307802	1.53	1.19	1.95	0.97	1.41	1.55	3.13	2.96	2.33	1.93	2.58	3.12	1.43333	2.675	0.819713	1.76505	0.00607108	0.702942	1.08	2.45	0.85	1.1	0.59	1.24
SCLY	ENSG00000132330	51540	chr2	238060924	238099413	+	protein_coding	0.6493	1.56841	0.0630616	0.999991	14.155	4.66	11.74	13.61	10.7	4.38	10.42	18.56	11.0412	11.015	0.651978	1.57132	0.000660614	0.325645	5.39	4.24	11.26	10.27	5.52	4.5	7.53	6.68	10.13	6.76	7.66	6.05	6.86333	7.46833	0.520512	1.43446	0.012656	0.999879	6.19	11.15	7.92	5.15	3.995	6.16
AP001636.3	ENSG00000255240	.	chr11	58933643	59058659	-	lncRNA	-0.303929	0.810043	0.6313	0.999991	9.8	3.18	5.14	2.9	2.53	2.22	5.56	3.15	5.255	3.365	-1.21273	0.431452	0.000716392	0.343466	5.63	3.7	9.58	11.07	6.16	3.14	2.53	1.58	0.97	3.96	2.6	1.57	6.54667	2.20167	-0.91394	0.530734	0.016143	0.999879	1.34	7.02	12.54	4.89	3.07	8.99
SSH2	ENSG00000141298	85464	chr17	29625938	29930276	-	protein_coding	-0.262031	0.833913	0.222655	0.999991	52.885	36.12	32.5	40.55	33.385	30.03	26.66	57.74	40.5138	36.9537	-0.667558	0.629572	0.000713461	0.343466	61.57	48.57	138.79	67.01	46.09	46.63	32.73	41.79	42.97	37.58	18.89	34.69	68.11	34.775	-0.0915301	0.938527	0.47858	0.999879	30	32.59	41.19	25.89	17.565	34.99
Z99496.1	ENSG00000169075	.	chr6	118501430	118502906	+	processed_pseudogene	-0.504017	0.705141	0.430302	0.999991	3.26	1.13	2.1	0.5	1.385	0.65	1.17	1.51	1.7475	1.17875	1.24699	2.37346	0.000739431	0.349721	1.81	1.06	1.37	1.4	0.4	1.55	2.3	1.83	2.45	3.86	2.51	2.27	1.265	2.53667	0.378517	1.3	0.300436	0.999879	1.2	0.75	2.22	0.94	0.515	1.33
SNX8	ENSG00000106266	29886	chr7	2251770	2354318	-	protein_coding	1.32525	2.50576	0.0188706	0.999991	141.805	107.07	113.87	513.69	818.325	138	180.7	994.32	219.109	532.836	1.3628	2.57184	0.00076251	0.355828	98.18	94.8	183.61	180.49	87.95	97.13	265.83	216.06	294.32	458.92	165.95	219.86	123.693	270.157	1.71972	3.29372	4.35429e-07	0.00042466	181.34	47.02	76.71	68.85	70.96	22.01
MKNK1	ENSG00000079277	8569	chr1	46557408	46616843	-	protein_coding	1.28252	2.43263	0.00314789	0.999991	62.055	37.64	31.04	43.33	146.815	34.24	21.41	172.72	43.5162	93.7963	1.15699	2.22992	0.000786699	0.362285	27.35	21.05	39.07	49.91	22.54	18.35	60.35	38.32	52.54	78.8	32.05	33.95	29.7117	49.335	1.09908	2.14218	2.66908e-05	0.0141	19.9	22	35.28	19.36	13.475	24.93
LINC02576	ENSG00000232613	.	chr2	65030727	65053017	+	lncRNA	1.05342	2.07544	0.157157	0.999991	7.515	16.12	14.31	11.51	39.185	15.5	13.37	47.5	12.3637	28.8888	1.60596	3.04399	0.000833936	0.379051	12.27	3.75	3.69	7.43	2.69	15.05	23.89	9.89	12.41	39.24	4.54	24.31	7.48	19.0467	0.866875	1.82371	0.0519288	0.999879	17.01	14.12	3.63	18.74	16.96	4.23
AC009126.1	ENSG00000247121	.	chr5	96814028	96935809	-	lncRNA	0.563588	1.47794	0.124936	0.999991	9.47	5.46	3.75	8.03	8.415	5.99	3.59	23.37	6.6775	10.3413	0.956973	1.94123	0.000861083	0.386372	5.12	2.55	3.93	3.38	2.63	3.73	9.06	3.73	4.57	5.69	4.43	6.02	3.55667	5.58333	0.339952	1.26571	0.12262	0.999879	3.41	5.62	5.62	2.75	2.645	3.59
HLX	ENSG00000136630	3142	chr1	220879431	220885059	+	protein_coding	2.2885	4.88547	0.010446	0.999991	4.935	0.83	4.04	0.97	42.415	1.37	5.77	5.38	2.69375	13.7338	1.75785	3.38194	0.000896901	0.39735	4.74	9.13	14.75	12.55	4.07	2.92	21.53	27.65	21.54	27.56	11.9	13.06	8.02667	20.54	2.07995	4.22793	0.000114914	0.0455293	1.91	2.74	0.89	1.11	0.695	1.58
PEG10	ENSG00000242265	23089	chr7	94656325	94669695	+	protein_coding	1.86404	3.64026	0.089124	0.999991	0.68	40.86	14.7	49.49	1.605	64.69	23.63	381.5	26.4325	117.856	2.57126	5.94329	0.000959047	0.419571	4.74	3.17	8.02	12.73	7.27	9.48	26.13	15.82	28.54	69.33	19.62	47.69	7.56833	34.5217	2.27105	4.82674	0.000592553	0.146777	86.69	16.91	18.84	16.73	1.675	9.39
AF305872.2	ENSG00000287736	.	chr8	133054959	133057767	+	lncRNA	0.528424	1.44235	0.517031	0.999991	11.135	5.99	3.08	0.69	12.87	5.29	4.31	2.54	5.22375	6.2525	1.60969	3.05186	0.000971567	0.419801	2.55	1.25	7.09	2.9	3.21	2.85	5.82	4.29	11.31	13.91	4.83	5.56	3.30833	7.62	1.03876	2.05446	0.034293	0.999879	1.85	3.53	1.05	5.6	1.195	9.98
FAM111B	ENSG00000189057	374393	chr11	59107185	59127412	+	protein_coding	-0.983127	0.505882	0.200768	0.999991	96.09	39.59	16.72	25.11	20.85	33.56	6.19	10.11	44.3775	17.6775	-1.70074	0.307628	0.00103481	0.441673	20.27	11.07	55.61	61.99	12.64	7.43	5.85	2.14	8.34	5.61	2.74	7.86	28.1683	5.42333	-1.09473	0.468224	0.0180741	0.999879	4.61	41.84	66.14	24.07	11.25	110.45
BLOC1S6	ENSG00000104164	26258	chr15	45587214	45615945	+	protein_coding	0.943705	1.92346	0.116724	0.999991	47.49	28.61	17.12	67.54	75.82	31.19	17.63	195.34	40.19	79.995	1.3971	2.63372	0.00113451	0.478394	39.08	25.17	31.35	39.62	22.4	34.37	78.17	40.61	33.82	78.77	43.51	77.59	31.9983	58.745	1.42533	2.68576	8.42232e-05	0.0374675	17.62	40	53.72	33.71	18.075	21.84
LYST	ENSG00000143669	1130	chr1	235661041	235883640	-	protein_coding	-0.570995	0.673152	0.200261	0.999991	17.38	7.46	17.24	14.44	9	4.5	10.17	11.71	14.13	8.845	-0.748282	0.595312	0.00120625	0.502588	46.24	41.03	54.95	62.24	39.98	32.12	25.15	27.11	20.15	21.83	18.22	25.74	46.0933	23.0333	-0.457565	0.728214	0.088112	0.999879	6.48	19.13	22.25	8.89	13.215	17.56
AC119403.1	ENSG00000253392	.	chr19	2908371	2926817	-	lncRNA	0.51371	1.42772	0.778467	0.999991	0.34	0.48	1.9	0	0.26	0	1.42	0	0.68	0.42	-4.45003	0.0457519	0.00134405	0.551934	1.37	0.41	0.55	0.64	3.67	0.42	0.14	0.19	0	0	0	0.24	1.17667	0.095	-1.44692	0.366804	0.201239	9	0.46	1.16	0	0.07	0.125	0
SLC35G5	ENSG00000177710	83650	chr8	11331012	11332360	+	protein_coding	0.222027	1.16637	0.706345	0.999991	2.325	0.77	1.83	1.22	1.525	1.22	1.61	2.33	1.53625	1.67125	1.22562	2.33856	0.00135622	0.551934	1	0.67	0.52	0.56	0.76	1.55	2.18	1.81	1.46	1.17	2.22	1.39	0.843333	1.705	-0.0900949	0.939461	0.799825	0.999879	0.22	1.65	1.3	0.39	0.38	1.3
AC087286.3	ENSG00000259375	.	chr15	85579046	85580178	-	lncRNA	24.8355	2.99392e+07	1.23914e-05	0.0904466	0	0	0	0	7.045	0	0	0	0	1.76125	-12.4537	0.000178268	0.00140102	0.557207	0	0	0	0	0	0.27	0	0	0	0	0	0	0.045	0	17.8019	228508	2.50684e-07	9	0	0	0	0	0	0
CCN2	ENSG00000118523	1490	chr6	131948176	131951372	-	protein_coding	1.39397	2.62801	0.267811	0.999991	2.225	1.04	0.88	0.55	6.355	0.84	1.44	1.06	1.17375	2.42375	1.74979	3.36309	0.00139622	0.557207	6.73	3.15	6.58	1.07	1.47	1.87	15.79	11.38	9.53	6.91	1.77	10.79	3.47833	9.36167	0.976309	1.96743	0.195227	0.999879	0.3	0.37	0.46	1.8	0.285	0.2
PLEKHA3	ENSG00000116095	65977	chr2	178480457	178516463	+	protein_coding	-0.198384	0.871526	0.351384	0.999991	14.505	12.28	7.67	14.21	11.85	7.64	1.84	13.72	12.1662	8.7625	-0.366671	0.77557	0.00143534	0.564442	5.17	6.71	18.9	14.17	4.76	5.07	3.77	3.97	2.3	2	3.73	5.1	9.13	3.47833	-0.0885053	0.940497	0.483746	0.999879	11.75	12.14	9.14	5.61	4.505	10.28
SLC24A1	ENSG00000074621	9187	chr15	65611366	65660995	+	protein_coding	0.206733	1.15407	0.622811	0.999991	9.975	5.7	10.18	6.58	11.545	5.1	9.88	7.46	8.10875	8.49625	0.893333	1.85746	0.00150697	0.586029	10.96	16.42	14.94	6.75	11.58	6.6	18.4	25.4	14.81	17.34	13.74	10.77	11.2083	16.7433	0.234333	1.17636	0.353199	0.999879	4.59	6.94	8.54	4.49	3.67	4.29
CEP85L	ENSG00000111860	387119	chr6	118460772	118710075	-	protein_coding	0.00411828	1.00286	0.993239	0.999991	20.94	18.07	15.51	17.46	13.615	19.06	10.46	21.58	17.995	16.1788	0.662038	1.58232	0.00159172	0.611592	15.06	13	31.75	14.91	21.32	15.92	23.83	25.42	22.15	27.7	21.39	26.05	18.66	24.4233	0.370548	1.29284	0.204768	0.999879	17.1	15.68	22.12	14.15	5.795	13.65
PRDM2	ENSG00000116731	7799	chr1	13700198	13825079	+	protein_coding	-0.51364	0.700453	0.119527	0.999991	142.515	108.1	113.19	101.14	85.84	76.74	64.47	67.94	116.236	73.7475	-0.621744	0.649885	0.00160766	0.611592	128.33	96.59	177.15	124.42	101.93	91.29	62.32	78.56	80.46	86.64	39.74	66.11	119.952	68.9717	-0.458568	0.727708	0.0211054	0.999879	50.35	100.14	101.15	70.24	74.075	101.25
ABLIM1	ENSG00000099204	3983	chr10	114431113	114768061	-	protein_coding	-0.799611	0.574504	0.142933	0.999991	77.045	31.85	21.57	51.9	28.995	23.58	15.47	21	45.5913	22.2613	-0.798299	0.575027	0.00165462	0.622688	101.31	52.52	183.38	79.9	73.32	61.49	53.32	40.48	64.95	37.27	26.35	43.53	91.9867	44.3167	-0.689184	0.620205	0.0359381	0.999879	91.23	24.64	58.14	22.53	23.425	44.53
AC011825.3	ENSG00000263917	.	chr18	32018829	32111779	+	lncRNA	2.65784	6.31086	0.0467696	0.999991	0.39	0.35	0	3.07	3.025	1.8	0	24.2	0.9525	7.25625	2.50722	5.68525	0.00167333	0.623029	0	1.4	2.11	4.18	1.7	2.18	10.13	8.28	4.8	14.25	6.97	9.31	1.92833	8.95667	3.29735	9.83111	8.96268e-05	0.0391839	0.17	0	0.83	0.14	0.225	0
AF230666.1	ENSG00000223697	.	chr8	132838117	132844298	-	lncRNA	-0.338766	0.790717	0.590065	0.999991	1.77	0.67	1.86	3.4	1.905	0.52	0.27	4.02	1.925	1.67875	1.61462	3.0623	0.00169855	0.625763	2.93	0.94	1.79	0.63	1.22	1.93	2.67	3.59	4.2	2.81	2.47	6.78	1.57333	3.75333	0.93632	1.91364	0.00870807	0.839584	0.73	2.41	0.83	0.63	0.67	1.22
THRA1	ENSG00000235300	BTR						0.340497	1.26619	0.766005	0.999991	3.705	0.32	1.3	0.66	1.16	0.23	2.65	2.9	1.49625	1.735	1.3437	2.53801	0.0017474	0.637053	5.04	2.16	4.16	3.51	2.14	4.78	9.5	6.88	5.99	8.78	4.2	9.12	3.63167	7.41167	0.279658	1.21391	0.672992	0.999879	3.3	0	0.86	0.79	1.26	0.81
ARHGEF17	ENSG00000110237	9828	chr11	73308276	73369388	+	protein_coding	1.88087	3.68297	0.0381741	0.999991	1.335	0.48	5.29	0.3	4.235	0.64	6.27	3.63	1.85125	3.69375	2.59692	6.04992	0.00187072	0.668261	1.17	0.42	2.06	0.59	1.56	0.74	1.28	0.65	3.86	7.73	2.05	0.99	1.09	2.76	2.71925	6.58528	8.63368e-07	0.000729748	0.67	1.12	0.53	0.12	0.325	0.03
GPR153	ENSG00000158292	387509	chr1	6247353	6261098	-	protein_coding	0.0882212	1.06306	0.904936	0.999991	1.225	0.29	0.53	0.51	0.61	0.33	0.62	0.56	0.63875	0.53	1.48939	2.8077	0.00187118	0.668261	0.29	0.19	0.11	0.31	0.45	0.15	0.55	0.48	0.7	1.43	0.23	0.17	0.25	0.593333	-0.0702133	0.952497	0.872082	0.999879	0.47	0.59	0.08	0.84	0.405	0.59
AC015660.4	ENSG00000279846	.	chr15	99497812	99498375	-	TEC	2.28669	4.87937	0.05907	0.999991	0.32	0.98	1.94	0	1.075	0.55	2.31	15.79	0.81	4.93125	2.95916	7.77671	0.00199159	0.697038	0	0.44	0	1.57	2.1	0.49	2.78	3.29	8.89	11.43	1.55	1.07	0.766667	4.835	3.24212	9.46183	5.27545e-06	0.00351541	0.12	0.22	0.67	1.44	1.89	0.82
TUBA3D	ENSG00000075886	113457	chr2	131476119	131482934	+	protein_coding	0.390228	1.3106	0.4954	0.999991	1.41	0.27	0.1	1.45	3.625	0.18	0.68	4.57	0.8075	2.26375	2.07451	4.21201	0.00197227	0.697038	0.07	0.19	0.27	0.36	0.26	0.65	1.6	0.86	0.42	1.49	0.66	0.66	0.3	0.948333	-0.00334573	0.997684	0.991719	0.999879	0.77	1.74	0.42	1.68	0.72	0.64
ABALON	ENSG00000281376	.	chr20	31721507	31723409	+	lncRNA	0.690857	1.61424	0.0936854	0.999991	2.28	1.68	2.03	2.99	2.16	2.01	3.18	6.95	2.245	3.575	0.925098	1.89881	0.00218034	0.710125	2.24	1.7	2.64	1.76	1.16	1.78	2.72	2.74	2.47	3.13	3.89	2.41	1.88	2.89333	0.599113	1.51478	0.0135864	0.999879	1.54	2.37	2.16	2.15	1.29	1.26
C12orf76	ENSG00000174456	400073	chr12	110027028	110073634	-	protein_coding	0.232113	1.17455	0.51435	0.999991	29.345	13.16	9.81	15.62	27.07	10.94	12.99	27.84	16.9838	19.71	0.766362	1.70097	0.00212759	0.710125	11.16	10.82	19.82	8.57	10.64	14.65	18.45	18.91	23.52	15	12.29	21.72	12.61	18.315	0.314432	1.24352	0.138574	0.999879	5.57	16.39	9.65	15.67	9.27	15.24
EGFL7	ENSG00000172889	51162	chr9	136658856	136672678	+	protein_coding	-0.730039	0.602888	0.512356	0.999991	1.04	0.53	1.28	0.51	0.325	0.09	0.61	1.16	0.84	0.54625	2.81986	7.06096	0.00219131	0.710125	0	0.05	0	0	0.09	0.1	0.34	0.11	0.22	0.19	0.67	0.12	0.04	0.275	0.365384	1.28822	0.613378	9	0.11	0.3	0	0.18	0.055	0
GFOD2	ENSG00000141098	81577	chr16	67674531	67719339	-	protein_coding	0.693598	1.61731	0.0637298	0.999991	15.695	12.86	15.18	15.01	36.305	15	14.98	54.07	14.6862	30.0888	0.650571	1.56979	0.00206113	0.710125	6.31	4.78	13.16	9.21	8.1	5.26	12.12	11.69	16.27	18.89	8.28	8.66	7.80333	12.6517	0.726685	1.65483	0.00123833	0.232596	5.17	15.51	9.23	8.37	5.7	8.58
GIT2	ENSG00000139436	9815	chr12	109929802	109996389	-	protein_coding	0.363011	1.28611	0.255559	0.999991	133.25	67.81	51	94.99	116.14	59.52	44.1	205.84	86.7625	106.4	0.818759	1.76389	0.00211167	0.710125	59.99	48.2	164.94	87.32	47.99	60.47	118.22	112.51	140.42	141.14	72.64	100.69	78.1517	114.27	0.50408	1.41822	0.00876268	0.841649	30.9	63.18	55.64	64.89	46.2	71.86
NETO1	ENSG00000166342	81832	chr18	72742314	72868146	-	protein_coding	1.11092	2.15983	0.323284	0.999991	0.35	0.21	2.7	0.58	0.28	0.41	1.99	4.38	0.96	1.765	1.70736	3.26562	0.00217182	0.710125	5.77	1.34	9.47	2.25	8.93	1.94	15.95	6.58	8.69	10.14	9.19	7	4.95	9.59167	1.38659	2.61461	0.0410909	0.999879	1.06	0.53	0.15	0.07	0.24	0.02
PALM2-AKAP2	ENSG00000157654	445815						1.05121	2.07226	0.0394665	0.999991	95.635	158.87	49.53	467.74	501.18	222.18	68.13	915.89	192.944	426.845	1.5456	2.91925	0.0021424	0.710125	132.05	63.57	378.41	191.94	94.58	96.45	409.92	292.7	349.28	503.91	198.65	319.59	159.5	345.675	1.48206	2.79348	1.47282e-06	0.0011317	95.26	161.95	146.3	123.04	59.97	102.76
ST8SIA4	ENSG00000113532	7903	chr5	100806933	100903282	-	protein_coding	0.83646	1.78566	0.0336288	0.999991	54.815	37.52	28.23	57.72	90.505	43.5	38.1	179.7	44.5712	87.9513	0.934062	1.91065	0.00212379	0.710125	52.48	63.98	61.56	30.24	49.32	59.33	97.1	123.51	47.88	72.86	99.61	128.71	52.8183	94.945	1.17065	2.25113	8.0634e-07	0.000705047	27.37	25.85	26.94	29.51	19.89	42.15
SLC7A6	ENSG00000103064	9057	chr16	68264516	68301823	+	protein_coding	0.774418	1.7105	0.127913	0.999991	21.78	17.29	13.05	25.72	55.35	19	14.4	71.01	19.46	39.94	0.72422	1.65201	0.00223312	0.717036	12.77	11.87	19.18	24.57	8.18	14.23	15.97	21.04	27.35	38.21	16.83	18.32	15.1333	22.9533	0.62308	1.54016	0.0419997	0.999879	10.91	11.22	10.55	8.48	8.015	19.13
ARL5A	ENSG00000162980	26225	chr2	151788984	151828492	-	protein_coding	-0.519478	0.697624	0.0420029	0.999991	36.16	20.46	15.5	21.59	13.605	12.83	10.63	20.3	23.4275	14.3413	-0.587177	0.665644	0.00232581	0.740008	13.5	15.79	36.04	18.94	17.5	11.34	8.73	11.9	11.05	10.06	4.9	9.07	18.8517	9.285	-0.317627	0.802388	0.0370242	0.999879	10.86	17.17	13.98	12.57	9.885	18.29
AP001273.1	ENSG00000279696	.	chr11	93726654	93729805	-	TEC	0.0782312	1.05572	0.802874	0.999991	6.98	2.33	3.2	3.25	5.61	1.93	2.58	5.41	3.94	3.8825	-0.63472	0.644066	0.00236141	0.744569	4.57	4.44	10.38	5.17	5.86	3.5	2.81	3.83	2.84	2.28	2.16	2.99	5.65333	2.81833	-0.122504	0.918592	0.50752	0.999879	3.52	3.46	4.72	1.87	1.605	2.86
AC087623.2	ENSG00000272092	.	chr8	38382364	38383461	+	lncRNA	0.22808	1.17128	0.586509	0.999991	10.98	14.55	9.85	25.24	13.115	14.3	6.62	33.75	15.155	16.9462	0.986723	1.98168	0.0024323	0.756555	13.05	11.1	7.66	7.43	13.79	12.29	18.16	20.27	19.82	12.83	15.31	21.17	10.8867	17.9267	0.671456	1.59268	0.00772494	0.799516	7.39	8.98	6.04	5.61	7.995	6.11
SAMSN1	ENSG00000155307	64092,388813	chr21	14485228	14658821	-	protein_coding,protein_coding	1.36373	2.5735	0.0806926	0.999991	143.305	30.67	38.51	40.13	121.615	39.48	50.39	427.38	63.1538	159.716	1.33361	2.52033	0.00244266	0.756555	57.14	70.42	45.1	43.24	48.33	60.09	151.33	139.68	42.02	83.51	136.61	135.53	54.0533	114.78	1.94478	3.8498	3.64808e-05	0.0188335	17.59	0.82	15.88	18.11	8.36	19.78
AL139243.1	ENSG00000287261	.	chr10	98446346	98453805	+	lncRNA	-0.0626237	0.957521	0.90191	0.999991	1.82	0.74	0.76	1.51	1.18	0.63	1.6	1.02	1.2075	1.1075	1.81165	3.51044	0.00248616	0.763272	0.33	0.45	1.25	0	0	0.75	0.88	0.68	2.66	1.88	1.23	0.62	0.463333	1.325	-0.0489101	0.966666	0.87175	0.999879	0.24	0.79	0.33	0.61	0.385	0.58
AC012020.1	ENSG00000279277	.	chr3	108032456	108039916	-	lncRNA	0.169319	1.12453	0.71138	0.999991	25.52	11.1	10.54	6.74	18.905	11.24	13.54	13.12	13.475	14.2012	0.691957	1.61547	0.00255015	0.776109	13.57	15.71	33.14	15.57	18.25	13.06	23.84	24.27	26.39	32.41	14.5	20.56	18.2167	23.6617	0.342826	1.26824	0.212564	0.999879	5.11	10.72	16.73	9.08	4.445	12.11
ZBTB8A	ENSG00000160062	653121	chr1	32539427	32605941	+	protein_coding	1.96951	3.91635	0.0228667	0.999991	1.005	0.6	1.14	0.75	2.485	1.03	0.98	13.95	0.87375	4.61125	1.57051	2.9701	0.0026049	0.785938	1.77	0.63	0.18	0.23	1.78	1.06	3.5	0.99	2.58	4.53	2.25	3.27	0.941667	2.85333	2.54713	5.84471	9.30824e-07	0.000761384	0.21	0.84	1.35	1.15	0.31	0.17
AC105074.1	ENSG00000279319	.	chr18	44986109	44989203	+	TEC	0.686935	1.60986	0.352915	0.999991	1.975	0.49	2.55	0.9	2.08	0.73	1.86	5.15	1.47875	2.455	1.26796	2.40821	0.00270597	0.789557	2.73	1.15	1.43	1.61	1.92	1.9	3.85	2.41	3.77	6.68	1.4	3.63	1.79	3.62333	0.778688	1.71557	0.0770622	0.999879	0.67	0.74	4.37	1.1	1.21	1.41
AL139805.1	ENSG00000237115	.	chr6	131825981	131828413	-	processed_pseudogene	0.305099	1.2355	0.720204	0.999991	1.78	0.5	2.59	0.2	1.95	0.47	2.16	1.4	1.2675	1.495	1.94837	3.85939	0.00266043	0.789557	1.54	0.61	0.41	0.08	0.96	1.37	3.93	1.23	0.78	3.7	1.96	4.79	0.828333	2.73167	1.02846	2.03985	0.0442541	0.999879	0.96	1.1	2.06	0.22	0.245	0.14
EPHB3	ENSG00000182580	2049	chr3	184561785	184582408	+	protein_coding	0.311619	1.2411	0.727067	0.999991	0.24	0.23	1.86	0.35	0.145	0.18	0.5	0.54	0.67	0.34125	1.4427	2.7183	0.00270713	0.789557	0.11	0.19	0.28	0.04	0.28	0.36	0.51	0.36	0.56	0.54	0.77	0.12	0.21	0.476667	0.145382	1.10602	0.790842	0.999879	0.24	0.78	0.03	0.13	0.215	0
SIAH2	ENSG00000181788	6478	chr3	150741125	150763477	-	protein_coding	0.0182962	1.01276	0.962797	0.999991	17.69	26.41	13.48	38.55	13.98	23.97	13.92	32.39	24.0325	21.065	0.878254	1.83815	0.00270023	0.789557	27.77	19.96	26.51	23.59	21.67	33.13	45.56	45.58	33.43	28.67	34.44	58.2	25.4383	40.98	0.299888	1.23105	0.203193	0.999879	25.78	22.05	11.68	13.02	18.17	15.53
AL449283.1	ENSG00000229052	.	chr1	92930696	92934098	+	transcribed_processed_pseudogene	0.957706	1.94222	0.0783874	0.999991	2.605	0.89	1.21	1.5	2.075	0.73	2.09	8.92	1.55125	3.45375	1.09058	2.1296	0.00280967	0.812692	3.3	2.33	3.36	2.99	2.25	2.91	4.94	5.22	5.39	6.26	3.07	5.15	2.85667	5.005	0.775086	1.71129	0.0163321	0.999879	1.4	1.37	1.5	0.76	1.35	2.31
MYZAP	ENSG00000263155	100820829	chr15	57591904	57685364	+	protein_coding	4.77652	27.4079	0.0153475	0.999991	0.05	0.03	0	0.4	0.04	0	0.59	2.64	0.12	0.8175	2.52083	5.73911	0.0029056	0.833549	1.62	0.69	0	1.29	1.95	1.3	5.74	4.13	4.68	8.49	6.14	4.18	1.14167	5.56	4.09075	17.0388	0.000206218	0.0661907	0.09	0	0.23	0	0.005	0
AC012254.2	ENSG00000267228	.	chr18	47108188	47176345	-	protein_coding	-0.318867	0.801699	0.662718	0.999991	3.5	3.12	3.4	14.85	2.16	7.21	1.66	4.88	6.2175	3.9775	2.18206	4.538	0.00293474	0.835066	2.32	1.43	1.62	0	0.55	1.32	0.85	0.97	5.24	3.45	2.59	4.63	1.20667	2.955	-0.0234309	0.98389	0.957109	0.999879	1.13	6.1	0.23	1.99	2.21	9.82
SMAD3	ENSG00000166949	4088	chr15	67063763	67195169	+	protein_coding	-0.75405	0.592937	0.227285	0.999991	162.71	53.24	99.77	48.57	76.09	31.8	46.38	10.03	91.0725	41.075	-1.11156	0.462792	0.00309688	0.874096	71.47	54.43	179.14	103.55	77.11	71.64	23.94	26.65	46.76	40.05	19.48	30.88	92.89	31.2933	-0.743	0.597496	0.048517	0.999879	15.57	19	30.8	8.25	24.025	7.49
PDE7A	ENSG00000205268	5150	chr8	65714334	65842322	-	protein_coding	0.213645	1.15961	0.618085	0.999991	59.47	53.55	29.1	51.75	29.275	52.32	22.68	122.27	48.4675	56.6362	0.855806	1.80977	0.00313583	0.878008	47.96	40.33	72.26	62.35	30.75	50.76	86.01	96.98	62.24	86.78	54.85	81.46	50.735	78.0533	0.220832	1.16541	0.392205	0.999879	38.23	46.74	56.73	43.94	20.83	43.87
CCDC62	ENSG00000130783	84660	chr12	122774526	122827528	+	protein_coding	-0.912348	0.531319	0.0618151	0.999991	3.45	1.31	1.81	0.85	0.965	0.8	1.08	0.47	1.855	0.82875	-1.07353	0.475156	0.00319961	0.888756	2.31	1.05	3.63	3.51	2.61	0.95	0.75	0.9	0.67	0.96	0.94	0.52	2.34333	0.79	-0.415057	0.74999	0.152805	0.999879	0.49	1.09	1.46	0.77	0.32	1.05
RHOF	ENSG00000139725	54509	chr12	121777754	121803403	-	protein_coding	0.205057	1.15273	0.702653	0.999991	101.77	55.62	76.65	154.25	141.345	48.63	73.02	140.41	97.0725	100.851	0.907094	1.87526	0.00326907	0.9009	37.14	44.28	50.28	78.24	41.41	37.29	65.72	73.96	72.83	133.26	44.31	52.57	48.1067	73.775	0.615798	1.53241	0.0573205	0.999879	79.25	39.35	13.52	15.31	20.5	22.36
RNASEK-C17orf49	ENSG00000161939	.	chr17	7012635	7017520	+	protein_coding	0.819021	1.76421	0.235026	0.999991	1.965	2.43	1.19	0.44	1.72	2.72	1.4	2.22	1.50625	2.015	1.23234	2.34948	0.00334136	0.913626	0.9	0.92	2.98	0.79	1.08	0.56	2.97	1.53	2.2	2.49	2.95	1.46	1.205	2.26667	-0.592539	0.663175	0.156264	0.999879	0.38	1.15	1.26	0.69	0.825	1.71
AC087741.1	ENSG00000262580	.	chr17	80200673	80205949	-	lncRNA	0.819408	1.76468	0.228864	0.999991	6	3.14	2.02	1.41	6.59	1.42	1.74	7.06	3.1425	4.2025	0.913728	1.88391	0.00343097	0.923696	1.43	1.27	0.85	1.45	1.57	2.09	2.65	2.75	3.34	4.02	1.77	1.92	1.44333	2.74167	0.949519	1.93123	0.0203971	0.999879	0.95	1.11	0.88	0.65	0.785	5.46
ALG1L13P	ENSG00000253981	.	chr8	8236003	8244667	-	transcribed_unprocessed_pseudogene	1.61136	3.05539	0.245833	0.999991	0.375	0	0	1.46	0	0.21	0	5.52	0.45875	1.4325	-4.12364	0.0573667	0.00341107	0.923696	0.68	0.37	5.12	2.11	2.21	0.66	0.27	0.19	0	0	0	0	1.85833	0.0766667	-1.1189	0.460444	0.143322	9	1.41	1.91	0	0.55	0.96	0
PTGIR	ENSG00000160013	5739	chr19	46620468	46625089	-	protein_coding	0.430149	1.34737	0.658277	0.999991	2.305	1.48	3.54	10.04	0.375	1.75	4.99	20.32	4.34125	6.85875	2.02143	4.05986	0.00345897	0.924127	1.77	1.15	1.37	1.32	3.08	2.68	6.69	4.05	5.04	14.27	3.12	3.72	1.895	6.14833	1.52141	2.87072	0.0101341	0.931056	2.14	1.12	0.51	0.18	0.895	0.53
TREML2	ENSG00000112195	79865	chr6	41189749	41201149	-	protein_coding	2.51577	5.71902	0.0144798	0.999991	1.585	0.47	1.08	5.82	16.635	0.81	3.44	33.34	2.23875	13.5563	1.67895	3.20196	0.00353652	0.937686	7.65	3.45	12.29	12	6.91	4.58	19.41	14.61	18.36	38.69	14.17	13.36	7.81333	19.7667	2.84719	7.19597	4.35882e-06	0.0029872	0.52	1.58	2.99	0.44	0.295	0
APOL6	ENSG00000221963	80830	chr22	35648446	35668404	+	protein_coding	1.2919	2.4485	0.0833478	0.999991	0.79	0.76	1.28	0.65	0.81	0.83	1.31	6.75	0.87	2.425	1.18049	2.26654	0.00363875	0.953322	3.88	2.62	7.29	1.97	4.95	3.09	8.4	7.18	8.2	6.77	6.88	4.17	3.96667	6.93333	1.2451	2.37034	0.00546437	0.65981	1.52	2.4	0.4	0.29	1.235	0.35
TMEM120B	ENSG00000188735	144404	chr12	121712752	121783001	+	protein_coding	0.143017	1.10421	0.705931	0.999991	6.295	4.03	3.66	4.95	7.245	3.89	2.58	4.89	4.73375	4.65125	0.815722	1.76018	0.00364997	0.953322	2.16	2.15	5.12	3.44	1.71	2.51	3.08	3.55	4.34	7.09	2.67	3.04	2.84833	3.96167	0.426163	1.34366	0.0617502	0.999879	3.47	2.56	1.37	2.1	1.98	2.3
LAIR1	ENSG00000167613	3903	chr19	54351384	54370558	-	protein_coding	0.245613	1.1856	0.819044	0.999991	3.95	1.52	6.7	3.7	1.13	1.7	8.96	4.09	3.9675	3.97	1.21665	2.32407	0.00373668	0.968741	7.02	6.07	11.02	12.93	9.21	7	27.56	18.57	31.59	17.31	15.37	13.32	8.875	20.62	1.05629	2.07958	0.102688	0.999879	3.5	1.7	0.69	0.3	1.545	0.14
5_8S_rRNA	ENSG00000273730	.						0.296963	1.22856	0.628312	0.999991	3324.56	0	9141.69	2209.84	4570.87	0	11540.5	2802.06	3669.02	4728.36	0.988798	1.98453	0.0787198	0.999967	0	0	3536.67	11780.9	17590.1	12493.9	10984.1	10903.7	17036.4	17926.2	19715.6	11809.8	7566.92	14729.3	0.338736	1.26465	0.355153	0.999879	8118.99	9591.75	7899.02	5596.38	8344.97	7308.88
5_8S_rRNA	ENSG00000275757	.						0.296963	1.22856	0.628312	0.999991	3324.56	0	9141.69	2209.84	4570.87	0	11540.5	2802.06	3669.02	4728.36	0.988798	1.98453	0.0787198	0.999967	0	0	3536.67	11780.9	17590.1	12493.9	10984.1	10903.7	17036.4	17926.2	19715.6	11809.8	7566.92	14729.3	0.338736	1.26465	0.355153	0.999879	8118.99	9591.75	7899.02	5596.38	8344.97	7308.88
5_8S_rRNA	ENSG00000276871	.						2.50562	5.67893	0.0485979	0.999991	0	0	78.25	0	106.07	0	483.27	225.64	19.5625	203.745	0.592727	1.5081	0.408415	0.999967	0	0	0	187.06	261.95	595.49	0	0	510.08	310.89	150.74	226.46	174.083	199.695	0.236906	1.17846	0.694286	9	273.18	0	212.67	99.81	269.965	41.86
5_8S_rRNA	ENSG00000277739	.						0.296963	1.22856	0.628312	0.999991	3324.56	0	9141.69	2209.84	4570.87	0	11540.5	2802.06	3669.02	4728.36	0.988798	1.98453	0.0787198	0.999967	0	0	3536.67	11780.9	17590.1	12493.9	10984.1	10903.7	17036.4	17926.2	19715.6	11809.8	7566.92	14729.3	0.338736	1.26465	0.355153	0.999879	8118.99	9591.75	7899.02	5596.38	8344.97	7308.88
7SK	ENSG00000202198	.						0.443096	1.35952	0.561801	0.999991	11717.9	22344.5	18370.5	2740.3	12331.9	26106.6	18888.7	5621.43	13793.3	15737.1	0.428631	1.34596	0.406035	0.999967	15978.9	22895.6	7122.14	11501.2	23079.8	21209	22872.8	23984.9	9051.51	9230.62	25265.5	22011.9	16964.5	18736.2	0.403403	1.32262	0.381061	0.999879	29538.9	16631.6	6086.24	8555.45	25389.2	4724.15
7SK	ENSG00000271394	.						0.455675	1.37142	0.612984	0.999991	40.41	64.01	65.84	11.2	96.235	74.36	25.85	15.09	45.365	52.8837	0.095147	1.06817	0.873599	0.999967	65.82	75.98	6.07	79.45	54.29	72.05	47.07	56.57	32.22	29.84	64.16	79.81	58.9433	51.6117	0.629843	1.5474	0.236124	0.999879	117.38	58.41	21.07	25.39	101.53	10.32
A1BG-AS1	ENSG00000268895	.	chr19	58347718	58355455	+	lncRNA	-0.0904923	0.939202	0.810105	0.999991	18.525	7.89	5.06	13.5	22.69	4.86	3.81	12.78	11.2438	11.035	-0.002339	0.99838	0.994782	0.999967	2.11	4.76	10.15	6.68	5.59	4.65	4.14	5.03	4.92	9.71	2.55	3.16	5.65667	4.91833	0.0447626	1.03151	0.842135	0.999879	6.42	16.76	8.64	3.09	4.04	6.7
A1BG	ENSG00000121410	1	chr19	58345178	58353492	-	protein_coding	0.233925	1.17603	0.614618	0.999991	35.52	43.58	37.74	81.56	48.075	55.72	33.84	66.92	49.6	51.1388	0.102711	1.07379	0.732303	0.999967	18.32	30.08	21.7	18.21	15.75	23.63	20.91	36.55	12.53	27.8	9.71	25.25	21.2817	22.125	0.0983296	1.07053	0.726013	0.999879	28.15	52.41	10.84	6.17	15.765	26.84
A1CF	ENSG00000148584	29974	chr10	50799409	50885675	-	protein_coding	0.426783	1.34423	0.683783	0.999991	0.51	0.2	0.92	0.03	0.205	0.24	1.26	0.02	0.415	0.43125	0.0713584	1.05071	0.942331	0.999967	0.68	0.27	0.13	0	1.04	0.51	0.57	0.31	0.03	0.45	0.68	0.19	0.438333	0.371667	-0.533529	0.690863	0.403989	0.999879	0.21	0.33	0.02	0.11	0.21	0.1
A2M-AS1	ENSG00000245105	.	chr12	9065163	9068689	+	lncRNA	0.759219	1.69257	0.34977	0.999991	0.575	0.5	0.74	0.27	0.185	0.32	2.08	0.4	0.52125	0.74625	0.448713	1.36482	0.544722	0.999967	1.06	0.47	1.45	0	1.26	0.88	1.19	0.83	0.36	0.37	1.46	0.75	0.853333	0.826667	-0.198122	0.871685	0.685235	0.999879	0.42	0.93	0.26	0.21	0.415	0.73
A2M	ENSG00000175899	2	chr12	9067664	9116229	-	protein_coding	-0.332053	0.794405	0.700347	0.999991	0.44	0.73	6.5	1.46	0.11	0.77	3.56	2.97	2.2825	1.8525	-0.435074	0.739656	0.504348	0.999967	3.17	0.6	7.53	1.11	3.61	1.63	0.73	2.11	0.24	6.38	2.26	1.06	2.94167	2.13	-0.229767	0.852773	0.666684	0.999879	0.47	1.06	0.6	0.6	0.73	0.32
A2ML1-AS1	ENSG00000256661	.	chr12	8776219	8830947	-	lncRNA	1.24556	2.37111	0.408945	0.999991	0.99	0.79	2.95	0	3.93	0.86	4.28	0	1.1825	2.2675	-0.367703	0.775016	0.729585	0.999967	1.36	1.62	0	0	4.05	2.27	1.8	1.8	0	1.26	0.93	0.41	1.55	1.03333	-0.764353	0.588717	0.420036	9	2.1	1.04	0	1.52	0.9	0
A2ML1	ENSG00000166535	144568	chr12	8822621	8887001	+	protein_coding	-0.179458	0.883035	0.857285	0.999991	0.855	0.03	2.74	0.63	0.25	0.12	3.24	1.88	1.06375	1.3725	-0.799931	0.574377	0.443406	0.999967	0.75	0.25	0	0	3.26	1.35	0.63	0.23	0	0.08	0.51	0.75	0.935	0.366667	0.140296	1.10213	0.82195	9	0.44	0.88	0.45	0.26	0.18	0.06
A2MP1	ENSG00000256069	.	chr12	9228533	9275817	-	transcribed_unprocessed_pseudogene	1.27966	2.42782	0.370115	0.999991	0.21	0.05	0.76	0	0.43	0.24	1.06	0.05	0.255	0.445	-0.271851	0.828256	0.752885	0.999967	0.56	0.28	0.71	0.09	1.36	0.65	0.6	0.26	0	0.38	1.04	0.13	0.608333	0.401667	-0.484465	0.714762	0.605291	9	0.32	0.28	0.06	0	0.18	0
A4GALT	ENSG00000128274	53947	chr22	42692121	42721298	-	protein_coding	-0.365909	0.77598	0.61974	0.999991	22.81	3.48	14.2	41.96	22.58	2.77	13.19	21.25	20.6125	14.9475	0.0917221	1.06564	0.896086	0.999967	3.53	0.7	6.86	11.4	0.66	8.69	2.91	0.78	2.78	9.63	2.23	8.55	5.30667	4.48	-0.265047	0.832172	0.551806	0.999879	7.22	11.98	4.47	5.26	6.855	3.71
A4GNT	ENSG00000118017	51146	chr3	138123713	138132390	-	protein_coding	0.736551	1.66619	0.609824	0.999991	0.37	0.23	0.48	0	0.18	0.18	1.03	0	0.27	0.3475	0.0240459	1.01681	0.982397	0.999967	0.12	0.15	0	0	2.11	0.52	0.51	0.33	0.1	0.41	0.78	0.22	0.483333	0.391667	0.130392	1.09459	0.885541	9	0.15	0.18	0	0.16	0.19	0
AAAS	ENSG00000094914	8086	chr12	53307456	53324864	-	protein_coding	0.692171	1.61571	0.0354075	0.999991	29.11	9.5	8.77	10.62	38.465	6.85	6.99	22.24	14.5	18.6363	0.0972985	1.06977	0.80055	0.999967	6.18	5.61	13.8	15.05	5.08	9.28	7.67	7.51	13.21	5.92	4.23	8.48	9.16667	7.83667	0.022681	1.01585	0.908485	0.999879	9.75	19.52	8.84	9.56	6.12	12.43
AACS	ENSG00000081760	65985	chr12	125065434	125143333	+	protein_coding	0.00315794	1.00219	0.994883	0.999991	26.1	8.85	12.64	10.66	18.295	7.44	14.8	9.89	14.5625	12.6062	0.0919426	1.0658	0.708812	0.999967	7.17	3.98	13.69	7.96	9.89	7.69	6.46	6.77	6.43	8.32	4.58	8.35	8.39667	6.81833	-0.140709	0.907073	0.63522	0.999879	9.19	19.36	8.62	11.53	6.315	10.63
AACSP1	ENSG00000250420	.	chr5	178764861	178818435	-	transcribed_unprocessed_pseudogene	0.620285	1.53718	0.620154	0.999991	0.605	0.33	0.53	0.1	0.105	0.48	0.95	0.18	0.39125	0.42875	-0.00513112	0.99645	0.995908	0.999967	0.48	0.29	0	0	1.56	0.74	0.74	0.64	0	0.17	0.74	0.29	0.511667	0.43	-0.569725	0.673745	0.453309	0.999879	0.78	0.52	0	0.22	0.16	0.05
AADACL2	ENSG00000197953	344752	chr3	151733916	151761339	+	protein_coding	1.13282	2.19288	0.401221	0.999991	0.67	0.14	0.47	0.02	0.34	0.3	1.36	0	0.325	0.5	0.0451957	1.03182	0.963322	0.999967	0.73	0.2	0	0.03	1.11	0.5	0.84	0.32	0.12	0.16	0.62	0.19	0.428333	0.375	-0.325238	0.798167	0.69267	0.999879	0.21	0.41	0.02	0.02	0.285	0.03
AADACL3	ENSG00000188984	126767	chr1	12716110	12728760	+	protein_coding	0.277233	1.21187	0.81536	0.999991	1.05	0.63	0.86	0	0.55	0.46	1.4	0	0.635	0.6025	0.639003	1.55725	0.483616	0.999967	0.84	0.32	0.09	0.07	1.48	0.98	1.02	0.64	0.2	1.48	1.29	0.27	0.63	0.816667	-0.401481	0.757081	0.580286	0.999879	0.41	0.26	0	0.1	0.25	0.04
AADACL4	ENSG00000204518	343066	chr1	12644547	12667086	+	protein_coding	0.0447934	1.03154	0.973324	0.999991	0.38	0.22	0.93	0.07	0.155	0.21	0.87	0.14	0.4	0.34375	0.616114	1.53274	0.527282	0.999967	0.8	0.24	0	0	1.71	0.61	0.75	0.68	0	0.88	1.5	0.34	0.56	0.691667	-0.218881	0.859232	0.796515	9	0.18	0	0	0.11	0.16	0
AADACP1	ENSG00000240602	.	chr3	151770428	151784894	+	transcribed_unprocessed_pseudogene	0.470357	1.38545	0.783548	0.999991	0.38	0.37	0.71	0	0	0.86	1.01	0	0.365	0.4675	-0.461195	0.726384	0.756493	0.999967	0.18	0	0	0	2.02	0.31	0.21	0.39	0	0	0.38	0.04	0.418333	0.17	-1.72195	0.303139	0.132659	9	0.09	0.9	0	0	0.16	0.17
AAGAB	ENSG00000103591	79719	chr15	67200667	67255195	-	protein_coding	-0.172185	0.887497	0.545478	0.999991	28.75	20.36	10.13	27.32	26.245	17.6	14.61	26.59	21.64	21.2613	-0.304891	0.809503	0.14283	0.999967	16	15.78	23.03	10.57	9.13	11.04	10.68	13.36	6.84	15.89	10.56	11.82	14.2583	11.525	0.0221389	1.01546	0.896781	0.999879	6.36	18.77	9.69	14.8	8.575	16.26
AAK1	ENSG00000115977	22848	chr2	69457997	69674349	-	protein_coding	0.270756	1.20644	0.565652	0.999991	14.64	7.22	10.49	10.51	14.215	4.68	6.49	28.03	10.715	13.3537	-0.10339	0.930843	0.708701	0.999967	9.69	4.58	13.14	9.56	10.59	7.8	10.01	4.68	5.94	7.48	4.57	6.59	9.22667	6.545	-0.00191927	0.998671	0.994605	0.999879	5.1	15.35	5.48	9.64	4.95	14.95
AAMDC	ENSG00000087884	28971	chr11	77821109	77918432	+	protein_coding	1.62444	3.08323	0.0200682	0.999991	5.74	1.56	0.94	2.26	14.95	2.65	1.97	6.72	2.625	6.5725	-0.0423587	0.971066	0.949939	0.999967	3.75	1.66	10.55	2.33	3.34	1.6	1.4	2.67	7.72	1.03	2.41	0.83	3.87167	2.67667	-0.054657	0.962823	0.891692	0.999879	1.27	7.05	2.96	1.15	0.965	4.01
AAMP	ENSG00000127837	14	chr2	218264123	218270257	-	protein_coding	-0.040486	0.972327	0.860503	0.999991	106.395	86.58	82.37	91.36	101.73	69.99	49.57	72.16	91.6762	73.3625	-0.311968	0.805542	0.0907622	0.999967	49.46	44.8	79.61	52.31	60.23	34.39	33.21	41.26	25.82	26.44	25.47	33.02	53.4667	30.87	-0.017011	0.988278	0.902184	0.999879	75.59	77.8	44.77	59.67	42.77	55.92
AANAT	ENSG00000129673	15	chr17	76453351	76470117	+	protein_coding	-0.906871	0.533341	0.258368	0.999991	1.26	0.95	1.84	0.91	1.99	0.93	1.01	0	1.24	0.9825	-0.0273712	0.981207	0.967747	0.999967	0.37	0.36	0.81	1.37	1.38	0.4	0.34	0.85	0.13	0	0.6	0.39	0.781667	0.385	-0.725124	0.604945	0.122553	0.999879	0.84	0.42	0.65	0.26	0.75	0.93
AAR2	ENSG00000131043	25980	chr20	36236459	36270918	+	protein_coding	0.337713	1.26375	0.213832	0.999991	17.58	11.87	6.08	11.68	19.22	9.23	5.19	19.84	11.8025	13.37	0.173766	1.128	0.467886	0.999967	6.27	6.79	8.64	7.17	9.33	5.87	7.95	8.17	4.22	9.79	5.66	5.3	7.345	6.84833	0.163311	1.11985	0.315413	0.999879	8.87	9.14	5.99	6.48	4.06	11.28
AARD	ENSG00000205002	441376	chr8	116938207	116944487	+	protein_coding	0.697818	1.62205	0.529006	0.999991	0.745	0.41	0.54	0	0.435	0.3	0.49	0	0.42375	0.30625	-0.481918	0.716025	0.651913	0.999967	0.78	0.37	0	0	0.79	0.27	0.38	0.18	0.11	0	0.44	0.2	0.368333	0.218333	-0.0707677	0.952131	0.919971	9	0.41	0.31	0.08	0.02	0.13	0
AARS	ENSG00000090861	16						0.41595	1.33418	0.348661	0.999991	203.285	48.87	79.41	170.36	252.835	44.11	61.3	183.83	125.481	135.519	0.169846	1.12494	0.645629	0.999967	77.88	35.74	110.04	52.72	46.39	51.37	76.49	52.6	44.92	67.43	41.38	59.17	62.3567	56.9983	0.313467	1.24269	0.241465	0.999879	43.05	92.8	56.11	52.98	37.47	56.97
AARS2	ENSG00000124608	57505	chr6	44298731	44313347	-	protein_coding	0.0371435	1.02608	0.915184	0.999991	9.095	3.47	4.41	5.95	9.63	2.63	3.21	6.2	5.73125	5.4175	0.201751	1.15009	0.611847	0.999967	2.97	2.38	11.97	5.5	2	2.46	3.14	2.59	6.74	6.29	2.21	2.58	4.54667	3.925	0.182687	1.135	0.381432	0.999879	1.97	5.42	5.11	2.68	2.96	5.49
AARSD1	ENSG00000266967	80755	chr17	42950526	42964498	-	protein_coding	0.385044	1.3059	0.189548	0.999991	62.815	24.37	25.41	23.43	66.12	18.68	13.96	31.52	34.0063	32.57	-0.0655972	0.95555	0.822517	0.999967	28.19	27.81	23.38	25.75	22.63	20.96	22.82	29.52	21.54	17.3	19.09	20.19	24.7867	21.7433	0.0559327	1.03953	0.750188	0.999879	20.68	20.74	14.83	20.47	14.335	31.44
AASDH	ENSG00000157426	132949	chr4	56338287	56387508	-	protein_coding	0.376991	1.29863	0.30372	0.999991	6.725	2.86	2.18	4.32	10.155	2.01	5.81	7.98	4.02125	6.48875	-0.210095	0.86448	0.432314	0.999967	3	3.09	3.91	5.99	2.46	3.08	3.49	3.7	1.23	3.77	2.48	2.08	3.58833	2.79167	-0.0816913	0.944949	0.70773	0.999879	1.9	2.56	2.94	3.42	1.6	6.59
AASDHPPT	ENSG00000149313	60496	chr11	106075501	106098699	+	protein_coding	-0.372734	0.772317	0.129351	0.999991	25.69	21.14	9.09	48.85	19.88	16.4	6	31.59	26.1925	18.4675	-0.439356	0.737464	0.0794423	0.999967	16.94	19.18	31.23	23.25	12.94	12.93	12.63	21.11	5.05	12.08	10.54	10.55	19.4117	11.9933	-0.0824761	0.944435	0.572904	0.999879	18.35	18.93	18.2	15.88	10.26	21.2
AASS	ENSG00000008311	10157	chr7	122073549	122144255	-	protein_coding	0.664268	1.58476	0.470651	0.999991	0.24	0.28	0.9	1.56	0.075	0.3	1.81	2.54	0.745	1.18125	0.0539287	1.03809	0.921013	0.999967	1.78	1.73	3.01	1.54	1.67	1.38	1.75	2.15	1.22	2.01	0.63	1.46	1.85167	1.53667	-0.100205	0.932901	0.856203	0.999879	0.29	0.19	0.43	0.16	0.27	0.85
AATBC	ENSG00000215458	.	chr21	43805758	43812567	-	lncRNA	-0.454077	0.729977	0.516745	0.999991	2.86	3.22	1.36	23.21	2.14	1.37	3.82	11.04	7.6625	4.5925	0.450283	1.36631	0.398027	0.999967	1.88	0.71	0.52	2.05	1.4	1.1	0.73	0.89	1.21	0.7	1.12	1.04	1.27667	0.948333	-0.0504538	0.965633	0.90491	0.999879	2.07	3.62	0.71	1.49	1.635	1.18
AATF	ENSG00000275700	26574	chr17	36948954	37056871	+	protein_coding	0.0895539	1.06404	0.72433	0.999991	141.19	72.98	54.82	130.65	144.61	59.21	35.06	131.2	99.91	92.52	-0.206815	0.866448	0.432879	0.999967	43.58	36.92	101.9	46.31	34.06	31.06	34.1	37.04	37.8	33.85	19.52	30.98	48.9717	32.215	0.103822	1.07462	0.497432	0.999879	44.32	61	42.04	43.94	30.18	81.55
AATK	ENSG00000181409	9625	chr17	81110487	81166221	-	protein_coding	0.955612	1.9394	0.236287	0.999991	1.235	0.67	0.63	0.32	0.94	1	1.08	0.71	0.71375	0.9325	0.25336	1.19198	0.636052	0.999967	0.29	0.29	0.14	1.3	1.39	0.42	0.37	0.25	1.54	0.64	0.36	0.16	0.638333	0.553333	-0.722052	0.606235	0.145157	0.999879	0.12	0.52	0.05	0.17	0.17	0.08
ABAT	ENSG00000183044	18	chr16	8674596	8784575	+	protein_coding	-0.102824	0.931208	0.848406	0.999991	16.685	6.47	6.11	5.16	22.59	5.05	8.79	6.19	8.60625	10.655	-0.0372743	0.974494	0.896983	0.999967	5.76	4.11	11.97	3.99	9.87	7.46	5.23	4.27	4.11	2.69	11.68	6.35	7.19333	5.72167	-0.0313531	0.978502	0.922989	0.999879	3	8.64	3.45	2.55	2.89	3.22
ABCA1	ENSG00000165029	19	chr9	104781006	104928155	-	protein_coding	-1.00738	0.49745	0.246321	0.999991	1.72	1.16	3.75	7.49	0.615	0.79	4.41	2.67	3.53	2.12125	-0.670998	0.628072	0.294459	0.999967	4.48	2.48	2.89	3.06	4.28	2.66	2.85	2.67	1.84	1.88	2.24	1.59	3.30833	2.17833	-0.585304	0.666509	0.26341	0.999879	4.42	2.6	0.75	1.43	0.435	1.8
ABCA10	ENSG00000154263	10349	chr17	69147214	69244846	-	protein_coding	0.369182	1.29162	0.667693	0.999991	1.465	0.84	2.5	0.27	1.35	0.65	2.8	0.82	1.26875	1.405	-0.234586	0.849929	0.620719	0.999967	2.13	0.38	1.96	1.52	3.01	0.9	1.53	0.66	0.18	1.02	3.98	0.55	1.65	1.32	-0.0472522	0.967778	0.924393	0.999879	0.52	1.91	1.05	0.68	0.71	8.57
ABCA11P	ENSG00000251595	.	chr4	425435	474129	-	transcribed_processed_pseudogene	-0.149907	0.901309	0.714116	0.999991	3.33	3.06	2.45	3.39	2.605	1.99	1.29	4.79	3.0575	2.66875	-0.233949	0.850304	0.309719	0.999967	2.82	1.49	4.3	2.64	2.94	2	1.43	1.81	1.56	1.98	2.17	1.81	2.69833	1.79333	-0.217781	0.859887	0.362734	0.999879	1.46	2.4	2.38	2.99	1.185	3.31
ABCA12	ENSG00000144452	26154	chr2	214931542	215138626	-	protein_coding	0.786769	1.72521	0.456366	0.999991	0.08	0.06	0.16	0.05	0.12	0.08	1.21	0	0.0875	0.3525	-0.313679	0.804587	0.749988	0.999967	0.17	0.06	0	0	0.79	0.14	0.09	0.09	0	0.55	0.08	0.16	0.193333	0.161667	0.0359388	1.02522	0.955921	9	0.16	0.02	0.05	0.05	0.05	0.03
ABCA13	ENSG00000179869	154664	chr7	48171458	48647497	+	protein_coding	0.27518	1.21014	0.844773	0.999991	0.4	0.23	1.11	0	0.13	0.15	1.21	0.01	0.435	0.375	0.253448	1.19205	0.805472	0.999967	0.71	0.21	0.06	0	0.88	0.38	0.45	0.24	0.19	0.54	0.65	0.13	0.373333	0.366667	-0.251315	0.84013	0.768733	0.999879	0.33	0.33	0.02	0.02	0.2	0.01
ABCA17P	ENSG00000238098	.	chr16	2339150	2426699	+	transcribed_unitary_pseudogene	0.687387	1.61036	0.46949	0.999991	1.9	0.42	1.56	0.55	0.995	1.25	2.4	0.55	1.1075	1.29875	-0.24258	0.845232	0.755609	0.999967	1.19	0.53	0.75	0	1.3	1.1	1.18	0.67	0.08	0	0.96	0.35	0.811667	0.54	-0.533335	0.690956	0.358833	0.999879	0.8	0.8	0.13	0.13	0.54	0.23
ABCA2	ENSG00000107331	20	chr9	137007234	137028922	-	protein_coding	-0.204733	0.867699	0.787322	0.999991	1.34	1.18	3	2.02	0.515	1.75	3.56	2.41	1.885	2.05875	0.2983	1.22969	0.574687	0.999967	1.87	2.01	16.28	6.34	3.27	2.31	4.06	4.89	10.25	3.65	2.11	3.44	5.34667	4.73333	0.0827542	1.05904	0.856288	0.999879	0.77	1.62	0.99	0.82	0.7	0.56
ABCA3	ENSG00000167972	21	chr16	2275881	2340746	-	protein_coding	0.0420257	1.02956	0.958596	0.999991	2.8	1.02	1.86	2.3	2.76	0.55	0.39	5.55	1.995	2.3125	0.0210662	1.01471	0.96441	0.999967	1.08	0.78	2.74	1.78	1.08	0.98	0.87	0.81	1.8	1.07	1.14	0.67	1.40667	1.06	0.276591	1.21133	0.569492	0.999879	2.61	1.49	1.03	1.43	1.225	1.1
ABCA4	ENSG00000198691	24	chr1	93992834	94121148	-	protein_coding	0.510656	1.4247	0.702017	0.999991	1.21	0.23	0.99	0.11	0.495	0.36	1.99	0	0.635	0.71125	0.0704187	1.05002	0.943755	0.999967	0.11	0.49	0	0	0.32	0.35	1.1	0.25	0.11	1.17	0.14	0.18	0.211667	0.491667	0.00835168	1.00581	0.992007	9	0.41	0.05	0.02	0.29	0.215	0
ABCA5	ENSG00000154265	23461	chr17	69244311	69327244	-	protein_coding	0.150068	1.10962	0.835188	0.999991	14.595	6.26	5.03	5.16	7.69	6.1	6.01	11.95	7.76125	7.9375	-0.026287	0.981944	0.909999	0.999967	13.95	12.91	12.38	16.48	18.36	12.28	12.98	12.41	9.77	15.17	7.95	9.05	14.3933	11.2217	-0.0449057	0.969353	0.917427	0.999879	4.91	10.48	9.18	9.66	6.91	51.96
ABCA6	ENSG00000154262	23460	chr17	69078702	69141895	-	protein_coding	0.455543	1.3713	0.576676	0.999991	2.695	4.73	4.03	4.65	3.895	3.84	3.66	3.94	4.02625	3.83375	-0.0859382	0.942172	0.860319	0.999967	3.75	2.1	7.08	3.1	4.69	4.31	5.47	2.56	1.73	2.06	4.14	3.52	4.17167	3.24667	-0.0892138	0.940035	0.855563	0.999879	14.95	1.4	0.74	2.06	3.85	8.75
ABCA7	ENSG00000064687	10347	chr19	1039997	1065572	+	protein_coding	-0.271656	0.828368	0.604782	0.999991	44.2	20.64	33.75	31.58	24	11.12	24.25	26.64	32.5425	21.5025	0.0194384	1.01356	0.960877	0.999967	14.75	16.41	35.02	50.27	5.79	17.65	17.14	18.77	16.77	30.62	6.56	16.8	23.315	17.7767	-0.0174259	0.987994	0.956061	0.999879	2.51	9.55	12.34	13.1	21.715	29.7
ABCA8	ENSG00000141338	10351	chr17	68867289	68955392	-	protein_coding	0.859724	1.81469	0.417156	0.999991	2.235	1.02	2.95	0.16	1.86	1.57	6.99	0.1	1.59125	2.63	-0.0311523	0.978638	0.976161	0.999967	2.68	0.62	0	0	6.25	1.95	3.82	1.7	0.06	0.81	2.95	0.67	1.91667	1.66833	-0.410738	0.752239	0.526268	0.999879	1.07	0.82	0.12	0.02	0.62	0.29
ABCA9-AS1	ENSG00000231749	.	chr17	68944531	69042784	+	lncRNA	0.473712	1.38868	0.749465	0.999991	0.485	0.78	4.67	0	2.14	0.49	4.88	0	1.48375	1.8775	0.40844	1.32725	0.723779	0.999967	1.39	0.71	0	0	6.39	0.78	2.11	1.4	0	5.22	1.76	1.28	1.545	1.96167	-0.166755	0.890844	0.862518	9	0.85	0.35	0	0	0.895	0.65
ABCA9	ENSG00000154258	10350	chr17	68974488	69060949	-	protein_coding	0.140586	1.10235	0.868159	0.999991	2.955	0.65	1.93	0.07	1.875	1.85	1.91	0.08	1.40125	1.42875	-0.357347	0.780599	0.616465	0.999967	1.59	1.21	0	0.29	3.77	1.3	1.64	0.79	0.26	0.38	1.64	0.9	1.36	0.935	-0.283648	0.821511	0.569615	0.999879	1.44	2.27	0.35	0.48	0.47	3.05
ABCB1	ENSG00000085563	5243	chr7	87503017	87713323	-	protein_coding	-0.77965	0.582508	0.384528	0.999991	0.865	0.76	1.39	5.61	0.23	0.26	3.91	2.61	2.15625	1.7525	-1.23121	0.42596	0.0154765	0.999967	16.86	11.11	22.52	16.7	12.15	11.49	7.24	6.52	7.99	6.01	6.45	5.45	15.1383	6.61	-0.86153	0.550369	0.104764	0.999879	2.01	5.4	1.84	2.1	1.34	0.54
ABCB10	ENSG00000135776	23456	chr1	229516582	229558707	-	protein_coding	-0.292509	0.816481	0.431553	0.999991	10	7.79	3.5	11.03	6.96	6.46	1.5	8.4	8.08	5.83	-0.149777	0.90139	0.663378	0.999967	6.23	4.16	5.75	4.39	4.48	2.92	3.44	4.25	4.18	1.65	2.92	3.2	4.655	3.27333	0.0490664	1.0346	0.825127	0.999879	6.17	14.34	4.79	5.71	3.04	9.58
ABCB10P1	ENSG00000274099	.	chr15	23179869	23182049	+	processed_pseudogene	0.161733	1.11863	0.889651	0.999991	2.415	0.84	3.95	0	0.54	0.84	4.45	0.34	1.80125	1.5425	0.110806	1.07983	0.913737	0.999967	1.18	0.77	0	0	2.67	2.51	0.87	1.18	0.68	1.7	1.62	0.58	1.18833	1.105	-0.804099	0.57272	0.266269	0.999879	0.58	0.48	0.06	0.33	0.02	0.13
ABCB10P3	ENSG00000261524	.	chr15	28402868	28405033	+	processed_pseudogene	0.724438	1.65226	0.699455	0.999991	0.125	0.56	0.62	0	0.63	0.22	1.19	0	0.32625	0.51	0.25572	1.19393	0.843165	0.999967	0.77	0.45	0	0	0.98	0.24	0.75	0.29	0	1.31	0.37	0	0.406667	0.453333	0.1491	1.10888	0.899279	9	0.11	0	0	0.09	0.065	0
ABCB10P4	ENSG00000260053	.	chr15	28506625	28508808	-	processed_pseudogene	1.27059	2.4126	0.353066	0.999991	0.74	0.16	0.91	0.14	0.08	0.19	2.82	0	0.4875	0.7725	-0.396601	0.759646	0.655236	0.999967	0.43	0.37	0.47	0.53	1.62	0.96	0.5	0.64	0.04	0.29	0.85	0.3	0.73	0.436667	-0.0949423	0.93631	0.909517	0.999879	0.66	0.18	0	0.26	0.195	0
ABCB11	ENSG00000073734	8647	chr2	168915498	169031324	-	protein_coding	-0.0352503	0.975862	0.969281	0.999991	1.215	0.26	0.96	0.03	0.35	1.03	1.03	0.1	0.61625	0.6275	-0.138692	0.908342	0.858929	0.999967	2.54	0.61	0.12	0	4.16	0.83	1.01	0.35	0.1	0.23	0.69	0.39	1.37667	0.461667	0.0953051	1.06829	0.863154	0.999879	0.45	0.8	0.06	0.14	0.215	0.21
ABCB4	ENSG00000005471	5244	chr7	87401696	87480435	-	protein_coding	-0.705365	0.613287	0.306176	0.999991	15	1.27	8.71	5.61	7.605	0.79	4.88	4.55	7.6475	4.45625	-0.338381	0.790928	0.39306	0.999967	20.87	15.92	51.16	26.27	21.83	15.9	18.69	16.81	19.01	15.59	14.8	10.73	25.325	15.9383	-0.189755	0.876754	0.644909	0.999879	9.94	13.76	4.64	10.28	8.36	2.41
ABCB5	ENSG00000004846	340273	chr7	20615207	20777038	+	protein_coding	0.503258	1.41741	0.695849	0.999991	0.845	0.27	0.68	0	0.14	0.2	1.24	0	0.44875	0.395	-0.316211	0.803176	0.744494	0.999967	1.06	0.54	0	0.65	1.46	0.85	0.95	0.52	0.11	0.32	0.71	0.52	0.76	0.521667	-0.452419	0.730817	0.56258	0.999879	0.67	0.32	0.02	0.05	0.355	0.07
ABCB6	ENSG00000115657	10058	chr2	219209772	219218994	-	protein_coding	0.0882542	1.06308	0.878508	0.999991	5.225	2.55	4.03	2.35	6.2	1.49	3.38	3.22	3.53875	3.5725	0.338255	1.26423	0.309538	0.999967	1.57	1.42	3.88	3.69	1.36	1.75	2.97	1.64	3.06	1.67	2.83	2.04	2.27833	2.36833	-0.101939	0.93178	0.767445	0.999879	8.09	3.25	2.49	3.31	1.98	1.79
ABCB7	ENSG00000131269	22	chrX	75051048	75156732	-	protein_coding	-0.151232	0.900481	0.638196	0.999991	31.55	19.4	9.94	29.18	24.225	14.53	11.26	28.03	22.5175	19.5113	-0.187987	0.87783	0.37553	0.999967	13.86	16.28	29.15	11.15	22.29	12.64	20.25	15.62	8.61	16.22	8.94	12.73	17.5617	13.7283	-0.0946425	0.936504	0.622472	0.999879	13.58	40.3	24.99	20.29	10.995	37.11
ABCB8	ENSG00000197150	11194	chr7	151028422	151047782	+	protein_coding	0.179046	1.13214	0.574315	0.999991	35.72	12.47	7.72	16.55	33.72	7.57	12.72	25.46	18.115	19.8675	0.047235	1.03328	0.874857	0.999967	15.77	9.49	10.36	13.8	14.32	10.39	8.62	8.76	12.66	16.68	4.32	7.64	12.355	9.78	0.0784836	1.05591	0.680663	0.999879	18.19	16.8	17.36	13.77	14.265	20.27
ABCB9	ENSG00000150967	23457	chr12	122920951	122981649	-	protein_coding	-0.0043781	0.99697	0.994711	0.999991	6.6	3.06	6.52	1.69	2.945	4.37	6.96	2.92	4.4675	4.29875	0.318056	1.24665	0.613271	0.999967	3.44	1.95	0.78	0	8.69	5.22	6	4.96	0.97	2.94	3.02	2.41	3.34667	3.38333	0.252608	1.19136	0.528378	0.999879	2.27	1.8	1.21	1.05	2.155	0.92
ABCC1	ENSG00000103222	4363	chr16	15949577	16143074	+	protein_coding	-0.259222	0.835538	0.408596	0.999991	29.065	21.48	34.47	33.76	26.285	16.13	21.48	25.21	29.6938	22.2763	-0.0253914	0.982554	0.917277	0.999967	17.06	14.76	45.15	30.97	19.41	17.55	15.2	18.44	27.85	28.63	10.52	17.64	24.15	19.7133	0.0378499	1.02658	0.841001	0.999879	25.03	49.54	24.09	22.96	11.03	31.82
ABCC10	ENSG00000124574	89845	chr6	43427366	43450427	+	protein_coding	0.106314	1.07647	0.731239	0.999991	16.435	8.31	7.82	9.98	19.805	7.5	5.28	14.12	10.6363	11.6762	0.140775	1.1025	0.705656	0.999967	4.69	3.28	22.09	22.31	12.49	5.89	7.3	5.52	14.07	11.18	4.88	6.19	11.7917	8.19	0.13587	1.09876	0.462013	0.999879	9.27	10.87	16.36	10.25	9.56	15.41
ABCC11	ENSG00000121270	85320	chr16	48166910	48247568	-	protein_coding	-0.451901	0.731079	0.454253	0.999991	1.185	0.66	0.86	0.27	0.34	0.33	0.92	0.15	0.74375	0.435	0.0111515	1.00776	0.985435	0.999967	0.55	0.49	1.66	0	1.21	0.57	0.83	0.96	0.47	0.67	0.44	0.38	0.746667	0.625	-0.166672	0.890896	0.640583	0.999879	0.29	1.1	0.3	0.51	0.33	0.14
ABCC12	ENSG00000140798	94160	chr16	48081006	48156018	-	protein_coding	-1.14202	0.453125	0.396537	0.999991	1.705	0.41	5.73	0	0.975	0.18	0.85	0	1.96125	0.50125	0.660224	1.58033	0.524532	0.999967	0.35	0.11	0	0.09	1.16	1.01	2.46	0.53	0.05	0.35	1.37	0.23	0.453333	0.831667	-0.291277	0.817178	0.727561	0.999879	0.29	0.12	0	0.09	0.305	0
ABCC13	ENSG00000243064	.	chr21	14236206	14362754	+	transcribed_unprocessed_pseudogene	0.766591	1.70125	0.496998	0.999991	1.915	0.71	2.6	0.07	1.32	0.89	4.69	0.06	1.32375	1.74	0.117441	1.08481	0.888964	0.999967	1.87	1.01	0.36	0.24	4.29	2.24	2.4	1.33	0.41	1.28	2.37	1.12	1.66833	1.485	-0.0508054	0.965397	0.940895	0.999879	1.09	0.68	0.06	0.11	0.79	0.08
ABCC2	ENSG00000023839	1244	chr10	99782640	99852594	+	protein_coding	-0.267981	0.830481	0.70199	0.999991	1.63	0.83	2.13	0.91	0.815	1.13	1.8	0.39	1.375	1.03375	-0.344222	0.787733	0.330065	0.999967	1.93	0.98	5.8	1.47	2.26	1.53	0.97	0.82	1.06	1.37	1.73	0.85	2.32833	1.13333	-0.564246	0.676309	0.172978	0.999879	0.33	3.93	0.31	0.79	0.54	2.33
ABCC3	ENSG00000108846	8714	chr17	50634777	50692253	+	protein_coding	-0.181307	0.881903	0.781093	0.999991	3.645	0.97	4.56	0.35	1.425	1.01	1.83	1.21	2.38125	1.36875	-0.126157	0.916269	0.803568	0.999967	1.24	0.96	0.67	1.31	4.58	1.66	2.06	1.58	1.65	2.98	1.68	0.94	1.73667	1.815	-0.151955	0.90003	0.703207	0.999879	1.24	1.41	0.21	0.27	0.785	0.26
ABCC4	ENSG00000125257	10257	chr13	95019835	95301475	-	protein_coding	0.306425	1.23664	0.739644	0.999991	7.725	3.7	6.18	41.21	4.075	4.25	3.57	83.79	14.7037	23.9213	-0.225439	0.855335	0.740703	0.999967	2.61	3.54	7.43	4.15	1.63	3.37	3.05	4.28	1.44	2.43	1.56	1.06	3.78833	2.30333	0.541577	1.45556	0.330247	0.999879	5.34	10.71	7.54	3.66	1.185	3.9
ABCC5	ENSG00000114770	10057	chr3	183919934	184017939	-	protein_coding	0.181665	1.13419	0.697917	0.999991	5.44	3.39	5.72	5.03	3.8	3.33	4.54	6.45	4.895	4.53	-0.014418	0.990056	0.955711	0.999967	4.49	3.05	21.72	3.23	4.85	3.25	3.38	3.89	6.3	5.11	3.66	2.61	6.765	4.15833	-0.264653	0.832399	0.344035	0.999879	1.88	6.1	5.63	4.11	2.65	8.44
ABCC6	ENSG00000091262	368	chr16	16148928	16223522	-	protein_coding	0.288914	1.22172	0.667921	0.999991	0.675	0.61	2.54	0.68	0.215	1.41	4.01	0.47	1.12625	1.52625	-0.097046	0.934945	0.901683	0.999967	1.22	0.53	0.07	0	3.62	1.23	1.33	0.69	0.13	0.15	0.87	0.84	1.11167	0.668333	-0.195098	0.873513	0.629891	0.999879	0.71	1.2	0.45	0.37	0.83	0.71
ABCC6P1	ENSG00000256340	.	chr16	18571162	18598328	+	transcribed_unprocessed_pseudogene	0.204733	1.15247	0.881623	0.999991	0.38	0.55	1.44	0.07	0.125	0.31	1.04	0.1	0.61	0.39375	-0.12799	0.915105	0.894674	0.999967	1.25	0.19	0	0	0.61	0.33	0.54	0.35	0	0.84	0.66	0.03	0.396667	0.403333	-0.932821	0.523833	0.282444	9	0.4	0.55	0	0.28	0.25	0
ABCC8	ENSG00000006071	6833	chr11	17392498	17476879	-	protein_coding	0.052009	1.03671	0.964717	0.999991	4.215	1.2	3	0	0.74	1.12	2.28	1.24	2.10375	1.345	0.247014	1.18675	0.778483	0.999967	0.94	0.65	0	0.39	9.73	2.29	1.53	1.01	0.28	5.18	3.38	1.07	2.33333	2.075	-0.633778	0.644487	0.369788	0.999879	2.23	1.46	0.16	0.38	1.33	0.09
ABCC9	ENSG00000069431	10060	chr12	21797401	21942529	-	protein_coding	0.346438	1.27142	0.70928	0.999991	0.44	0.18	1.55	0	0.515	0.24	1.75	0.05	0.5425	0.63875	-0.200708	0.870123	0.836894	0.999967	0.96	0.22	0	0.02	0.9	0.45	0.36	0.29	0.04	0.37	0.65	0.28	0.425	0.331667	0.0385642	1.02709	0.946577	0.999879	0.15	0.14	0.02	0.03	0.255	0.02
ABCD1	ENSG00000101986	215	chrX	153724856	153744755	+	protein_coding	-0.185444	0.879378	0.731702	0.999991	2.755	1.14	4.43	8.19	1.935	0.63	2.48	8.03	4.12875	3.26875	0.499039	1.41327	0.35871	0.999967	3.02	1.76	5.84	5.98	1.51	1.41	3.28	2.61	6.92	4.87	1.65	1.41	3.25333	3.45667	0.231586	1.17412	0.476317	0.999879	3.1	2	4.33	2.1	0.945	2.44
ABCD2	ENSG00000173208	225	chr12	39550033	39619803	-	protein_coding	0.160045	1.11732	0.816493	0.999991	1.33	0.34	0.61	0.32	0.58	0.3	0.99	0.4	0.65	0.5675	0.0996565	1.07152	0.856371	0.999967	0.58	0.36	0.06	0.56	0.64	0.33	0.53	0.47	0.08	0.65	0.45	0.18	0.421667	0.393333	-0.0944789	0.93661	0.822549	0.999879	0.22	0.5	0.12	0.13	0.265	0.33
ABCD3	ENSG00000117528	5825	chr1	94418389	94518666	+	protein_coding	-0.175372	0.885539	0.573338	0.999991	6.72	3	2.6	6.63	3.2	3.43	2.03	7.35	4.7375	4.0025	-0.371522	0.772967	0.100063	0.999967	6.78	3.93	9.95	5.42	4.44	4.16	4.65	3.79	3.52	4.9	2.54	2.81	5.78	3.70167	-0.105042	0.929778	0.567468	0.999879	2.87	5.88	3.8	3.41	1.81	6.59
ABCD4	ENSG00000119688	5826	chr14	74285269	74303055	-	protein_coding	0.0210445	1.01469	0.947909	0.999991	65.59	39.14	28.92	30.79	56.72	30.88	23.64	40.96	41.11	38.05	-0.0194435	0.986613	0.928848	0.999967	29.52	25.18	78.73	50.62	28.98	25.29	24.58	31.84	36.21	36.23	15.49	27.14	39.72	28.5817	0.0743504	1.05289	0.700556	0.999879	22.4	46.14	34.26	31.71	21.435	35.4
ABCE1	ENSG00000164163	6059	chr4	145098288	145129524	+	protein_coding	-0.0987361	0.933851	0.743104	0.999991	37.77	33.37	15.71	34.72	35.75	26.79	13.11	40.37	30.3925	29.005	-0.253209	0.839028	0.368937	0.999967	34.09	38.04	37.11	29.29	28.32	29.19	33.26	39.25	15.18	18.87	16.29	25.06	32.6733	24.6517	0.0186289	1.013	0.91811	0.999879	28.38	23.79	15.09	15.07	13.03	28.28
ABCF1	ENSG00000204574	23	chr6	30571393	30597179	+	protein_coding	0.0809167	1.05769	0.823428	0.999991	115.715	107.69	70.6	45.35	136.74	79.18	40.54	45.5	84.8388	75.49	-0.0418904	0.971381	0.893765	0.999967	74.31	72.51	114.82	51.82	49.13	61.69	58.65	74.5	51.25	53.72	33.46	61.86	70.7133	55.5733	0.102221	1.07342	0.639854	0.999879	39.42	59.56	41.46	43.68	61.015	74.61
ABCF2	ENSG00000033050	10061	chr7	151211484	151227205	-	protein_coding	-0.0421226	0.971225	0.859354	0.999991	24.055	15.33	10.76	15.9	36.325	10.65	6.62	17.4	16.5113	17.7488	-0.0967075	0.935165	0.61405	0.999967	8.17	12.03	16.43	15.32	10.67	6.13	8.95	13.76	9.46	7.13	4.43	6.17	11.4583	8.31667	0.125011	1.09052	0.380881	0.999879	12.17	11.48	6.81	13.15	7.18	11.21
ABCF2	ENSG00000285292	114483834	chr7	151207837	151227166	-	protein_coding	0.142962	1.10417	0.65784	0.999991	18.895	20.92	8.31	34.53	25.825	14.9	8.49	34.38	20.6638	20.8987	0.243113	1.18354	0.488842	0.999967	8.07	11.73	19.34	4.37	8.65	6.86	9.66	12.42	12.52	7.67	5.06	8.06	9.83667	9.23167	0.087453	1.06249	0.65228	0.999879	16.59	17.61	9.12	13.27	8.74	16.04
ABCF2P1	ENSG00000242159	.	chr3	88317156	88319022	+	processed_pseudogene	0.872809	1.83122	0.510107	0.999991	0.55	0.86	1.14	0	0.17	0.59	2.84	0	0.6375	0.9	0.276454	1.21121	0.803599	0.999967	1.1	0.36	0	0.05	2.6	1.55	1.44	0.86	0.05	1.16	1.85	0.36	0.943333	0.953333	0.00765068	1.00532	0.992441	0.999879	0.89	0.79	0.07	0.13	0.25	0
ABCF3	ENSG00000161204	55324	chr3	184186023	184194012	+	protein_coding	0.343315	1.26867	0.107887	0.999991	59.7	31.88	33.46	34.36	65.56	25.44	35.58	59.27	39.85	46.4625	0.0187083	1.01305	0.927405	0.999967	25.17	23.66	43.56	19.23	34.07	21.74	21.21	27.5	23.67	23.97	10.34	21.49	27.905	21.3633	0.143563	1.10463	0.263171	0.999879	18.1	42.95	23.75	21.42	17.46	22.74
ABCG1	ENSG00000160179	9619	chr21	42199689	42297244	+	protein_coding	-0.789621	0.578496	0.268025	0.999991	5.4	0.99	11.31	11.7	3.14	0.83	5.65	7.98	7.35	4.4	-0.867159	0.548226	0.0957874	0.999967	12.81	10.32	27.28	17.31	11.28	8.92	6.4	9.68	8.33	6.64	3.4	5.38	14.6533	6.63833	-0.788876	0.578795	0.0667985	0.999879	2.67	8.45	2.79	1.52	1.27	4.48
ABCG2	ENSG00000118777	9429	chr4	88090150	88231628	-	protein_coding	0.940433	1.9191	0.348764	0.999991	1.06	0.51	1.24	0.29	0.395	0.35	3.48	1.92	0.775	1.53625	0.875271	1.83435	0.229804	0.999967	0.58	0.45	0.12	0	1.01	0.67	1.07	0.93	0.29	1.48	0.72	0.5	0.471667	0.831667	-0.204782	0.86767	0.738883	0.999879	0.57	1.44	0.04	0.16	0.305	0.03
ABCG4	ENSG00000172350	64137	chr11	119149052	119162653	+	protein_coding	0.0442349	1.03114	0.971309	0.999991	2.85	0.44	2.79	0	1.5	0.54	2.13	0.23	1.52	1.1	-0.387025	0.764705	0.648166	0.999967	1.5	0.48	0.19	0.19	3.89	1.26	1.69	0.78	0.45	0.63	0.99	0.88	1.25167	0.903333	-0.690692	0.619557	0.355728	0.999879	0.97	1.69	0.02	0.21	0.615	0.02
ABCG5	ENSG00000138075	64240	chr2	43812472	43838865	-	protein_coding	0.847514	1.7994	0.405845	0.999991	0.645	0.24	0.47	0.04	0.025	0.27	1.29	0.04	0.34875	0.40625	0.217412	1.16265	0.829797	0.999967	0.25	0.33	0	0	1.1	0.4	0.58	0.46	0.24	0.34	0.39	0.16	0.346667	0.361667	-0.724889	0.605044	0.244657	0.999879	0.3	0.55	0.04	0.15	0.14	0.05
ABCG8	ENSG00000143921	64241	chr2	43831942	43882988	+	protein_coding	0.381428	1.30263	0.583761	0.999991	1.355	0.5	1.29	0.11	1	0.49	2.08	0.12	0.81375	0.9225	0.25227	1.19108	0.661654	0.999967	1.04	0.52	0.52	0.15	1.45	0.71	1.08	0.61	0.49	0.65	0.96	0.4	0.731667	0.698333	-0.219655	0.858771	0.602462	0.999879	0.8	0.35	0.26	0.23	0.36	0.18
ABHD1	ENSG00000143994	84696	chr2	27123789	27130812	+	protein_coding	-0.333975	0.793348	0.494452	0.999991	3.715	2.86	6.22	1.47	4.925	1.31	1.43	4.29	3.56625	2.98875	-0.289481	0.818196	0.576865	0.999967	3.36	1.58	5.02	6.2	3.58	2.47	2.07	1.34	0.16	0.87	1.71	2.38	3.70167	1.42167	-0.000509813	0.999647	0.998605	0.999879	2.07	4.68	2.8	2.46	1.385	2.97
ABHD10	ENSG00000144827	55347	chr3	111979010	111993368	+	protein_coding	0.16854	1.12392	0.642965	0.999991	21.37	13.65	13.98	20.66	17.525	11.85	5.97	38.67	17.415	18.5038	-0.155172	0.898025	0.518611	0.999967	11.63	10.77	34.58	9.47	8.97	11.31	13.25	11.22	11.86	8.16	8.6	10.3	14.455	10.565	-0.0948302	0.936382	0.662527	0.999879	13.77	24.35	8.3	14.7	7.875	10.53
ABHD11	ENSG00000106077	83451	chr7	73736094	73738867	-	protein_coding	-0.403814	0.755857	0.291011	0.999991	4.435	3.38	6.95	12.18	4.405	2.37	3.98	7.14	6.73625	4.47375	-0.193681	0.874372	0.671575	0.999967	1.46	1.88	5.94	5.96	3.72	3.55	2.62	3.3	5.11	4.39	0.92	2.14	3.75167	3.08	0.0142572	1.00993	0.948942	0.999879	6.47	5.03	4.53	4.55	3.545	5.96
ABHD12	ENSG00000100997	26090	chr20	25294742	25390835	-	protein_coding	-0.100204	0.932901	0.794733	0.999991	16.6	9.59	7.2	21.82	13.175	5.27	5.98	21.9	13.8025	11.5813	0.216525	1.16193	0.583219	0.999967	6.03	5.67	32.41	8.5	5.07	5.98	8.58	7.02	8.75	12.66	7.29	5.55	10.61	8.30833	0.128971	1.09351	0.576144	0.999879	10.74	9.28	8.98	5.26	4.845	13.79
ABHD12B	ENSG00000131969	145447	chr14	50872053	50904970	+	protein_coding	0.196142	1.14563	0.894719	0.999991	0.8	0.37	1.3	0	0.34	0.34	1.55	0	0.6175	0.5575	0.00349625	1.00243	0.997611	0.999967	1.31	0.35	0	0	2.28	0.72	1.01	0.76	0	0.26	1.04	0.48	0.776667	0.591667	-0.2941	0.815581	0.744501	0.999879	0.5	0.73	0	0.05	0.425	0
ABHD13	ENSG00000139826	84945	chr13	108218392	108234243	+	protein_coding	-0.0959365	0.935665	0.811513	0.999991	11.025	7.72	4.84	6.51	5.885	6.7	3.7	9.61	7.52375	6.47375	-0.25431	0.838388	0.302494	0.999967	6.61	6.43	11.2	3.23	7.9	4.63	4.49	6.21	3.45	3.35	4.52	4.38	6.66667	4.4	-0.143767	0.905153	0.551712	0.999879	2.14	6.17	6.59	4.34	3.67	6.43
ABHD14A-ACY1	ENSG00000114786	100526760	chr3	51974706	51989183	+	protein_coding	2.02105	4.0588	0.0508785	0.999991	0.585	0.19	0.34	0	1.43	0.25	1.24	1.51	0.27875	1.1075	0.0564696	1.03992	0.959527	0.999967	0.46	0	3.14	0	1.77	0.14	1.01	0.17	0	0.36	1.36	0.9	0.918333	0.633333	-0.423831	0.745443	0.470534	0.999879	0.15	0.52	0.29	0.56	0.43	1.7
ABHD14A	ENSG00000248487	25864	chr3	51971426	51981199	+	protein_coding	0.0294181	1.0206	0.956963	0.999991	3.59	2.49	4.47	2.24	3.495	1.61	1.79	1.49	3.1975	2.09625	-0.105821	0.929276	0.830159	0.999967	1.96	0.76	5.22	3.13	0.4	1.85	1.65	0.97	2.22	2.84	0.24	1.57	2.22	1.58167	0.279414	1.2137	0.372246	0.999879	0.36	6.61	4.11	2.64	1.555	2.37
ABHD14B	ENSG00000114779	84836	chr3	51968510	51983409	-	protein_coding	0.178434	1.13165	0.761936	0.999991	13.105	15.46	8.62	19.73	15.44	13.82	6.9	19.54	14.2287	13.925	-0.158038	0.896243	0.617296	0.999967	3.94	5.66	17.58	11.23	4.75	6.91	4.54	6.26	6.99	10.65	3.18	6.08	8.345	6.28333	0.160317	1.11753	0.651089	0.999879	4	29.27	6.13	5.51	3.355	20.27
ABHD15	ENSG00000168792	116236	chr17	29560547	29567037	-	protein_coding	-0.0379816	0.974017	0.911957	0.999991	6.725	4.62	4.93	10.7	5.79	4.03	2.98	13.11	6.74375	6.4775	-0.597567	0.660867	0.147481	0.999967	5.38	4.79	24.47	17.83	5.36	3.94	4.15	3.87	7	9.63	2.99	3.03	10.295	5.11167	-0.0285457	0.980408	0.889048	0.999879	5.06	10.59	8.67	6.34	2.965	11.98
ABHD16A	ENSG00000204427	7920	chr6	31686955	31703356	-	protein_coding	0.286746	1.21989	0.555871	0.999991	45.835	30	17.43	10.54	45.05	19.94	24.35	16.56	25.9513	26.475	0.234356	1.17638	0.493278	0.999967	14.84	14.28	34.16	31.29	28.45	17.58	18.42	21.22	23.25	24.9	19.02	16.36	23.4333	20.5283	0.112609	1.08118	0.700462	0.999879	8.15	19.65	22.73	16.49	21.72	23.76
ABHD17A	ENSG00000129968	81926	chr19	1876810	1885547	-	protein_coding	0.0663449	1.04706	0.765483	0.999991	31.765	19.28	17	45.88	33.725	18.07	16.02	43.75	28.4812	27.8912	0.40834	1.32716	0.188197	0.999967	12.03	11	30.02	17.78	9.58	15.95	10.74	10.37	20.65	28.8	6.83	18.93	16.06	16.0533	0.114298	1.08245	0.391294	0.999879	17.44	17.81	17.56	11	12.365	20.16
ABHD17AP1	ENSG00000198658	.	chr1	148146395	148149566	+	unprocessed_pseudogene	0.566952	1.48139	0.286009	0.999991	3.275	1.46	0.54	2.32	2.585	0.5	2.35	4.58	1.89875	2.50375	-0.307249	0.808181	0.661197	0.999967	0.66	0.86	4.91	6.7	0.72	1.41	1.15	1.03	1.61	5.21	0	1.04	2.54333	1.67333	-0.09108	0.93882	0.762497	0.999879	1.32	2.58	1.95	2.82	0.635	4.37
ABHD17AP3	ENSG00000250536	.	chr1	214605470	214608840	-	unprocessed_pseudogene	0.11341	1.08178	0.828715	0.999991	1.575	0.68	0.69	1.37	1.01	0.96	0.65	1.56	1.07875	1.045	0.386483	1.3072	0.494368	0.999967	0.3	0.25	2.65	0.38	0	0.74	0.48	0.28	0.95	1.11	0.78	0.52	0.72	0.686667	0.153361	1.11216	0.601393	0.999879	0.79	0.72	0.34	0.95	0.585	1.16
ABHD17AP5	ENSG00000263366	.	chr22	22114844	22118005	-	processed_pseudogene	-0.67302	0.627192	0.557246	0.999991	0.13	0.39	1.71	0.39	0.145	0.94	0.21	0	0.655	0.32375	-1.0295	0.489881	0.334662	0.999967	0	0.4	0.5	3.27	0.48	0.45	0.85	0.1	0	0.53	0.59	0.12	0.85	0.365	-0.528626	0.693215	0.405656	0.999879	1.41	0.21	3.03	0.36	0.51	3.38
ABHD17B	ENSG00000107362	51104	chr9	71862452	71910931	-	protein_coding	0.065861	1.04671	0.863315	0.999991	7.975	8.06	2.65	4.29	6.845	6.64	1.14	8.14	5.74375	5.69125	-0.368268	0.774712	0.266405	0.999967	9.51	7.26	11.41	7.89	4.56	9.53	4.24	4.65	7.72	4.31	3.25	6.81	8.36	5.16333	-0.311826	0.805622	0.17107	0.999879	5.4	5.39	3.91	4.68	1.855	4.44
ABHD17C	ENSG00000136379	58489	chr15	80679684	80755621	+	protein_coding	2.26865	4.81871	0.0168668	0.999991	2.445	1.34	1.69	3.24	3.39	0.58	1.97	46.25	2.17875	13.0475	-0.0120459	0.991685	0.985058	0.999967	0.99	0.97	1.47	6.06	2.23	0.86	1.57	0.84	0.8	0.74	1	1.2	2.09667	1.025	-0.45357	0.730234	0.430515	0.999879	0.88	1.72	0.14	0.46	0.66	6.53
ABHD18	ENSG00000164074	80167	chr4	127965306	128039927	+	protein_coding	0.0322865	1.02263	0.892182	0.999991	15.625	9.37	6.23	9.72	11.98	10.07	3.52	16.74	10.2363	10.5775	-0.0526503	0.964163	0.800541	0.999967	7.56	7.91	12.62	5.76	8.26	7.94	7.91	6.25	6.15	4.76	4.5	7.74	8.34167	6.21833	0.0557875	1.03943	0.693629	0.999879	7.02	10.83	7.33	7.39	4.67	9.66
ABHD2	ENSG00000140526	11057	chr15	89087459	89202355	+	protein_coding	-0.111672	0.925515	0.700417	0.999991	18.5	11.08	9.06	16.33	11.71	5.41	6.17	16.32	13.7425	9.9025	-0.0274399	0.98116	0.883863	0.999967	9.63	6.43	17.37	15.26	5.08	12.76	11.38	12.41	18.48	19.52	8.99	9.3	11.0883	13.3467	0.010427	1.00725	0.952204	0.999879	3.52	17.2	8.95	8.53	6.17	9.88
ABHD3	ENSG00000158201	171586	chr18	21650901	21704780	-	protein_coding	-0.143545	0.905292	0.650782	0.999991	25.415	20.1	12.59	12	15.3	15.11	11.07	16.12	17.5263	14.4	-0.282645	0.822083	0.294623	0.999967	15.82	9.01	22.02	12.6	7.54	10.58	8.79	6.73	14.47	10.77	8.15	10.21	12.9283	9.85333	-0.189482	0.876921	0.31549	0.999879	16.56	25.12	20.75	16.98	7.71	39.27
ABHD4	ENSG00000100439	63874	chr14	22598237	22613215	+	protein_coding	0.293665	1.22575	0.544542	0.999991	15.655	11.29	5.5	2.64	15.42	9.48	4.25	6.79	8.77125	8.985	0.214282	1.16013	0.569288	0.999967	6.43	4.3	7.64	6.94	7.24	7.12	6.08	4.6	6.76	5.51	3.66	5.41	6.61167	5.33667	0.00507654	1.00352	0.98614	0.999879	3.66	9.59	2.9	4.93	3.45	10.96
ABHD5	ENSG00000011198	51099	chr3	43690108	43734371	+	protein_coding	-0.474754	0.71959	0.526932	0.999991	9.745	5.27	7.47	11.77	6.115	3.47	4.45	8.81	8.56375	5.71125	-0.362397	0.777871	0.232678	0.999967	11.25	7.38	16.87	6.67	10.24	6.09	7.98	7.62	3.57	1.83	4.26	4.5	9.75	4.96	-0.461629	0.726166	0.30525	0.999879	6.75	5.24	31.53	2.91	4.355	5.97
ABHD6	ENSG00000163686	57406	chr3	58237532	58295693	+	protein_coding	-0.134267	0.911132	0.854914	0.999991	3.515	1.5	6.52	2.98	1.155	0.5	12.52	6.66	3.62875	5.20875	-0.565615	0.675667	0.224912	0.999967	11.32	6.85	10.73	7.57	5.4	8.46	5.18	4.64	5.12	9.95	4.08	4.93	8.38833	5.65	-0.247953	0.84209	0.571561	0.999879	2.65	4.94	1.22	1.35	1.54	3.19
ABHD8	ENSG00000127220	79575	chr19	17292131	17310236	-	protein_coding	-0.247291	0.842477	0.516961	0.999991	4.895	2.97	6.11	13.67	8.115	2.59	3.65	12.24	6.91125	6.64875	0.173407	1.12772	0.770277	0.999967	1.63	1.26	6.24	11.73	0.36	1.8	2.04	1.35	4.58	9.02	0.67	2.13	3.83667	3.29833	0.0563397	1.03982	0.805138	0.999879	3.42	7.18	5.33	2.74	2.39	5.84
ABI1	ENSG00000136754	10006	chr10	26746593	26861087	-	protein_coding	-0.0364843	0.975028	0.917022	0.999991	37.68	40.21	25.22	35.56	23.065	31.41	15.68	60.07	34.6675	32.5562	-0.273843	0.827113	0.284741	0.999967	30.47	28.3	36.61	19.47	23.28	29.06	19.96	27.78	12.2	12.08	13.41	24.58	27.865	18.335	-0.00962517	0.993351	0.963583	0.999879	38.17	24.07	21.12	18.45	16.245	22.04
ABI1P1	ENSG00000271484	.	chr14	55546674	55548123	+	unprocessed_pseudogene	0.39798	1.31766	0.760783	0.999991	0.635	0.4	1.55	0	1.095	0.59	1.49	0	0.64625	0.79375	-0.248041	0.842039	0.827664	0.999967	0.1	0.41	0	0	0.93	0.81	0.49	0.4	0	0.1	0.57	0.1	0.375	0.276667	-0.9833	0.505821	0.249015	9	0.45	0.32	0	0.2	0.135	0
ABI2	ENSG00000138443	10152	chr2	203328239	203447728	+	protein_coding	-0.162622	0.8934	0.750738	0.999991	15.385	14.49	6.45	11.38	10.105	6.65	6.18	9.68	11.9262	8.15375	-0.242072	0.84553	0.352512	0.999967	7.7	8.32	25.6	16.18	8.01	8.84	8.84	11.11	11.65	12.84	4.99	6.62	12.4417	9.34167	0.0414974	1.02918	0.892696	0.999879	13.75	22.85	10.28	6.62	4.55	8.68
ABI3	ENSG00000108798	51225	chr17	49210411	49223225	+	protein_coding	-0.500766	0.706732	0.36153	0.999991	12.27	8.7	21.76	22.1	6.035	6.54	17.53	6.43	16.2075	9.13375	-0.258269	0.836091	0.67607	0.999967	5.81	3.15	45.09	15.89	2.44	8.37	4.24	3.72	18.91	10.58	1.29	7.11	13.4583	7.64167	-0.658859	0.633379	0.0461334	0.999879	10.68	6.08	3.4	3.93	6.22	11.2
ABI3BP	ENSG00000154175	25890	chr3	100749156	100993515	-	protein_coding	0.279754	1.21399	0.603855	0.999991	2.625	2.48	1.58	2.55	1.23	2.02	2.05	2.66	2.30875	1.99	-0.104608	0.930057	0.78868	0.999967	2	1.18	3.48	3.58	2.69	1.94	1.15	1.53	0.33	1.96	1.45	1.2	2.47833	1.27	-0.0496143	0.966195	0.879133	0.999879	0.99	2.1	2.43	0.66	0.65	0.89
ABITRAM	ENSG00000119328	54942	chr9	108934400	108950744	+	protein_coding	-0.0383474	0.97377	0.911759	0.999991	4.34	7.41	3.51	7.26	2.09	6.42	3.42	8.2	5.63	5.0325	-0.144004	0.905004	0.726873	0.999967	3.11	4.08	4.23	0.83	2.25	2.39	3.4	4.99	1.07	1.46	1.99	2.01	2.815	2.48667	-0.127744	0.915262	0.535214	0.999879	3.44	4.54	3.62	3.44	1.93	3.54
ABL1	ENSG00000097007	25	chr9	130713016	130887675	+	protein_coding	-0.145577	0.904018	0.622414	0.999991	25.145	17.92	12.29	13.9	17.51	13.35	7.34	15.43	17.3137	13.4075	-0.119796	0.920318	0.68531	0.999967	6.75	4.97	17.17	17.31	6.62	5.47	6.33	6.01	8.61	10.11	3.9	6.09	9.715	6.84167	0.0244997	1.01713	0.890502	0.999879	5.75	10.8	9.25	9.16	5.18	16.23
ABL2	ENSG00000143322	27	chr1	179099330	179229684	-	protein_coding	0.264394	1.20113	0.261479	0.999991	15.165	6.01	9.92	9.09	13.565	6.37	8.61	17.24	10.0463	11.4462	0.133946	1.09729	0.373869	0.999967	11.87	8.7	15.65	9.35	13.02	8.73	11.16	11.08	10.16	10.08	10.53	8.13	11.22	10.19	0.156167	1.11432	0.268184	0.999879	8.84	11.04	7.01	7.59	5.415	13.89
ABLIM2	ENSG00000163995	84448	chr4	7965310	8158832	-	protein_coding	0.387646	1.30826	0.66948	0.999991	6.705	1.21	10.41	4.98	0.95	1.2	2.2	0.4	5.82625	1.1875	0.435193	1.35209	0.356612	0.999967	1.36	2.04	0.4	0.71	1.12	1.3	0.94	1	1.74	11.15	1.65	0.64	1.155	2.85333	0.0785637	1.05597	0.885528	0.999879	0.37	1.89	0.22	3.12	0.915	1.31
ABLIM3	ENSG00000173210	22885	chr5	149141483	149260542	+	protein_coding	0.882912	1.84409	0.416103	0.999991	1.605	1.21	1.12	0	0.775	0.83	3.37	0.48	0.98375	1.36375	0.448425	1.36455	0.648314	0.999967	1.57	0.92	0	0	3.63	2.08	1.92	1.16	0.22	1.18	3.17	0.63	1.36667	1.38	0.0836369	1.05969	0.89915	0.999879	1.2	1.35	0	0.15	0.555	0.23
ABO	ENSG00000175164	28	chr9	133250401	133276024	-	protein_coding	-0.124402	0.917384	0.92735	0.999991	1.59	0.91	5.71	0	0.595	0.43	1.33	0	2.0525	0.58875	0.265242	1.20184	0.794278	0.999967	0.32	0.24	0	2.73	2.58	0.82	0.65	0.5	0.17	2.63	1.53	0.56	1.115	1.00667	-0.335513	0.792502	0.686096	0.999879	0.73	1.34	0	0.11	0.345	0.03
ABR	ENSG00000159842	29	chr17	1003518	1229738	-	protein_coding	-0.446678	0.73373	0.158618	0.999991	153.17	158.24	111.9	178.31	132.205	102.1	73.53	65.01	150.405	93.2113	-0.594726	0.66217	0.108754	0.999967	84.01	48.85	135.44	173.61	60.3	61.48	35.07	33.58	82.17	77.49	15.61	44.37	93.9483	48.0483	-0.728598	0.60349	0.00013663	0.0509489	95.36	120.69	135.07	64.39	42.415	79.07
ABRA	ENSG00000174429	137735	chr8	106759483	106770244	-	protein_coding	-0.286465	0.819909	0.776901	0.999991	0.56	0.16	0.74	0	0.165	0.14	0.51	0.22	0.365	0.25875	0.126622	1.09173	0.863168	0.999967	0.25	0.39	0.45	0	0.84	0.22	0.34	0.24	0.31	0.36	0.44	0.17	0.358333	0.31	-0.120554	0.919834	0.841736	0.999879	0.39	0.11	0.17	0.03	0.19	0
ABRACL	ENSG00000146386	58527	chr6	139028745	139043302	+	protein_coding	-0.269739	0.829469	0.641691	0.999991	25	24.39	7.61	48.37	12.24	20.71	3.81	47.08	26.3425	20.96	-0.215316	0.861357	0.640288	0.999967	28.13	14.34	20.09	20.73	30.12	29.74	25.11	12.5	9.98	7.34	17.03	27.62	23.8583	16.5967	-0.106476	0.928854	0.759374	0.999879	36.7	21.97	13.25	8.81	9.525	35.54
ABRAXAS1	ENSG00000163322	84142	chr4	83459517	83523348	-	protein_coding	-0.184626	0.879877	0.59312	0.999991	9.795	4.82	5.58	4.34	4.185	4.51	2.34	8.73	6.13375	4.94125	-0.43194	0.741264	0.0562017	0.999967	6.79	4.5	7.58	6.76	8.46	3.36	4.43	3.6	4.41	3.73	2.55	2.87	6.24167	3.59833	-0.278599	0.824391	0.17115	0.999879	5.01	4.37	5.65	3.55	2.805	8.65
ABRAXAS2	ENSG00000165660	23172	chr10	124801819	124836667	+	protein_coding	-0.0624693	0.957624	0.829741	0.999991	16.295	10.48	3.82	8.66	8.65	8.86	4.13	11.42	9.81375	8.265	-0.228127	0.853743	0.460971	0.999967	8.87	8.37	6.38	6.89	10.18	7.55	6.77	7.34	2.6	4.05	6.12	7.42	8.04	5.71667	0.00621762	1.00432	0.971464	0.999879	9.22	9.87	4.18	5.17	2.685	6.19
ABT1	ENSG00000146109	29777	chr6	26596953	26600739	+	protein_coding	0.161867	1.11873	0.593602	0.999991	19.285	10.97	7.17	11.8	16.705	9.73	6.32	13.09	12.3063	11.4612	-0.259886	0.835154	0.194849	0.999967	7.77	7.58	15.12	7.31	7.71	6.33	6.36	6.93	4.9	4.83	5.26	5.73	8.63667	5.66833	-0.0137746	0.990498	0.939639	0.999879	5.73	9.39	6.96	6.76	7.86	7.26
ABT1P1	ENSG00000250496	.	chr4	99022311	99023131	-	processed_pseudogene	0.628205	1.54564	0.510328	0.999991	2.36	0.09	0.21	0.15	0.84	0.7	0.36	1.76	0.7025	0.915	-0.206262	0.86678	0.82247	0.999967	1.1	0.96	0.2	0	1.43	1.45	1.05	0.71	1.41	0	0	0.59	0.856667	0.626667	0.129005	1.09354	0.814729	9	0.59	0.12	1.23	0.37	0.39	1.11
ABTB1	ENSG00000114626	80325	chr3	127672935	127680926	+	protein_coding	0.21823	1.16331	0.581102	0.999991	41.1	12.2	16.06	23.25	50.04	11.18	12.19	23.28	23.1525	24.1725	-0.0749766	0.949358	0.845544	0.999967	12.6	9.01	52.59	40.46	10.61	12.49	11.13	11.99	18.48	29.75	5.79	11.23	22.96	14.7283	0.136179	1.09899	0.56627	0.999879	10.42	29.32	26.71	20.97	9.76	19.83
ABTB2	ENSG00000166016	25841	chr11	34150987	34358010	-	protein_coding	0.190059	1.14081	0.814951	0.999991	21.58	2.85	3.07	32	17.135	2.53	2.76	44.39	14.875	16.7037	-0.0666139	0.954877	0.902461	0.999967	6.3	2.86	7.23	6.91	3.66	4.17	4.96	3.67	3.97	4.53	1.97	4.12	5.18833	3.87	0.0437072	1.03076	0.92887	0.999879	16	9.09	2.36	2.36	9.395	4.03
AC000036.1	ENSG00000225929	.	chr22	50735825	50738139	-	lncRNA	0.701703	1.62642	0.589222	0.999991	1.06	0.22	1.8	0	0.93	0.32	2.33	0	0.77	0.895	-0.354397	0.782196	0.707813	0.999967	0.8	0.38	0	0.77	2.17	0.79	0.59	0.36	0.52	0.5	0.84	0.33	0.818333	0.523333	-0.190591	0.876247	0.813446	0.999879	0.37	0.4	0	0.1	0.23	0.02
AC000058.1	ENSG00000223665	.	chr7	91638847	91643512	-	lncRNA	-0.396844	0.759518	0.828629	0.999991	1.06	0.54	4.25	0	0.94	0.61	2.54	0	1.4625	1.0225	0.507538	1.42162	0.671405	0.999967	2.88	0.16	0	0	2.88	0.54	2.8	0.54	0	0.91	2.36	0.44	1.07667	1.175	0.730092	1.65874	0.541529	9	1.23	0	0	0	0.275	0
AC000065.1	ENSG00000286742	.	chr7	92647906	92667083	+	lncRNA	0.171814	1.12647	0.823352	0.999991	5.44	2.05	5.19	1.62	3.615	2.54	2.06	7.27	3.575	3.87125	0.372412	1.29452	0.258209	0.999967	4.09	2.22	5.12	1.17	3.42	4.39	4.56	3.03	3.42	3.55	4.11	4.4	3.40167	3.845	-0.0772527	0.947861	0.866642	0.999879	5.19	8.99	2.32	6.27	2.535	4.62
AC000065.2	ENSG00000287932	.	chr7	92638198	92642316	-	lncRNA	0.593019	1.5084	0.443198	0.999991	1.73	0.97	0.63	1.14	1.19	1.48	0.73	2.96	1.1175	1.59	-0.159951	0.895055	0.592663	0.999967	1.61	1.98	3.19	0.94	2.7	1.9	1.74	1.6	1.06	1.63	1.01	1.72	2.05333	1.46	0.120047	1.08677	0.789822	0.999879	2.68	4.16	1.24	2.37	1.125	1.74
AC000068.1	ENSG00000185065	.	chr22	19447893	19450105	+	lncRNA	0.26999	1.2058	0.555638	0.999991	2.38	1.07	2.09	0.67	1.23	1.17	2.13	2.23	1.5525	1.69	0.509202	1.42326	0.231485	0.999967	2.17	0.73	1.84	0.37	0.87	1.69	1.48	1.19	1.84	1.75	1.65	0.77	1.27833	1.44667	0.280958	1.215	0.297049	0.999879	0.98	1.43	1.16	1.25	0.68	0.95
AC000078.1	ENSG00000232926	.	chr22	19887289	19887970	+	processed_pseudogene	0.0998004	1.07163	0.906809	0.999991	1.67	1.53	0	0.4	1.445	0.8	0.34	1.05	0.9	0.90875	-0.148442	0.902224	0.870679	0.999967	0.42	0.32	0	2.51	0.38	1.06	1	0.83	0	1.64	0	0.48	0.781667	0.658333	-0.613055	0.653811	0.171922	0.999879	4.79	1.95	2.09	0.81	0.43	2.87
AC000085.1	ENSG00000287146	.	chr22	19291969	19328901	+	lncRNA	0.756097	1.68892	0.426105	0.999991	0.595	0.41	0	1.12	0.99	0.65	1.17	0.6	0.53125	0.8525	0.951856	1.93436	0.222369	0.999967	0.29	0.29	0.91	0	0.79	0.08	0.58	0.49	0.99	0	0.64	0.41	0.393333	0.518333	-0.0795269	0.946368	0.885185	9	0.51	0.46	0.17	0.28	0.325	0.35
AC000093.1	ENSG00000284874	.	chr22	19717220	19724772	+	protein_coding	-0.301294	0.811524	0.826579	0.999991	0.04	0.05	0.3	0	0	0.04	0.21	0	0.0975	0.0625	1.25806	2.39173	0.387761	0.999967	0.03	0.02	0	0	0.33	0	0.12	0.02	0	0.3	0.2	0.04	0.0633333	0.113333	-1.51843	0.349066	0.0693036	9	0.04	0.15	0.03	0.18	0.035	0.05
AC000095.3	ENSG00000286025	.	chr22	19029524	19031242	+	polymorphic_pseudogene	0.087812	1.06276	0.903272	0.999991	2.04	0.44	1.26	0.48	1.11	0.73	0.88	1.38	1.055	1.025	0.120668	1.08724	0.827433	0.999967	0.84	0.39	1.23	0.18	0.88	0.72	0.58	0.85	0.21	1.34	0.68	0.06	0.706667	0.62	-0.0613258	0.958383	0.883992	0.999879	0.4	1.39	2.8	0.76	0.53	0.84
AC000099.1	ENSG00000236340	.						0.312913	1.24221	0.838998	0.999991	0.56	0.28	2.28	0	1.115	0.47	1.4	0	0.78	0.74625	-0.953255	0.516466	0.341001	0.999967	1.06	0.19	0.83	0.12	1.47	0.38	0.94	0.24	0	0.12	0.35	0.17	0.675	0.303333	-0.709054	0.611721	0.467607	9	0.52	0.05	0	0.05	0.27	0
AC000120.1	ENSG00000243107	.						-0.188763	0.877358	0.695442	0.999991	4.035	0.81	2.35	2.12	2.625	0.72	0.13	4.71	2.32875	2.04625	-0.317362	0.802536	0.628291	0.999967	2.01	1.41	6.31	0.08	2.06	2.11	1.7	1.21	0.72	3.33	0.23	1.41	2.33	1.43333	-0.00405873	0.997191	0.988386	0.999879	1.7	0.56	2.11	1.61	1.32	3.11
AC000120.2	ENSG00000285772	.						2.06923	4.19662	0.221251	0.999991	1.655	0.56	1	0	2.235	0.38	6.16	0	0.80375	2.19375	3.71016	13.0878	0.0058703	0.999967	0.9	0.25	0	0	0.15	1.94	0.88	1.01	2.82	1.71	2.37	0	0.54	1.465	0.845288	1.79662	0.39526	0.999879	0.37	0.46	7.62	0.32	0.35	0
AC000120.3	ENSG00000285953	.						0.0623741	1.04418	0.894759	0.999991	7.385	3.62	3.25	9.63	4.94	4.36	1.99	13.47	5.97125	6.19	0.0482726	1.03403	0.888241	0.999967	3.69	3.81	9.54	6.64	3.99	4.83	4.11	5.43	6.86	4	1.74	4.3	5.41667	4.40667	-0.164286	0.89237	0.560366	0.999879	4.31	3.08	3.76	5.47	4.415	5.37
AC000123.1	ENSG00000224138	.	chr7	127350128	127351523	+	lncRNA	0.445604	1.36188	0.334678	0.999991	8.81	4.84	2.69	1.9	7.76	4.37	3.27	4.71	4.56	5.0275	0.0933067	1.06681	0.819313	0.999967	6.55	5.96	4.92	4.59	4.34	2.89	5.2	3.12	6.07	7.03	1.81	2.68	4.875	4.31833	0.190475	1.14114	0.446459	0.999879	3.22	5.77	6.39	3.9	3.68	8.16
AC000123.2	ENSG00000279265	.	chr7	127349833	127350293	-	TEC	-0.564844	0.676029	0.359467	0.999991	8.37	3.43	3.46	2.36	1.255	2.2	1.37	5.84	4.405	2.66625	0.433472	1.35048	0.418776	0.999967	4.78	3.1	5.09	1.13	6.22	1.21	1.38	4.67	5.05	3.01	5.82	1.78	3.58833	3.61833	-0.129512	0.914141	0.690967	0.999879	1.65	6.55	8.73	3.89	3.24	5.4
AC000123.3	ENSG00000280347	.	chr7	127359785	127364759	-	TEC	-0.0825573	0.944382	0.780194	0.999991	6.155	2.85	2.97	4.06	3.375	2.36	2.15	6.8	4.00875	3.67125	-0.187054	0.878398	0.356607	0.999967	4.47	4.3	8.34	2.77	5.14	3.38	3.79	4.18	3.17	3.15	2.28	3.13	4.73333	3.28333	-0.0655866	0.955557	0.707219	0.999879	4.28	4.4	6.34	3.3	3.35	4.29
AC000367.1	ENSG00000224981	.	chr7	126868767	126870532	-	processed_pseudogene	1.25893	2.39318	0.413626	0.999991	0.495	0.26	0.97	0	0.63	0.26	2.46	0	0.43125	0.8375	-0.482714	0.71563	0.682043	0.999967	1.4	0.35	0	0	2.13	0.5	0.51	0.46	0	0.59	0.85	0.16	0.73	0.428333	0.00593669	1.00412	0.994984	9	0.61	0.42	0	0.07	0.38	0.06
AC000374.1	ENSG00000227249	.	chr7	126511135	126512879	+	processed_pseudogene	-0.351574	0.783728	0.799327	0.999991	1.305	0.86	2.71	0.29	0.64	0.57	2.11	0.06	1.29125	0.845	0.0835001	1.05959	0.925228	0.999967	1.54	0.48	0	0.06	4.11	1.21	1.84	1.17	0.41	0.84	1.66	0.53	1.23333	1.075	-0.240193	0.846632	0.776449	0.999879	0.83	0.14	0	0.3	0.72	0
AC000403.1	ENSG00000278727	.	chr13	76887551	76891135	+	lncRNA	0.502103	1.41628	0.623681	0.999991	1.645	0.44	2.07	0.05	1.29	0.39	2.7	0.39	1.05125	1.1925	-0.030126	0.979335	0.972961	0.999967	1.53	0.84	0.17	0	2.65	1.69	2.02	0.67	0.07	1.13	1.11	0.85	1.14667	0.975	-0.243758	0.844542	0.696302	0.999879	0.71	0.91	0.1	0.3	0.555	0.08
AC001226.1	ENSG00000274898	.	chr13	77027944	77028482	+	lncRNA	-0.0893704	0.939933	0.91901	0.999991	6.215	1.78	5.04	0	0.7	3.22	4.02	1.24	3.25875	2.295	-0.663411	0.631384	0.470677	0.999967	5.39	2.09	1.52	0	14.84	4.6	5.04	3.04	0	1.51	3.34	1.6	4.74	2.42167	-0.064596	0.956213	0.902247	0.999879	2.84	3.14	1.09	1.08	1.655	0.44
AC001226.2	ENSG00000283208	.	chr13	76992078	77129589	+	protein_coding	-0.210684	0.864127	0.521246	0.999991	6.66	4.12	3.47	2.07	3.81	3.62	3.16	4.43	4.08	3.755	-0.486773	0.71362	0.117852	0.999967	8.42	10.14	10.1	4.18	8.62	6.27	4.81	6.96	5.44	1.94	2.78	5.19	7.955	4.52	-0.341073	0.789454	0.0691332	0.999879	2.86	5.09	7.11	6.34	4.17	3.87
AC002044.2	ENSG00000279591	.	chr16	73015047	73016016	-	TEC	-0.392618	0.761746	0.670637	0.999991	0.51	0.28	1.54	0.6	0.945	0.32	0.6	0.51	0.7325	0.59375	-0.680788	0.623825	0.414193	0.999967	0	0.44	0.62	2.83	0.45	0.21	0.4	0.56	0	0.74	0.55	0.17	0.758333	0.403333	-0.215549	0.861218	0.684741	9	0.49	0.29	0.52	0.15	0.23	0
AC002056.1	ENSG00000213683	.	chr22	50754675	50755434	-	processed_pseudogene	0.720166	1.64737	0.225319	0.999991	2.44	1.98	2.16	0.68	3.17	1.8	4.54	1.08	1.815	2.6475	0.420116	1.33804	0.473448	0.999967	3.01	1.54	0.22	2.8	4.5	2.88	3.8	1.2	1.35	3.18	5.02	1.94	2.49167	2.74833	0.0668633	1.04744	0.849309	0.999879	1.6	1.92	0.31	1.16	1.115	0.42
AC002057.1	ENSG00000287568	.	chr7	126533665	126537295	+	lncRNA	1.51613	2.86023	0.414972	0.999991	0.19	0.37	0.46	0	0.13	0.53	1.62	0	0.255	0.57	0.462071	1.37752	0.664501	0.999967	0.55	0.25	0	0	1.01	0.38	0.88	0.25	0.05	0.73	0.5	0.18	0.365	0.431667	-0.149131	0.901794	0.896465	9	0.39	0.13	0	0	0.325	0
AC002057.2	ENSG00000287702	.	chr7	126495312	126531336	+	lncRNA	0.855622	1.80954	0.52817	0.999991	0.42	0.14	0.68	0.24	0.25	0.16	1.59	0	0.37	0.5	0.289441	1.22217	0.77805	0.999967	0.98	0.17	0	0	0.6	0.6	0.72	0.55	0	0.25	0.46	0.46	0.391667	0.406667	-0.784461	0.580569	0.349724	9	0.25	0.98	0	0.16	0.195	0.2
AC002059.1	ENSG00000273216	.	chr22	29316744	29317220	-	lncRNA	3.92011	15.1381	8.8841e-05	0.319131	0.405	0.23	0	1.47	15.42	1.54	3.19	9.75	0.52625	7.475	2.05445	4.15386	0.0099681	0.999967	1.62	1.03	0	3.54	0	0.45	4.82	2.74	4.58	7.19	0.42	5.35	1.10667	4.18333	2.86543	7.28754	1.11199e-07	0.000148404	0.68	0.31	0.92	0.15	0.32	0
AC002059.3	ENSG00000285697	.	chr22	29387909	29417757	+	transcribed_unprocessed_pseudogene	0.228899	1.17194	0.785911	0.999991	0.99	0.5	1.32	0.13	0.635	0.65	1.44	0.2	0.735	0.73125	1.20554	2.30624	0.0881199	0.999967	0.38	0.22	0.16	0.06	1.27	0.72	1.41	1.03	0.28	1.09	1.14	0.39	0.468333	0.89	0.603705	1.51961	0.238305	0.999879	0.83	0.5	0.15	0.15	0.265	0
AC002069.2	ENSG00000233420	.	chr7	88420167	88756725	+	lncRNA	0.416296	1.3345	0.757221	0.999991	0.89	0.27	0.94	0	0.545	0.5	1.23	0.03	0.525	0.57625	0.193118	1.14323	0.846698	0.999967	0.56	0.45	0	0	1.79	0.7	0.89	0.82	0.12	1.08	0.57	0.45	0.583333	0.655	-0.0217611	0.98503	0.97882	0.999879	0.77	0.14	0	0.07	0.35	0.01
AC002069.3	ENSG00000235639	.	chr7	88512029	88513187	-	processed_pseudogene	-0.39112	0.762537	0.844814	0.999991	0.215	0.22	1.22	0	0.075	0.25	0.79	0	0.41375	0.27875	0.430948	1.34812	0.729561	0.999967	0.88	0.54	0	0	0.71	0.39	1.48	0.66	0	0.2	0.65	0.05	0.42	0.506667	0.0488127	1.03441	0.967925	9	0.56	0	0	0.04	0.405	0
AC002070.1	ENSG00000248636	.	chr12	119361247	119668079	-	lncRNA	-0.304423	0.809766	0.817078	0.999991	3.71	0.63	1.99	0	0.185	0.63	2.71	0	1.5825	0.88125	-0.0994567	0.933384	0.944327	0.999967	1.02	0.13	0	0	4.54	0.83	2.05	1.5	0	0	1.82	0.09	1.08667	0.91	-0.192653	0.874995	0.8186	9	0.53	0.63	0.43	0.38	0.215	0.19
AC002075.1	ENSG00000225898	.	chr7	93777839	93778514	+	processed_pseudogene	0.504269	1.4184	0.742857	0.999991	0.715	0.48	0.57	0	0	1.08	0.68	0	0.44125	0.44	1.88121	3.68385	0.119187	0.999967	0.43	0.32	0	0	1.16	0.84	0.51	0.6	0	4.98	2.3	0.1	0.458333	1.415	0.17843	1.13165	0.844586	9	1.1	0.82	0	0.16	0.365	0
AC002075.2	ENSG00000237729	.	chr7	93669826	93670077	-	processed_pseudogene	0.591448	1.50676	0.269975	0.999991	62.075	61.61	48.74	33.76	74.215	88.72	43.61	38.83	51.5463	61.3438	0.330831	1.25774	0.50294	0.999967	48.19	33.48	21.76	27.08	57.06	73.04	36.13	44.94	22.35	9.27	74.64	63.11	43.435	41.74	-0.404826	0.755327	0.207333	0.999879	60.42	66.05	12.08	27.98	17.19	18.63
AC002090.1	ENSG00000279743	.	chr17	51761260	51763397	-	TEC	0.380177	1.3015	0.765703	0.999991	2.27	0.5	2.28	0	2.525	0.3	2.58	0.05	1.2625	1.36375	-0.0437136	0.970154	0.967881	0.999967	1.41	0.64	0.3	0	4.44	1.75	1.68	0.97	0	0.47	2.37	1.14	1.42333	1.105	-0.197513	0.872053	0.799397	0.999879	1.21	0.49	0.03	0.09	0.585	0.09
AC002091.1	ENSG00000265975	.	chr17	8967523	8976995	+	lncRNA	0.35655	1.28036	0.820415	0.999991	0.33	0.84	0.79	2.49	0.44	0.38	0.95	4.69	1.1125	1.615	0.257063	1.19504	0.75539	0.999967	1.19	1.21	2.5	0	1.61	0.67	0.47	0.67	1.47	2.56	1.26	0.14	1.19667	1.095	1.42998	2.69444	0.166489	9	0	0.23	0	0	0.19	0
AC002094.1	ENSG00000258924	.	chr17	28357647	28381697	+	lncRNA	0.223422	1.1675	0.774906	0.999991	10.93	2.22	0.93	1.75	7.85	1.28	2.62	0.11	3.9575	2.965	0.0973478	1.0698	0.912065	0.999967	0	1.35	0.7	1.78	1.7	1.79	0	1.94	0.38	1.47	1.1	1.73	1.22	1.10333	-0.0673989	0.954357	0.884671	0.999879	3.06	4.26	1.45	4.4	1.605	4.19
AC002094.4	ENSG00000277450	.	chr17	28373256	28373562	+	lncRNA	0.848907	1.80114	0.358978	0.999991	10.61	2.2	1.54	0	7.26	0.81	3.88	5.71	3.5875	4.415	-0.699725	0.61569	0.444062	0.999967	7.71	3.31	0	8.94	4.42	3.55	9.15	0.73	1.89	2.16	0	1.72	4.655	2.60833	-0.936057	0.522659	0.0682794	9	6.73	5.55	4.08	4.91	0.435	7.38
AC002094.5	ENSG00000279532	.	chr17	28373673	28374301	-	TEC	0.269618	1.20549	0.741925	0.999991	1.48	0.67	0.97	0.45	0.89	0.46	1.92	0.96	0.8925	1.0575	0.304977	1.2354	0.651634	0.999967	0.72	0.61	2.04	0.22	2.61	0.67	1.15	0.14	1	2.56	0.52	0.89	1.145	1.04333	-0.0690515	0.953265	0.877373	9	0.41	1.3	0.56	1.1	0.37	1.47
AC002101.1	ENSG00000261018	.	chr9	133611798	133633099	-	lncRNA	-0.425866	0.744392	0.774945	0.999991	1.2	1.05	1.84	0	0.43	0.78	1.24	0	1.0225	0.6125	0.3173	1.246	0.725508	0.999967	1.02	0.49	0	0.44	1.67	1.09	1.09	0.94	0.22	0.67	1.54	0.45	0.785	0.818333	0.291818	1.22418	0.748146	0.999879	0.42	0.57	0	0.2	0.4	0
AC002116.2	ENSG00000267698	101927572	chr19	36014508	36045972	+	lncRNA	-0.552715	0.681736	0.488734	0.999991	0.695	0.39	0.62	0.87	0.69	0.29	0	0.69	0.64375	0.4175	-0.873962	0.545646	0.347604	0.999967	0.46	0	1.41	2.33	2.51	0.91	0	0	1.55	0.9	0.25	0.43	1.27	0.521667	0.640045	1.55838	0.0451228	9	0.5	0.89	1.08	0.35	0.47	1.2
AC002128.1	ENSG00000268947	.	chr19	35262846	35264804	+	lncRNA	-0.306645	0.80852	0.638363	0.999991	3.095	0.65	1.6	6.81	1.315	0.67	2.45	4.44	3.03875	2.21875	-0.451298	0.731384	0.365964	0.999967	2.34	1.94	4.53	1.78	1.7	1.38	0.93	1.84	2	1.16	1.16	0.65	2.27833	1.29	0.10437	1.07503	0.786863	0.999879	1.52	1.38	2.85	1.05	0.775	0.34
AC002128.2	ENSG00000271366	.	chr19	35251440	35253639	-	lncRNA	-2.19698	0.218094	0.109484	0.999991	0.275	0.14	3.32	0.7	0	0.16	0.39	0.49	1.10875	0.26	-0.978146	0.507632	0.331608	0.999967	0.49	0.75	5.1	0	1.79	0.28	0.39	0.98	0.41	0.24	0	0.8	1.40167	0.47	0.132507	1.0962	0.872303	9	0.11	0	0.14	0.19	0.32	0.12
AC002306.1	ENSG00000259242	.	chr19	19606350	19608660	+	lncRNA	0.372757	1.29483	0.71537	0.999991	1.145	0.95	0.71	0	1.92	0.58	0.21	0	0.70125	0.6775	0.00647779	1.0045	0.994624	0.999967	0.65	0.72	0.81	0	2.13	1.1	0.41	0.73	0.33	0	1.73	0.91	0.901667	0.685	-0.135568	0.910311	0.822246	9	0.74	1.03	0	0.41	0.435	0.12
AC002310.1	ENSG00000235560	107984875	chr16	30534752	30537149	+	lncRNA	0.200521	1.14911	0.702949	0.999991	7.88	3.55	5.04	0.36	4.46	3.76	4.79	2.99	4.2075	4	0.00551233	1.00383	0.989526	0.999967	4.47	3.74	3.42	1.95	5.14	3.89	4.49	2.49	2.68	2.44	4.57	3.51	3.76833	3.36333	0.117157	1.0846	0.70432	0.999879	4.29	7.33	1.56	1.97	2.31	3.51
AC002310.2	ENSG00000239791	.	chr16	30572039	30583860	+	lncRNA	0.258537	1.19626	0.766853	0.999991	0.9	0.86	2.73	0.66	1.835	0.69	1.36	1.89	1.2875	1.44375	0.00887291	1.00617	0.989917	0.999967	0	0.74	0.15	0.38	0.21	1.07	0.63	0.43	0.11	1.01	0.27	0.27	0.425	0.453333	-1.31306	0.402466	0.0143663	0.999879	0.9	2.72	0.29	0.24	0.12	1.2
AC002310.4	ENSG00000261459	.	chr16	30525923	30534852	-	protein_coding	-1.07309	0.475299	0.642101	0.999991	0	1.73	3.18	3.94	0	1.14	0	4.15	2.2125	1.3225	1.05937	2.08403	0.564955	0.999967	0	0.67	0	0	0	0	0	1.04	0	0	0.22	0.26	0.111667	0.253333	-0.803222	0.573068	0.563722	0.999879	1.21	2.01	0	0.98	1.45	1.58
AC002310.5	ENSG00000278922	.	chr16	30526918	30528294	+	TEC	0.175242	1.12915	0.787793	0.999991	1.325	1.76	2.29	1.24	3.4	1.41	0.89	0.41	1.65375	1.5275	0.468446	1.38362	0.48623	0.999967	0.32	0.68	0.1	0.91	1.44	0.4	0.69	0.84	0.61	0.24	1.67	0.26	0.641667	0.718333	-0.256096	0.837351	0.514922	0.999879	0.59	2.88	0.52	0.5	0.65	1.29
AC002331.1	ENSG00000286712	.	chr16	26546802	26607396	+	lncRNA	-0.322061	0.799926	0.787252	0.999991	0.835	0.31	0.94	0	0.28	0.51	0.59	0.06	0.52125	0.36	0.419345	1.33732	0.658774	0.999967	0.43	0.37	0.7	0	0.67	0.93	1.07	0.45	0	0.06	1.31	0.37	0.516667	0.543333	0.101675	1.07302	0.889593	9	0.27	0.39	0	0.05	0.19	0.03
AC002350.2	ENSG00000278993	.	chr12	110501614	110503441	+	TEC	0.390466	1.31082	0.353724	0.999991	9.17	2.04	1.71	2.5	7.07	2.26	2.82	2.99	3.855	3.785	-3.14262e-05	0.999978	0.999924	0.999967	2.53	2.4	3.92	3.48	3.07	2.51	2.77	2.53	2.44	1.82	2.77	1.97	2.985	2.38333	0.193045	1.14317	0.445155	0.999879	1.11	2.64	0.68	1.6	1.84	2.14
AC002351.1	ENSG00000258240	.	chr12	110951683	110957820	-	lncRNA	0.84825	1.80032	0.490375	0.999991	0.145	0.17	0.73	0	0.185	0.36	0.66	0	0.26125	0.30125	-0.340097	0.789988	0.742101	0.999967	0.26	0.18	0	1.01	1.18	0.14	0.63	0.25	0.24	0	0.37	0.27	0.461667	0.293333	0.146118	1.10659	0.854238	9	0.08	0.3	0	0.11	0.09	0
AC002366.1	ENSG00000232392	.	chrX	11334233	11335901	-	processed_pseudogene	-1.79013	0.289145	0.351592	0.999991	0.77	0.05	1.18	0	0.29	0	0.31	0	0.5	0.15	1.4056	2.64928	0.259466	0.999967	0.47	0.29	0	0	0	0.21	0.53	0.37	0	0.57	0.84	0.09	0.161667	0.4	-1.45069	0.365846	0.211314	9	0.33	0.15	0.17	0	0.305	0
AC002378.1	ENSG00000225676	105372988	chr22	30182818	30207195	-	lncRNA	-0.336816	0.791787	0.79052	0.999991	0.38	0.4	1.57	0	0.28	0.49	0.88	0	0.5875	0.4125	0.0794758	1.05663	0.944032	0.999967	0.81	0.18	0	0	0.49	0.51	0.43	0.2	0	0.32	0.61	0.21	0.331667	0.295	-0.349077	0.785086	0.659554	9	0.18	0.5	0	0.05	0.09	0.09
AC002383.1	ENSG00000227863	.	chr7	89443946	89496918	+	lncRNA	0.168175	1.12364	0.915766	0.999991	0.73	0.49	1.74	0	0.16	0.97	1.23	0	0.74	0.59	0.0887867	1.06348	0.93567	0.999967	1.03	0.63	0.26	0	4.49	0.92	1.22	0.75	0	1.53	1.6	0.82	1.22167	0.986667	-0.0940422	0.936894	0.92289	9	0.72	1.19	0	0.07	0.71	0.1
AC002400.1	ENSG00000261528	.						-0.184269	0.880095	0.654567	0.999991	14.845	3.19	5.41	15.38	7.22	5.56	7	10.54	9.70625	7.58	0.0453358	1.03192	0.90296	0.999967	6.46	5.29	24.98	8.46	6.54	7.57	5.89	6.53	11.85	10.6	3.92	6.77	9.88333	7.59333	0.109819	1.07909	0.64366	0.999879	6.4	9.01	14.17	6.6	3.405	8.81
AC002401.2	ENSG00000250282	.	chr17	50100704	50101920	-	lncRNA	0.36531	1.28816	0.786944	0.999991	1.605	0.57	0.65	0.91	0	0	2.38	1.93	0.93375	1.0775	-1.29701	0.406968	0.282817	0.999967	0	0.26	15.88	3.91	0.9	0	0.81	0.57	0.4	0	2.58	0.92	3.49167	0.88	0.838135	1.78774	0.319991	9	0	0	0.28	0	0.36	0.7
AC002407.1	ENSG00000283638	.						-0.250093	0.840842	0.839894	0.999991	0.795	0.22	0.82	0	0.245	0.17	0.75	0.03	0.45875	0.29875	0.978738	1.97074	0.27574	0.999967	0.29	0.17	0	0.14	0.98	0.26	0.68	0.47	0.13	0.55	0.97	0.19	0.306667	0.498333	0.0531834	1.03755	0.94325	0.999879	0.29	0.65	0	0.03	0.255	0.14
AC002429.2	ENSG00000236197	.						1.08588	2.12268	0.372895	0.999991	1.045	0.85	3.19	0	2.11	1.16	5.84	0.13	1.27125	2.31	0.00772457	1.00537	0.993395	0.999967	2.68	0.42	0	0.5	3.13	2.19	1.59	1.38	0.43	1.29	1.76	0.66	1.48667	1.185	-0.268971	0.829911	0.717538	0.999879	1.46	0.93	0.22	0.22	0.7	0.41
AC002451.1	ENSG00000231170	.	chr7	95545191	95615132	+	lncRNA	0.894412	1.85885	0.496512	0.999991	2.755	0.82	3.22	0	0.925	1.31	5.22	0.08	1.69875	1.88375	0.418642	1.33667	0.689359	0.999967	3.31	1.91	0	0	3.79	1.7	3.41	2.1	0.65	2.41	4.85	0.55	1.785	2.32833	-0.075848	0.948784	0.924698	0.999879	1.89	0.31	0	0.35	1.185	0.05
AC002451.2	ENSG00000279525	.	chr7	95542145	95544542	+	TEC	1.53226	2.89238	0.279826	0.999991	0.99	0.34	0.63	0	0.79	0.6	2.4	0.04	0.49	0.9575	0.0557293	1.03938	0.954119	0.999967	0.86	0.6	0	0	1.95	1.61	1.6	0.51	0.36	0.75	0.84	0.5	0.836667	0.76	-0.0559726	0.961946	0.948075	0.999879	0.65	0.33	0	0.08	0.49	0
AC002456.1	ENSG00000223969	.	chr7	90590619	90597353	-	lncRNA	0.181402	1.13399	0.784985	0.999991	3.245	1.49	0.86	0.2	1.15	2.65	1.65	0.07	1.44875	1.38	-0.565397	0.675769	0.34504	0.999967	2.75	1.84	2.12	0.67	4.02	2.4	1.24	2.32	0.52	0.83	2.12	1.37	2.3	1.4	-0.422313	0.746227	0.290017	0.999879	1.24	0.85	0.47	0.68	0.77	0.43
AC002458.1	ENSG00000286411	.	chr7	91030149	91033725	-	lncRNA	-0.0281786	0.980658	0.965759	0.999991	4.7	2.15	2.34	1.48	1.385	1.47	2.1	4.78	2.6675	2.43375	-0.191796	0.875515	0.592266	0.999967	3.27	1.23	5.2	3.27	1.4	1.93	1.83	1.46	3.14	1.9	1.35	1.24	2.71667	1.82	-0.443037	0.735584	0.255829	0.999879	2.7	0.69	3.98	2.86	2.66	4.72
AC002460.2	ENSG00000287292	.	chr4	148445703	149024624	+	lncRNA	0.494155	1.4085	0.665811	0.999991	1.34	0.5	3.32	0.23	1.19	0.59	3.55	0.43	1.3475	1.44	0.12031	1.08697	0.883553	0.999967	1.84	1.05	0.05	0.11	3.78	1.74	2.44	1.39	0.22	0.89	2.01	0.96	1.42833	1.31833	-0.0455284	0.968935	0.948133	0.999879	0.83	0.64	0.1	0.23	0.535	0
AC002463.1	ENSG00000223646	.	chr7	112616440	112896625	+	lncRNA	1.01434	2.01998	0.381653	0.999991	0.325	0.17	1.11	0	0.275	0.48	1.2	0.36	0.40125	0.57875	0.111333	1.08023	0.913116	0.999967	0.79	0.21	0	0	1.5	1.17	1.53	0.45	0	0.69	0.63	0.4	0.611667	0.616667	0.296058	1.22778	0.678938	9	0.42	0.08	0	0.27	0.575	0.13
AC002464.1	ENSG00000260188	.	chr6	110477907	110479436	+	lncRNA	0.0562855	1.03979	0.972045	0.999991	1.175	0.39	2.02	0	0.16	0.49	2.13	0	0.89625	0.695	-0.392831	0.761633	0.744849	0.999967	1.46	0.38	0	0	2.27	0.55	0.88	0.47	0	0.14	0.93	0.45	0.776667	0.478333	0.370097	1.29244	0.710549	9	0.3	0.33	0	0.05	0.21	0
AC002467.1	ENSG00000241764	.	chr7	107739999	107744581	-	lncRNA	0.329356	1.25645	0.657392	0.999991	3.525	3.15	1.97	0.26	1.78	2.03	0.74	2.5	2.22625	1.7625	-0.757894	0.591359	0.221046	0.999967	3.2	1.38	6.11	0.82	2.61	1.81	2.89	1.14	0.05	1.51	0.52	1.69	2.655	1.3	-0.160648	0.894623	0.718291	0.999879	2.94	3.82	0.27	0.76	1.85	1.15
AC002470.2	ENSG00000285314	.	chr22	20979462	20998121	+	lncRNA	1.21267	2.31766	0.686625	0.999991	0.31	0	0.73	0	0.815	0	1.38	0	0.26	0.54875	1.91013	3.75844	0.29795	0.999967	0	0.07	0	0.18	0	0.16	0.22	0	0.37	0.99	0	0	0.0683333	0.263333	0.459903	1.37545	0.799973	0.999879	0	0.7	0.35	0.13	0	0
AC002480.1	ENSG00000232759	.	chr7	22563337	22573996	+	lncRNA	0.228149	1.17133	0.803881	0.999991	1.62	1.1	1.73	0.47	3.07	0.66	1.55	0.43	1.23	1.4275	1.0154	2.02147	0.100782	0.999967	1.38	1.45	0.31	0.04	1.77	1.37	2.52	3.06	0.71	1.37	1.82	1.79	1.05333	1.87833	0.190672	1.1413	0.731183	0.999879	1.07	1.11	0.44	0.37	0.815	0.59
AC002480.2	ENSG00000232949	.	chr7	22589698	22602536	+	lncRNA	0.111336	1.08023	0.894608	0.999991	1.885	4.49	8.25	0.89	6.675	3.1	2.25	1.3	3.87875	3.33125	0.691165	1.61459	0.251717	0.999967	8.02	6.64	0.36	2.25	4.04	4.75	10.04	10.37	2.96	4.22	5.97	6.29	4.34333	6.64167	1.14315	2.20862	0.0239886	0.999879	3.04	0.5	1.27	1.22	2.69	0.22
AC002487.1	ENSG00000270425	.	chr7	108720608	108721601	-	processed_pseudogene	-0.633381	0.644664	0.709327	0.999991	0.675	0.27	3.47	0	0.275	0	2.13	0	1.10375	0.60125	0.483317	1.39795	0.757248	0.999967	0	0.06	0	0	1.53	0.2	0.38	0.41	0	0	0.66	0.39	0.298333	0.306667	-0.558946	0.678798	0.602224	9	0.47	1.04	0	0.14	0.2	0.06
AC002519.1	ENSG00000259810	.	chr16	31788202	31790993	+	lncRNA	0.527588	1.44152	0.519063	0.999991	0.47	0.37	0.77	0.1	0.135	0.31	1.18	0.51	0.4275	0.53375	-0.183997	0.880261	0.851989	0.999967	0.45	0.26	0	0	1.71	0.47	0.36	0.37	0	0.14	0.86	0.29	0.481667	0.336667	-0.554931	0.680689	0.262122	0.999879	0.38	0.86	0.11	0.18	0.23	0.54
AC002519.2	ENSG00000261457	.	chr16	31802947	31807973	+	transcribed_processed_pseudogene	1.55231	2.93286	0.266706	0.999991	0.73	0.53	1.46	0	0	1.49	3.95	1.24	0.68	1.67	0.888525	1.85128	0.423224	0.999967	0.62	0.24	0	0	1.11	0.26	0.86	1.42	0	0.3	0.67	0.36	0.371667	0.601667	-0.594201	0.662411	0.496353	9	0.87	2.05	0	0.06	0.42	0.66
AC002525.1	ENSG00000279314	.	chr13	31960325	31961946	-	TEC	-0.0736997	0.950198	0.950687	0.999991	0.8	0.29	0.9	0	0.1	0.33	0.84	0.27	0.4975	0.385	-0.334799	0.792895	0.73734	0.999967	0.45	0.42	0	0.63	0.94	0.95	0.15	0.58	0	0	1.01	0.45	0.565	0.365	-0.231869	0.851531	0.751262	9	0.34	0.46	0.08	0.1	0.41	0
AC002529.1	ENSG00000287827	.	chr7	118511942	118513830	+	lncRNA	-0.84277	0.557572	0.771676	0.999991	0.805	0.23	0	0	0.615	0	0	0	0.25875	0.15375	-0.334755	0.792919	0.826277	0.999967	1.22	0.07	0	0	2.22	0.23	0.22	0.08	0	0	1.49	0.32	0.623333	0.351667	0.425777	1.3433	0.817089	9	0.18	0	0	0	0.115	0
AC002540.1	ENSG00000279067	.	chr7	96118647	96119995	+	TEC	1.00061	2.00084	0.100574	0.999991	1.18	0.32	0.56	0.64	1.475	0.46	1.57	1.09	0.675	1.14875	-0.212666	0.862941	0.785659	0.999967	0.97	0.45	0	0	2.21	1.19	0.77	0.64	0	0.89	0.72	0.49	0.803333	0.585	-0.218308	0.859573	0.537637	0.999879	0.6	0.39	0.78	0.7	0.535	0.47
AC002542.6	ENSG00000287829	.	chr7	117091678	117097262	-	lncRNA	-0.116707	0.92229	0.926659	0.999991	0.78	0.6	0.73	0	0.16	0.14	1.2	0.11	0.5275	0.4025	0.355162	1.27913	0.750778	0.999967	0.75	0.22	0	0	0	0.96	0.68	0.54	0	0.11	0.47	0.45	0.321667	0.375	0.963405	1.94991	0.20514	9	0.23	0.08	0.06	0.21	0.275	0.36
AC002543.1	ENSG00000235945	.	chr7	116873454	116876376	-	processed_pseudogene	0.142096	1.10351	0.75142	0.999991	3.85	1.94	1.44	2	2.6	1.29	2.1	3.69	2.3075	2.42	-0.125297	0.916815	0.68336	0.999967	1.45	1.75	2.96	2.72	2.52	2.09	1.78	1.72	2.44	0.55	1.05	2.19	2.24833	1.62167	0.0951851	1.0682	0.714423	0.999879	2.89	1.92	4.55	2.31	1.905	2.13
AC002550.1	ENSG00000261312	.	chr16	19706351	19715383	+	lncRNA	-2.7728	0.146321	0.0695986	0.999991	0	0.43	0	0.76	0.24	0	0	0	0.2975	0.06	-1.95586	0.257767	0.195494	0.999967	0.57	0.24	3.06	0	0.72	0	0.25	0.27	0	0	0	0.25	0.765	0.128333	-1.14382	0.452561	0.124071	9	0.48	0.46	0.55	0.19	0.4	0.78
AC002553.1	ENSG00000227782	.	chr17	16040472	16041273	+	lncRNA	0.0108416	1.00754	0.985917	0.999991	4.715	2.83	1.11	1.1	1.97	2.6	1.83	2.15	2.43875	2.1375	0.142477	1.1038	0.711635	0.999967	1.96	1.82	4.24	3.62	2.37	3.12	2.3	2.11	3.18	4.34	0.89	2.5	2.855	2.55333	0.199863	1.14859	0.561041	0.999879	0.92	2.55	4.63	2.91	2.295	4.1
AC002553.2	ENSG00000275413	.	chr17	16023323	16023653	-	lncRNA	0.396895	1.31667	0.643623	0.999991	21.63	1.15	1.24	0.85	7.605	7.05	3.09	1.83	6.2175	4.89375	0.21873	1.16371	0.72424	0.999967	5.06	9.35	10.03	8.84	12.3	5.04	3.21	9.22	9.89	6.98	7.65	8.63	8.43667	7.59667	-0.381698	0.767534	0.41875	0.999879	2.89	9.56	8.68	10.72	3.45	4.96
AC002558.1	ENSG00000239291	.	chr17	47159191	47159993	-	processed_pseudogene	-0.723672	0.605554	0.202197	0.999991	10.975	3.28	1.11	1.56	4.52	1.56	0.26	2.98	4.23125	2.33	-0.148557	0.902153	0.791386	0.999967	2.77	1.98	13.3	3.35	0.89	3.11	3.24	2.2	4.7	2.89	0.53	3.02	4.23333	2.76333	-0.033399	0.977116	0.91618	0.999879	2.61	2.93	5.68	4.55	1.955	7.35
AC002558.2	ENSG00000261872	.	chr17	47169826	47171049	+	lncRNA	-0.947081	0.518681	0.0751389	0.999991	5.255	1.44	3.76	2.24	2.08	0.68	0	3.87	3.17375	1.6575	0.744895	1.67585	0.104374	0.999967	1.93	1.54	2.9	1.58	5.44	1.92	2.22	1.93	3.81	5.43	3.01	3.07	2.55167	3.245	0.154802	1.11327	0.575192	0.999879	1.87	3.16	3.53	2.07	1.885	3.14
AC002558.3	ENSG00000262265	.	chr17	47160398	47167723	-	lncRNA	-0.214632	0.861766	0.607612	0.999991	5.02	1.16	1.59	1.13	2.015	1.08	0.97	3.02	2.225	1.77125	-0.142791	0.905765	0.655376	0.999967	2.29	1.35	3.19	2.22	1.89	1.11	1.3	1.17	2.31	1.66	0.92	1.2	2.00833	1.42667	-0.122495	0.918598	0.605966	0.999879	1.1	2.13	2.11	1.73	1.14	3.8
AC002984.1	ENSG00000267005	.	chr19	36173406	36173853	-	processed_pseudogene	-0.416001	0.749499	0.71338	0.999991	2.82	0.78	3.6	0.83	0.665	0.88	2.91	0.88	2.0075	1.33375	0.517879	1.43185	0.583174	0.999967	1.85	0.94	0	0	9.09	2.06	4.78	2.62	0	5.57	2.37	0.63	2.32333	2.66167	0.154382	1.11294	0.815254	9	1.75	0.7	0.52	0.69	1.08	1.27
AC002996.1	ENSG00000257767	.	chr12	111753890	111791418	+	protein_coding	-0.131534	0.91286	0.918229	0.999991	0	0	3.77	8.35	0.86	0.63	2.61	8.11	3.03	3.0525	-0.343184	0.7883	0.774213	0.999967	0.29	2.37	1.08	6.99	0	1.23	0.17	0.54	1.06	5.46	0	1.44	1.99333	1.445	-0.614375	0.653213	0.422858	0.999879	2.51	1.5	2	1.36	1	1.57
AC003001.1	ENSG00000235461	.	chrX	85210684	85220021	+	lncRNA	1.83549	3.56892	0.298524	0.999991	0.265	0.09	0.24	0	0	0.07	1.13	0	0.14875	0.3	0.144308	1.1052	0.908539	0.999967	0.7	0.21	0	0	0.58	0.13	0.39	0.22	0	0.31	0.52	0.05	0.27	0.248333	0.649901	1.56906	0.539093	9	0.1	0.25	0	0.08	0.22	0
AC003002.3	ENSG00000269533	.	chr19	57389884	57419994	+	protein_coding	0.302008	1.23286	0.814164	0.999991	0.615	0.81	0.63	1.55	0	1.62	2.07	0.45	0.90125	1.035	-1.20639	0.433353	0.477807	0.999967	0	0	0	9.32	0	0	0.48	0	1.79	0	1.45	0	1.55333	0.62	0.264856	1.20152	0.727325	9	0.38	1.21	0	1.56	0.385	0.63
AC003005.1	ENSG00000268107	.	chr19	57487718	57517559	+	protein_coding	-1.36387	0.388539	0.177941	0.999991	0.685	0.24	0	1.6	0.565	0.27	0	0	0.63125	0.20875	-0.826681	0.563825	0.394022	0.999967	0.19	0.21	1.49	2.01	0.5	0.23	0.17	0.8	0	0.67	0.09	0.33	0.771667	0.343333	-0.13295	0.911965	0.818128	0.999879	0.4	0.29	0.57	1.02	0.345	0.49
AC003006.1	ENSG00000269026	.	chr19	57682045	57753575	+	protein_coding	-1.32612	0.39884	0.233325	0.999991	8.665	5.6	2.44	7.03	5.395	1.46	2.24	1.08	5.93375	2.54375	0.200924	1.14943	0.884493	0.999967	2.69	0.06	1.65	0	0.22	0.53	0	0	4.76	0	0	0	0.858333	0.793333	-0.640745	0.641381	0.335162	0.999879	2.25	2.54	2.62	0.49	1.305	3.06
AC003009.1	ENSG00000262011	.	chr16	13331368	13332583	-	lncRNA	0.890047	1.85324	0.541145	0.999991	1.09	1.05	3.37	0	0.62	1.32	6.32	0	1.3775	2.065	1.14779	2.21575	0.353431	0.999967	2.08	0.32	0	0	1.51	1.05	1.65	1.05	0.35	0	4.95	0.29	0.826667	1.38167	0.117476	1.08484	0.899803	9	0.99	0.32	0	0	0.58	0.29
AC003043.2	ENSG00000285486	.						0.0736667	1.05239	0.94925	0.999991	0.92	0.45	1.32	0.05	0.77	0.41	1.24	0.05	0.685	0.6175	0.159022	1.11653	0.866027	0.999967	0.6	0.37	0	0	1.73	0.96	0.85	0.57	0.26	0.24	1.07	0.4	0.61	0.565	-0.161601	0.894032	0.818574	0.999879	0.7	0.17	0.01	0.06	0.275	0
AC003044.1	ENSG00000287523	.	chr7	24318094	24445128	-	lncRNA	0.710644	1.63653	0.54923	0.999991	0.85	0.16	1.62	0.65	0.785	0.84	2.61	0	0.82	1.05875	0.461845	1.3773	0.642954	0.999967	1.32	0.89	0	0	2.67	1.41	2.21	0.62	0.32	0.59	2.95	0.41	1.04833	1.18333	-0.231243	0.851901	0.747122	0.999879	1.25	1.22	0.13	0.06	0.72	0
AC003070.1	ENSG00000267344	.	chr17	45396932	45397477	+	lncRNA	0.0872429	1.06234	0.896871	0.999991	4.24	2.24	2.88	5.59	0.64	1.97	6.27	5.95	3.7375	3.7075	0.725341	1.65329	0.220024	0.999967	3.1	2.71	10.36	1.92	2.38	3.21	1.76	3.76	8.54	10.71	1.37	3.23	3.94667	4.895	-0.0729828	0.95067	0.843618	0.999879	2.66	1.33	6.49	2.64	2.865	2.65
AC003071.2	ENSG00000226573	.						0.0332225	1.0233	0.984503	0.999991	2.65	0.67	9.98	0	0	0.75	10.74	0	3.325	2.8725	2.31241	4.96711	0.126985	0.999967	0	0	0	0	4.08	3.26	4.67	5.39	0	3.01	12.06	1.06	1.22333	4.365	-0.134594	0.910926	0.899532	9	3.35	5.12	0	0	0.74	0
AC003072.1	ENSG00000250318	.	chr22	30653877	30654814	-	unprocessed_pseudogene	-0.355669	0.781507	0.429293	0.999991	23.185	6.64	3.71	5.67	9.97	4.64	4.01	7.73	9.80125	6.5875	-0.0177746	0.987755	0.966216	0.999967	4.53	3.54	15.86	3.67	5.91	4.09	4.4	3.55	2.09	6.08	8.36	2.81	6.26667	4.54833	-0.129075	0.914417	0.619168	0.999879	4.86	12.31	9.2	2.38	3.08	5.18
AC003077.1	ENSG00000287011	.	chr7	111757051	111762216	+	lncRNA	0.843481	1.79437	0.508805	0.999991	1.295	0.31	1.47	0	0.505	0.57	2.68	0	0.76875	0.93875	-0.037032	0.974658	0.970364	0.999967	1.49	0.48	0.33	0	2.41	1.15	1.4	0.84	0.22	0.27	1.1	0.76	0.976667	0.765	-0.0945057	0.936593	0.903295	0.999879	0.8	0.24	0.03	0.07	0.52	0.02
AC003080.1	ENSG00000234358	.	chr7	111971222	111971988	-	processed_pseudogene	-0.183857	0.880346	0.883474	0.999991	1.175	0.39	2.61	0	0.92	0.33	1.96	0	1.04375	0.8025	0.324069	1.25186	0.708636	0.999967	1.57	1.41	0.86	0	2.22	2.26	1.11	0.69	1.03	1.54	3.05	0.97	1.38667	1.39833	-1.05518	0.481237	0.164067	9	1.36	1.09	0.1	0.14	0.91	0.17
AC003086.1	ENSG00000287672	112267986	chr7	91880791	91886490	+	lncRNA	1.17197	2.2532	0.38832	0.999991	0.36	0.14	0.88	0.5	0.68	0.49	2.06	0.13	0.47	0.84	-0.5228	0.69602	0.578447	0.999967	1.03	0.58	0	0	2.33	1.3	0.92	0.36	0	0.76	0.28	0.78	0.873333	0.516667	0.233547	1.17572	0.780322	9	0.45	1.01	0	0	0.49	0
AC003092.1	ENSG00000236453	.	chr7	94022833	94066661	+	lncRNA	1.26691	2.40645	0.375869	0.999991	2.375	1.82	0	4.18	0	2.35	0.37	18.79	2.09375	5.3775	1.80472	3.49362	0.254612	0.999967	0	0.56	0	0	0	0.1	0.19	0	0	2.72	0	0.54	0.11	0.575	1.60351	3.03882	0.0633694	0.999879	0.84	0	0.22	0.81	0.05	0
AC003093.1	ENSG00000287093	.	chr7	24778444	24795496	-	lncRNA	0.772474	1.7082	0.264627	0.999991	1.235	0.97	0.46	0.41	1.81	0.48	1.74	0.43	0.76875	1.115	0.1372	1.09977	0.825251	0.999967	0.41	0.29	0.31	1.03	0.45	0.33	0.59	0.28	0.43	0.83	0.46	0.08	0.47	0.445	-0.456878	0.728561	0.251492	0.999879	0.43	1.05	1.14	1.37	0.695	0.64
AC003101.3	ENSG00000278977	.	chr17	31533171	31533938	-	TEC	-0.0286235	0.980355	0.979368	0.999991	5.9	0.61	5.75	1.29	7.84	0	3.9	0	3.3875	2.935	-0.0620819	0.957881	0.9423	0.999967	2.37	1.39	13.3	2.98	0.41	3.95	2.94	3.2	3.46	2.73	1.06	3.34	4.06667	2.78833	0.428176	1.34553	0.517244	0.999879	1.56	1.49	2.43	0.2	1.11	0
AC003102.1	ENSG00000260793	.	chr17	44221401	44223710	+	lncRNA	0.203765	1.1517	0.637386	0.999991	4.82	0.86	2.97	2.77	3.835	1.32	2.04	3.41	2.855	2.65125	-0.0118898	0.991792	0.974609	0.999967	1.15	1.5	2.84	3.11	4.44	1.85	1.91	2.06	2.79	1.27	1.8	1.34	2.48167	1.86167	-0.17854	0.883597	0.4812	0.999879	1.56	1.64	2.53	1.75	1.16	1.74
AC003681.1	ENSG00000279159	.	chr22	29978950	30028236	-	lncRNA	0.0787685	1.05612	0.814466	0.999991	2.595	0.95	1.58	0.69	1.505	0.79	1.72	1.11	1.45375	1.28125	0.013548	1.00943	0.965105	0.999967	1.68	1.03	1.86	0.79	2.45	1.57	1.5	1.25	1	1.45	1.31	1.1	1.56333	1.26833	-0.0562892	0.961735	0.7804	0.999879	1.02	1.19	1.5	0.79	0.78	1.02
AC003684.1	ENSG00000228543	.	chrX	9249920	9275206	+	lncRNA	1.02145	2.02996	0.383373	0.999991	0.585	0.37	0.76	0.66	0.745	0.27	2.45	0.44	0.59375	0.97625	0.0894083	1.06393	0.929737	0.999967	1.39	1.19	0	0	2.76	0.62	2.31	1.23	0	0.06	1.43	0.43	0.993333	0.91	0.442478	1.35894	0.532715	0.999879	0.95	0.14	0.18	0.19	0.715	0
AC003685.2	ENSG00000231619	.	chrX	8856665	8857059	-	processed_pseudogene	1.23396	2.35212	0.551243	0.999991	1.34	0.35	5.54	0	1.755	0	12.57	0	1.8075	3.58125	0.0373001	1.02619	0.978398	0.999967	1.24	2.23	0	0	6.6	1.73	6.91	1.06	0	0.56	0.62	1.41	1.96667	1.76	-0.679979	0.624174	0.598075	9	2.33	2.77	0.34	0	1.795	0.28
AC003686.1	ENSG00000257807	.	chr12	47484689	47485722	+	processed_pseudogene	-0.181295	0.881911	0.90008	0.999991	1.705	0.13	1.1	0	0.175	0.36	1.1	0.23	0.73375	0.46625	-0.471338	0.721295	0.651469	0.999967	1.25	0.63	0	0	4.77	1.67	1.36	1.16	0	1.36	0.63	0.64	1.38667	0.858333	-0.184078	0.880212	0.835105	9	0.65	0	0	0.09	0.42	0.22
AC003957.1	ENSG00000279825	.	chr17	19030857	19033529	+	TEC	-0.061681	0.958147	0.935056	0.999991	7.04	2.14	9.35	6.45	4.815	1.7	8.28	6.91	6.245	5.42625	0.274627	1.20968	0.570965	0.999967	3.29	2.82	21.28	6.54	8.74	5.36	4.06	4.02	12.67	12.63	3.61	5.16	8.005	7.025	-0.0572743	0.961078	0.900037	0.999879	0.76	4.47	6.04	4.93	1.215	0.39
AC003958.2	ENSG00000234859	.	chr17	41402416	41425049	+	lncRNA	0.282573	1.21636	0.819182	0.999991	1.73	0.65	1.74	0.02	0.255	0.74	2.48	0	1.035	0.86875	0.176871	1.13043	0.864328	0.999967	1.21	0.35	0	0.14	3.55	1.45	1.88	1.26	0.16	0.57	1.47	0.65	1.11667	0.998333	-0.470019	0.721955	0.531742	0.999879	1.06	1.15	0.01	0.15	0.37	0.09
AC003973.1	ENSG00000269504	.	chr19	22017898	22052370	-	lncRNA	0.353107	1.27731	0.778545	0.999991	0.905	1.07	2.34	0.14	0.725	0.7	3.41	0	1.11375	1.20875	0.247155	1.18686	0.824634	0.999967	0.97	0.56	0	0	2.77	0.97	1.81	0.7	0	1.23	1.45	0.38	0.878333	0.928333	0.023049	1.0161	0.976372	0.999879	0.51	0.48	0	0.16	0.405	0
AC003973.2	ENSG00000279377	.	chr19	21965708	21968529	-	TEC	-0.486098	0.713954	0.770173	0.999991	0.46	0.02	0	0.46	0.15	0.26	0.05	0	0.235	0.115	1.00266	2.00369	0.406195	0.999967	0.47	0.18	0	0	0	0.4	0.29	0.29	0	0.16	0.84	0.17	0.175	0.291667	0.199124	1.148	0.838493	9	0.34	0	0.43	0.18	0.26	0.03
AC003984.1	ENSG00000235139	101927378	chr7	84532476	84584322	+	lncRNA	0.345856	1.2709	0.797603	0.999991	0.45	0.2	0.93	0	0.355	0.23	1.04	0.07	0.395	0.42375	0.351381	1.27578	0.710527	0.999967	0.66	0.21	0.06	0	1.5	0.67	0.96	0.5	0.08	0.42	0.85	0.46	0.516667	0.545	-0.207088	0.866284	0.80028	0.999879	0.62	0.55	0	0.02	0.345	0.04
AC003986.1	ENSG00000229533	.	chr7	19144293	19146253	+	lncRNA	2.57298	5.95035	0.0626257	0.999991	0.04	0.09	0.29	0	0	0.22	1.46	0	0.105	0.42	1.29285	2.45012	0.362596	0.999967	0.35	0	0	0	0.77	0.29	0.61	0.51	0	0.49	0.93	0.12	0.235	0.443333	0.0249532	1.01745	0.975366	9	0.12	0.44	0	0.11	0.055	0
AC003986.2	ENSG00000232821	.	chr7	19112474	19114271	+	lncRNA	1.47076	2.77168	0.42369	0.999991	0.205	0.1	0.25	0	0.095	0.35	0.69	0	0.13875	0.28375	-0.435275	0.739553	0.598468	0.999967	0.36	0.18	0.23	0.24	0.66	0.62	0.43	0.24	0	0.12	0.34	0.26	0.381667	0.231667	0.0736803	1.0524	0.947571	9	0.32	0.1	0.04	0	0.265	0
AC003986.3	ENSG00000236536	.	chr7	19119933	19121916	+	lncRNA	-0.542336	0.686658	0.746469	0.999991	1.155	1.49	1.11	0	0	0.39	1.64	0	0.93875	0.5075	-0.100599	0.932646	0.932494	0.999967	0.41	0.73	0	0	1.11	1.27	1.47	0.69	0	0.6	0.22	0.09	0.586667	0.511667	0.0119043	1.00829	0.991114	9	0.35	0.48	0	0.08	0.265	0
AC003989.1	ENSG00000227948	.	chr7	111411319	111411883	+	processed_pseudogene	-0.470085	0.721922	0.360867	0.999991	3.84	1.63	3.87	1.35	0.855	0.92	0.92	4.29	2.6725	1.74625	-0.14556	0.904029	0.771651	0.999967	3.48	2.21	7.67	3.4	5.23	0.81	4.61	3.28	2.88	1.39	1.23	2	3.8	2.565	-0.0219769	0.984882	0.928427	0.999879	2.48	4.89	2.68	2.21	2.26	4.61
AC003991.1	ENSG00000228113	.	chr7	88219359	88304367	+	lncRNA	-0.0776655	0.94759	0.923802	0.999991	2.27	2.48	2.33	1.83	1.24	0.86	3.71	0.58	2.2275	1.5975	0.398133	1.3178	0.634062	0.999967	1.73	0.66	0	0	3.62	0.77	1.32	0.94	1.01	0.47	5.11	0.61	1.13	1.57667	-0.0388182	0.973452	0.938372	0.999879	0.98	1.56	0	0.52	1.345	0.58
AC004000.1	ENSG00000237903	.	chrX	119422917	119423547	+	lncRNA	0.980971	1.97379	0.323813	0.999991	1.085	1.41	0.65	0.89	1.075	1.58	0	5.23	1.00875	1.97125	-0.939709	0.521338	0.280819	0.999967	0	0.77	6.95	10.28	2.67	0.83	0.4	1.41	1.59	4.14	0.51	0.91	3.58333	1.49333	0.0616843	1.04368	0.907733	9	1.05	3.37	4.75	2.59	0.35	0.46
AC004009.1	ENSG00000224322	.	chr7	27361591	27410358	+	lncRNA	-0.639087	0.642119	0.736275	0.999991	0.25	0.54	3.72	0	0	0.41	2.06	0	1.1275	0.6175	0.78468	1.72271	0.573207	0.999967	0.96	0.41	0	0	0.87	0.54	1.66	0.63	0	0	1.41	0.3	0.463333	0.666667	0.821028	1.76666	0.493193	9	0.35	0.13	0	0	0.535	0
AC004009.3	ENSG00000279655	.	chr7	27380562	27381206	+	TEC	-1.72888	0.301686	0.314698	0.999991	0.35	0	4.65	0	0.515	0.29	0.73	0	1.25	0.38375	0.453178	1.36905	0.765251	0.999967	0	0.12	0	0	1.67	1.03	1.1	0.26	0	0	1.24	0.42	0.47	0.503333	0.701633	1.62634	0.53433	9	0.2	0.36	0	0.26	0.1	0
AC004014.2	ENSG00000279043	.	chr7	108900105	108905226	-	TEC	0.635168	1.55312	0.622603	0.999991	0.37	0.21	0.63	0	0.07	0.28	1.06	0	0.3025	0.3525	-0.561749	0.67748	0.608832	0.999967	0.94	0.21	0	0.02	1.48	0.54	0.42	0.23	0.08	0.24	0.59	0.2	0.531667	0.293333	-0.252319	0.839546	0.747996	0.999879	0.34	0.14	0.03	0.04	0.255	0.05
AC004022.1	ENSG00000228751	.	chr7	95350164	95351229	+	processed_pseudogene	-0.391449	0.762363	0.813658	0.999991	0.875	0.37	1.2	0	0	0	1.41	0	0.61125	0.3525	0.610392	1.52667	0.64152	0.999967	0.66	0.17	0	0	0.8	0.62	0.44	0.37	0	0.55	1.21	0.2	0.375	0.461667	0.350065	1.27462	0.73822	9	0.33	0.17	0	0.09	0.12	0.1
AC004023.1	ENSG00000261462	.	chr7	87109539	87111282	+	lncRNA	0.0405241	1.02849	0.973348	0.999991	1.88	0.1	0.49	0.12	0.365	0.27	1.06	0	0.6475	0.42375	0.611701	1.52806	0.522132	0.999967	0.65	0.21	0	0	1.08	0.6	1.18	0.4	0.1	0.48	0.8	0.31	0.423333	0.545	0.390626	1.31096	0.593693	9	0.49	0.61	0.18	0.09	0.295	0
AC004039.1	ENSG00000230612	.	chr5	132688681	132723725	+	lncRNA	0.97303	1.96296	0.27299	0.999991	2.045	0.47	0.23	0	0.69	0.55	1.15	1.56	0.68625	0.9875	0.819158	1.76438	0.249293	0.999967	0.51	1.07	0.63	0	2.11	0.65	0.55	0.37	2.35	1.64	0.95	0.86	0.828333	1.12	-0.143686	0.905204	0.777129	9	0.46	0.54	0.88	0.2	0.395	0.16
AC004057.1	ENSG00000196656	.	chr4	113214046	113217170	-	transcribed_processed_pseudogene	0.41371	1.33211	0.519653	0.999991	456.42	166.39	249.79	195.44	592.495	185.47	149.91	185.84	267.01	278.429	0.270151	1.20593	0.617846	0.999967	135.59	27.72	283.8	126.22	150.52	269.58	155.42	19.01	192.11	125.33	113.51	277.42	165.572	147.133	-0.221518	0.857662	0.569952	0.999879	47.94	181.95	101.55	24.47	45.255	46.85
AC004062.1	ENSG00000251312	.	chr4	111063583	111064227	+	processed_pseudogene	1.32185	2.49987	0.437625	0.999991	0.515	0.39	2.17	0	0.345	0.88	4.04	1.61	0.76875	1.71875	-0.17853	0.883603	0.84548	0.999967	2.53	0.35	0	1.05	1.67	0.77	1.1	1.04	1.15	0	0.5	0.74	1.06167	0.755	-0.767922	0.587263	0.478402	9	0.4	1.42	0	0	0.65	0
AC004066.1	ENSG00000216425	.						0.745451	1.6765	0.686837	0.999991	0.185	0.09	1.56	0	0.125	0.42	2.1	0	0.45875	0.66125	0.00946491	1.00658	0.99518	0.999967	0	0.17	0	0	2.67	0.73	1.04	0.37	0	1.29	0.36	0	0.595	0.51	0.574696	1.48936	0.626001	9	0.28	0	0	0	0.14	0.08
AC004067.1	ENSG00000273447	.	chr4	109692004	109692703	+	lncRNA	0.0759656	1.05407	0.917311	0.999991	1.57	1.24	0.54	0.38	0.905	1.02	0.64	1.21	0.9325	0.94375	-1.20312	0.434334	0.101433	0.999967	1.01	0.92	2.96	0	2.55	1.13	0.8	0.91	0	0.2	0	0.74	1.42833	0.441667	-0.793683	0.576869	0.0394087	0.999879	1.13	1.87	1.77	0.7	0.635	2.09
AC004069.1	ENSG00000251259	.	chr4	105137280	105140619	-	lncRNA	0.471212	1.38627	0.334316	0.999991	7.065	2.06	4.07	2.27	5.615	2.72	3.89	6.62	3.86625	4.71125	-0.346475	0.786504	0.480165	0.999967	3.06	2.18	1.83	3.84	6.07	4.28	1.7	2.59	1.26	0.29	4.55	2.81	3.54333	2.2	-0.0337287	0.976892	0.90936	0.999879	2.75	1.17	0.88	1.51	1.69	1.28
AC004069.2	ENSG00000251473	.	chr4	105102891	105104004	-	processed_pseudogene	1.08463	2.12082	0.419435	0.999991	2.055	0.4	1.42	0	1.275	0.59	3.5	0	0.96875	1.34125	0.0530554	1.03746	0.958276	0.999967	2.07	0.78	0	0	1.88	1.81	1.48	1.28	0.62	0.21	1.38	0.77	1.09	0.956667	0.223294	1.1674	0.787442	0.999879	0.99	0.57	0	0.2	0.405	0.1
AC004074.1	ENSG00000237014	.	chrX	73237647	73238709	-	processed_pseudogene	-0.673893	0.626813	0.606512	0.999991	3.315	0.74	2.27	0	0.335	0.35	2.13	0	1.58125	0.70375	0.506208	1.42031	0.638562	0.999967	1.87	0.89	0	0.42	4	1.12	3.41	2.35	0	0.55	2.92	0.56	1.38333	1.63167	-0.511032	0.70172	0.524871	9	1.01	0.52	0	0	0.67	0.16
AC004076.2	ENSG00000276449	.	chr19	57449689	57453011	+	lncRNA	-0.549608	0.683206	0.26757	0.999991	1.3	0.91	1.88	0.26	0.91	0.7	0.88	0.33	1.0875	0.705	-0.0668181	0.954741	0.871518	0.999967	1.23	0.94	1.69	0.76	1.41	0.98	0.98	1.03	1.13	0.96	0.75	0.5	1.16833	0.891667	-0.240891	0.846223	0.400098	0.999879	1.09	1.75	0.63	0.88	0.585	0.79
AC004080.3	ENSG00000257184	.	chr7	27163535	27180013	-	protein_coding	1.04687	2.06604	0.490185	0.999991	0.285	0.27	1.91	0.45	0.395	0.57	3.98	0.39	0.72875	1.33375	0.769785	1.70502	0.575152	0.999967	0	0.71	0	0	0.87	0	0.81	0.44	0	0	1.09	0	0.263333	0.39	0.438029	1.35475	0.641672	9	0.03	0	0	0.14	0.43	0.33
AC004083.1	ENSG00000254180	.	chr8	90198389	90620077	-	lncRNA	0.0859855	1.06141	0.924267	0.999991	1.345	0.5	4	0.5	0.65	0.78	2.49	0.59	1.58625	1.1275	0.406542	1.32551	0.612174	0.999967	1	0.75	0.26	0	3.43	1.57	1.49	0.95	0.31	1.2	2.3	0.69	1.16833	1.15667	-0.217892	0.859821	0.693343	0.999879	1	1.24	0.13	0.25	0.565	0.09
AC004129.3	ENSG00000285716	.						0.0643077	1.04558	0.966685	0.999991	0.585	0.32	1.75	0	0.09	0.26	1.77	0.12	0.66375	0.56	0.262689	1.19971	0.802654	0.999967	0.57	0.23	0	0	1.05	0.49	0.64	0.52	0.1	0.35	0.65	0.11	0.39	0.395	-0.799054	0.574726	0.400022	9	0.38	0.41	0.07	0.16	0.335	0
AC004147.2	ENSG00000263571	.	chr17	34155566	34165736	+	lncRNA	1.55833	2.94512	0.129557	0.999991	1.98	0.44	0.46	0	0.99	1.01	3.79	0.03	0.72	1.455	0.393664	1.31373	0.704608	0.999967	0.95	0.64	0	0	1.75	1.27	1.36	0.96	0.18	0.77	1.81	0.38	0.768333	0.91	-0.291479	0.817064	0.642005	0.999879	0.46	0.48	0.03	0.16	0.425	0.04
AC004148.1	ENSG00000263272	.	chr17	5425139	5432876	-	lncRNA	0.219441	1.16428	0.576997	0.999991	4.24	1.39	2.01	1.79	2.545	1.57	2.1	2.76	2.3575	2.24375	0.0870032	1.06216	0.727678	0.999967	2.39	2.2	3.11	2.19	1.67	3.08	2.09	2.01	3.09	1.8	1.87	1.9	2.44	2.12667	-0.184098	0.880199	0.419405	0.999879	1.29	1.62	3.75	2.08	1.84	2.41
AC004156.1	ENSG00000267666	.	chr19	663482	669500	+	lncRNA	0.803716	1.74559	0.347436	0.999991	0.545	0.53	0.6	0	0.535	0.64	1.03	0.33	0.41875	0.63375	-0.312175	0.805427	0.706932	0.999967	0.52	0.4	0	0.28	2.83	0.7	0.96	0.48	0.15	0.29	0.91	0.34	0.788333	0.521667	-0.214838	0.861643	0.680894	0.999879	0.35	0.76	0.02	0.18	0.2	0.13
AC004158.1	ENSG00000260664	.	chr16	72425948	72533892	+	lncRNA	0.269761	1.20561	0.686207	0.999991	1.365	0.75	1.96	0.27	0.9	0.59	2.53	0.81	1.08625	1.2075	0.501395	1.41558	0.436018	0.999967	2.05	0.8	0.33	0.15	0.97	1.18	1.3	0.89	0.79	1.17	1.76	0.61	0.913333	1.08667	-0.117129	0.92202	0.771152	0.999879	0.8	0.72	0.43	0.17	0.655	0.41
AC004160.1	ENSG00000230333	.	chr7	11180902	11520175	+	lncRNA	1.16457	2.24167	0.412663	0.999991	0.415	0.11	1.83	0	0.11	1.3	2.49	1.3	0.58875	1.3	0.156839	1.11484	0.870161	0.999967	0.42	0.64	0	0.12	2.58	0.48	1.67	0.58	0	0.99	0.53	0.72	0.706667	0.748333	-0.908896	0.532592	0.309935	9	1.22	0.52	0	0.13	0.31	0.06
AC004217.1	ENSG00000257494	.	chr12	112256800	112259091	+	lncRNA	-0.970479	0.510337	0.259169	0.999991	1.415	0.81	0.24	1.21	0.95	0.23	0.33	0.42	0.91875	0.4825	0.858778	1.8135	0.274661	0.999967	0.54	0.64	0.22	0	0	0.4	0.43	0.81	0.46	0	0.98	0.42	0.3	0.516667	-0.259441	0.835411	0.584435	9	0.08	0.56	0.11	0.58	0.29	1.03
AC004217.2	ENSG00000257658	.	chr12	112321759	112323089	+	processed_pseudogene	-1.07288	0.47537	0.15312	0.999991	1.205	0.64	1.56	0.14	0.865	0.27	0.46	0.15	0.88625	0.43625	-0.146023	0.903738	0.777474	0.999967	1.86	0.65	1.07	0.81	2.34	1.37	1.36	1.05	1.34	0.57	0.79	0.66	1.35	0.961667	0.637514	1.55565	0.104864	9	0.37	0.9	0.51	0.5	0.375	0.55
AC004221.1	ENSG00000267778	.	chr19	1238179	1239522	+	lncRNA	2.42444	5.36822	0.0591877	0.999991	0.245	0.17	0.21	0	0.57	0.87	1.22	0.46	0.15625	0.78	0.0795386	1.05668	0.925702	0.999967	0.91	0.54	0	0	1.1	0.51	0.72	0.26	0	0.6	0.33	0.77	0.51	0.446667	-0.46791	0.723011	0.534796	9	0.33	0.95	0	0	0.33	0.22
AC004223.2	ENSG00000267457	.	chr17	35073831	35074374	-	lncRNA	-0.352859	0.783031	0.670419	0.999991	2.31	1.4	2.07	0.86	2.06	0	0.49	3.67	1.66	1.555	-0.988634	0.503955	0.252489	0.999967	1.56	2.22	1.49	0	1.12	1.39	0.99	1.05	0	0	0.33	0.86	1.29667	0.538333	0.0223836	1.01564	0.96213	9	1.06	0.71	0.89	0.47	1.01	1.31
AC004231.1	ENSG00000234477	.	chr17	40921430	40975926	+	lncRNA	-0.391169	0.762512	0.816199	0.999991	0.435	0.62	1.52	0	0.36	0.3	1.02	0	0.64375	0.42	-0.0981388	0.934237	0.939693	0.999967	0.32	0	0	0	3.76	0.45	0.89	0.36	0	1.73	0.17	0.3	0.755	0.575	0.178592	1.13178	0.864422	9	0.41	0.75	0	0	0.275	0
AC004232.2	ENSG00000279031	.	chr16	3292879	3293403	+	TEC	-0.163581	0.892806	0.856791	0.999991	2.585	0.19	1.76	2.46	0.245	0.42	2.64	2.61	1.74875	1.47875	-1.10423	0.46515	0.132241	0.999967	2.33	1.19	1.99	2.08	1.8	1.12	0.53	1.13	0	0.95	0.7	0.61	1.75167	0.653333	0.0970111	1.06956	0.849691	9	1.7	2.03	2.1	0.38	0.695	0.77
AC004233.2	ENSG00000272079	.	chr16	3006120	3007388	+	lncRNA	0.597435	1.51302	0.535432	0.999991	0.87	0.49	0.36	0	0.6	0.72	0.42	0.54	0.43	0.57	-0.208423	0.865483	0.771323	0.999967	0.79	0.57	0	0.34	2.07	0.59	0.9	0.49	0.08	0.35	0.78	0.49	0.726667	0.515	-0.469066	0.722432	0.412942	9	0.53	0.62	0.05	0.27	0.26	0.13
AC004241.1	ENSG00000257433	.	chr12	47706083	47742294	+	lncRNA	-0.0846005	0.943046	0.90455	0.999991	6.015	1.5	4.08	0.64	2.585	2.83	3.86	0.58	3.05875	2.46375	-0.309849	0.806726	0.538587	0.999967	2.11	1.34	2.81	4.31	4.06	1.7	2.6	1.41	1.72	0.61	2.69	1.27	2.72167	1.71667	0.110271	1.07943	0.795879	0.999879	1.96	1.11	0.18	0.32	1.08	1
AC004241.2	ENSG00000274902	.	chr12	47731908	47732351	+	lncRNA	-0.311936	0.80556	0.80506	0.999991	2.705	0.53	1.22	0.42	0	0	2.96	0.45	1.21875	0.8525	1.49331	2.81535	0.141236	0.999967	0.47	0.72	2.2	2.03	0	0	2.25	1.07	4.53	1.75	1.93	0.21	0.903333	1.95667	0.296357	1.22804	0.695508	9	0.6	1.06	0.8	0.7	0.065	0
AC004241.3	ENSG00000276390	.	chr12	47699401	47699917	-	lncRNA	-0.575432	0.671085	0.442118	0.999991	4.32	0.77	1.81	0.95	2.01	0.87	0.54	1.34	1.9625	1.19	-0.665382	0.630522	0.489281	0.999967	0	1.22	4.9	0	0	1.92	0.55	0.39	0	1.63	0	1.26	1.34	0.638333	-0.164682	0.892125	0.683099	9	0.58	0.26	1.96	1.42	0.295	0.96
AC004241.4	ENSG00000277173	.	chr12	47768529	47769648	+	lncRNA	-0.31201	0.805519	0.811545	0.999991	1.51	0.46	0.99	0.1	0.47	0.46	0.99	0	0.765	0.48	0.189448	1.14033	0.829577	0.999967	1.54	0.47	0	0	0.75	0.64	1.06	0.4	0.53	0.31	0.8	0.19	0.566667	0.548333	0.651619	1.57093	0.413676	9	0.45	0.49	0	0	0.33	0
AC004241.5	ENSG00000280054	.	chr12	47728151	47730598	-	TEC	-0.28429	0.821146	0.694205	0.999991	1.385	0.45	1.12	0.48	0.56	0.39	1.24	0.13	0.85875	0.58	0.0752484	1.05354	0.884734	0.999967	1.03	0.49	1.44	0.2	1.54	0.96	0.92	0.75	0.55	0.57	1.04	0.72	0.943333	0.758333	-0.339147	0.790508	0.433743	0.999879	0.58	0.58	0.02	0.35	0.43	0.43
AC004253.1	ENSG00000263990	.	chr17	31873926	31886666	+	lncRNA	0.544897	1.45892	0.480472	0.999991	6.775	0.65	0	0.35	2.74	0.73	1.83	3.36	1.94375	2.165	-0.177028	0.884524	0.797193	0.999967	1.93	2.16	1.82	2.71	0.69	1.29	1.84	1.31	2.19	1.45	0	1.23	1.76667	1.33667	0.474899	1.38982	0.276744	9	1.14	0.58	0.88	1.3	0.83	0.71
AC004263.2	ENSG00000286067	.	chr12	120218070	120222668	+	lncRNA	1.33453	2.52193	0.115283	0.999991	1.05	0.24	0.35	0	0.6	0.35	1.57	0.44	0.41	0.74	-0.416243	0.749374	0.513526	0.999967	0.21	0.19	0.7	0.21	1	0.43	0.2	0.21	0.4	0.21	0.24	0.26	0.456667	0.253333	-0.0606258	0.958848	0.906269	0.999879	0.26	0.2	0.43	0.13	0.27	0.18
AC004264.1	ENSG00000268812	.	chr22	30246205	30246998	+	lncRNA	-1.95629	0.257691	0.197856	0.999991	0.95	1.11	0.9	0	0.17	0	0.27	0.17	0.74	0.1525	0.0628337	1.04452	0.952075	0.999967	0.33	0.34	0	0	1.2	1.21	0.53	0.19	0	0.49	1.27	0.23	0.513333	0.451667	-0.183221	0.880735	0.846543	9	0.14	0.13	0.1	0.06	0.195	0.55
AC004264.2	ENSG00000279699	.	chr22	30275215	30276951	-	TEC	0.0327143	1.02293	0.952128	0.999991	1.895	0.67	1.9	2.82	1.265	0.65	2.6	2.24	1.82125	1.68875	-0.43776	0.73828	0.381826	0.999967	0.3	0.99	1.21	2.02	1.96	1.48	1.14	0.84	0.26	1.5	0.47	0.75	1.32667	0.826667	0.0549088	1.03879	0.866842	0.999879	0.99	0.62	0.68	0.4	0.3	0.35
AC004381.4	ENSG00000285303	.	chr16	20720994	20722281	-	transcribed_unprocessed_pseudogene	-0.113626	0.924262	0.906451	0.999991	1.085	1.58	2.25	1.93	0.92	1.7	1.94	1.24	1.71125	1.45	-0.247478	0.842368	0.623618	0.999967	7.89	4.28	30.36	14.9	6.56	3.53	4.02	4.78	15.18	9.55	4.21	3.01	11.2533	6.79167	-0.549759	0.683134	0.33829	0.999879	0.9	1.43	2.83	0.1	0.685	0.58
AC004386.1	ENSG00000213269	.	chrX	74376125	74376885	-	processed_pseudogene	-0.50407	0.705115	0.80203	0.999991	0.79	0.1	3.12	0	0	0	2.27	0	1.0025	0.5675	0.891047	1.85452	0.521308	0.999967	1.59	0.54	0	0	0.96	0.5	1.54	0.8	0	2.26	0.96	0.25	0.598333	0.968333	0.341	1.26663	0.784456	9	0.61	0.14	0	0.21	0.42	0.34
AC004408.2	ENSG00000280177	.	chr17	39165073	39167849	+	TEC	0.903667	1.87081	0.722505	0.999991	2.71	0	0.34	0	1.24	0.47	1.76	0	0.7625	0.8675	-0.0504757	0.965618	0.969358	0.999967	1.43	0.47	0	0	1.27	1.44	1.19	0.79	0.34	0	0.81	0.67	0.768333	0.633333	-0.0277515	0.980948	0.985622	0.999879	0.55	0.78	0	0	0.405	0
AC004448.2	ENSG00000235979	.	chr17	19417769	19492991	-	lncRNA	0.434612	1.35155	0.725277	0.999991	2.445	1.59	4.62	0	1.16	2.12	6.28	0.22	2.16375	2.445	0.367308	1.28994	0.710189	0.999967	4.76	0.73	0	0	4.28	3.46	3.89	2.92	1.44	1.75	3.7	1.36	2.205	2.51	0.331828	1.25861	0.664392	0.999879	0.86	0.97	0.06	0.16	0.93	0
AC004448.5	ENSG00000287196	.	chr17	19403283	19403872	-	lncRNA	1.1009	2.14489	0.515966	0.999991	1.045	0	1.44	0	0.535	0.7	2.89	0	0.62125	1.03125	0.146712	1.10704	0.896727	0.999967	1.83	1.86	0	0	5.25	2.45	2.9	0.83	0	1.72	3.44	1.34	1.89833	1.705	0.5844	1.49942	0.573892	9	0.78	0	0	0.41	0.63	0
AC004453.1	ENSG00000146677	.	chr7	44467897	44468304	+	processed_pseudogene	0.676413	1.59816	0.13679	0.999991	58.085	39.55	53.65	58.32	91.825	66.72	46.57	79.58	52.4012	71.1737	0.117081	1.08454	0.739273	0.999967	34.46	42.9	56.75	39.32	89.68	45.66	28.3	46.35	20.84	34.09	78.46	47.46	51.4617	42.5833	-0.0320238	0.978047	0.906942	0.999879	63.41	53.28	10.85	24.01	14.23	27.47
AC004453.2	ENSG00000279853	.	chr7	44367140	44369292	-	TEC	0.312495	1.24185	0.7745	0.999991	1.16	0.65	1.03	0	0.825	0.3	1.43	0	0.71	0.63875	0.617769	1.5345	0.409025	0.999967	0.6	0.35	0.77	0.23	0.51	0.84	0.74	0.65	0.41	0.33	1.31	0.52	0.55	0.66	-0.0181587	0.987492	0.978163	0.999879	0.57	0.37	0.2	0.18	0.38	0.31
AC004461.2	ENSG00000281530	.						-0.224003	0.856186	0.616526	0.999991	4.175	1.73	2.44	1.56	3.115	0.83	0.78	3.64	2.47625	2.09125	-0.30938	0.806989	0.496195	0.999967	2.93	1.89	4.43	5.33	2.37	1.19	1.68	1.19	3.18	3.85	0.89	0.98	3.02333	1.96167	0.174475	1.12855	0.456159	0.999879	2.05	4.07	3.37	1.77	1.205	2.55
AC004466.1	ENSG00000268069	.	chr12	47784923	47786002	+	lncRNA	-0.566692	0.675163	0.31086	0.999991	8.095	1.89	4.24	4.76	4.925	1.68	2.65	0.89	4.74625	2.53625	0.512268	1.42629	0.264485	0.999967	2.34	1.01	4.56	5.37	1.55	1.7	2.09	2.31	3.21	5.7	2.88	2.33	2.755	3.08667	-0.329384	0.795876	0.32023	0.999879	1.93	2.75	3.68	3.06	1.745	1.46
AC004466.2	ENSG00000274737	.	chr12	47817451	47817966	-	lncRNA	0.73133	1.66017	0.312548	0.999991	8.22	0.58	1.82	1.27	6	0.44	5.46	1.68	2.9725	3.395	-0.508808	0.702803	0.554234	0.999967	2.07	1.23	1.23	9.79	0.62	1.15	1.1	2.34	0.85	5.22	0	0.79	2.68167	1.71667	-0.286477	0.819902	0.486594	0.999879	1.9	4.72	2.56	4.03	1.66	3.2
AC004466.3	ENSG00000276691	.	chr12	47788426	47788971	+	lncRNA	-0.084829	0.942896	0.895783	0.999991	21.16	5.38	2.05	3.72	8.64	5.69	4.42	3.95	8.0775	5.675	-0.176789	0.88467	0.779359	0.999967	2.47	1.26	7.78	13.85	2.23	5.87	0.98	1.57	6.61	8.85	1.96	3.69	5.57667	3.94333	-0.0766167	0.948279	0.840006	0.999879	2.9	2.36	11.38	6.45	3.365	4.03
AC004471.1	ENSG00000223461	.	chr22	19121529	19124503	+	lncRNA	-0.863273	0.549704	0.150142	0.999991	4.165	1.23	1.1	2.82	2.365	0.7	0.63	0.82	2.32875	1.12875	0.126274	1.09147	0.82999	0.999967	0.83	1.54	4.97	1.49	1.99	0.92	1.31	1.4	1.82	4.49	0.29	0.63	1.95667	1.65667	-0.0424353	0.971014	0.886473	0.999879	0.94	1.9	1.75	2.1	1.23	3.35
AC004471.2	ENSG00000272682	.	chr22	19124309	19128449	-	lncRNA	-0.0202215	0.986081	0.982332	0.999991	0.77	0.33	0.58	0	0.485	0.32	0.63	0	0.42	0.35875	0.190466	1.14113	0.865441	0.999967	0.14	0.07	0	0	0.28	0.3	0.26	0.15	0	0	0.08	0.21	0.131667	0.116667	0.230559	1.17329	0.688951	9	0.28	0.16	0.13	0.17	0.06	0.14
AC004477.1	ENSG00000263412	.	chr17	48045141	48048073	-	lncRNA	-0.639703	0.641845	0.140713	0.999991	8.87	0.87	1.02	3.83	4.05	0.76	0.79	2.35	3.6475	1.9875	0.0670417	1.04757	0.883662	0.999967	2.27	0.75	1.4	0.36	1.33	1.47	1.77	1.25	0.81	0.1	0.85	0.74	1.26333	0.92	0.122923	1.08894	0.639584	0.999879	0.67	1.4	0.87	0.63	1.03	0.93
AC004477.3	ENSG00000278765	.	chr17	48066704	48067293	-	lncRNA	0.290749	1.22328	0.590323	0.999991	9.7	2.56	3.95	3.51	11.855	1.88	3.42	1.6	4.93	4.68875	0.210927	1.15743	0.719243	0.999967	2.15	5.18	2.59	4.38	0.48	1.5	1.71	1.97	2	4.39	3.72	2.59	2.71333	2.73	0.408338	1.32716	0.197179	0.999879	3.1	2.06	3.11	1.43	1.71	3.77
AC004485.1	ENSG00000228944	.	chr7	24196662	24255719	-	lncRNA	1.58955	3.00955	0.43037	0.999991	0.18	0.37	2.63	0	3.25	0	4.19	0	0.795	1.86	0.170909	1.12577	0.906975	0.999967	0.99	0.5	0	0	0.6	0.74	0.79	0.56	0	0	1.04	0.3	0.471667	0.448333	0.258482	1.19622	0.839668	9	0.42	0.76	0	0	0.355	0
AC004490.1	ENSG00000267122	.	chr19	2212029	2215565	-	lncRNA	-0.0663537	0.955049	0.908259	0.999991	1.085	0.32	0.84	0.92	0.73	0.41	1.04	0.26	0.79125	0.61	0.0535774	1.03784	0.896969	0.999967	1.03	0.46	0.63	0.69	1.29	0.78	0.48	0.52	0.93	0.68	0.68	0.75	0.813333	0.673333	-0.130567	0.913472	0.706667	0.999879	0.61	1.09	0.13	0.38	0.28	0.15
AC004491.1	ENSG00000279996	.	chr7	75625089	75626970	-	TEC	0.717243	1.64404	0.488949	0.999991	0.94	0.45	0.98	0	0.5	0.55	1.93	0	0.5925	0.745	-0.271733	0.828324	0.716683	0.999967	1.3	0.82	0.48	0.37	1.48	0.92	1.08	0.55	0.38	0.44	0.55	0.74	0.895	0.623333	-0.472115	0.720907	0.447982	0.999879	0.9	0.95	0.33	0.26	0.61	0.03
AC004492.1	ENSG00000272072	.	chr7	107192559	107193300	-	lncRNA	0.0680597	1.04831	0.869913	0.999991	8.775	4.01	4.49	5.78	7.71	4.09	5.89	5.01	5.76375	5.675	-0.25888	0.835737	0.378749	0.999967	7.71	8.83	9.94	3.75	8.66	9.08	5.84	6	4.19	5.4	2.6	8.59	7.995	5.43667	-0.337691	0.791307	0.152641	0.999879	4.05	8.58	8.96	5.11	5.25	3.65
AC004494.1	ENSG00000262312	.	chr16	3542739	3545785	+	lncRNA	-0.219845	0.858658	0.573886	0.999991	1.535	0.64	1.17	1.04	0.7	0.94	1.19	0.93	1.09625	0.94	0.25141	1.19037	0.478591	0.999967	1.54	0.51	1.77	3.02	1.23	1.17	0.81	0.75	0.95	1.21	1.46	0.72	1.54	0.983333	-0.150281	0.901075	0.492457	0.999879	1.06	2.85	1.15	0.74	0.62	0.78
AC004522.2	ENSG00000235713	.						-0.394629	0.760685	0.794377	0.999991	0.765	0.5	0.91	0	0.84	0.57	0.36	0	0.54375	0.4425	-1.056	0.480962	0.217283	0.999967	1.57	0.46	2.19	0	2.03	0.88	0.54	0.38	0	0.22	0.97	0.42	1.18833	0.421667	-0.928266	0.52549	0.301087	9	0.97	0.52	0	0	0.57	0
AC004522.4	ENSG00000286921	.						-0.281457	0.82276	0.873162	0.999991	0.16	0.16	1.97	0	0	0.46	1.16	0	0.5725	0.405	-2.5977	0.165202	0.0554293	0.999967	0.58	0.22	0	1.22	3.67	0.16	0.23	0.08	0	0	0.32	0.13	0.975	0.126667	-0.631043	0.645709	0.576267	9	0.31	0.57	0	0	0.25	0
AC004540.1	ENSG00000214870	.	chr7	26398593	26497595	+	lncRNA	0.171508	1.12623	0.786608	0.999991	4.69	1.3	5.03	4.13	3.105	1.11	5.34	1.93	3.7875	2.87125	0.453588	1.36944	0.570039	0.999967	2.26	0.89	0.11	0	4.14	2.03	2.03	1.39	2.05	0.7	3.52	1.08	1.57167	1.795	-0.197147	0.872274	0.602888	0.999879	2.03	1.09	2.98	2.06	3.12	2.4
AC004540.2	ENSG00000225792	.	chr7	26369310	26376701	-	lncRNA	0.15361	1.11235	0.769736	0.999991	3.845	2.66	3.62	2.38	1.77	2.11	4.77	4.24	3.12625	3.2225	0.2826	1.21638	0.374457	0.999967	2.03	2.04	5.23	1.38	4.43	2.35	3.08	2.59	3.83	5.12	1.66	1.54	2.91	2.97	-0.0442766	0.969776	0.884931	0.999879	2.36	3.31	2.28	2.94	2.01	1.46
AC004542.6	ENSG00000276965	.	chr22	30972857	30973093	+	misc_RNA	-1.29249	0.408245	0.117787	0.999991	103.87	32.82	33.63	68.79	18.855	22.59	0	58.67	59.7775	25.0287	-0.270489	0.829038	0.6079	0.999967	53.02	30.75	56.79	53.05	30.21	13.6	20.17	26.14	26.53	27.1	38.03	10.18	39.57	24.6917	1.19706	2.29271	0.0159455	0.999879	22.99	0	9.89	14.55	17.425	28.95
AC004552.1	ENSG00000225071	.	chrX	24429573	24429920	-	processed_pseudogene	0.249715	1.18897	0.790284	0.999991	14.54	2.9	8.65	8.21	13.825	6.93	8.59	5.01	8.575	8.58875	0.733606	1.66279	0.385513	0.999967	3.68	0.45	3.1	2.42	1.24	12.03	8.08	0	6.75	0	4.74	10.29	3.82	4.97667	0.0599893	1.04246	0.921233	9	1.1	5.24	4.81	1.68	0.165	0.7
AC004554.1	ENSG00000223418	.	chrX	11704123	11705590	-	processed_pseudogene	-0.257309	0.836647	0.884534	0.999991	0.325	0.04	0.81	0	0.17	0.28	0.35	0	0.29375	0.2	0.555406	1.46958	0.628603	0.999967	0.51	0.11	0	0	0.66	0.7	0.35	0.29	0	0.22	1.31	0.17	0.33	0.39	-0.580691	0.668643	0.603688	9	0.13	0.29	0	0.17	0.12	0
AC004554.2	ENSG00000282840	.	chrX	11668401	11757718	-	lncRNA	0.480425	1.39515	0.655203	0.999991	0.325	0.15	1.2	0	0.7	0.17	0.96	0.06	0.41875	0.4725	0.0465309	1.03278	0.965888	0.999967	0.59	0.27	0	0	0.88	0.37	0.73	0.49	0	0.27	0.36	0.05	0.351667	0.316667	0.225515	1.16919	0.73429	9	0.47	0.26	0.1	0.06	0.32	0.16
AC004556.3	ENSG00000276345	107987373						-0.193923	0.874225	0.917223	0.999991	52.685	1.38	15.9	31.82	54.88	0.52	9.28	0	25.4462	16.17	-0.587479	0.665505	0.700868	0.999967	0	12.69	38.84	38.15	4.62	1.82	0	13.12	25.5	9.9	0	0.21	16.02	8.12167	-0.0897091	0.939712	0.936473	0.999879	0.69	42.91	23.93	1.95	0.69	8.84
AC004584.3	ENSG00000263120	.	chr17	56982749	56985104	+	lncRNA	0.59294	1.50832	0.437942	0.999991	1.14	0.38	1.17	0.17	0.695	0.88	1.29	0.62	0.715	0.87125	0.0250782	1.01753	0.96785	0.999967	0.8	0.27	1.18	0.49	1.61	1.04	0.8	0.57	0	0.68	1.37	0.77	0.898333	0.698333	-0.337024	0.791673	0.4641	0.999879	0.59	0.3	0.74	0.15	0.505	0.12
AC004585.1	ENSG00000266088	.	chr17	40516892	40527002	+	lncRNA	1.00907	2.01261	0.448058	0.999991	0.385	0.26	0.96	0	0.275	0.3	2.07	0	0.40125	0.66125	0.0590825	1.0418	0.959452	0.999967	1.28	0.35	0	0	1.49	1.19	1.58	0.59	0	0.12	0.65	0.6	0.718333	0.59	0.0662975	1.04703	0.934098	9	0.41	0.28	0	0.41	0.28	0.39
AC004585.2	ENSG00000279775	.	chr17	40597113	40598585	-	TEC	0.394124	1.31414	0.716995	0.999991	2.87	0.89	1.61	0	0.945	1.11	2.93	0.08	1.3425	1.26625	0.0248533	1.01738	0.975752	0.999967	1.38	1.13	0.18	0.63	1.72	1.31	0.98	1.35	0.06	0.8	1.46	0.88	1.05833	0.921667	0.0623921	1.0442	0.925173	0.999879	0.83	0.58	0.13	0.23	0.53	0.38
AC004593.1	ENSG00000235669	.						3.06964	8.39565	0.0919456	0.999991	0.63	0	0.67	1.42	0	0.42	0.79	26.87	0.68	7.02	1.20499	2.30536	0.331699	0.999967	0.33	0.25	0	0	1.19	0.55	1.57	0.28	0	2.27	0.18	0.38	0.386667	0.78	1.29827	2.45934	0.239952	0.999879	0.14	2.44	0	0	0.465	0
AC004593.2	ENSG00000285081	.						1.31794	2.49309	0.299405	0.999991	0.625	0.15	0.86	0.15	0.24	0.37	1.07	2.85	0.44625	1.1325	1.02466	2.03447	0.180427	0.999967	0.89	0.27	0.15	0	1.2	0.61	0.77	0.63	0.27	1.42	1.75	0.33	0.52	0.861667	0.0610277	1.04321	0.936982	0.999879	0.9	0.59	0	0.08	0.515	0
AC004593.3	ENSG00000285162	1124						-1.35837	0.390023	0.316454	0.999991	0.945	0.89	2.99	0	1.01	0.46	0.78	0.87	1.20625	0.78	0.359626	1.28309	0.726928	0.999967	0.52	0.49	0	0	4.7	1.92	1.15	1.03	0	1.73	1.47	0.46	1.27167	0.973333	-0.984625	0.505357	0.233501	0.999879	0.69	0.87	0.17	0.09	0.56	0.02
AC004594.1	ENSG00000240499	.	chr7	122328469	122440388	+	lncRNA	0.795111	1.73521	0.65651	0.999991	3.19	0.61	4.44	0	1.595	0.3	8.98	0	2.06	2.71875	0.289982	1.22263	0.803461	0.999967	1.42	1.02	0	0	2.14	3.94	3.09	1.42	0	1.89	3.61	1.04	1.42	1.84167	0.35477	1.27878	0.746859	9	1.68	0.89	0	0	1.52	0
AC004596.1	ENSG00000267394	.	chr17	44198882	44216565	+	lncRNA	-0.305961	0.808903	0.704643	0.999991	2.795	0.37	0	4.25	1.69	0.63	1.57	1.61	1.85375	1.375	0.837791	1.78731	0.305592	0.999967	0.33	1.01	3.93	1.76	0	0.37	1.31	1.68	1.89	4.7	0.35	0.45	1.23333	1.73	-0.380719	0.768055	0.384966	9	1.68	3.27	1.89	1.12	0.735	1.69
AC004623.1	ENSG00000279488	.	chr19	1372238	1374364	-	TEC	-0.306838	0.808412	0.560713	0.999991	0.905	0.95	1.55	0.62	0.66	0.49	0.99	1.18	1.00625	0.83	-0.569789	0.673715	0.258563	0.999967	0.81	0.52	1.35	2.58	0.82	1.19	0.77	0.66	0.96	0.98	0	0.67	1.21167	0.673333	0.347654	1.27249	0.257711	0.999879	0.44	0.42	0.78	0.16	0.54	0.77
AC004672.1	ENSG00000249028	.	chr12	1380060	1391502	-	lncRNA	0.559564	1.47382	0.301247	0.999991	1.455	0.59	0.6	0.19	0.37	0.68	1.48	0.91	0.70875	0.86	0.216236	1.1617	0.617967	0.999967	0.82	0.8	0.98	0.66	1.67	0.71	0.88	1.27	0.59	0.83	1.08	0.59	0.94	0.873333	-0.0810934	0.945341	0.790013	0.999879	0.53	0.73	0.7	0.53	0.54	0.98
AC004678.1	ENSG00000275468	.	chr19	2013728	2014656	-	processed_pseudogene	-0.424926	0.744877	0.495804	0.999991	2.41	0.22	1.99	0.89	1.3	0.42	0.64	1.76	1.3775	1.03	-0.537851	0.688796	0.385664	0.999967	1.45	0.27	0.33	1.5	1.2	0.89	0.94	0.3	0.79	0.26	0.44	0.43	0.94	0.526667	-0.0401328	0.972565	0.907476	0.999879	0.92	0.73	0.71	0.41	0.465	0.95
AC004678.2	ENSG00000279653	.	chr19	2002580	2003581	-	TEC	1.62696	3.0886	0.202299	0.999991	0.27	0.27	0.65	0	1.515	0.45	0.77	0	0.2975	0.68375	0.377298	1.29891	0.724982	0.999967	1.31	0.18	0	0	0.87	0.54	0.66	0.2	0.61	0	1.18	0.28	0.483333	0.488333	-1.09372	0.468552	0.168139	9	0.47	1.5	0.07	0.23	0.295	0
AC004687.1	ENSG00000265206	.	chr17	58330884	58332508	-	lncRNA	0.141591	1.10312	0.754631	0.999991	36.565	7.03	6.44	10.3	30.31	6.26	6.37	6.86	15.0838	12.45	-0.0248239	0.982941	0.961145	0.999967	5.81	4.97	22.16	20.09	4.82	6.78	5.13	4.25	15.85	11.45	5.42	5.68	10.7717	7.96333	-0.101724	0.931919	0.709062	0.999879	4.32	6.72	6.18	5.73	4.555	11.67
AC004687.2	ENSG00000285897	.	chr17	58345206	58417595	-	protein_coding	1.65326	3.14544	0.239326	0.999991	0.3	0.09	0	0	0	0.1	0.47	0.23	0.0975	0.2	-0.58405	0.667088	0.592684	0.999967	0.09	0.08	0.13	0	0.22	0.14	0.08	0.13	0.09	0	0	0.05	0.11	0.0583333	0.206786	1.15411	0.806699	0.999879	0	0.05	0	0.04	0.07	0.21
AC004687.3	ENSG00000286788	.	chr17	58241164	58247385	-	lncRNA	0.117495	1.08485	0.904476	0.999991	1.965	0.77	1.71	0.07	0.99	0.75	1.98	0.14	1.12875	0.965	0.266407	1.20281	0.763508	0.999967	1.08	0.52	0.02	0	1.95	1.24	1.35	0.98	0.26	0.72	1.09	0.59	0.801667	0.831667	-0.0454435	0.968992	0.939027	0.999879	0.76	0.82	0.08	0.1	0.44	0.33
AC004690.2	ENSG00000241345	.	chr7	123994622	124027659	+	lncRNA	0.168643	1.124	0.924925	0.999991	0	0.96	1	0	0.045	1.16	0.29	0	0.49	0.37375	-1.17828	0.441877	0.342166	0.999967	0.69	0.15	0.15	0	4.95	0.1	1.09	0.2	0	0.12	0.07	0.08	1.00667	0.26	-0.146805	0.903249	0.894317	9	0.47	0.22	0	0	0.185	0.06
AC004692.2	ENSG00000228680	.	chr7	43239066	43249268	-	lncRNA	0.0878537	1.06279	0.965593	0.999991	1.43	0	2.48	0	0	0	2.98	0.36	0.9775	0.835	2.36969	5.16829	0.153054	0.999967	1.21	0.38	0	0	0.67	0	0.59	0.63	1.51	0	5.13	0	0.376667	1.31	-0.683377	0.622706	0.626509	9	0	0	0	0.14	0.23	0
AC004706.1	ENSG00000261996	.	chr17	6653464	6655009	-	lncRNA	0.320311	1.2486	0.626341	0.999991	3.895	1.36	3.32	0.28	1.69	1.18	3.67	3.06	2.21375	2.4	0.0652264	1.04625	0.908418	0.999967	2.14	1.52	7.98	0.54	3.37	2.65	2.16	1.37	4.99	1.41	2.04	1.59	3.03333	2.26	-0.0373987	0.97441	0.92355	0.999879	1.49	1.57	0.76	1	1.435	0.41
AC004706.3	ENSG00000282936	.	chr17	6628619	6640456	-	protein_coding	0.0831498	1.05933	0.899795	0.999991	0.955	0.78	0.65	0.02	0.875	0.55	0.56	0.06	0.60125	0.51125	0.467433	1.38265	0.494477	0.999967	0.45	0.42	0.77	0.08	1.2	0.67	0.79	0.59	0.52	0.59	1.18	0.17	0.598333	0.64	0.0326041	1.02286	0.934584	0.999879	0.29	0.49	0.38	0.33	0.26	0.41
AC004707.1	ENSG00000253102	.						-1.2946	0.40765	0.224658	0.999991	2.645	2.16	2.83	0.22	0.32	1.37	0	1.37	1.96375	0.765	-0.602703	0.658519	0.480923	0.999967	0	0.44	1.73	0.97	1.62	0.37	0.85	0.36	0.19	0.83	0.42	0.1	0.855	0.458333	0.423511	1.34119	0.510023	9	0.56	1.22	0	0.17	0.385	0
AC004765.1	ENSG00000285704	.	chr12	865288	867139	-	lncRNA	1.12654	2.18335	0.0443625	0.999991	1.26	1.97	0.94	0.57	1.79	1.25	2.68	5.16	1.185	2.72	0.414799	1.33311	0.312297	0.999967	2.06	1.53	3.2	1.87	1.6	3.92	2.41	2.04	2.02	4.21	1.31	3.61	2.36333	2.6	0.128192	1.09292	0.683868	0.999879	1.92	1.63	3.98	1.84	1.18	2.63
AC004771.1	ENSG00000227495	.						1.16957	2.24944	0.18931	0.999991	4.28	1.08	1.47	0	4.04	0.87	4.36	2.71	1.7075	2.995	1.13924	2.20265	0.190762	0.999967	1.37	0.28	0	0	1.48	0.77	1.31	1.08	0	1.58	2.05	0.76	0.65	1.13	-0.183654	0.88047	0.729361	0.999879	0.94	3.58	2.06	0.63	1.045	0.38
AC004771.3	ENSG00000262227	.						1.34029	2.53203	0.0199229	0.999991	5.355	2.73	0.4	2.54	8.075	5.21	1.93	6.28	2.75625	5.37375	0.0640952	1.04543	0.914615	0.999967	2.43	2.78	2.92	2.18	4.93	3.23	1.69	2.4	7.01	0	1.93	1.95	3.07833	2.49667	0.0387154	1.0272	0.907917	0.999879	1.95	3.72	2.45	2.08	3.495	2.27
AC004771.5	ENSG00000262678	.						0.959726	1.94494	0.277055	0.999991	6.665	0.76	0	0.97	5.055	0.81	1.73	5.81	2.09875	3.35125	-0.0249981	0.982822	0.97729	0.999967	0.69	1.23	0	1.49	0.56	1.5	0.45	0.67	2.2	0	0.47	0.89	0.911667	0.78	-0.448159	0.732978	0.377537	0.999879	1.43	6.15	3.69	2.66	1.15	0.82
AC004784.1	ENSG00000282943	.	chr19	42977463	43171515	+	lncRNA	0.620827	1.53776	0.64394	0.999991	1.76	0.19	2.46	0	5.1	0.32	2.18	0	1.1025	1.9	0.205897	1.1534	0.845583	0.999967	1.51	0.37	0	0	1.63	1.33	1.28	0.82	0.34	0.45	3.12	0.26	0.806667	1.045	-0.113181	0.924547	0.892059	0.999879	0.44	0.09	0	0.11	0.455	0.08
AC004797.1	ENSG00000177369	.	chr17	49230853	49318011	+	lncRNA	0.520606	1.43456	0.626133	0.999991	2.735	0.27	1.8	0	0.665	1.07	2.4	1.14	1.20125	1.31875	-0.388588	0.763877	0.601017	0.999967	1.81	0.91	0.17	2.95	4.43	1.4	0.91	1.42	2.09	1.05	1.3	0.51	1.945	1.21333	-0.448791	0.732656	0.491636	0.999879	0.77	0.66	0.21	0.28	0.65	0
AC004801.2	ENSG00000240399	.	chr12	48054813	48055591	-	transcribed_processed_pseudogene	0.0961601	1.06892	0.81028	0.999991	14.015	6.35	18.64	2.78	11.515	2.6	4.92	8.98	10.4462	7.00375	-0.0552657	0.962417	0.845299	0.999967	8.69	4.31	8	7.16	6.19	5.84	6.51	5.57	5.43	5.37	4.28	7.24	6.69833	5.73333	0.102499	1.07363	0.65942	0.999879	4.87	5.32	3.42	4.69	3.445	4.96
AC004801.4	ENSG00000257985	.	chr12	48011304	48025469	+	lncRNA	0.64257	1.56111	0.590799	0.999991	2.465	0.45	1.72	0	1.705	0.89	2.45	0	1.15875	1.26125	0.195284	1.14495	0.840777	0.999967	0.86	0.53	0.27	0.24	1.52	1.59	1.25	1.01	0	0.88	1.29	0.48	0.835	0.818333	-0.314332	0.804223	0.665405	0.999879	0.87	1.01	0.04	0.16	0.39	0.27
AC004801.6	ENSG00000276814	.	chr12	48039784	48040761	-	lncRNA	0.540653	1.45463	0.368467	0.999991	3.7	0.96	1.69	1.31	2.805	1.88	3.76	0.13	1.915	2.14375	0.0878478	1.06278	0.869544	0.999967	2.09	0.75	3.38	1.28	1.79	0.76	1.86	1.87	0.74	0.98	1.22	1.32	1.675	1.33167	-0.329252	0.795949	0.376375	0.999879	1.12	1.16	1.24	0.62	0.985	0.94
AC004801.7	ENSG00000279840	.	chr12	47960497	47963469	-	TEC	0.905816	1.8736	0.372926	0.999991	0.985	0.47	0.5	0	1.105	0.33	1.21	0	0.48875	0.66125	0.0285941	1.02002	0.978635	0.999967	0.65	0.51	0	0	2.48	0.77	0.7	0.42	0.11	0.99	1.25	0.27	0.735	0.623333	0.245399	1.18542	0.693686	0.999879	0.37	0.41	0	0.05	0.215	0.19
AC004803.1	ENSG00000250132	.	chr12	974133	991190	-	lncRNA	0.297106	1.22868	0.681964	0.999991	1.49	0.33	1.46	0	0.645	0.46	1.96	2.19	0.82	1.31375	0.518085	1.43205	0.44696	0.999967	2.84	0.89	0.57	0.09	1.2	1.17	2.26	0.89	2.37	3.27	1.15	0.94	1.12667	1.81333	0.0349667	1.02453	0.935544	0.999879	1.35	1.22	1.02	0.72	0.955	0.73
AC004808.1	ENSG00000280958	.	chr7	78170195	78170915	+	TEC	-0.190917	0.876049	0.910823	0.999991	0.43	0.54	4.42	0	0	0.61	3.38	0	1.3475	0.9975	0.0412379	1.029	0.97636	0.999967	2.11	0.49	0	0	1.74	1.4	1.68	1.08	0	0	1.67	0.44	0.956667	0.811667	-0.885099	0.54145	0.404966	9	1.74	0.6	0	0.15	0.855	0
AC004812.2	ENSG00000277283	.	chr12	120116907	120119000	+	lncRNA	0.179037	1.13213	0.619746	0.999991	5.38	1.47	2.6	1.7	2.77	1.42	2.87	4.29	2.7875	2.8375	-0.0890049	0.940171	0.808641	0.999967	2.11	1.45	0.67	2.65	3.41	1.99	1.88	1.58	1.3	1.33	2	1.52	2.04667	1.60167	-0.240465	0.846472	0.253528	0.999879	2.81	3.44	1.74	1.79	1.55	1.74
AC004816.1	ENSG00000259153	100506411	chr14	70809841	70815994	+	lncRNA	0.795906	1.73617	0.0863246	0.999991	3.28	1.19	0.72	1.1	1.355	1.02	3.34	3.15	1.5725	2.21625	-0.0707993	0.95211	0.885592	0.999967	1.81	0.69	1.38	0.71	1.38	1.18	1.81	1.09	0.54	0.13	1.94	0.76	1.19167	1.045	0.153336	1.11214	0.569224	0.999879	2.79	1.68	0.38	0.91	0.995	1.15
AC004817.3	ENSG00000269927	.	chr14	71141125	71143253	-	lncRNA	0.694361	1.61817	0.60719	0.999991	0.845	0.45	0.72	0	0.95	0.75	0.69	0	0.50375	0.5975	0.76993	1.70519	0.40037	0.999967	0.66	0.24	0.12	0	1.03	0.51	0.71	0.45	0.25	0.43	1.48	0.13	0.426667	0.575	-0.491755	0.71116	0.551452	0.999879	0.81	0.68	0.06	0.07	0.2	0.14
AC004817.4	ENSG00000269945	.	chr14	71219100	71222724	+	lncRNA	0.326097	1.25362	0.75691	0.999991	0.905	0.25	1.31	1.17	0.405	0.27	1.7	1.9	0.90875	1.06875	0.248947	1.18834	0.748581	0.999967	0.76	0.29	0.07	0.23	1.38	0.64	0.62	0.6	0	0.35	1.36	0.29	0.561667	0.536667	-0.373786	0.771754	0.569716	0.999879	0.39	0.61	0.02	0.11	0.155	0.09
AC004817.5	ENSG00000286423	.	chr14	71179053	71243841	-	lncRNA	0.42719	1.34461	0.645777	0.999991	1.84	0.71	3	3.11	0.505	0.9	3.44	6.62	2.165	2.86625	0.190467	1.14113	0.823842	0.999967	1.91	0.59	0	0	2.95	1.31	1.69	1.48	0.31	1.31	1.32	0.46	1.12667	1.095	0.184028	1.13605	0.746447	0.999879	1.1	0.53	0.09	0.29	0.445	0.08
AC004825.3	ENSG00000287643	.	chr14	70945640	70959029	-	lncRNA	-0.0521241	0.964515	0.913038	0.999991	1.8	1.01	1.17	0.88	0.54	0.65	1.64	1.15	1.215	0.995	-0.0259514	0.982173	0.941455	0.999967	1.45	1.34	1.6	0.96	2.5	1.71	1.59	1.54	1.31	0.66	1	1.54	1.59333	1.27333	-0.0275582	0.981079	0.92252	0.999879	0.71	0.82	1.08	0.78	0.66	0.91
AC004828.1	ENSG00000258871	.	chr14	72552580	72595125	-	lncRNA	-0.781058	0.58194	0.613763	0.999991	1.505	0	3.03	0	0.335	0.43	1.44	0	1.13375	0.55125	0.425631	1.34316	0.736832	0.999967	2.02	0.68	0	0	0.81	0.63	1.79	0.89	0.38	0.22	1.45	0	0.69	0.788333	-0.403557	0.755992	0.678978	9	0.39	0.87	0	0.43	0.29	0.85
AC004828.2	ENSG00000286333	.	chr14	72515407	72544622	-	lncRNA	0.724788	1.65266	0.509699	0.999991	0.87	0.34	0.96	0.13	0.43	0.36	2.02	0.05	0.575	0.715	0.70752	1.633	0.411401	0.999967	0.56	0.37	0	0.42	1.88	0.63	1.06	0.43	0.3	2.09	1.31	0.14	0.643333	0.888333	0.0767321	1.05463	0.908454	0.999879	0.41	0.79	0	0.37	0.19	0.15
AC004832.5	ENSG00000273350	.	chr22	30420512	30420912	+	lncRNA	-0.615446	0.652728	0.468959	0.999991	2.425	3.04	0.76	1.05	2.12	1.14	0.93	1.12	1.81875	1.3275	0.220011	1.16474	0.762582	0.999967	2.4	1.53	5.49	0	1.06	2.66	2.85	1.02	2.36	0	3.6	1.63	2.19	1.91	-0.102862	0.931184	0.802643	9	1.5	2.23	3.65	0.66	2.02	2.18
AC004832.6	ENSG00000273428	.	chr22	30435544	30436247	+	lncRNA	0.522715	1.43666	0.557878	0.999991	2.21	2.01	1.89	0.58	1.045	1.65	4.15	1.02	1.6725	1.96625	0.13467	1.09784	0.881723	0.999967	0.2	2.42	0	0	6.87	2.35	3.49	1.69	0.17	1.36	3.03	1.2	1.97333	1.82333	-0.40363	0.755954	0.45067	0.999879	1.72	3.1	1.07	0.38	1.5	0
AC004834.1	ENSG00000284523	.	chr7	99252452	99325826	-	lncRNA	0.379056	1.30049	0.723545	0.999991	0.685	0.92	1.87	0	0.215	0.68	2.5	0.23	0.86875	0.90625	0.21112	1.15759	0.846304	0.999967	0.73	0.55	0	0	1.95	1.21	2.11	0.67	0	0.88	0.57	0.7	0.74	0.821667	-0.0378968	0.974074	0.953093	0.999879	0.87	1.11	0.2	0.21	0.575	0.16
AC004835.1	ENSG00000230392	.	chrX	119291529	119335610	+	lncRNA	0.690734	1.6141	0.552965	0.999991	0.645	0.11	0.69	0.07	0.385	0.28	1.13	0.1	0.37875	0.47375	0.642931	1.5615	0.467423	0.999967	0.53	0.27	0	0.32	1.51	0.38	0.79	0.41	0.03	0.57	1.76	0.17	0.501667	0.621667	0.12411	1.08984	0.862288	0.999879	0.31	0.45	0.04	0.08	0.24	0.05
AC004837.2	ENSG00000228554	.	chr7	39700341	39703296	-	lncRNA	0.289633	1.22233	0.678173	0.999991	1.92	1.47	1.53	1.97	3.695	0.24	3.01	0.76	1.7225	1.92625	0.0311837	1.02185	0.96261	0.999967	1.32	1.43	0.23	2.09	5.11	1.69	1.05	1.48	1.27	4.6	0.41	1.48	1.97833	1.715	-0.216046	0.860922	0.594827	0.999879	2.03	0.73	1.44	1.6	1.055	0.53
AC004837.4	ENSG00000287584	.	chr7	39621253	39623201	-	lncRNA	-0.282411	0.822216	0.649123	0.999991	2.605	0.85	0.98	1.98	0.075	0.97	0.65	3.14	1.60375	1.20875	-0.684152	0.622371	0.235301	0.999967	2.03	1.69	2.29	2.9	1.66	1.66	1.05	1.2	0	1.11	1.01	1.8	2.03833	1.02833	-0.309296	0.807035	0.37333	0.999879	1.85	0.72	1.51	0.87	1.255	1.26
AC004839.2	ENSG00000272854	.	chr7	107579557	107580057	-	lncRNA	0.294904	1.2268	0.760922	0.999991	1.605	0.41	2.41	0	0.535	1.16	1.73	1.07	1.10625	1.12375	0.624515	1.54169	0.420337	0.999967	1.46	0.56	1.3	0	1.31	1.63	1.74	0.83	2.08	2.07	0.76	0.33	1.04333	1.30167	1.12591	2.18239	0.0496163	9	1.24	1.11	0.21	0.41	0.52	0
AC004846.1	ENSG00000258376	.	chr14	73242651	73245979	-	lncRNA	0.279627	1.21388	0.766443	0.999991	1.23	0.81	0.84	0.66	1.46	0.58	1.18	0.33	0.885	0.8875	0.160189	1.11743	0.706117	0.999967	1.17	0.4	1.17	0.31	1.55	0.7	0.83	0.51	0.91	1.06	0.78	0.49	0.883333	0.763333	-0.391548	0.762311	0.489614	0.999879	2.12	0.86	0.31	0.24	0.28	0.06
AC004846.2	ENSG00000258944	.	chr14	73272182	73274081	-	lncRNA	0.293227	1.22538	0.627721	0.999991	2.11	0.29	1.07	1.15	1.545	0.33	1.92	1.73	1.155	1.38125	-0.282888	0.821944	0.716705	0.999967	0.34	0.43	0.84	5.75	1.32	0.87	0.95	0.77	0.87	3.76	0	0.59	1.59167	1.15667	-0.890323	0.539493	0.00758438	0.794699	1.57	2.14	1.41	0.8	0.715	0.81
AC004847.1	ENSG00000260997	.	chr7	44958999	44960909	-	lncRNA	-0.0842789	0.943256	0.877267	0.999991	51.315	6.14	3.48	10.65	28.415	5.78	2.76	11.64	17.8962	12.1487	-0.384706	0.765935	0.427066	0.999967	4.96	4.88	8.27	11.13	7.19	4.7	3.6	4.47	4.59	5.77	2.88	4.2	6.855	4.25167	-0.0932003	0.937441	0.777591	0.999879	4.65	5.69	6.6	2.07	3.575	8.19
AC004852.2	ENSG00000278254	.	chr7	9082557	9189857	-	lncRNA	-0.0177635	0.987763	0.989787	0.999991	0.525	0.34	1.35	0.42	0.035	0.11	2.03	0	0.65875	0.54375	0.248459	1.18794	0.820492	0.999967	0.9	0.61	0	0	2.74	0.76	1.09	0.66	0.37	0.32	1.11	0.37	0.835	0.653333	0.00395562	1.00275	0.996249	0.999879	0.86	0.85	0	0.26	0.495	0.07
AC004854.2	ENSG00000272768	.	chr7	44884953	44886393	+	lncRNA	0.443889	1.36027	0.455246	0.999991	4.48	1.88	2.53	1.51	4.02	2.23	2.22	2.14	2.6	2.6525	0.570986	1.48554	0.227759	0.999967	3.84	1.85	2.21	0.32	4.65	3.18	2.73	3.22	5.71	1.57	3.24	2.37	2.675	3.14	-0.196059	0.872932	0.583853	0.999879	3.52	1.34	1.36	1.43	1.88	1.18
AC004865.2	ENSG00000239636	.	chr1	35569813	35577729	-	lncRNA	-0.2805	0.823305	0.716278	0.999991	2.13	0.42	1.43	1.87	7.635	1.75	1.2	0.61	1.4625	2.79875	0.231305	1.1739	0.684363	0.999967	1.49	0.83	1.48	2.81	0.27	0.76	1.42	1.09	2.29	0.15	3.69	1.25	1.27333	1.64833	-0.0477151	0.967467	0.910431	0.999879	1.23	1.05	5.48	0.46	1.47	3.77
AC004870.1	ENSG00000214754	.	chr7	47052793	47053674	+	processed_pseudogene	0.455721	1.37147	0.776971	0.999991	0.82	0	0.78	0	0.32	0.18	1.14	0	0.4	0.41	0.14907	1.10885	0.895026	0.999967	0.99	0.57	0	0	2.32	0.88	1.58	0.56	0	1.13	0.78	0.46	0.793333	0.751667	-0.164015	0.892538	0.860659	9	0.68	0.89	0.08	0.44	0.53	0
AC004870.2	ENSG00000223829	105375267	chr7	46969644	47027481	+	lncRNA	1.04462	2.06282	0.542584	0.999991	0.72	0.32	1.83	0	0	0	5.67	0	0.7175	1.4175	-0.554073	0.681094	0.717642	0.999967	1.19	0.25	0	0	0.74	0.62	0.65	0.09	0	0	0.54	0.14	0.466667	0.236667	-0.207337	0.866135	0.855691	9	0.32	0	0.18	0	0.22	0.07
AC004877.1	ENSG00000273419	.	chr7	149858400	149862492	-	lncRNA	0.77152	1.70707	0.389016	0.999991	1.15	0.39	1.06	0.16	1.16	0.17	1.36	1.39	0.69	1.02	-0.0126144	0.991294	0.983514	0.999967	0.82	0.4	0.24	0.09	1.71	0.72	0.83	0.47	0.32	0.43	0.75	0.44	0.663333	0.54	0.17025	1.12525	0.752792	0.999879	0.52	0.91	0.46	0.4	0.435	0
AC004877.2	ENSG00000280149	.	chr7	149851572	149852170	+	TEC	0.578011	1.49279	0.49296	0.999991	1.46	0.44	1.4	4.89	5.525	0	0.83	3.89	2.0475	2.56125	-0.674537	0.626533	0.474579	0.999967	1.05	0.53	3.48	2.13	0	0.73	1.87	0.44	0	0.5	0.84	0.24	1.32	0.648333	1.15283	2.2235	0.0298904	9	1.23	0.6	0.76	0.3	0.76	0
AC004882.3	ENSG00000287967	.						-0.843329	0.557356	0.156464	0.999991	2.435	1.59	1.22	1.47	0.485	1.32	0.93	0.56	1.67875	0.82375	-0.450814	0.73163	0.582842	0.999967	0.62	0.11	1.86	0	2.24	0.45	0.31	0.93	0	0.18	0.24	0.95	0.88	0.435	0.146906	1.10719	0.657197	0.999879	0.59	0.67	0.87	1.04	0.455	1.66
AC004889.1	ENSG00000244198	.						0.118761	1.0858	0.896612	0.999991	2.825	1.38	11.73	5.99	0.905	1.31	8.77	1.78	5.48125	3.19125	-0.352072	0.783458	0.567495	0.999967	11.79	4.91	18.25	6.91	12.87	10.35	9.79	4.95	12.01	5.32	10.34	5.82	10.8467	8.03833	-0.27137	0.828532	0.623115	0.999879	2.07	1.09	3.65	0.24	3.68	0.61
AC004890.1	ENSG00000239719	.	chr7	149191043	149191223	-	processed_pseudogene	0.273569	1.20879	0.771355	0.999991	34.505	71.67	72.72	0	11.435	79.85	78.04	45.84	44.7238	53.7912	0.0692755	1.04919	0.927423	0.999967	143.87	129.68	104.86	22.42	58.33	94.47	140.46	110.57	10.69	0	76.05	107.04	92.2717	74.135	0.00112145	1.00078	0.998214	9	121.23	207.44	54.77	11.26	25.055	33.12
AC004890.2	ENSG00000244560	.	chr7	149285281	149297312	+	transcribed_unprocessed_pseudogene	0.0676856	1.04803	0.89156	0.999991	1.555	3.27	1.66	3.8	2.805	3.05	1.22	5.78	2.57125	3.21375	0.474873	1.3898	0.244805	0.999967	0.31	0.73	3.12	3.03	2.14	1.06	0.8	2.53	0.73	1.7	1.64	1.01	1.73167	1.40167	0.0117912	1.00821	0.967418	0.999879	5.42	3.43	5.12	6.76	2.235	6.08
AC004890.3	ENSG00000271664	.	chr7	149275619	149277992	-	unprocessed_pseudogene	1.33388	2.5208	0.019497	0.999991	0.935	0.59	0.44	0.51	1.695	0.47	1.53	2.18	0.61875	1.46875	0.0577747	1.04086	0.906711	0.999967	0.74	0.75	2.52	0.4	0.96	0.48	0.76	0.71	1.64	0.53	0.23	0.59	0.975	0.743333	0.40538	1.32444	0.190614	0.999879	0.51	0.92	1.33	1.2	0.405	0.61
AC004893.1	ENSG00000238109	.						0.618109	1.53486	0.217512	0.999991	3.33	1.48	1.83	1.45	2.205	1.69	4.9	1.53	2.0225	2.58125	0.5349	1.44884	0.224084	0.999967	2.02	1.06	1.87	0.97	3.4	2.06	1.73	1.44	1.82	4.3	2.52	1.42	1.89667	2.205	-0.0726466	0.950892	0.804416	0.999879	2.72	1.11	1.22	1.2	1.57	2.32
AC004893.3	ENSG00000286305	.						0.305953	1.23624	0.481759	0.999991	3.16	1.66	2.1	1.88	3.145	1.36	3.02	1.81	2.2	2.33375	-0.0113086	0.992192	0.96573	0.999967	1.19	1.36	3.74	2.57	2.17	1.88	1.67	1.85	1.63	1.76	1.34	1.72	2.15167	1.66167	-0.16291	0.893222	0.525925	0.999879	1.77	2.49	1.66	1.98	1.765	2.47
AC004898.1	ENSG00000236018	.	chr7	157197600	157198511	-	processed_pseudogene	-0.419404	0.747733	0.517696	0.999991	2.685	1.18	2.14	0.84	0.525	0.67	1.12	2.48	1.71125	1.19875	0.350791	1.27526	0.453941	0.999967	1.92	0.71	1.51	0.98	1.9	1.77	1.25	2.07	1.78	1.89	0.17	1.7	1.465	1.47667	0.00426564	1.00296	0.990263	0.999879	2.34	1.5	1.13	1.56	1.425	1.74
AC004899.1	ENSG00000225705	.	chr7	48846426	48852898	-	processed_pseudogene	0.777543	1.71421	0.652012	0.999991	0.04	0.11	0.54	0	0	0	0.93	0	0.1725	0.2325	-0.205384	0.867308	0.919319	0.999967	0.13	0	0	0	0.99	0.15	0.4	0.04	0	0	0.4	0	0.211667	0.14	-0.339685	0.790214	0.756717	9	0.08	0.17	0	0.08	0.055	0.2
AC004899.2	ENSG00000279578	.	chr7	48847766	48851625	+	TEC	-0.159337	0.895436	0.896945	0.999991	0.755	0.35	1.11	0	0.265	0.28	1.01	0	0.55375	0.38875	-0.0589384	0.95997	0.954248	0.999967	1.68	0.21	0.09	0	0.76	0.51	0.91	0.41	0.09	0.3	0.7	0.21	0.541667	0.436667	-0.414782	0.750133	0.579762	0.999879	0.53	0.09	0.06	0.07	0.3	0
AC004900.1	ENSG00000285518	.	chr14	71734927	71739794	-	lncRNA	0.197604	1.14679	0.829229	0.999991	0.605	0.52	1.27	0.45	0.485	0.3	1.49	1.01	0.71125	0.82125	0.668183	1.58907	0.227579	0.999967	0.93	1.02	0.38	0.87	1.12	1.39	1.97	1.57	0.53	1.68	0.34	1.87	0.951667	1.32667	0.520753	1.4347	0.313415	9	0.33	0.36	1.01	0.24	0.375	0
AC004906.1	ENSG00000237286	.						-0.221055	0.857938	0.670374	0.999991	3.78	0.94	2.62	1.11	2.105	0.74	2.2	1.64	2.1125	1.67125	-0.386608	0.764926	0.420581	0.999967	1.99	0.82	3.78	0.68	1.61	1.83	0.79	1.13	0.45	0.67	1.12	1.94	1.785	1.01667	-0.698416	0.616248	0.0150064	0.999879	1.74	1.32	2.79	2.45	2.005	4.34
AC004908.1	ENSG00000272240	.	chr8	234347	234887	-	lncRNA	-0.146123	0.903675	0.815228	0.999991	6.935	3	7.52	2.33	4.215	1.6	6.49	4.32	4.94625	4.15625	0.176655	1.13026	0.693088	0.999967	3.15	2.88	2.63	2.81	5.67	5.63	5	4.8	2.59	1.8	3.99	3.03	3.795	3.535	0.30987	1.2396	0.406456	0.999879	1.34	3.36	2.17	1.79	2.21	1.03
AC004908.2	ENSG00000272812	.	chr8	233119	233692	+	lncRNA	-0.0906665	0.939089	0.899319	0.999991	2.725	1.27	1.88	2.36	0.625	0.18	1.79	5.29	2.05875	1.97125	-0.172922	0.887044	0.815353	0.999967	1.41	1.29	0	0.76	1.02	1.58	0.67	0.95	1.17	0.54	0	1.3	1.01	0.771667	0.167917	1.12344	0.686551	9	0.96	2.16	0.65	0.97	1.295	1.32
AC004908.3	ENSG00000273402	.	chr8	237045	237669	+	lncRNA	-0.514307	0.700129	0.575515	0.999991	2.1	0.27	0.98	2.74	0	0.93	0	2.9	1.5225	0.9575	-0.0181028	0.987531	0.98283	0.999967	0.73	0.37	4.71	0	1.32	0.54	1.16	0.96	1.21	0.7	0.26	0.78	1.27833	0.845	0.259283	1.19688	0.625676	9	0.52	0.37	0.99	0.19	0.5	0.68
AC004910.1	ENSG00000228429	.	chr7	68640798	68641584	+	processed_pseudogene	0.848608	1.80076	0.666855	0.999991	1.085	0.38	0	0	0	0.21	1.35	0	0.36625	0.39	0.881107	1.84179	0.463083	0.999967	1.01	0.17	0	0	1.22	0.47	0.67	0.76	0	0.33	1.47	0.86	0.478333	0.681667	-0.521609	0.696594	0.658564	9	0.8	0.39	0	0.72	0.28	0
AC004918.4	ENSG00000270157	.						-0.678717	0.624721	0.154817	0.999991	2.47	0.97	4.18	3.86	1.41	0.85	1.5	3.53	2.87	1.8225	0.188839	1.13985	0.641447	0.999967	2.26	3.76	4.8	4.27	1.69	2.24	1.9	4.19	3.29	3.43	2.64	2.35	3.17	2.96667	-0.289211	0.818349	0.266256	0.999879	2.19	4.28	2.6	2.54	1.415	2.98
AC004921.2	ENSG00000287519	.	chr7	77487317	77498965	-	lncRNA	0.800529	1.74174	0.590114	0.999991	0.32	0.17	0.65	0	0.385	0.34	0.86	0.07	0.285	0.41375	-0.0067614	0.995324	0.994278	0.999967	0.89	0.33	0	0	1.21	0.58	0.82	0.3	0.09	0.47	0.56	0.33	0.501667	0.428333	-0.947368	0.518578	0.294468	0.999879	0.48	0.48	0	0.09	0.34	0
AC004922.1	ENSG00000284292	.	chr7	99325879	99394653	+	protein_coding	-0.575482	0.671062	0.297837	0.999991	2.68	1.85	1.4	4.35	1.64	2.07	0.2	2.55	2.57	1.615	0.507674	1.42176	0.407145	0.999967	0.34	1.16	2.22	0	0.75	1.2	0.97	1.67	0.79	1.77	0.68	0.56	0.945	1.07333	0.186863	1.13829	0.566332	0.999879	3.12	1.54	1.81	1.24	1.44	0.88
AC004925.1	ENSG00000279419	.	chr7	124742312	124745017	-	TEC	0.488328	1.40282	0.739537	0.999991	0.995	0.37	1.61	0	0.43	0.45	2.35	0	0.74375	0.8075	-0.160363	0.8948	0.885321	0.999967	2.23	0.98	0	0.07	3.35	2.15	2.13	1.2	0.03	0.44	1.57	1.32	1.46333	1.115	-0.0212668	0.985367	0.980913	0.999879	1.25	0.26	0.09	0.12	0.865	0.03
AC004936.1	ENSG00000287409	.	chr7	9981516	10085494	-	lncRNA	-2.25391	0.209656	0.286047	0.999991	0.08	0	3.94	0	0	0.09	0.7	0	1.005	0.1975	-1.01038	0.496417	0.549369	0.999967	0	0	0.18	0.54	1.05	0.24	0.23	0.16	0	0.29	0	0.13	0.335	0.135	-0.23784	0.848014	0.856559	9	0.25	0.23	0	0	0.06	0
AC004938.1	ENSG00000225443	.	chr7	44511025	44511332	-	processed_pseudogene	1.93592	3.82622	0.197441	0.999991	7.915	2.9	3.05	0	5.25	3.22	21.12	5.65	3.46625	8.81	0.47978	1.39453	0.650162	0.999967	5.08	0.65	0	0	13.12	7.72	9.05	2.9	11.23	0	0	5.11	4.42833	4.715	-0.378626	0.76917	0.684281	9	7.69	3.67	0	0	3.99	0
AC004938.2	ENSG00000287574	.	chr7	44582519	44583676	+	lncRNA	0.0416893	1.02932	0.965371	0.999991	2.175	0.16	0.14	0.58	1.185	0.5	0.32	0.2	0.76375	0.55125	-0.214763	0.861688	0.817505	0.999967	0.39	0.35	0.25	0	1.79	0.83	0.7	0.44	0	0	0.98	0.32	0.601667	0.406667	-0.0457198	0.968806	0.935813	9	1.11	0.31	0.59	0	0.29	0.33
AC004941.1	ENSG00000228151	101928733	chr7	149398204	149401456	+	lncRNA	-0.128305	0.914906	0.921832	0.999991	0.435	0.38	1.24	0.03	0.235	0.14	1.1	0.19	0.52125	0.41625	0.161893	1.11875	0.864035	0.999967	0.68	0.42	0	0	1.4	0.92	0.93	0.47	0.11	0.44	0.97	0.33	0.57	0.541667	0.0646027	1.0458	0.934886	0.999879	0.72	0.34	0.04	0.11	0.3	0.04
AC004943.1	ENSG00000259209	.	chr16	72805998	72809872	+	lncRNA	0.623478	1.54059	0.364148	0.999991	1.02	1.21	2.57	1.33	1.01	0.91	3.91	1.12	1.5325	1.7375	-0.754291	0.592838	0.362775	0.999967	0.84	0.42	1.9	0	1.77	1.7	1.27	0.64	0	0.11	1.12	0.4	1.105	0.59	-0.137298	0.909221	0.728145	0.999879	1.31	1.42	2.18	0.95	1.015	1.81
AC004943.2	ENSG00000259768	.	chr16	72665123	72822781	+	lncRNA	-0.0365484	0.974985	0.943827	0.999991	3.185	1.05	2.92	1.31	0.755	0.94	3.11	2.6	2.11625	1.85125	-0.235269	0.849527	0.570338	0.999967	2.07	1.09	2.65	1.02	2.34	1.62	1.76	1.3	0.53	0.88	1.77	1.08	1.79833	1.22	-0.0485035	0.966939	0.875108	0.999879	1.75	1.94	1.58	1.01	0.835	1.77
AC004944.1	ENSG00000253510	.	chr8	5506068	5509126	-	lncRNA	1.66534	3.17187	0.170231	0.999991	0.555	0.33	0.74	0.13	0.545	0.5	3.11	0	0.43875	1.03875	0.0510212	1.036	0.96181	0.999967	0.82	0.41	0	0	3.55	1.17	1.55	0.94	0.08	1.18	1.14	0.37	0.991667	0.876667	-0.303622	0.810216	0.6824	0.999879	0.29	0.73	0.02	0.04	0.38	0.02
AC004945.1	ENSG00000222024	.	chr7	79353410	79354392	+	processed_pseudogene	0.0700866	1.04978	0.958387	0.999991	0.51	0.34	0.84	0.24	0.28	0.16	0.98	0.38	0.4825	0.45	0.724369	1.65218	0.437057	0.999967	0.24	0.49	0	0	2.22	0.96	0.49	0.83	0	0.73	2.43	0.63	0.651667	0.851667	-0.207324	0.866143	0.802878	9	0.21	0	0	0.05	0.22	0
AC004947.1	ENSG00000233760	100506289	chr7	26551686	26558880	+	lncRNA	-0.0776422	0.947605	0.954364	0.999991	1.09	0.76	1.43	0	0.48	0.26	1.4	0	0.82	0.535	0.405566	1.32461	0.726634	0.999967	0.81	0.18	0	0	1.78	0.77	0.64	0.52	0	0.8	1.24	0.3	0.59	0.583333	-0.255073	0.837945	0.758216	0.999879	0.61	0.53	0.14	0.1	0.205	0
AC004947.2	ENSG00000280255	.	chr7	26538378	26541048	+	TEC	-0.229539	0.852908	0.872962	0.999991	1.34	0.58	1.32	0	0.705	0.34	1.18	0.04	0.81	0.56625	0.378622	1.3001	0.726608	0.999967	0.95	0.59	0	0	1.8	1.15	1.62	0.84	0	1.04	1.03	0.58	0.748333	0.851667	-0.188242	0.877675	0.827726	0.999879	1.17	0.76	0.09	0.05	0.595	0
AC004949.1	ENSG00000283117	.	chr7	10449820	10779944	-	lncRNA	0.294081	1.2261	0.852781	0.999991	0.32	0.08	1.18	0	0.21	0.09	1.28	0	0.395	0.395	-0.665639	0.630409	0.625945	0.999967	0.49	0.12	0	0	1.04	0.41	0.64	0.34	0	0.09	0	0.11	0.343333	0.196667	-0.778791	0.582855	0.425406	0.999879	0.36	0.3	0	0.09	0.185	0.06
AC004951.1	ENSG00000228434	.	chr7	44004046	44007866	-	lncRNA	0.0816733	1.05824	0.816436	0.999991	10.85	3.09	4.26	6.72	7.225	2.52	2.57	12.08	6.23	6.09875	0.112658	1.08122	0.728113	0.999967	4.49	2.57	8.77	6.33	5.99	4.83	2.75	3.05	6.44	7.2	3.82	4.34	5.49667	4.6	-0.0234893	0.98385	0.909297	0.999879	5.07	7.56	6.59	4.73	5.185	7.92
AC004951.4	ENSG00000273432	.	chr7	43951910	44019151	-	lncRNA	-0.078272	0.947191	0.901814	0.999991	0.68	0.46	0.08	0.2	0.25	0.16	0.53	0.18	0.355	0.28	-0.0408814	0.972061	0.945813	0.999967	0.39	0.24	1.18	1.18	0.92	0.44	0.26	0.29	1.21	1.05	0.25	0.15	0.725	0.535	-0.523156	0.695848	0.113104	0.999879	0.51	0.48	0.31	0.55	0.315	0.34
AC004967.2	ENSG00000285725	.	chr7	97966377	97970404	-	lncRNA	-0.249815	0.841004	0.559965	0.999991	5.015	2.12	3.33	7.11	2.485	1.81	1.57	9.48	4.39375	3.83625	0.275404	1.21033	0.42149	0.999967	2.32	1.7	4.65	2.34	3.43	2.16	2.27	2.33	3.4	2.36	2.52	2.53	2.76667	2.56833	-0.0215579	0.985168	0.932053	0.999879	3.15	3.18	4.47	2.57	1.935	2.32
AC004972.1	ENSG00000279326	.	chr7	80972516	80974724	-	TEC	1.50222	2.83279	0.357066	0.999991	0.1	0.08	0.19	0	0.015	0.32	0.44	0	0.0925	0.19375	0.786635	1.72505	0.494675	0.999967	0.27	0.14	0	0	0.58	0.2	0.22	0.15	0	0.73	0.51	0.11	0.198333	0.286667	-1.15382	0.449432	0.270181	9	0.08	0.04	0.03	0	0.185	0.07
AC004974.1	ENSG00000285612	.	chr14	71586269	71590354	-	lncRNA	0.80595	1.7483	0.263695	0.999991	1.025	0.74	1.27	1.23	0.89	0.64	1.05	5.82	1.06625	2.1	0.508434	1.42251	0.354357	0.999967	3.69	3.03	2.86	0.47	3.33	5.05	5.07	5.87	3.21	1.87	0.74	5.69	3.07167	3.74167	0.65693	1.57672	0.12567	0.999879	0.8	0.24	2.99	0.63	0.76	0.46
AC004980.1	ENSG00000205485	.	chr7	76549360	76627982	+	transcribed_unprocessed_pseudogene	0.376215	1.29793	0.278202	0.999991	27.62	8.1	9.96	10.17	24.575	6.72	9.4	18.68	13.9625	14.8438	-0.021753	0.985035	0.950995	0.999967	7.08	7.58	25.08	15.48	6.83	8.62	8.36	8.53	19.01	10.69	4.24	9.01	11.7783	9.97333	-0.0363862	0.975094	0.860596	0.999879	13.46	17.63	10.94	9.47	8.94	14.74
AC004980.2	ENSG00000214243	.	chr7	76650401	76650897	-	processed_pseudogene	-1.13883	0.454129	0.13722	0.999991	3.38	2.31	5.37	0.34	1.625	1.41	1.82	0	2.85	1.21375	-0.183152	0.880776	0.824889	0.999967	1.11	1.14	3.52	0	1.36	0.9	0.89	0.86	0.61	0.35	1.94	0.52	1.33833	0.861667	-0.255796	0.837525	0.547805	9	1.43	2.54	0.85	2.39	1.245	1.05
AC004982.1	ENSG00000272732	.	chr7	7550104	7552440	-	lncRNA	0.652308	1.57168	0.378035	0.999991	1.265	0.46	0.79	0.06	0.24	0.44	2.04	0.33	0.64375	0.7625	-0.500621	0.706803	0.564955	0.999967	0.76	0.29	0	0.61	2.42	0.5	0.7	0.6	0	0.51	0.57	0.3	0.763333	0.446667	0.0171352	1.01195	0.969018	0.999879	0.69	1.21	0.65	0.2	0.435	0.21
AC004982.2	ENSG00000272894	.	chr7	7552462	7566996	-	lncRNA	-0.214101	0.862083	0.696553	0.999991	3.35	0.78	1.2	2.7	1.64	0.98	1.19	2.71	2.0075	1.63	-0.0284815	0.980452	0.947545	0.999967	1.27	1.21	1.86	1.16	4.63	2.34	1.38	1.84	0.81	0.74	2.62	2.1	2.07833	1.58167	0.263902	1.20072	0.410296	0.999879	1.99	3.24	1.13	1.93	1.44	0.74
AC004987.2	ENSG00000233225	.						-0.00251304	0.99826	0.998108	0.999991	0.43	0.56	1.86	0.2	0.2	0.57	1.6	0.33	0.7625	0.675	-0.223594	0.856429	0.773027	0.999967	0.6	0.47	0.26	1.71	1.61	0.7	0.65	0.8	0	0.75	1.21	0.39	0.891667	0.633333	-0.07592	0.948737	0.90618	9	0.9	0.16	0.43	0.04	0.44	0.14
AC004988.1	ENSG00000203446	.	chr7	40538127	40546928	-	lncRNA	0.682449	1.60486	0.565957	0.999991	0.625	0.29	0.24	0	0.27	0.45	0.66	0	0.28875	0.345	0.132277	1.09602	0.874852	0.999967	0.87	0.23	0	0.11	0.85	0.72	0.37	0.43	0.15	0.77	0.65	0.25	0.463333	0.436667	-0.443049	0.735579	0.538545	9	0.61	0.42	0.07	0	0.27	0.17
AC004990.1	ENSG00000232756	.	chr7	77990384	77995171	+	lncRNA	0.806072	1.74845	0.411995	0.999991	1.285	0.87	3.55	0	1.51	0.72	3.9	0.27	1.42625	1.6	0.265004	1.20164	0.783852	0.999967	3.25	0.96	0	0	2.45	1.89	2.04	1.27	0.31	1.83	2.06	0.63	1.425	1.35667	-0.387213	0.764605	0.516268	0.999879	1.53	0.99	0.48	0.18	0.66	0.32
AC004997.1	ENSG00000248751	.	chr22	30285238	30299482	-	protein_coding	-1.45538	0.364658	0.311685	0.999991	0.145	0.26	0.97	0.25	0.075	0.3	0	0.23	0.40625	0.15125	0.16753	1.12313	0.910512	0.999967	0	0	0	0.85	0	0	0.18	0	0	0.49	0.11	0.04	0.141667	0.136667	-0.0335611	0.977006	0.968133	9	0.27	0	0.07	0.05	0.095	1.07
AC005000.1	ENSG00000228532	.	chrX	115718942	115719229	-	processed_pseudogene	0.246676	1.18647	0.5438	0.999991	40.995	26.25	15.59	25.2	34.485	29.99	22.45	18.06	27.0087	26.2462	-0.437898	0.738209	0.315694	0.999967	14.44	16.38	23.51	27.79	30.05	11.5	11.41	14.68	2.31	7.91	18.65	16.1	20.6117	11.8433	-0.0673103	0.954416	0.786003	0.999879	13.49	21.25	4.81	3.98	7.76	18.08
AC005005.3	ENSG00000273387	.	chr22	31082156	31083565	-	lncRNA	-0.287372	0.819393	0.659722	0.999991	3.435	0.99	2.44	5.27	3.565	0.49	1.11	3.42	3.03375	2.14625	-0.205721	0.867105	0.715387	0.999967	1.46	0.85	0.77	0.74	4.19	1.34	1.77	0.52	0.46	1.7	1.46	0.68	1.55833	1.09833	0.071069	1.05049	0.855143	0.999879	1.57	0.91	2.03	0.79	0.895	1.25
AC005005.4	ENSG00000278920	.	chr22	31051630	31068327	+	lncRNA	0.322839	1.25079	0.730609	0.999991	0.98	0.36	0.87	0.09	0.46	0.33	1.28	0.03	0.575	0.525	0.108157	1.07785	0.900743	0.999967	0.82	0.31	0.02	0.15	1.39	0.87	0.95	0.55	0.01	0.3	0.95	0.49	0.593333	0.541667	-0.319841	0.801158	0.573026	0.999879	0.62	0.39	0.05	0.1	0.26	0.08
AC005008.1	ENSG00000226671	.	chr7	81191398	81192009	+	processed_pseudogene	1.31535	2.48863	0.450526	0.999991	0.28	0.14	1.01	0	0.56	0.32	2.01	0	0.3575	0.7225	1.36815	2.5814	0.268996	0.999967	0	0.38	0	0	2.27	0.42	1.4	0.43	0	3.16	1.08	0.23	0.511667	1.05	-0.0792711	0.946536	0.946242	9	0	0	0	0.1	0.43	0
AC005009.2	ENSG00000233073	.						0.716525	1.64322	0.610267	0.999991	0.62	0.38	0.58	0	0.32	0.22	1.36	0.03	0.395	0.4825	0.411772	1.33032	0.661923	0.999967	0.7	0.11	0.25	0	0.76	0.31	0.46	0.48	0.15	1.63	0.54	0.2	0.355	0.576667	-0.536609	0.689389	0.530531	0.999879	0.51	0.33	0.02	0.08	0.31	0.02
AC005014.1	ENSG00000224280	.	chr7	16583782	16586757	-	processed_pseudogene	0.952891	1.93575	0.311497	0.999991	0.455	0.49	0.9	0	0.425	0.6	1.68	0.2	0.46125	0.72625	0.0839051	1.05988	0.911891	0.999967	0.74	0.33	1.03	0.03	0.94	0.9	0.72	0.46	0.11	0.43	0.99	0.53	0.661667	0.54	-0.195348	0.873362	0.732112	0.999879	0.53	0.41	0.2	0.19	0.43	0.3
AC005020.1	ENSG00000224448	.	chr7	99638242	99638767	-	processed_pseudogene	0.408419	1.32723	0.441049	0.999991	4.53	2.43	0.88	3.06	3.89	1.26	5.26	3.9	2.725	3.5775	1.00554	2.0077	0.214079	0.999967	1.66	1.35	0	0	2.99	2.04	1.58	1.13	6.8	2.84	0	0.91	1.34	2.21	-0.266582	0.831287	0.358792	0.999879	1.98	2.28	2.47	2.63	2.2	2.01
AC005033.1	ENSG00000233872	.						-0.28662	0.819821	0.874426	0.999991	0.96	0	2.4	0	0.36	0.1	1.8	0	0.84	0.565	0.802264	1.74384	0.540649	0.999967	0.32	0.16	0	0	1.16	0.72	1.14	0.18	0	0.79	1.05	0.22	0.393333	0.563333	0.141902	1.10336	0.905457	9	0.48	0.13	0.09	0	0.19	0
AC005034.2	ENSG00000270462	.						-0.594199	0.662412	0.535774	0.999991	1.2	0.94	3.56	6.38	1.185	0	2.6	4.71	3.02	2.12375	0.32285	1.2508	0.687347	0.999967	1.66	2.55	3.19	0	8.87	1.54	3.96	1.57	1.75	5.06	3.35	1.01	2.96833	2.78333	-0.499138	0.707529	0.391866	9	0.7	0.41	1.23	1.63	0.705	0.51
AC005034.3	ENSG00000270696	.						-0.293171	0.816106	0.814358	0.999991	1.05	0.34	0.81	0	0.37	0	0	1.79	0.55	0.54	1.60375	3.03932	0.227477	0.999967	0.84	0	0	0.28	0	0.24	1.19	0.53	1.43	0.08	0	0.28	0.226667	0.585	0.662653	1.58299	0.363611	0.999879	0.18	0.41	0.82	0.44	0.1	0.24
AC005034.5	ENSG00000271452	.						-0.547504	0.684203	0.375019	0.999991	3.22	2.22	4.43	4.29	0.615	2.42	1.34	4.49	3.54	2.21625	-1.07136	0.475871	0.0518061	0.999967	2.55	2.02	3.49	5.92	4.56	1.98	1.69	1.92	1.71	1.19	0.44	0.82	3.42	1.295	-0.317759	0.802315	0.363071	0.999879	0.9	2.88	2.16	2.22	0.845	5.67
AC005034.6	ENSG00000286045	.						0.674339	1.59587	0.478783	0.999991	0.675	0.24	0.95	0.1	0.53	0.34	1.56	0.08	0.49125	0.6275	-0.000903267	0.999374	0.99908	0.999967	1.11	0.32	0.03	0.2	1.94	0.85	0.68	0.47	0.18	1.06	0.97	0.36	0.741667	0.62	-0.410352	0.75244	0.481941	0.999879	0.47	0.22	0.08	0.14	0.34	0.04
AC005037.1	ENSG00000183308	.	chr2	200963263	201009102	+	lncRNA	-0.351338	0.783857	0.678519	0.999991	1.51	0.7	8.19	0	1.985	1.24	3.7	1.89	2.6	2.20375	0.114914	1.08291	0.909852	0.999967	0.78	1.79	6.45	0	0	1.57	0.31	2.43	0	1.1	2.84	1.45	1.765	1.355	0.228265	1.17143	0.652859	9	1.32	3.55	0.89	0.88	0.905	1.28
AC005040.2	ENSG00000286218	.	chr2	106933739	106996534	-	lncRNA	0.657484	1.57733	0.594114	0.999991	1.14	0.7	3.1	0.06	0.21	1.19	4.64	0	1.25	1.51	0.36641	1.28914	0.725762	0.999967	1.57	0.98	0	1.58	2.13	2.49	2.48	1.79	0.14	0.99	2.9	1.02	1.45833	1.55333	-0.22046	0.858292	0.76936	0.999879	0.91	0.51	0.06	0.11	0.55	0.06
AC005041.1	ENSG00000159239	.	chr2	74393836	74421662	-	protein_coding	0.319081	1.24754	0.76278	0.999991	0.51	0.26	0.54	0	0.21	0.2	0.81	0.03	0.3275	0.3125	0.231294	1.17389	0.81951	0.999967	0.51	0.15	0	0	1.24	0.34	0.39	0.32	0.13	0.5	0.63	0.19	0.373333	0.36	-0.274419	0.826783	0.670886	0.999879	0.34	0.18	0.02	0.08	0.18	0.05
AC005041.3	ENSG00000272183	.	chr2	74501717	74502365	+	lncRNA	0.322069	1.25012	0.695883	0.999991	1.955	1.4	0	2.79	0.34	1.16	1.46	4.55	1.53625	1.8775	0.107189	1.07713	0.925569	0.999967	0	0.46	0	0	2.06	0.51	0.54	0.64	0	0	1.23	0.11	0.505	0.42	-0.31544	0.803606	0.51657	9	0.59	4.4	0.13	1.22	0.245	1.39
AC005041.4	ENSG00000286623	.	chr2	74415422	74416781	+	lncRNA	1.93244	3.81701	0.323448	0.999991	1.235	0	0	0	1.195	0.68	0.9	0	0.30875	0.69375	0.386212	1.30696	0.729076	0.999967	1.18	0.14	4.9	0	3.47	0.43	0.75	0.19	1.19	4.55	2.08	0.42	1.68667	1.53	-0.99461	0.501872	0.390922	9	0.69	1.51	0	0	0.15	0.02
AC005041.5	ENSG00000286883	.	chr2	74465339	74472961	+	lncRNA	-0.262751	0.833497	0.556178	0.999991	7.535	1.56	2.18	2.29	5.375	0.98	1.08	2.25	3.39125	2.42125	0.27997	1.21417	0.552888	0.999967	0.71	0.59	3.65	3.05	1.76	1	1.8	1.61	2.18	1.48	1.23	1.53	1.79333	1.63833	0.0831574	1.05933	0.744944	0.999879	2.03	1.87	2.75	2.23	0.885	1.71
AC005042.1	ENSG00000227331	.						-2.11525	0.230805	0.178565	0.999991	0.275	0.37	0.89	0.47	0	0.31	0	0	0.50125	0.0775	-0.358843	0.779789	0.587302	0.999967	2.62	2.32	3.44	0.15	1.49	0.83	0.91	2.58	0.97	1.13	0.9	0.3	1.80833	1.13167	-0.602015	0.658833	0.457221	9	0.07	0.13	0.39	0.32	0.035	0
AC005046.1	ENSG00000273055	.						0.403268	1.3225	0.707896	0.999991	0.27	0.82	0.98	0	0.54	0.46	1.55	0	0.5175	0.6375	-0.433019	0.74071	0.674532	0.999967	0.24	0.86	0	4.43	1.76	0.82	0.58	0.68	1.21	0	2.08	0.34	1.35167	0.815	-0.102249	0.93158	0.862723	9	0.73	0.19	0.68	0.84	0.425	0.68
AC005050.1	ENSG00000267052	.	chr7	106569876	106598908	-	lncRNA	0.572278	1.48687	0.637401	0.999991	0.645	0.21	0.74	0	0	0.3	1.4	0	0.39875	0.425	0.109869	1.07913	0.933466	0.999967	0.46	0.13	0	0	0.24	0.45	0.58	0.15	0	0	0.3	0.19	0.213333	0.203333	-0.413344	0.750881	0.587805	9	0.09	0.26	0	0.05	0.18	0.03
AC005052.1	ENSG00000279601	.	chrX	119693568	119696059	+	TEC	-0.363599	0.777223	0.724427	0.999991	2.83	0.84	4.06	0.2	1.705	0.35	2.94	0.04	1.9825	1.25875	0.54365	1.45766	0.571406	0.999967	1.69	0.87	0	0	2.08	0.8	1.25	1.11	1.31	0.68	1.91	0.35	0.906667	1.10167	-0.646351	0.638894	0.300703	0.999879	1.16	1.42	0.21	0.84	1.155	2.12
AC005052.2	ENSG00000286366	.	chrX	119791971	119810949	+	lncRNA	0.229594	1.17251	0.729177	0.999991	0.785	0.25	1.12	1.3	0.465	0.45	1.47	1.32	0.86375	0.92625	-0.23455	0.84995	0.72233	0.999967	1.56	0.61	0.9	0.15	2.3	0.6	0.96	0.96	0	0.71	0.96	0.54	1.02	0.688333	-0.297206	0.813827	0.450753	0.999879	0.55	0.64	0.82	0.5	0.445	0.95
AC005062.1	ENSG00000243004	.	chr7	19918981	20140453	-	lncRNA	0.411775	1.33032	0.381107	0.999991	57.76	76.78	40.05	54.11	66.795	91.29	39.9	55.21	57.175	63.2987	0.01215	1.00846	0.974717	0.999967	46.45	70.37	37.45	28.47	59.49	56.07	51.99	61.82	23.17	16.02	43.44	57.19	49.7167	42.2717	-0.315933	0.803331	0.264032	0.999879	65.52	41.25	35.57	21.09	29.05	22.98
AC005064.1	ENSG00000234715	.	chr7	103445207	103514007	+	lncRNA	0.670871	1.59203	0.563932	0.999991	0.745	0.69	1.3	0	0.745	0.31	1.39	0.04	0.68375	0.62125	-0.300623	0.811902	0.711988	0.999967	0.57	0.22	0.18	0.1	1.98	1.05	0.7	0.71	0.22	0.38	0.66	0.25	0.683333	0.486667	0.0436385	1.03071	0.950532	0.999879	1.16	0.4	0	0.08	0.59	0.03
AC005070.3	ENSG00000272918	.	chr7	105102838	105105483	-	lncRNA	-0.357752	0.78038	0.309732	0.999991	11.585	3.93	4.31	6.37	6.38	3.01	2.45	7.81	6.54875	4.9125	-0.126284	0.916189	0.571282	0.999967	5.71	6.53	9.93	5.47	4.97	6.03	3.96	6.63	5.09	4.12	2.7	6.06	6.44	4.76	-0.107496	0.928198	0.606754	0.999879	3.43	6.16	5.7	4.1	4.16	4.54
AC005072.1	ENSG00000272219	.	chr7	101960116	101961894	+	lncRNA	0.32698	1.25439	0.535879	0.999991	3.025	2.01	2.57	3.38	2.34	1.89	1.59	8.71	2.74625	3.6325	-0.144434	0.904734	0.656497	0.999967	2.2	0.99	2.72	1.8	2.43	2.33	1.24	1.43	1.46	1.99	1.24	1.58	2.07833	1.49	-0.174491	0.88608	0.574493	0.999879	2.79	3.42	3.64	2.34	2.73	4.31
AC005076.1	ENSG00000224046	.						1.41485	2.66631	0.114284	0.999991	1.6	0.8	0.47	0.83	0	1.77	3.9	7.59	0.925	3.315	0.147491	1.10764	0.835612	0.999967	0.63	1.28	0	0.81	2.21	1.33	1.38	0.62	0.59	0.68	1.56	0.95	1.04333	0.963333	-0.241123	0.846087	0.664823	9	1.3	0.49	0.2	0.13	0.81	0.33
AC005077.2	ENSG00000224273	.	chr7	76108434	76132187	-	transcribed_unprocessed_pseudogene	0.34396	1.26924	0.693692	0.999991	1.34	0	0.84	1.17	0.45	0	0.66	2.9	0.8375	1.0025	-0.122113	0.918841	0.892225	0.999967	0.41	0.1	1.01	0.95	0.37	0.36	0.16	0.23	0.52	0.6	0.45	0.29	0.533333	0.375	0.0576349	1.04076	0.912608	9	0.62	0.32	0.12	0.24	0.265	0.19
AC005077.4	ENSG00000230882	.	chr7	76071469	76074963	-	processed_pseudogene	0.104305	1.07498	0.914133	0.999991	0.595	0.36	1.21	0	0.535	0.35	0.84	0.43	0.54125	0.53875	0.625534	1.54278	0.485605	0.999967	0.24	0.15	0	0	0.69	0.45	0.48	0.24	0.57	0.06	0.37	0.24	0.255	0.326667	-0.521005	0.696886	0.380242	0.999879	0.26	0.89	0.15	0.06	0.24	0.04
AC005081.1	ENSG00000287815	107986742	chr7	74280747	74289286	-	lncRNA	-0.497291	0.708436	0.702222	0.999991	0.39	0.45	1.42	2.79	0.175	0.73	0.92	1.65	1.2625	0.86875	-1.25672	0.418494	0.183735	0.999967	0.69	0.17	0.86	0	3.34	0.32	0.55	0.32	0	0	0.51	0.27	0.896667	0.275	0.158436	1.11608	0.85072	9	0.4	0.18	0	0.18	0.365	0.05
AC005082.1	ENSG00000226816	.	chr7	23205787	23208045	+	lncRNA	-0.305165	0.80935	0.708143	0.999991	1.55	0.74	2.63	0.39	0.34	0.62	1.91	0.83	1.3275	0.925	0.232783	1.1751	0.741468	0.999967	0.91	0.44	0	0.34	1.77	0.7	1.57	0.69	0.56	0.71	0.2	0.5	0.693333	0.705	0.231188	1.1738	0.641071	0.999879	1.08	0.91	0.35	0.33	0.395	0.11
AC005083.1	ENSG00000233834	.	chr7	20217577	20221700	+	lncRNA	-0.517842	0.698416	0.709444	0.999991	0.595	0.96	0.57	1.41	0.635	0.81	0.7	0	0.88375	0.53625	-0.0807668	0.945555	0.928826	0.999967	1.52	1.08	0	0	1.54	1.01	1.18	0.61	0	0.21	1.15	0.98	0.858333	0.688333	0.391514	1.31177	0.62882	9	0.74	0	0.13	0	1.38	0
AC005086.2	ENSG00000261535	.	chr7	102153355	102154463	-	lncRNA	-0.260389	0.834863	0.674039	0.999991	8.43	5.86	9.8	12.55	5.875	2.71	2.89	23.24	9.16	8.67875	-0.147156	0.903029	0.764054	0.999967	4.25	4.22	7.08	0.76	4.15	3.86	2.6	2.39	1.25	6.28	2.15	3.03	4.05333	2.95	0.0157677	1.01099	0.965705	0.999879	5.59	8.69	8.3	6.41	6.11	9.32
AC005089.1	ENSG00000274080	.	chr7	73609262	73611502	-	lncRNA	0.553266	1.4674	0.648421	0.999991	1.395	0.3	0.62	0	1.45	0.34	0.72	0.09	0.57875	0.65	0.198692	1.14766	0.847157	0.999967	0.98	0.65	0	0	1.94	1.33	1.2	0.82	0.08	0.05	1.7	0.81	0.816667	0.776667	-0.455052	0.729484	0.53508	0.999879	0.68	0.67	0.13	0.11	0.565	0
AC005091.1	ENSG00000229893	.	chr7	27733064	27740395	-	lncRNA	0.568493	1.48297	0.430985	0.999991	1.515	0.48	1.44	0.19	1.655	0.67	1.07	0.78	0.90625	1.04375	0.895982	1.86088	0.150854	0.999967	0.47	0.38	0.72	0.54	1.21	0.32	1.66	0.21	1.64	1.14	0.42	0.22	0.606667	0.881667	0.0421058	1.02962	0.923529	0.999879	0.46	0.83	0.17	0.41	0.735	0.36
AC005096.1	ENSG00000259294	.	chr7	101822247	101824729	-	lncRNA	0.113515	1.08186	0.912213	0.999991	0.575	0.27	0.33	2.76	0.18	0	1.56	2.68	0.98375	1.105	0.584145	1.49915	0.610375	0.999967	0.24	1.12	0	0.45	0	0.41	0.19	0.41	1.02	1.42	0	0.34	0.37	0.563333	0.593939	1.50936	0.300155	9	1.68	1.13	0.57	0.84	1.015	0.46
AC005099.1	ENSG00000226624	.	chr7	105819492	105820101	+	processed_pseudogene	-0.287609	0.819259	0.829419	0.999991	2.4	1.7	0.34	1.9	0.375	1.77	1.61	0	1.585	0.93875	1.67185	3.18624	0.089363	0.999967	1.01	0.77	0	0	0.91	1.42	3.02	1.71	0	0.98	4.88	0.58	0.685	1.86167	0.210123	1.15679	0.794544	9	1.19	0	0	0.29	0.475	0.59
AC005100.1	ENSG00000260951	.	chr7	25358235	25432202	-	lncRNA	0.332524	1.25921	0.833222	0.999991	1.64	0.6	1.47	0	0.875	0.08	2.53	0	0.9275	0.87125	-0.220024	0.858551	0.867779	0.999967	1.87	0.77	0	0	1.71	1.24	1.35	0.67	0	0	1.54	0.48	0.931667	0.673333	0.421496	1.33932	0.66171	0.999879	0.96	0.46	0.04	0.02	0.63	0
AC005100.2	ENSG00000285960	.	chr7	25431980	25500443	+	lncRNA	0.383867	1.30483	0.768707	0.999991	5.095	0.88	3.59	0.15	1.505	1.26	5.98	0.33	2.42875	2.26875	-0.0231143	0.984106	0.983415	0.999967	5.91	2.18	0	0	11.9	5.83	4.82	3.15	0	1.42	7.3	3.98	4.30333	3.445	-0.0479412	0.967316	0.951661	0.999879	2.96	1.06	0	0.09	2.145	0.04
AC005104.1	ENSG00000223374	.	chr2	241351340	241353104	-	lncRNA	0.37897	1.30041	0.76138	0.999991	2.855	0.27	0.62	0	1.71	1.21	0	1.36	0.93625	1.07	-0.581665	0.668192	0.570582	0.999967	2.38	0	6.66	9.03	3.4	0.53	1.14	1.08	1.91	7.49	0	0.22	3.66667	1.97333	0.387979	1.30856	0.555964	9	1.6	0.72	1.87	0.71	1.115	2.62
AC005104.2	ENSG00000224232	.	chr2	241478316	241478993	+	processed_pseudogene	0.459476	1.37504	0.500563	0.999991	4.14	1.07	2.29	0.4	1.57	1.75	4.74	0	1.975	2.015	-0.0808713	0.945486	0.905353	0.999967	2.12	1.18	3.37	1.17	3.07	1.07	1.68	1.79	1.96	0.21	1.6	1.17	1.99667	1.40167	-0.0608491	0.9587	0.879327	0.999879	0.82	1.64	0.5	0.9	0.615	1.5
AC005105.1	ENSG00000225286	.	chr7	28615097	28615888	-	processed_pseudogene	-0.107196	0.92839	0.947143	0.999991	1.115	0.84	1.13	0	1.25	0	1.33	0.17	0.77125	0.6875	-0.0340879	0.976649	0.967104	0.999967	1.33	1.09	0.62	0	2.41	1.12	1.06	0.47	0.85	1.31	1.27	0.31	1.095	0.878333	0.169283	1.1245	0.863998	9	0.22	0.52	0	0	0.55	0
AC005153.1	ENSG00000286658	.	chr7	50641725	50643868	+	lncRNA	-0.960692	0.51381	0.617961	0.999991	0.085	0.05	0.73	0	0	0.06	0.28	0.09	0.21625	0.1075	0.0959648	1.06878	0.94298	0.999967	0.44	0.09	0	0.42	0.96	0.05	0.63	0	0	0	0.89	0.08	0.326667	0.266667	-0.946889	0.51875	0.430191	9	0.23	0	0	0.07	0.095	0
AC005154.2	ENSG00000244480	.	chr7	30523143	30524535	-	transcribed_processed_pseudogene	0.224125	1.16807	0.720383	0.999991	1.685	0.25	2.98	0.15	0.765	1.31	1.51	1.92	1.26625	1.37625	-0.601256	0.65918	0.375304	0.999967	1.63	0.88	4.13	0.52	3.68	0.76	1.48	1.31	0.15	1.95	0.35	0.64	1.93333	0.98	-0.479786	0.717084	0.197422	0.999879	0.68	1.72	1.21	0.59	0.86	1.08
AC005162.2	ENSG00000233517	.						1.08933	2.12775	0.525934	0.999991	0.31	1.09	1.49	0	0	0.53	4.43	0	0.7225	1.24	0.545283	1.45931	0.692206	0.999967	1.11	0.28	0	0	2.51	0.47	1.11	0.79	0	2.41	0.89	0	0.728333	0.866667	0.173758	1.12799	0.874557	9	0.71	0.21	0	0.21	0.635	0
AC005162.3	ENSG00000272568	.						0.684751	1.60742	0.571878	0.999991	1.87	0.47	1.7	0	0.17	0.91	2.74	0.58	1.01	1.1	0.281146	1.21516	0.760771	0.999967	1.57	0.55	0.07	0	2.97	1.28	1.53	1.2	0.53	2.06	2.15	0.66	1.07333	1.355	-0.630406	0.645994	0.390791	0.999879	1.38	0.6	0.02	0.18	0.755	0.28
AC005165.1	ENSG00000223561	646588	chr7	25593304	25751032	-	lncRNA	0.168206	1.12366	0.893022	0.999991	2.945	1.06	4.3	0.31	1.705	1.1	4.28	0	2.15375	1.77125	-0.0729896	0.950666	0.949391	0.999967	1.43	0.95	0	0	4.72	2.22	2.69	1.31	0	0.68	1.81	1.14	1.55333	1.27167	-0.13757	0.909049	0.856073	0.999879	1.91	0.46	0	0.2	0.965	0.07
AC005165.3	ENSG00000287096	.	chr7	25750890	25756256	+	lncRNA	0.273826	1.20901	0.87968	0.999991	0.585	0.09	0.66	0.39	0.125	0.05	1.29	0	0.43125	0.36625	-0.140822	0.907002	0.915091	0.999967	0.24	0.08	0	0	0.29	0.68	0.45	0.14	0	0	0.45	0	0.215	0.173333	-0.350751	0.784176	0.757044	9	0.42	0.51	0	0.09	0.115	0
AC005176.1	ENSG00000268153	.	chr19	39638685	39642401	+	transcribed_unprocessed_pseudogene	-0.0949924	0.936277	0.945015	0.999991	0.645	0.22	0.31	0.17	0.345	0.07	1.67	0	0.33625	0.52125	0.757385	1.69042	0.420143	0.999967	0.56	0.11	0	0	0.1	0.35	0.45	0.25	0	0.4	0.31	0.29	0.186667	0.283333	-0.549705	0.68316	0.533882	9	0.17	0.04	0	0	0.09	0.19
AC005181.1	ENSG00000271101	.	chr17	71011997	71013587	+	processed_pseudogene	0.163096	1.11969	0.91503	0.999991	1.31	0.3	1.1	0	0.675	0.28	1.43	0	0.6775	0.59625	-0.0102079	0.992949	0.992658	0.999967	0.89	0.4	0	0	2.9	0.6	1.62	0.55	0.46	0	0.79	0.45	0.798333	0.645	-0.484315	0.714836	0.614239	9	0.43	0.21	0	0.07	0.315	0
AC005183.1	ENSG00000271500	.	chr12	1695830	1698044	-	processed_pseudogene	-0.0325961	0.977659	0.936473	0.999991	2.59	1.2	1.92	1.11	2.205	0.92	1.91	1.28	1.705	1.57875	0.00452082	1.00314	0.989808	0.999967	1.02	1.31	6.32	2.64	2.99	1.53	1.75	1.58	1.38	3.21	2.02	1.82	2.635	1.96	-0.166671	0.890896	0.472607	0.999879	1.12	1.39	3.06	1.16	0.94	2.2
AC005185.1	ENSG00000270794	.	chrX	30209423	30210209	+	processed_pseudogene	0.129252	1.09373	0.946964	0.999991	1.385	0.19	2.06	0	0.255	0.32	2.42	0	0.90875	0.74875	0.0384559	1.02701	0.976589	0.999967	2.01	0.68	0	0	3.35	0.19	1.2	1.8	0	2.31	0	0.31	1.03833	0.936667	-0.11395	0.924055	0.924019	9	0.58	1.05	0	0.13	0.58	0
AC005191.1	ENSG00000271421	.	chrX	111930735	111931092	+	processed_pseudogene	2.07087	4.20141	0.298457	0.999991	1.285	0	3.01	0.69	0	0	14.9	2.22	1.24625	4.28	1.40935	2.65618	0.220211	0.999967	3.22	1.24	0	0	4.24	2.23	3.83	2.75	5.56	0.71	7.03	1.45	1.82167	3.555	-0.0452128	0.969147	0.970533	9	2.99	0.59	0	0	2.24	1.81
AC005220.1	ENSG00000236352	.	chr20	53940160	53942508	+	lncRNA	1.13247	2.19234	0.280849	0.999991	1.705	0.59	0.19	0.69	0.84	0.49	1.72	2.06	0.79375	1.2775	0.419758	1.3377	0.667243	0.999967	0.57	0.31	0	0	0	0.56	0.37	0.84	0	0	0	0.52	0.24	0.288333	-0.446653	0.733743	0.482339	9	0.44	0.54	0	0.83	0.295	0.16
AC005224.1	ENSG00000262786	.	chr17	14295512	14297600	-	lncRNA	-0.642211	0.64073	0.654119	0.999991	0.77	0.58	2.11	0.32	0.29	0.1	1.58	0	0.945	0.4925	0.736519	1.66615	0.393652	0.999967	0.32	0.63	0	0.53	0.89	0.8	0.95	1.1	0.14	0.99	1.16	0.36	0.528333	0.783333	-0.234524	0.849966	0.790449	0.999879	0.31	0.09	0.03	0	0.25	0
AC005224.2	ENSG00000266378	.	chr17	14327335	14329474	+	lncRNA	1.25466	2.38612	0.304115	0.999991	0.83	0.37	1.43	0	0.505	0.3	3.64	0.54	0.6575	1.24625	0.69624	1.62028	0.309976	0.999967	1.5	0.94	1.37	2.19	1.79	1.61	2.23	1.45	2.37	3.93	1.84	0.79	1.56667	2.10167	0.566242	1.48066	0.445939	0.999879	0.29	0.41	0.2	0.13	0.43	0.02
AC005224.3	ENSG00000266709	.	chr17	14303854	14305505	+	lncRNA	1.10344	2.14866	0.326363	0.999991	0.465	0.64	2.28	0.5	0.325	0.57	4.91	1.19	0.97125	1.74875	0.409177	1.32793	0.492046	0.999967	2.78	2.26	7.14	4.41	2.77	5.76	3.52	3.1	5.44	8.68	1.99	3.97	4.18667	4.45	0.446628	1.36285	0.51098	0.999879	0.64	0.2	1.53	0.47	0.525	0.06
AC005225.1	ENSG00000258443	.	chr14	73517233	73520648	-	lncRNA	-0.335685	0.792408	0.728996	0.999991	0.49	0.8	3.22	0.63	0.1	1	1.68	1.2	1.285	0.995	0.790845	1.73009	0.39091	0.999967	0.91	0.79	0	0.25	0.24	1.4	1.14	1.18	0	0.78	2.16	0.36	0.598333	0.936667	-0.319785	0.801189	0.596743	9	0.91	0.92	0.62	0.05	0.485	0.25
AC005225.2	ENSG00000258603	.	chr14	73555115	73633941	-	lncRNA	0.185027	1.13684	0.857677	0.999991	3.465	0.34	5.19	2.07	0.205	1.18	8.41	0.28	2.76625	2.51875	-0.367144	0.775316	0.687005	0.999967	1.87	0.84	0	2.41	4.18	2.68	1.61	1.26	0.29	0.07	3.45	0.38	1.99667	1.17667	0.307502	1.23756	0.633255	0.999879	0.94	0.11	0.04	0.26	0.28	0.14
AC005225.3	ENSG00000258695	.	chr14	73522878	73530610	+	lncRNA	-0.169024	0.889444	0.896273	0.999991	0.94	1.53	2.25	0	1.495	0.43	2.16	0	1.18	1.02125	-0.852301	0.5539	0.532303	0.999967	0.34	0	0	0.3	8.58	0.76	0.54	0	0.84	0	2.15	0.31	1.66333	0.64	-1.66843	0.314595	0.0688633	9	0.87	0.52	0.39	0.13	0.365	0.32
AC005225.4	ENSG00000279026	.	chr14	73580694	73582918	+	TEC	0.0848381	1.06057	0.894588	0.999991	1.875	0.33	0.81	0.89	0.58	0.34	1.74	0.56	0.97625	0.805	-0.452945	0.73055	0.49278	0.999967	0.67	0.36	0	0.44	1.31	0.91	0.75	0.4	0.08	0.36	0.45	0.27	0.615	0.385	-0.235646	0.849305	0.550027	0.999879	0.59	0.54	0.3	0.46	0.4	0.32
AC005229.4	ENSG00000273314	.	chr7	148696467	148698664	-	lncRNA	-0.0375044	0.974339	0.944607	0.999991	2.77	1.03	2.21	1	1.46	0.93	1.62	2.2	1.7525	1.5525	0.154563	1.11308	0.760446	0.999967	1.86	1.39	1.42	0	2.4	2.31	2.35	1.3	1.02	1.44	1.34	1.31	1.56333	1.46	-0.0199408	0.986273	0.950569	0.999879	1.77	2.25	0.55	0.68	1.23	0.33
AC005229.5	ENSG00000287636	.	chr7	148584818	148625479	-	lncRNA	0.0299951	1.02101	0.985898	0.999991	0.655	0.25	0.97	0.06	0.195	0	1.34	0	0.48375	0.38375	0.360609	1.28397	0.754271	0.999967	0.13	0.1	0.08	0	1.04	0.32	0.35	0.32	0	0.45	0.5	0.09	0.278333	0.285	0.0857692	1.06125	0.935878	9	0.14	0.15	0.04	0	0.1	0
AC005230.1	ENSG00000258930	.	chr14	71031686	71031970	-	transcribed_processed_pseudogene	0.781017	1.71834	0.371901	0.999991	4.11	3.82	1.95	5.32	3.305	6.35	9.93	2.91	3.8	5.62375	0.122028	1.08826	0.866139	0.999967	5	2.58	0	8.75	5.67	9.19	6.58	6.68	5.97	0	4.45	5.18	5.19833	4.81	-0.808958	0.570794	0.10227	9	5.97	2.38	2.6	1.71	3.55	10.23
AC005234.2	ENSG00000286979	.	chr2	70629657	70648761	+	lncRNA	1.53221	2.89229	0.30784	0.999991	1.275	0.09	0.45	0	0.755	0.31	2.25	0.09	0.45375	0.85125	1.23138	2.34792	0.183912	0.999967	0.57	0.21	0	0	0.75	0.51	0.72	0.78	0.71	0.25	1.1	0.35	0.34	0.651667	-0.165112	0.891859	0.855434	9	0.57	1.17	0.05	0.23	0.14	0
AC005252.1	ENSG00000271184	.	chr12	125900421	125901483	-	processed_pseudogene	0.479712	1.39446	0.80457	0.999991	0.125	0.12	2.87	0	0.5	0.42	3.01	0	0.77875	0.9825	0.254364	1.19281	0.856752	0.999967	0.11	0.11	0	0	1.4	0.43	0.26	0.56	0	0	0.85	0.2	0.341667	0.311667	-0.879556	0.543535	0.47985	9	0.24	0.61	0	0	0.165	0
AC005252.2	ENSG00000280125	.	chr12	125808668	125809808	+	TEC	0.446083	1.36234	0.77923	0.999991	0.365	0.34	1.38	0	0.075	0.51	1.78	0	0.52125	0.59125	0.576929	1.49167	0.629595	0.999967	1.2	0.4	0	0	1.46	0.45	1.11	0.79	0	1	1.11	0.37	0.585	0.73	-0.500206	0.707006	0.612786	9	0.35	0.16	0.12	0.24	0.225	0
AC005252.3	ENSG00000280415	.	chr12	125858862	125861119	+	TEC	-0.0127646	0.991191	0.991657	0.999991	0.545	0.52	1.23	0	0.435	0.53	0.93	0	0.57375	0.47375	0.401832	1.32118	0.720544	0.999967	1.01	0.38	0	0	1.69	0.77	0.98	0.82	0	1.2	1.04	0.31	0.641667	0.725	-0.344564	0.787546	0.645097	0.999879	0.41	0.6	0.03	0.14	0.275	0.04
AC005253.1	ENSG00000268030	.	chr19	18557775	18561560	-	lncRNA	0.360604	1.28396	0.277846	0.999991	5.9	1.85	1.99	1.55	4.51	1.26	2.1	5.17	2.8225	3.26	-0.313683	0.804585	0.312841	0.999967	2.35	1.88	5.79	3.05	2.36	3.47	2.01	2.92	1.11	1.86	1.34	2.68	3.15	1.98667	0.143174	1.10433	0.457489	0.999879	1.82	2.63	2.89	2.27	2.03	1.85
AC005258.2	ENSG00000286880	.	chr19	2315162	2316875	-	lncRNA	0.698546	1.62287	0.565092	0.999991	1.585	0.46	0.25	0	0.49	0.35	1.62	0	0.57375	0.615	-0.473832	0.720049	0.58332	0.999967	1.37	0.32	0.12	0.53	2.66	1.13	0.65	0.51	0.08	0.64	1.12	0.55	1.02167	0.591667	0.0486011	1.03426	0.947597	9	0.76	0.51	0.05	0.07	0.34	0.04
AC005261.1	ENSG00000268205	.	chr19	57304305	57308562	+	lncRNA	-0.204458	0.867865	0.474992	0.999991	11.89	5.3	5.04	5.99	7.675	3.89	2.75	8.99	7.055	5.82625	-0.227074	0.854366	0.178563	0.999967	7.56	5.12	9.07	6.75	5.33	4.51	5.07	5.63	3.68	4.59	2.76	4.66	6.39	4.39833	-0.0766437	0.948261	0.652586	0.999879	6.27	5.52	6.82	4.15	3.84	6.28
AC005261.2	ENSG00000268678	.	chr19	57350848	57352012	-	lncRNA	0.352743	1.27699	0.663832	0.999991	2.69	1.15	0.31	1.75	1.04	1	2.54	1.39	1.475	1.4925	0.845695	1.79713	0.166979	0.999967	0.69	0.4	0.42	0	2.04	0.96	0.36	1.27	1.16	1.91	0.87	0.79	0.751667	1.06	-1.17541	0.442758	0.0181576	0.999879	0.59	0.64	0.27	1.01	0.845	0.97
AC005261.3	ENSG00000268713	.	chr19	57261354	57262738	+	lncRNA	-0.136517	0.909713	0.84036	0.999991	3.72	0.9	2.16	1.78	3.145	1.11	0.8	2.31	2.14	1.84125	-0.322743	0.799548	0.654052	0.999967	1.04	1.27	4.16	0	3.98	0.59	1.27	2.2	1.38	0	0.35	1.31	1.84	1.085	0.0352407	1.02473	0.929837	0.999879	1.76	1.54	1.95	1.42	1.075	1.86
AC005261.5	ENSG00000279541	.	chr19	57293083	57294469	-	TEC	-0.717262	0.608251	0.0680833	0.999991	6.725	4.48	4.62	4.05	2.885	2.85	0.76	5.67	4.96875	3.04125	-0.282236	0.822316	0.426688	0.999967	4.92	4.7	2.31	5.3	5.58	3.95	3.85	3.94	3.51	2.16	1.26	3.92	4.46	3.10667	0.112416	1.08104	0.618559	0.999879	5.72	2.48	5.11	3.17	3.185	3.42
AC005264.1	ENSG00000267551	.	chr19	3141576	3155175	-	lncRNA	2.12742	4.36937	0.128667	0.999991	0.16	0.07	0	0.04	0.165	0.22	0.55	0	0.0675	0.23375	0.289335	1.22208	0.795473	0.999967	0	0.32	0.65	0	0.23	0.36	0.34	0.29	0	0	0.48	0.35	0.26	0.243333	-0.57659	0.670547	0.49139	9	0.11	0.07	0.03	0.07	0.095	0.06
AC005274.1	ENSG00000280168	.	chr17	12973033	12973834	-	TEC	0.0842856	1.06016	0.933118	0.999991	1.275	1.28	1.11	0	1.245	0.73	0.79	0	0.91625	0.69125	0.534352	1.44829	0.601491	0.999967	0.82	0.25	0	0	0.89	1.38	1.3	0.83	0	0.8	1.07	0.23	0.556667	0.705	-0.445617	0.73427	0.457647	9	0.49	1.66	0.19	0.19	1.09	0.23
AC005280.1	ENSG00000251393	.	chr14	73462362	73477175	+	lncRNA	0.800972	1.74227	0.533047	0.999991	0.76	0.19	0.9	0.33	0.19	0.57	2.02	0	0.545	0.695	0.574065	1.48871	0.59509	0.999967	0.83	0.51	0	0	1.72	0.57	0.87	0.5	0	1.16	1.51	0.37	0.605	0.735	-0.782603	0.581317	0.318788	0.999879	0.52	0.59	0.18	0.06	0.365	0
AC005281.1	ENSG00000225606	.	chr7	12570125	12571392	-	lncRNA	1.36339	2.57289	0.350299	0.999991	0.535	0.53	0.74	0	0.515	0.43	2.84	0	0.45125	0.94625	1.2398	2.36165	0.233648	0.999967	0.95	1.03	0	0	0.99	1.83	1.73	0.99	0.35	1.62	4.63	0.32	0.8	1.60667	-0.865302	0.548931	0.325795	9	0.83	0.85	0	0.32	0.615	0.39
AC005293.1	ENSG00000285555	.	chr12	2332861	2335702	-	lncRNA	-0.193426	0.874526	0.916995	0.999991	0.56	0.08	1.33	0	0.16	0.39	0.66	0.29	0.4925	0.375	0.324178	1.25195	0.740012	0.999967	0.41	0.24	0	0.33	0.75	0.46	0.49	0.08	0	0.83	0.84	0.1	0.365	0.39	-0.485049	0.714473	0.677458	9	0.36	0	0	0	0.09	0
AC005297.3	ENSG00000237171	.	chrX	26223903	26224658	+	unprocessed_pseudogene	-0.577971	0.669905	0.713654	0.999991	1.1	0.1	2.42	0	0.27	0.34	1.43	0	0.905	0.51	0.311306	1.24083	0.793696	0.999967	1.25	0.63	0	0	1.94	0.7	1.7	0.7	0	0.18	1.75	0.25	0.753333	0.763333	-0.121371	0.919314	0.899196	9	0.93	0.97	0	0.28	0.255	0.59
AC005304.2	ENSG00000265494	.	chr17	13909231	13911212	+	lncRNA	0.109711	1.07901	0.908276	0.999991	0.375	0.4	1.63	0.15	0.315	0.46	1.57	0	0.63875	0.58625	-0.191916	0.875442	0.811061	0.999967	0.66	0.31	0.13	0.35	1.58	1.04	0.65	0.46	0.22	0.78	0.57	0.34	0.678333	0.503333	-0.271925	0.828214	0.640778	0.999879	0.2	0.29	0.09	0.16	0.235	0.22
AC005306.1	ENSG00000267283	.	chr19	1989401	1990370	+	lncRNA	-0.419413	0.747729	0.710196	0.999991	1.325	0.34	0.92	5.98	0.84	0	3.19	2.61	2.14125	1.66	0.843149	1.79396	0.508216	0.999967	0	0	4.9	3.05	0	0.01	0.5	0.55	3.53	0	3.4	1.25	1.32667	1.53833	0.273226	1.20851	0.703293	9	0.19	2.13	0	0.33	0.57	0.6
AC005307.1	ENSG00000260725	.	chr19	28418483	28429490	-	lncRNA	1.45758	2.74647	0.469589	0.999991	0.04	0.11	0.19	0	0.34	0.04	0.33	0	0.085	0.1775	-0.181865	0.881563	0.882217	0.999967	0.34	0.2	0	0	0.37	0.49	0.16	0.11	0	0	0.53	0.22	0.233333	0.17	-0.0648986	0.956013	0.957162	9	0.18	0	0	0.05	0.195	0
AC005324.3	ENSG00000251537	.	chr17	15571491	15651653	-	protein_coding	-0.427456	0.743572	0.568799	0.999991	0.47	0.38	0.79	0.09	0.335	0.23	0.42	0.28	0.4325	0.31625	0.524696	1.43863	0.419537	0.999967	0.48	0.24	0	0.05	0.45	0.38	0.44	0.3	0.28	0.62	0.27	0.17	0.266667	0.346667	0.0807089	1.05754	0.860458	0.999879	0.3	0.13	0.07	0.08	0.145	0.13
AC005324.4	ENSG00000255104	.	chr17	15699692	15744778	+	protein_coding	0.934397	1.91109	0.328008	0.999991	2.06	2.25	0.23	0.25	4.44	2.2	0.74	0	1.1975	1.845	-0.0999025	0.933096	0.913407	0.999967	0.63	0.54	4.62	0.85	1	0.31	1.34	1.24	1.7	1.02	0	0.74	1.325	1.00667	0.914534	1.88496	0.113401	0.999879	0.65	1.64	0.31	0.64	0.4	1.01
AC005329.1	ENSG00000248015	.	chr19	1392170	1396467	-	lncRNA	0.818623	1.76372	0.362393	0.999991	0.44	0.32	0.97	0	3.97	0.44	0.58	0.97	0.4325	1.49	1.491	2.81083	0.103856	0.999967	0.11	0.04	0	0	0	0.16	0.21	0.17	1.81	0.05	0.15	0.07	0.0516667	0.41	-0.276978	0.825318	0.611897	0.999879	0.12	0.24	0	0.06	0.075	0.71
AC005329.3	ENSG00000280486	.	chr19	1385473	1389665	-	lncRNA	0.887265	1.84967	0.197098	0.999991	0.88	0.23	0.28	0.51	0.85	0.71	0.68	0.5	0.475	0.685	0.0640011	1.04536	0.907511	0.999967	0.44	0.25	1.23	0	1.09	0.29	0.43	0.59	0.28	0.83	0.14	0.29	0.55	0.426667	-0.5538	0.681224	0.166917	0.999879	0.34	0.97	0.47	0.5	0.415	0.23
AC005330.1	ENSG00000267372	.	chr19	1321225	1322846	+	lncRNA	1.29314	2.45061	0.358013	0.999991	0.865	0.3	1.99	0	0.205	0.52	4.95	0	0.78875	1.41875	0.0839042	1.05988	0.945705	0.999967	0.45	0.18	0	0	2.79	1.42	0.86	0.61	0.31	0.45	1.81	0.04	0.806667	0.68	-0.251207	0.840193	0.772498	0.999879	0.75	0.5	0	0.18	0.185	0.04
AC005332.1	ENSG00000265100	.	chr17	68246629	68247938	-	lncRNA	0.193499	1.14353	0.726574	0.999991	10.95	10.14	2.78	3.37	10.74	8.25	1.76	6.18	6.81	6.7325	-0.285133	0.820666	0.529907	0.999967	2.35	3.09	2.75	5.32	1.68	3.36	1.4	1.98	1.89	4.47	1.22	2.12	3.09167	2.18	-0.129926	0.913879	0.69713	0.999879	2.35	4.99	1.56	3.87	2.305	7.95
AC005332.2	ENSG00000267731	.	chr17	68189884	68192802	+	lncRNA	-0.479241	0.717355	0.443642	0.999991	5.16	3.53	1.48	0.66	1.205	2.53	1.23	1.18	2.7075	1.53625	-0.687009	0.62114	0.0958243	0.999967	1.95	1.18	2.24	0.91	2.23	1.12	0.92	0.74	0.81	0.74	0.67	0.82	1.605	0.783333	-0.949541	0.517797	0.0113401	0.999879	1.34	3.31	0.36	1.41	1.48	5.98
AC005332.3	ENSG00000274561	.	chr17	68131462	68131907	+	lncRNA	-0.818722	0.566944	0.146909	0.999991	7.945	6.58	4.24	7.97	4.7	4.44	1.47	3.57	6.68375	3.545	-0.398115	0.758849	0.460849	0.999967	3.27	3.1	2.72	2.02	2.5	1.3	1.86	3.17	0	1.3	0.48	2.13	2.485	1.49	-0.14583	0.903859	0.636744	0.999879	2.36	4.21	6.57	4.16	3.275	9.43
AC005332.4	ENSG00000274712	.	chr17	68205489	68207493	+	lncRNA	-0.0639034	0.956672	0.909655	0.999991	17.13	20.46	4.49	3.19	12.345	13.78	4.65	5.64	11.3175	9.10375	-0.578455	0.669681	0.219782	0.999967	9.38	7.01	12.7	14.9	4.69	5.5	4.69	5.62	8.74	3.57	2.04	4.35	9.03	4.835	-0.371244	0.773115	0.273518	0.999879	4.38	11.7	3.9	6.33	4.03	20.46
AC005332.5	ENSG00000277476	.	chr17	68133201	68135935	+	lncRNA	-0.526265	0.69435	0.158582	0.999991	9.475	4.55	2.95	2.4	3.995	2.65	1.12	4.1	4.84375	2.96625	-0.145752	0.903908	0.699069	0.999967	1.63	1.95	2.15	4.72	1.79	1.81	1.61	1.32	2.33	3.03	0.64	1.74	2.34167	1.77833	-0.147086	0.903073	0.504711	0.999879	1.29	4.41	4.16	3.34	2.005	5.26
AC005332.6	ENSG00000278730	.	chr17	68126666	68129586	+	lncRNA	-0.114569	0.923658	0.733874	0.999991	30.54	17.99	10.31	10.03	19.29	14.65	6.81	13.38	17.2175	13.5325	-0.180872	0.882169	0.485126	0.999967	7.79	5.61	13.12	9.5	5.15	4.71	5.17	6.23	5.22	6.83	3.89	4.61	7.64667	5.325	-0.0432276	0.970481	0.831045	0.999879	5.17	12.48	10.14	8.51	5.27	16.88
AC005332.7	ENSG00000278740	.	chr17	68188547	68189165	+	lncRNA	-0.813926	0.568832	0.300717	0.999991	3.995	5.4	2.98	1.16	0.915	2.98	0.39	2.95	3.38375	1.80875	-0.582796	0.667669	0.39053	0.999967	1.48	2.38	5.09	1.8	1.34	0.41	0.59	0.7	1.64	0.48	2.38	0.45	2.08333	1.04	-0.648663	0.637871	0.153898	0.999879	1.8	4.95	0.29	3.02	2.285	6.61
AC005336.1	ENSG00000267056	.	chr19	15910582	15911824	-	processed_pseudogene	0.141233	1.10285	0.916037	0.999991	0.355	0.25	0.62	0.18	0.275	0.46	0.58	0	0.35125	0.32875	-0.884501	0.541675	0.370654	0.999967	0.99	0.18	0	0	1.47	0.56	0.5	0.25	0	0.09	0.4	0.17	0.533333	0.235	0.612577	1.52899	0.479917	9	0.16	0	0	0	0.15	0
AC005336.2	ENSG00000267218	.	chr19	15902300	15903238	-	processed_pseudogene	0.539577	1.45355	0.722853	0.999991	0.67	0.22	1.43	0	0	0.66	1.88	0	0.58	0.635	1.14817	2.21633	0.370283	0.999967	0.26	0.07	0	0	0.95	0.15	0.41	0.37	0	0.39	1	0.12	0.238333	0.381667	0.468952	1.3841	0.64135	9	0.23	0	0	0.05	0.09	0
AC005336.3	ENSG00000279717	.	chr19	15904556	15907234	+	TEC	-0.730576	0.602663	0.64395	0.999991	0.105	0.16	0.51	0	0.055	0.12	0.24	0	0.19375	0.10375	0.425124	1.34269	0.707432	0.999967	0.44	0.05	0	0	0.46	0.16	0.2	0.18	0	0.26	0.49	0.07	0.185	0.2	-0.0240067	0.983498	0.980699	9	0.06	0.09	0	0	0.055	0.02
AC005341.1	ENSG00000263252	.	chr17	53353427	53354134	-	processed_pseudogene	0.656567	1.57633	0.619775	0.999991	1.1	0.22	1.87	0	0.89	1.13	2.22	0	0.7975	1.06	-0.29281	0.81631	0.786578	0.999967	1.98	0.4	0	1.46	1.79	1.22	1.26	1.11	0	0	1.93	0.27	1.14167	0.761667	0.380291	1.3016	0.66381	9	0.43	0.15	0	0.15	0.545	0
AC005342.1	ENSG00000203593	.	chr12	2004666	2011392	+	lncRNA	0.204168	1.15202	0.918554	0.999991	1.87	0.67	0.97	0	4.105	0	0.38	0	0.8775	1.12125	0.754376	1.6869	0.524457	0.999967	0.96	0.73	0	0	0.87	0.67	2.67	1.08	0	0.23	0.52	0.44	0.538333	0.823333	-0.850364	0.554645	0.496102	9	0.72	1.11	0	0	0.62	0
AC005343.1	ENSG00000285627	.	chr12	1741197	1747099	-	lncRNA	0.250975	1.19001	0.592859	0.999991	1.1	0.38	1.03	0.16	0.77	0.37	1.29	0.29	0.6675	0.68	0.116538	1.08413	0.833162	0.999967	0.96	0.45	0.46	0.16	0.95	1.13	0.7	0.66	0.26	1.06	0.62	0.49	0.685	0.631667	-0.404975	0.755249	0.136789	0.999879	0.61	0.7	0.58	0.45	0.4	0.98
AC005351.1	ENSG00000248493	.	chr5	145997218	145998003	+	processed_pseudogene	2.35721	5.12379	0.235297	0.999991	0.095	0.28	0.46	0	0.125	0.96	2.16	0	0.20875	0.81125	0.881467	1.84225	0.500848	0.999967	0.17	0.34	0	0	1.53	0.66	0.67	0.38	0	0.66	2.02	0.16	0.45	0.648333	0.569733	1.48425	0.673914	9	0.07	0	0	0.13	0.11	0
AC005358.1	ENSG00000227274	.						1.05311	2.075	0.540069	0.999991	1.08	0.22	0.69	0	0.535	0.06	2.26	0	0.4975	0.71375	0.0140652	1.0098	0.990644	0.999967	0.4	0.25	0	0	1.82	0.73	0.64	0.51	0	0.2	1.11	0.14	0.533333	0.433333	0.126132	1.09136	0.909004	9	0.09	0.39	0	0.08	0.35	0
AC005358.2	ENSG00000265489	.						0.363387	1.28644	0.766122	0.999991	0.845	0.54	1.56	0	0.61	0.52	1.93	0	0.73625	0.765	0.199195	1.14806	0.847262	0.999967	1.2	0.49	0.1	0	3.33	1.59	1.59	0.91	0.52	0.63	1.87	0.82	1.11833	1.05667	-0.417291	0.748829	0.575432	0.999879	0.39	0.74	0.02	0.09	0.495	0.04
AC005363.1	ENSG00000255513	.	chr16	1963745	1964095	-	transcribed_processed_pseudogene	0.575295	1.48998	0.285851	0.999991	53.205	7.11	23.68	9.45	53.26	13.97	20.05	16.32	23.3612	25.9	0.259781	1.1973	0.636687	0.999967	33.05	9.86	18.24	9.95	12.38	13.3	24.33	12.51	27.15	17.16	2.59	7.71	16.13	15.2417	0.0425258	1.02992	0.896056	0.999879	24.72	26.22	8.56	4.75	8.88	12.96
AC005393.1	ENSG00000276445	.	chr19	39812972	39813555	-	lncRNA	-0.953878	0.516243	0.273071	0.999991	0.76	1.38	5.48	1.79	1.01	1.22	0.87	2.16	2.3525	1.315	-0.752633	0.59352	0.386497	0.999967	1.64	0.56	0.66	0.74	5.43	0.76	0.87	2.16	0	0	1.17	0.25	1.63167	0.741667	0.95988	1.94515	0.0804903	9	0.82	0.21	0.47	0.52	0.535	0.13
AC005394.1	ENSG00000266893	.	chr19	28491864	28632728	-	lncRNA	0.284765	1.21821	0.853138	0.999991	0.345	0.2	1.57	0	0.135	0.17	1.83	0	0.52875	0.53375	-0.0868304	0.941589	0.943176	0.999967	0.35	0.18	0	0	1.27	0.69	0.63	0.74	0	0.26	0.19	0.2	0.415	0.336667	-0.169174	0.889352	0.864024	9	0.53	0.28	0	0.03	0.08	0
AC005394.2	ENSG00000283403	.	chr19	28435388	28727680	-	lncRNA	0.404411	1.32355	0.786723	0.999991	0.225	0.1	0.64	0	0.19	0.18	0.7	0	0.24125	0.2675	1.61767	3.06879	0.0906389	0.999967	0.17	0.17	0	0	0.19	0.23	0.42	0.4	0.27	0.28	0.49	0.21	0.126667	0.345	0.589395	1.50462	0.521112	9	0.29	0.03	0.02	0.01	0.095	0
AC005410.1	ENSG00000241185	.	chr17	11998353	12021508	-	transcribed_processed_pseudogene	0.461192	1.37668	0.661865	0.999991	2.68	0.44	1.3	0	0.565	1.49	1.85	0.64	1.105	1.13625	0.457634	1.37329	0.597982	0.999967	0.65	0.4	1.84	0	4.11	0.65	1.3	1.55	0	1.1	1.72	1.49	1.275	1.19333	-0.879018	0.543737	0.156462	9	0.5	0.59	0.56	0.44	0.945	0
AC005410.2	ENSG00000266368	.	chr17	11953889	11977594	-	lncRNA	3.10359	8.59555	0.00492893	0.999991	0.235	0.97	1.12	0	2.485	0.82	11.52	1.66	0.58125	4.12125	1.73531	3.32952	0.092451	0.999967	0.86	0	0	0.37	0.77	0.72	1.51	2.44	1.04	1.2	0.89	0.39	0.453333	1.245	-0.94012	0.521189	0.130681	9	0.55	3.25	1	0.48	0.425	1.39
AC005412.1	ENSG00000264050	.	chr17	29197071	29197785	-	processed_pseudogene	-2.04896	0.241659	0.173154	0.999991	1.085	0.22	2.9	0	0.29	0.37	0.31	0	1.05125	0.2425	0.791224	1.73054	0.461436	0.999967	0.39	0.3	0	0	0.71	0.76	0.31	0.44	0	1.33	0.63	0.54	0.36	0.541667	-0.629681	0.646319	0.486977	9	0.5	0.6	0	0.23	0.2	0
AC005414.1	ENSG00000285734	.	chr12	2440189	2457392	-	lncRNA	0.357534	1.28123	0.793603	0.999991	0.9	0.72	2.51	0.03	0.795	0.42	3.16	0.03	1.04	1.10125	0.251797	1.19069	0.804906	0.999967	1.47	0.66	0	0.03	3.34	1.85	1.91	1.13	0.21	1.46	2.04	0.68	1.225	1.23833	-0.21759	0.860001	0.793079	0.999879	0.92	0.67	0	0.2	0.605	0.03
AC005476.1	ENSG00000259079	.	chr14	71330342	71330738	-	processed_pseudogene	0.941697	1.92079	0.198113	0.999991	15.935	6.24	14.08	20.49	22.15	5.06	12.42	77.7	14.1862	29.3325	0.92085	1.89323	0.0313952	0.999967	38.69	40.22	42.84	34.02	38.06	48.42	61.89	84.31	66.02	55.01	19	94.35	40.375	63.43	1.02855	2.03998	0.0176572	0.999879	7.68	5.93	36.01	13.23	7.145	6.13
AC005476.2	ENSG00000259146	.	chr14	71292729	71321882	-	lncRNA	-0.662275	0.631881	0.570879	0.999991	1.11	0.19	2.24	0.94	0.26	0.66	0	1.99	1.12	0.7275	0.253291	1.19192	0.751141	0.999967	1.7	2.07	0	5.73	0.77	2.08	2.97	2.16	1.39	2.9	0.36	3.58	2.05833	2.22667	1.53801	2.90393	0.0229688	9	0.72	0	0.39	0.38	0.68	0.16
AC005479.1	ENSG00000259005	.	chr14	74474007	74474864	-	lncRNA	-0.0357713	0.97551	0.975385	0.999991	1.375	1.96	1.08	2.26	1.195	1.2	2.14	1.6	1.66875	1.53375	0.709992	1.63579	0.27948	0.999967	0.54	0.55	5.85	0	2.43	0.9	1.71	1.06	2.23	2.59	2.87	0.74	1.71167	1.86667	0.0302385	1.02118	0.966305	9	1.5	0	0.93	0.51	0.64	0.25
AC005480.1	ENSG00000258891	.	chr14	73896164	73938114	-	lncRNA	0.343618	1.26894	0.39967	0.999991	6.065	0.75	0.37	1.71	4.28	0.88	4.72	5.12	2.22375	3.75	0.338637	1.26456	0.33742	0.999967	1.9	1.79	0.74	0.89	2.42	2.75	3.86	2.63	0.87	6.53	4.18	4.35	1.74833	3.73667	0.116982	1.08446	0.618058	0.999879	1.48	3.64	2.34	1.82	2.255	3.08
AC005481.1	ENSG00000222012	105375614	chr7	157614023	157618765	+	lncRNA	0.787333	1.72588	0.46768	0.999991	0.355	0.49	1.04	0.05	0.3	0.65	1.74	0.09	0.48375	0.695	0.134727	1.09788	0.871683	0.999967	0.66	0.29	0.04	0.11	1.61	0.79	0.63	0.59	0.12	0.67	0.93	0.26	0.583333	0.533333	-0.121266	0.919381	0.854591	0.999879	0.53	0.31	0	0.23	0.245	0.03
AC005482.1	ENSG00000233423	.	chr7	67691058	67697029	-	lncRNA	1.19867	2.29528	0.575216	0.999991	1.285	0.47	1.88	0	0	0	5.81	0	0.90875	1.4525	0.365963	1.28874	0.800478	0.999967	1.12	0.43	0	0	1.52	0.94	0.89	0.32	0.23	0	2.39	0.13	0.668333	0.66	-0.0842932	0.943247	0.952567	9	0.36	0	0	0	0.3	0
AC005487.1	ENSG00000225647	.	chr7	108598352	108639349	+	lncRNA	0.170505	1.12545	0.864167	0.999991	0.56	0.31	1.82	0	0.38	0.66	2.97	0.17	0.6725	1.045	-0.242702	0.845161	0.768562	0.999967	0.94	0.39	2.67	0	3.18	1.44	0.83	0.61	0.91	0.72	1.17	0.36	1.43667	0.766667	0.225925	1.16953	0.706664	0.999879	1.04	0.96	0.23	0.33	0.37	0.05
AC005495.1	ENSG00000278873	.	chr17	69232963	69235012	-	TEC	0.320007	1.24834	0.705658	0.999991	1.33	0.85	1.5	0.24	0.83	1.07	1.59	0.67	0.98	1.04	0.0810559	1.05779	0.868931	0.999967	2.16	1.48	1.25	0.33	2.42	0.95	1.45	1.52	0.77	1.59	1.44	0.74	1.43167	1.25167	-0.122005	0.918909	0.806568	0.999879	0.86	2.12	1.1	0.74	0.625	6.99
AC005498.1	ENSG00000267224	.	chr19	56535299	56535763	+	lncRNA	2.33419	5.04266	0.171541	0.999991	0.93	1.2	0	0	0	2.16	4.7	1.23	0.5325	2.0225	0.388881	1.30938	0.711973	0.999967	1.71	1.09	0	0	1.53	0.95	2.37	1.21	0	1.19	0.88	0.39	0.88	1.00667	-0.402426	0.756585	0.700548	9	0.36	0.32	0	0	0.755	0
AC005498.2	ENSG00000267421	101928982	chr19	56536156	56538575	-	lncRNA	-0.359851	0.779245	0.795073	0.999991	1.49	0.19	0.69	2.51	0.51	0.32	1.08	0	1.22	0.4775	-0.872568	0.546174	0.355544	0.999967	0.68	0.6	0	0	3.37	0.38	1.06	0.48	0.14	0.17	0.37	0.31	0.838333	0.421667	-0.138866	0.908233	0.867741	9	0.44	0.53	0	0.47	0.565	0
AC005498.3	ENSG00000269696	.	chr19	56545566	56567411	-	lncRNA	0.233034	1.1753	0.709789	0.999991	2.005	0.61	0.55	1.07	1.89	0.31	0.88	1.44	1.05875	1.13	-0.515822	0.699394	0.235315	0.999967	0.94	0.65	0.75	0.38	1.62	0.56	0.74	0.33	0.64	0.25	0.33	0.39	0.816667	0.446667	0.0949692	1.06804	0.795888	0.999879	0.8	1.1	0.12	1.07	0.8	0.72
AC005515.1	ENSG00000226025	.	chr19	39679374	39686373	+	transcribed_unprocessed_pseudogene	0.975661	1.96654	0.445742	0.999991	0.65	0.45	1.74	0	0.57	0.44	3.59	0	0.71	1.15	0.0364988	1.02562	0.975615	0.999967	1.54	0.69	0	0	1.65	1.13	1.54	0.67	0.05	0.06	1.41	0.56	0.835	0.715	0.625106	1.54232	0.430654	0.999879	0.47	0.09	0	0.02	0.33	0
AC005518.1	ENSG00000230190	105375556	chr7	147671711	147673143	+	lncRNA	0.671068	1.59225	0.679432	0.999991	0.165	0.12	1.28	0	0.08	0.07	1.99	0	0.39125	0.535	1.01006	2.014	0.451187	0.999967	0.21	0.21	0	0	0.19	0.17	0.49	0.35	0	0.31	0.11	0.19	0.13	0.241667	-0.508075	0.70316	0.620762	9	0.31	0.33	0	0.04	0.225	0
AC005519.1	ENSG00000258559	.	chr14	74289127	74294425	-	lncRNA	-0.73059	0.602658	0.116071	0.999991	3.415	1.14	1.96	1.6	1.25	0.85	1.35	0.83	2.02875	1.07	-0.595187	0.661958	0.117998	0.999967	2.83	1.33	2.91	2.07	3.27	1.06	1.49	1.41	0.74	2.02	0.22	1.28	2.245	1.19333	-0.166759	0.890842	0.516538	0.999879	0.98	3.16	1.97	1.73	0.89	1.16
AC005520.1	ENSG00000258653	.						0.582388	1.49733	0.54258	0.999991	0.135	0.12	0.08	0.07	0.15	0.08	0.22	0.2	0.10125	0.1625	0.0225118	1.01573	0.982121	0.999967	0	0.16	0	0	0	0.06	0.04	0.08	0	0.04	0	0.06	0.0366667	0.0366667	-0.17347	0.886707	0.758387	9	0.11	0	0.09	0.02	0.025	0.18
AC005520.2	ENSG00000259065	.						0.294336	1.22632	0.687624	0.999991	1.23	0.27	0.73	3.99	0.255	1.18	1.46	1.54	1.555	1.10875	0.218149	1.16324	0.712907	0.999967	1.19	0.38	0.95	0.09	0.5	0.86	0.79	0.61	0.23	1.77	1.14	0.36	0.661667	0.816667	-0.450709	0.731683	0.318876	0.999879	0.74	0.68	0.29	0.94	0.435	0.28
AC005520.3	ENSG00000270140	.						-0.118012	0.921456	0.891699	0.999991	3.93	2.5	0	1.91	1.545	0	3.42	2.72	2.085	1.92125	0.319178	1.24762	0.727071	0.999967	1.47	4.53	0	3.64	0	2.45	2.92	2.09	1.14	0	4.33	3.33	2.015	2.30167	-0.135602	0.91029	0.764507	9	1.83	0.54	3.22	0.8	1.29	1
AC005520.5	ENSG00000273711	.						-2.27614	0.20645	0.145365	0.999991	0.355	0	0.44	0.11	0.195	0	0	0.05	0.22625	0.06125	-1.11008	0.463268	0.256661	0.999967	0.38	0.34	0	0.51	0.88	0.34	0.45	0.14	0.22	0	0	0.2	0.408333	0.168333	-0.358549	0.779948	0.679523	9	0.07	0	17.78	0.07	0.095	0.23
AC005521.1	ENSG00000213296	.	chr7	124480524	124481395	+	processed_pseudogene	-0.132828	0.912042	0.929477	0.999991	0.485	0	0.99	0.14	0.22	0.09	0.93	0	0.40375	0.31	0.397022	1.31679	0.708835	0.999967	0.43	0.29	0	0	2.36	0.65	0.57	0.41	0.12	1.29	1.11	0.4	0.621667	0.65	-0.416359	0.749314	0.65048	9	0.38	0	0	0.06	0.22	0.14
AC005523.2	ENSG00000269604	.	chr19	4791745	4795559	-	lncRNA	-0.150092	0.901193	0.529217	0.999991	22.255	13.37	9.83	19.29	18.035	9.61	5.17	19.59	16.1863	13.1013	-0.0361058	0.975284	0.906449	0.999967	6.87	7.78	21.02	14.46	5.92	5.59	6.97	9.06	9.87	11.66	4.05	5.34	10.2733	7.825	0.102678	1.07376	0.472826	0.999879	7.69	11.08	8.62	7.75	5.42	11.25
AC005531.1	ENSG00000253183	.	chr7	139502453	139503812	+	processed_pseudogene	0.336753	1.26291	0.823015	0.999991	1.225	0.4	2.88	0	1.725	0.41	2.46	0	1.12625	1.14875	-0.330518	0.795251	0.788572	0.999967	0.96	0.65	0	0	4.08	1.4	1.59	1.04	0	0.08	1.43	0.52	1.18167	0.776667	-0.291768	0.8169	0.751524	0.999879	1.23	0.51	0.05	0.13	0.74	0
AC005532.1	ENSG00000230825	.	chr7	7255154	7278071	+	lncRNA	0.496855	1.41113	0.521647	0.999991	2.49	1.4	2.8	0.15	0.73	1.84	5.63	0.25	1.71	2.1125	0.221093	1.16562	0.753279	0.999967	0.7	0.77	1.02	0.2	7.35	2.68	2.38	1.54	0.65	0.95	0.92	1.03	2.12	1.245	-0.370155	0.773699	0.427766	0.999879	2.29	1.07	1.53	1.12	1.62	1.67
AC005534.1	ENSG00000224903	.	chr7	156654185	156659582	-	lncRNA	-0.102661	0.931314	0.835243	0.999991	2.625	2.01	1.65	0.91	1.35	1.44	1.79	2.47	1.79875	1.7625	-0.284168	0.821215	0.438304	0.999967	1.9	1.12	0.6	0.62	1.22	0.6	0.96	0.85	0.96	0.62	1.03	0.27	1.01	0.781667	-0.0402592	0.97248	0.891515	0.999879	0.99	1.84	1.74	0.99	0.65	1.33
AC005537.1	ENSG00000232006	.						0.114784	1.08281	0.936073	0.999991	1.255	0.95	5.78	0.26	1.62	1.26	3.61	0.41	2.06125	1.725	0.69319	1.61686	0.453185	0.999967	1.7	0.59	1.59	0	4.38	1.15	2.48	0.93	0	3.26	2.26	0.39	1.56833	1.55333	-0.234468	0.849998	0.788106	0.999879	1.57	1.76	0.04	0.26	0.875	0
AC005538.3	ENSG00000286059	.	chr2	233977872	233980018	-	lncRNA	0.918017	1.88952	0.441123	0.999991	0.64	0.53	1.14	0.19	0.555	0.48	2.45	0.13	0.625	0.90375	0.682763	1.60521	0.45352	0.999967	0.38	0.29	0	0	1.38	0.68	1.11	0.39	0.05	1.21	0.78	0.21	0.455	0.625	-0.364397	0.776793	0.622844	0.999879	0.69	0.25	0	0.27	0.175	0.18
AC005539.1	ENSG00000228937	.						0.241427	1.18216	0.888097	0.999991	0.845	0.04	0.8	0	0.275	0.37	0.82	0	0.42125	0.36625	0.593851	1.50927	0.618607	0.999967	0.22	0.07	0	0	0.79	0.61	0.34	0.24	0	1.16	0.4	0.07	0.281667	0.368333	-0.562884	0.676947	0.601387	9	0.22	0.52	0	0.11	0.05	0
AC005540.1	ENSG00000235852	.	chr2	190880797	190882059	-	lncRNA	0.643543	1.56216	0.191979	0.999991	62.88	9.47	10.69	23.87	68.245	8.23	19.7	29.78	26.7275	31.4887	0.491533	1.40594	0.295401	0.999967	16.07	12.88	42.8	37.43	16	25.29	28.21	20.32	48.87	25.34	9.44	33.03	25.0783	27.535	0.206723	1.15406	0.486106	0.999879	25.14	18.03	10.04	18.46	12.46	14.99
AC005544.1	ENSG00000264491	.	chr17	67019934	67021743	-	lncRNA	1.98	3.94493	0.225516	0.999991	2.145	1.97	0	0	1.485	3.32	5.49	0	1.02875	2.57375	1.03448	2.04837	0.427629	0.999967	0	0.67	0	0	2.34	1.46	1.39	3.71	0	2.44	0	0.6	0.745	1.35667	1.34825	2.54604	0.207093	9	0.37	0.33	0	0	0.53	0
AC005548.1	ENSG00000285541	.	chr17	11197883	11242062	-	lncRNA	1.49395	2.81658	0.279424	0.999991	0.885	0.33	0.59	0	0.45	0.34	2.77	0	0.45125	0.89	0.254559	1.19297	0.823536	0.999967	0.86	0.38	0	0	1.46	0.97	1.32	0.66	0	1.03	0.54	0.33	0.611667	0.646667	-0.0425578	0.970932	0.96081	9	0.12	0.04	0	0.06	0.28	0.05
AC005549.1	ENSG00000264990	.	chr17	34176538	34178166	+	lncRNA	0.51861	1.43257	0.665893	0.999991	1.08	0.9	1.69	0.19	1.62	0.78	2.08	0	0.965	1.12	0.250534	1.18965	0.789693	0.999967	1.22	0.58	0	0	3.16	1.64	1.28	0.83	0.28	1.62	1.8	0.75	1.1	1.09333	-0.214735	0.861704	0.771797	0.999879	0.7	0.41	0	0.13	0.525	0.16
AC005550.2	ENSG00000237070	.	chr7	15667947	15681980	+	lncRNA	0.83283	1.78118	0.589235	0.999991	0.13	0.06	0.14	0	0.145	0.05	0.2	0	0.0825	0.09875	0.644537	1.56324	0.617242	0.999967	0.15	0.03	0	0	0	0.07	0.08	0.04	0	0	0.2	0.01	0.0416667	0.055	-0.202927	0.868786	0.835556	9	0.06	0.08	0	0	0.04	0
AC005552.1	ENSG00000264174	.	chr17	34725509	34726170	-	lncRNA	1.3972	2.6339	0.397934	0.999991	0.805	0.12	0.89	0	0	0.28	3.17	0	0.45375	0.8625	0.765131	1.69952	0.534748	0.999967	1.76	0.34	0	0	1.6	0.25	1.93	0.75	0	0.86	1.43	0.41	0.658333	0.896667	-0.318146	0.8021	0.748873	9	0.28	0.17	0	0	0.14	0.21
AC005562.1	ENSG00000214719	.	chr17	30576464	30672789	+	lncRNA	0.116164	1.08385	0.703793	0.999991	12.38	6.03	5.11	7.48	10.655	4.45	3.3	8.5	7.75	6.72625	0.16346	1.11997	0.497108	0.999967	4.02	3.47	7.6	3.26	6.94	4.8	5.04	3.96	4.57	4.92	5.28	3.86	5.015	4.605	-0.013271	0.990843	0.941661	0.999879	3.82	7.68	3.63	3.14	2.68	8.42
AC005578.1	ENSG00000280247	.	chr19	4246339	4247358	-	TEC	0.317185	1.2459	0.736687	0.999991	1.185	0.65	1.28	0.34	1.01	0.74	1.5	0	0.86375	0.8125	0.227073	1.17046	0.801823	0.999967	0.23	0.41	0	0.11	2.32	0.52	1.2	0.65	0.3	0	0.64	0.54	0.598333	0.555	-0.192425	0.875133	0.735409	9	0.91	1.37	0.14	0.14	0.415	0.44
AC005586.2	ENSG00000261305	.	chr7	150337483	150343346	+	lncRNA	0.156104	1.11427	0.828918	0.999991	2.655	1.14	1.57	1.23	1.045	0.56	2.98	2.25	1.64875	1.70875	-0.202127	0.869268	0.738475	0.999967	1.73	0.63	0	0.25	2.42	1.3	1.04	0.86	0.29	0.61	0.67	0.66	1.055	0.688333	-0.263264	0.833201	0.542089	0.999879	1.23	2.22	0.65	0.54	0.76	0.51
AC005592.1	ENSG00000261757	.	chr5	142703782	142705421	+	lncRNA	0.468898	1.38405	0.786085	0.999991	0.395	0.25	0.97	0	0.195	0.16	1.45	0	0.40375	0.45125	-0.148904	0.901936	0.898634	0.999967	0.51	0.22	0	0	0.35	0.25	0.25	0.22	0	0.19	0.36	0.03	0.221667	0.175	-1.39445	0.380389	0.233148	9	0.14	0.36	0	0	0.095	0
AC005592.2	ENSG00000287203	.	chr5	142732704	142737461	-	lncRNA	0.389752	1.31017	0.784926	0.999991	1.455	0.08	1.18	0	0.65	0.37	1.62	0	0.67875	0.66	0.508294	1.42237	0.65771	0.999967	1.29	0.8	0	0	1.57	2.02	1.26	1.05	0	0.43	3.48	0.4	0.946667	1.10333	-0.609869	0.655256	0.483442	9	0.75	0.45	0.34	0	0.485	0.07
AC005593.1	ENSG00000279584	.	chr5	131797415	131797929	+	TEC	0.245539	1.18554	0.755416	0.999991	17.665	4.47	1.37	1.27	10.32	5.05	2.74	2.7	6.19375	5.2025	0.105765	1.07606	0.865658	0.999967	2.77	1.23	9.87	1.84	8.09	3.86	1.92	1.37	3.96	4.59	6.17	2.85	4.61	3.47667	0.609539	1.52577	0.212066	0.999879	1.32	1.58	1.78	2.22	1.26	2.57
AC005594.1	ENSG00000287884	.	chr19	4692021	4694340	+	lncRNA	-0.347867	0.785745	0.458369	0.999991	1.24	0.58	1.44	0.59	0.845	0.42	0.79	0.74	0.9625	0.69875	-0.208265	0.865578	0.673079	0.999967	0.44	0.74	3.95	0.48	0.89	0.59	1.08	0.83	0.62	1.16	0.12	0.64	1.18167	0.741667	0.0275733	1.0193	0.914858	0.999879	0.84	0.83	1.02	0.84	0.525	0.84
AC005606.2	ENSG00000261790	.	chr16	1984877	1990477	-	lncRNA	0.678249	1.6002	0.230002	0.999991	1.725	1.28	0.56	0.61	3.5	0.94	1.61	0.86	1.04375	1.7275	-0.545657	0.685079	0.128623	0.999967	0.79	0.71	3.57	3.71	1.01	1.57	0.81	0.78	1.05	0.55	0.47	0.4	1.89333	0.676667	0.0999036	1.0717	0.760896	0.999879	0.68	3.37	1.89	0.47	0.495	0.25
AC005609.5	ENSG00000279726	.	chr5	140785698	140828549	-	lncRNA	-0.181532	0.881766	0.911739	0.999991	0.12	0.19	0.59	0	0.34	0.26	2.51	0	0.225	0.7775	1.54723	2.92256	0.202338	0.999967	0.4	0.08	0	0	0	0.1	0.88	0.04	0	0.33	0.39	0.18	0.0966667	0.303333	0.808447	1.75132	0.43153	9	0.04	0.92	0	0.03	0.04	0
AC005614.1	ENSG00000269296	.	chr19	40090754	40094406	+	lncRNA	0.376086	1.29782	0.755261	0.999991	1.115	0.45	0.65	0.1	0.965	0.36	0.88	0.03	0.57875	0.55875	-0.15657	0.897156	0.867358	0.999967	0.93	0.22	0.03	0	1.28	0.48	0.51	0.31	0	0.53	0.65	0.21	0.49	0.368333	-0.130167	0.913726	0.860846	0.999879	0.31	0.54	0.05	0.07	0.235	0.01
AC005616.1	ENSG00000267423	.	chr19	28509238	28518728	+	lncRNA	0.53113	1.44506	0.758353	0.999991	3.18	0.31	1.85	0	3.235	0.88	0.88	0	1.335	1.24875	-1.13728	0.454616	0.343948	0.999967	3.33	0.71	0	0	5.51	1.71	1.32	1.25	0	0	1.18	0.38	1.87667	0.688333	0.472614	1.38762	0.68165	9	0.12	0.64	0	0	0.52	0
AC005618.1	ENSG00000272070	.	chr5	141326210	141329357	+	lncRNA	0.570744	1.48529	0.249393	0.999991	6.49	1.77	2.69	4.67	5.64	1.5	4.57	12.31	3.905	6.005	0.460622	1.37614	0.33903	0.999967	1.13	0.68	1.21	0.09	1.4	0.92	1.99	0.75	0.61	1.18	2.16	0.65	0.905	1.22333	-0.315774	0.80342	0.289713	0.999879	1.51	4.46	2.72	1.95	2.85	3.4
AC005618.3	ENSG00000280026	.	chr5	141350109	141350662	-	lncRNA	-0.58842	0.665071	0.503127	0.999991	2.25	0.29	3.48	10.53	0	0.73	3.93	6.66	4.1375	2.83	2.31412	4.97302	0.0728742	0.999967	0	0.53	0	0	0.08	1.73	6.76	1.75	0	0	1.98	1.56	0.39	2.00833	-0.517778	0.698447	0.312108	0.999879	5.98	0	2.27	4.84	3.065	3.41
AC005618.4	ENSG00000288095	.	chr5	141320980	141325985	+	lncRNA	-0.104826	0.929917	0.882984	0.999991	2.145	0.59	1.08	1.46	0.16	0.59	1.6	1.76	1.31875	1.0275	0.183717	1.13581	0.811444	0.999967	1.98	0.46	0.36	0	2.19	0.96	1.57	0.87	1.04	0	1.26	0.63	0.991667	0.895	-0.0713478	0.951748	0.866998	0.999879	0.86	0.45	0.85	0.42	0.445	0.44
AC005622.1	ENSG00000283525	105372412	chr19	43690002	43700508	+	transcribed_unprocessed_pseudogene	0.087464	1.0625	0.938087	0.999991	0.37	0.42	0.48	0.14	0.95	0.39	0.22	0	0.3525	0.39	-1.15402	0.44937	0.266653	0.999967	0.55	0.07	0	0	2.88	0.62	0.33	0.42	0.24	0	0.31	0.16	0.686667	0.243333	0.16896	1.12425	0.805013	9	0.45	0.33	0.04	0.05	0.195	0
AC005632.3	ENSG00000261596	.	chr16	21626742	21627569	+	lncRNA	0.109181	1.07862	0.786202	0.999991	7.055	1.66	2.76	2.1	3.37	2.18	3.5	3.8	3.39375	3.2125	0.453569	1.36942	0.293355	0.999967	5.14	2.05	4.05	0.88	2.83	3.33	4.21	3.24	6.08	1.08	1.88	3.18	3.04667	3.27833	0.304631	1.2351	0.17366	0.999879	1.62	3.17	2.95	2.06	2.335	3.04
AC005632.6	ENSG00000287809	.	chr16	21511635	21515131	+	lncRNA	0.128887	1.09345	0.775148	0.999991	19.26	6.19	6.38	5.49	16.35	4.56	4.9	13.7	9.33	9.8775	0.320461	1.24873	0.317863	0.999967	4.48	5.39	21.34	12.78	8.38	9.03	6.98	9.46	13.09	12.71	5.16	11.2	10.2333	9.76667	0.506746	1.42084	0.0594202	0.999879	8.38	14.16	11.9	7.29	5.68	2.51
AC005670.2	ENSG00000262633	.	chr17	46923133	47049932	+	protein_coding	1.50936	2.84684	0.543834	0.999991	4.205	1.18	0	1.06	5.9	2.88	0	3.47	1.61125	3.0625	0.0302237	1.02117	0.986731	0.999967	0	0	0	0	0	0	0	0	0	0	0	0	0	0	-0.124768	0.917151	0.93388	0.999879	0.67	3.49	0	0	1.08	0
AC005670.3	ENSG00000262879	.	chr17	46983287	47100323	-	lncRNA	0.188361	1.13947	0.666781	0.999991	55.205	12.99	21.39	21.86	42.66	10.49	15.76	62.71	27.8612	32.905	-0.0878399	0.940931	0.788587	0.999967	19.33	10.2	33	32.58	16.91	14.89	16.04	11.83	17.7	25.81	10.89	12.96	21.1517	15.8717	0.0537567	1.03796	0.838344	0.999879	14.5	19.9	39.41	18.25	8.81	35
AC005674.2	ENSG00000261490	.	chr4	10068089	10073019	-	lncRNA	0.152408	1.11142	0.731361	0.999991	6.16	3.35	2.83	5.44	5.205	2.94	2.72	7.94	4.445	4.70125	0.280279	1.21443	0.319834	0.999967	2.97	2.26	5.23	3.39	2.96	1.81	3.12	2.65	4.05	5.31	1.59	1.32	3.10333	3.00667	0.170725	1.12562	0.520447	0.999879	1.65	4.05	6.85	2.65	1.595	2.68
AC005682.1	ENSG00000226329	.	chr7	22863874	22881350	-	unprocessed_pseudogene	-0.194877	0.873647	0.895132	0.999991	0.27	0.16	0.2	0.14	0	0.37	0.12	0	0.1925	0.1225	-2.51694	0.174713	0.0863895	0.999967	0.07	0.04	0	2.53	0	0.04	0.12	0.12	0	0	0.16	0	0.446667	0.0666667	0.637378	1.5555	0.457141	9	0.16	0.25	0	0.12	0.01	0.18
AC005682.2	ENSG00000286703	.	chr7	22822954	22833430	+	lncRNA	0.832313	1.78054	0.485627	0.999991	0.425	0.18	0.63	0	0.22	0.18	1.26	0.04	0.30875	0.425	0.206945	1.15424	0.827935	0.999967	0.94	0.35	0	0	0.74	0.39	0.65	0.55	0.14	0.29	0.41	0.36	0.403333	0.4	0.0198076	1.01382	0.97807	0.999879	0.36	0.65	0	0.1	0.215	0.06
AC005692.1	ENSG00000204990	.	chr7	141414383	141416390	-	lncRNA	0.626619	1.54394	0.642055	0.999991	1.1	0.42	2.07	0.07	0.055	0.72	3.38	0	0.915	1.03875	0.656142	1.57586	0.59119	0.999967	1.05	0.49	0	0	2.59	1.6	1.72	1.09	0	1.73	2.17	0.87	0.955	1.26333	-0.455598	0.729208	0.579543	0.999879	0.85	0.89	0.09	0.29	0.895	0.29
AC005692.3	ENSG00000285841	.	chr7	141392155	141396517	-	lncRNA	0.276225	1.21102	0.80166	0.999991	0.99	0.46	2.08	0.27	0.45	0.62	2.51	0.12	0.95	0.925	0.235815	1.17757	0.802062	0.999967	1.21	0.74	0	0	2.77	1.36	1.67	0.71	0.31	0.93	1.75	0.66	1.01333	1.005	-0.136648	0.90963	0.838581	0.999879	0.8	0.35	0.1	0.13	0.63	0.17
AC005695.1	ENSG00000262966	.	chr17	9171068	9179118	-	lncRNA	0.0484908	1.03418	0.959305	0.999991	0.51	0.46	1.34	2.04	0.415	0.35	1.42	2.26	1.0875	1.11125	0.248445	1.18793	0.747933	0.999967	0.62	0.26	0	0.29	1.16	1	0.96	0.6	0.03	0.33	1.03	0.39	0.555	0.556667	0.228927	1.17196	0.69353	0.999879	0.19	0.38	0.07	0.1	0.56	0.09
AC005696.1	ENSG00000262050	.	chr17	2712309	2712833	+	lncRNA	0.67899	1.60102	0.483612	0.999991	2.63	1.34	0.61	0.43	1.36	2.71	0.74	2.26	1.2525	1.7675	-0.891652	0.538997	0.24216	0.999967	1.42	0.97	9.39	1.23	1.69	1.32	1.88	1.61	0	2.19	0	0.65	2.67	1.055	0.0211901	1.0148	0.969838	9	0	2.14	1.33	0.53	0.54	1.74
AC005696.4	ENSG00000277200	.	chr17	2720801	2723947	-	lncRNA	0.0455385	1.03207	0.965552	0.999991	0.66	0.54	1.06	0.03	0.305	0.31	1.23	0	0.5725	0.46125	0.897773	1.86319	0.328949	0.999967	0.15	0.23	0.16	0	0.83	0.4	0.31	0.31	0.11	0.9	0.86	0.2	0.295	0.448333	0.0860799	1.06148	0.895419	0.999879	0.19	0.19	0.09	0.1	0.105	0.01
AC005697.2	ENSG00000266527	.	chr17	27874645	27881237	+	lncRNA	-0.324232	0.798724	0.716838	0.999991	1.215	0.68	1.34	0	0.64	0.59	0.71	0.41	0.80875	0.5875	-0.224693	0.855777	0.743108	0.999967	1.35	0.49	0.64	0.81	1.8	1.47	1.64	0.88	0.05	1.62	0.3	0.46	1.09333	0.825	-0.111081	0.925894	0.836842	0.999879	0.66	0.28	0.52	0.27	0.305	0.23
AC005699.1	ENSG00000249631	.	chr4	11625714	11823906	+	lncRNA	-0.196798	0.872485	0.898508	0.999991	1.46	0.41	4.51	0	0.89	1.35	4.16	0	1.595	1.6	0.179978	1.13287	0.8654	0.999967	0.8	0.78	0	1.23	2.11	1.12	2.63	0.88	0	0.62	1.45	0.25	1.00667	0.971667	-0.316979	0.802749	0.753852	9	0.05	0.6	0	0	0.855	0
AC005702.2	ENSG00000267526	.	chr17	60063004	60064782	-	processed_pseudogene	-0.324733	0.798446	0.664244	0.999991	1.105	0.5	0.82	0	0.51	0.33	0.6	0.39	0.60625	0.4575	-0.0406293	0.972231	0.937769	0.999967	1.04	0.67	0.94	0.36	0.54	0.59	0.53	0.54	0.77	0.3	0.25	0.8	0.69	0.531667	0.326073	1.2536	0.433622	0.999879	0.58	0.35	0.8	0.23	0.235	1.04
AC005703.1	ENSG00000230971	.	chr17	15267461	15272290	-	lncRNA	0.738561	1.66851	0.649561	0.999991	0.065	0.2	0.89	0	0.225	0.37	1.13	0	0.28875	0.43125	-0.153339	0.899167	0.899518	0.999967	1.28	0.23	0	0	0.85	0.36	0.37	0.23	0	0.47	0.85	0.08	0.453333	0.333333	-0.226825	0.854514	0.830678	9	0.05	0.05	0	0.07	0.11	0
AC005703.6	ENSG00000279660	.	chr17	15260513	15261841	+	TEC	0.101508	1.07289	0.939017	0.999991	0.57	0.32	1.14	0	0.18	0.34	1.2	0	0.5075	0.43	-0.139707	0.907703	0.891534	0.999967	0.16	0.29	0	0.95	0.75	0.14	0.29	0.35	0	0.58	0.46	0.15	0.381667	0.305	-1.07578	0.474413	0.196208	9	0.14	1.24	0	0.23	0.115	0
AC005703.7	ENSG00000286792	.	chr17	15266848	15311760	+	lncRNA	0.595743	1.51125	0.702206	0.999991	0.44	0.22	1.35	0	0.7	0.29	1.68	0	0.5025	0.6675	0.541354	1.45534	0.665199	0.999967	1.04	0.43	0	0	0.83	0.29	1.19	0.44	0	0	1.02	0.49	0.431667	0.523333	-0.506019	0.704163	0.609843	9	0.14	0.26	0	0.05	0.345	0
AC005722.1	ENSG00000230607	.	chr17	19755244	19756207	+	processed_pseudogene	0.0344393	1.02416	0.980674	0.999991	3	0.14	0.34	0	0.57	0.72	0.81	0.26	0.87	0.59	0.30811	1.23808	0.750142	0.999967	0.75	0.51	0	0	0.46	1.2	0.5	0.78	0	0.75	0.55	0.7	0.486667	0.546667	0.0671746	1.04766	0.940223	9	0.27	0.79	0	0	0.215	0.06
AC005722.3	ENSG00000262681	.	chr17	19719059	19722428	+	lncRNA	-0.131844	0.912664	0.912601	0.999991	0.77	0.57	1.74	0.11	0.24	0.61	1.47	0	0.7975	0.58	0.442706	1.35915	0.639412	0.999967	1.02	0.45	0.04	0	1.29	1.17	1.01	0.76	0.25	0.55	1.34	0.64	0.661667	0.758333	-0.309443	0.806954	0.673374	0.999879	0.21	0.52	0.02	0.21	0.355	0.01
AC005725.1	ENSG00000264727	.	chr17	11288205	11290811	+	lncRNA	0.456757	1.37245	0.78017	0.999991	0.32	0.17	0.94	0	0.175	0.26	1.15	0	0.3575	0.39625	-0.222041	0.857352	0.850899	0.999967	0.82	0.32	0	0	1.5	0.28	0.6	0.36	0	0.27	0.59	0.26	0.486667	0.346667	-0.484274	0.714857	0.635309	9	0.08	0.51	0	0	0.165	0.07
AC005726.1	ENSG00000258472	.	chr17	28455752	28614185	-	protein_coding	0.636513	1.55457	0.10038	0.999991	3.425	1.63	2.17	2.08	6.245	1.33	1.35	6.74	2.32625	3.91625	0.0410591	1.02887	0.905733	0.999967	1.78	1.15	6.22	1.36	0.87	1.48	1.3	1.66	1.45	2.47	0.99	1.28	2.14333	1.525	-0.275714	0.826041	0.221498	0.999879	1.9	2.56	2.74	1.67	1.17	7.65
AC005726.2	ENSG00000264044	.	chr17	28633206	28635950	+	lncRNA	0.478929	1.39371	0.440769	0.999991	1.4	0.12	0.7	0.51	0.63	1.05	0.71	0.49	0.6825	0.72	-0.0012015	0.999168	0.997972	0.999967	1.04	0.8	2.45	2.43	1.89	0.86	1.62	0.69	0.98	1.76	0.11	0.74	1.57833	0.983333	-0.0892185	0.940032	0.792067	0.999879	0.42	1.04	0.69	1.11	0.46	0.99
AC005726.5	ENSG00000265287	.						1.44759	2.72752	0.366968	0.999991	0	0.4	0	0.43	1.285	0.06	0	1.86	0.2075	0.80125	-0.526959	0.694016	0.740459	0.999967	0	0.24	2.38	1.29	0	0	0.09	0	1.31	0	0	0.39	0.651667	0.298333	0.718903	1.64593	0.43759	9	0	2.39	0.82	0.11	0.07	0
AC005730.2	ENSG00000261033	.	chr17	20008051	20009234	-	lncRNA	0.0144583	1.01007	0.990266	0.999991	3.235	1.23	2.5	0	0.875	1.16	3.08	0.2	1.74125	1.32875	0.105495	1.07586	0.905958	0.999967	1.53	0.48	0	0.27	5.21	1.72	2.58	1.77	0.49	1.24	1.49	0.71	1.535	1.38	0.142396	1.10374	0.845146	0.999879	0.79	0.68	0.06	0.15	0.7	0.14
AC005730.3	ENSG00000266126	.	chr17	19929372	19929737	-	lncRNA	-0.714178	0.609552	0.509998	0.999991	1.075	0.43	1.9	9.15	2.645	1.92	1.17	2.8	3.13875	2.13375	-0.76668	0.587768	0.309437	0.999967	5.31	2.33	2.56	2.49	4	1.26	0.6	2.15	0.58	2.02	1.48	1.37	2.99167	1.36667	0.10111	1.0726	0.867193	9	0	2.79	7.04	0.82	1.605	1.71
AC005736.1	ENSG00000262185	.						0.64286	1.56142	0.673911	0.999991	1.475	1.06	2.52	0	1.06	0.97	3.61	0	1.26375	1.41	0.40818	1.32701	0.701002	0.999967	0.92	0.49	0	0	4.6	1.48	2.82	0.99	0.49	3.05	1.84	1.02	1.24833	1.70167	-0.194374	0.873952	0.834048	0.999879	1.03	2.48	0	0	0.95	0.06
AC005740.4	ENSG00000271871	.	chr5	141952419	141953375	+	lncRNA	0.21493	1.16065	0.725353	0.999991	2.865	0.99	2.61	2.21	2.525	1.29	3.47	1.04	2.16875	2.08125	0.128444	1.09311	0.839703	0.999967	2.91	0.77	0	0.84	1.61	1.93	1.91	1.36	0.22	1.26	2.1	0.71	1.34333	1.26	-0.144048	0.904976	0.704476	0.999879	1.6	0.8	0.53	0.69	0.945	0.97
AC005740.5	ENSG00000287726	.	chr5	141882815	141907939	+	lncRNA	0.748953	1.68057	0.571973	0.999991	0.745	0.46	1.22	0	0.68	0.64	1.92	0.04	0.60625	0.82	0.725417	1.65338	0.441273	0.999967	0.7	0.31	0	0.05	1.5	0.99	1.02	0.8	0.18	0.69	1.64	0.48	0.591667	0.801667	0.0604652	1.0428	0.94071	0.999879	0.55	0.4	0	0	0.295	0.08
AC005753.3	ENSG00000287527	.	chr5	141822076	141825488	-	lncRNA	0.378684	1.30016	0.750128	0.999991	0.49	0.54	2.41	0.11	0.535	0.89	2.85	0	0.8875	1.06875	0.534667	1.44861	0.571665	0.999967	1.55	0.73	0.14	0	2.46	1.42	2.13	1.14	0.88	0.93	1.86	0.8	1.05	1.29	-0.00271622	0.998119	0.997025	0.999879	0.82	0.72	0.1	0.13	0.33	0.08
AC005772.1	ENSG00000232058	101928475	chr17	15014805	15052276	+	lncRNA	1.52366	2.8752	0.432123	0.999991	0.58	0.35	0.17	0	0	0.39	1.59	0	0.275	0.495	-0.15839	0.896025	0.919617	0.999967	0.12	0.06	0	0	2.69	0.42	0.29	0	0	0	1.5	0.29	0.548333	0.346667	-0.750678	0.594324	0.547715	9	0.11	0.39	0.07	0	0.135	0
AC005772.2	ENSG00000287307	.	chr17	15062087	15104517	-	lncRNA	0.0736744	1.05239	0.959391	0.999991	0.695	0.41	1.94	0	0.31	0.32	1.95	0	0.76125	0.645	0.171752	1.12643	0.886911	0.999967	1.31	0.37	0	0.04	2	0.57	1.02	0.76	0	0.39	1.39	0.42	0.715	0.663333	-0.376245	0.77044	0.670526	0.999879	0.18	0.59	0	0.1	0.315	0.03
AC005774.2	ENSG00000261198	.	chr16	7614230	7614992	-	lncRNA	0.668309	1.58921	0.725913	0.999991	0.43	0	2.31	0	0.64	0	3.21	0	0.685	0.9625	-0.175585	0.885408	0.901089	0.999967	0.58	0.29	0	0	5.2	0.48	0.92	0.98	0	1.1	1.23	0.26	1.09167	0.748333	-0.34586	0.786839	0.768641	9	1.48	0.88	0	0	0.435	0
AC005775.1	ENSG00000266933	.	chr19	490046	507833	-	lncRNA	-0.729698	0.60303	0.275037	0.999991	1.86	1.18	0.69	1.39	0.465	1.08	0.53	0.62	1.28	0.67375	-0.140252	0.907361	0.853642	0.999967	0	0.23	0.76	0.48	0.99	0.18	0.25	0.36	0.41	0.76	0	0.07	0.44	0.308333	-0.27339	0.827373	0.446976	0.999879	1.12	2.27	0.99	1	0.68	0.07
AC005776.2	ENSG00000273218	.	chr19	15346068	15348417	-	lncRNA	-0.218937	0.859198	0.762892	0.999991	0.58	0.13	0.73	0.4	0.18	0.3	0.57	0.37	0.46	0.355	-0.1642	0.892423	0.794865	0.999967	0.23	0.35	0.07	0.17	0.96	0.56	0.19	0.43	0.15	0.47	0.13	0.38	0.39	0.291667	-0.142303	0.906071	0.73013	0.999879	0.28	0.46	0.39	0.39	0.235	0.42
AC005785.1	ENSG00000268189	.	chr19	15379076	15381194	+	lncRNA	1.3708	2.58614	0.0146413	0.999991	1.095	0.75	1.02	0.06	2.975	0.86	1.1	1.01	0.73125	1.48625	0.804061	1.74601	0.189324	0.999967	0.74	0.53	1.39	0.58	0.87	0.28	0.65	0.37	2.52	1.46	0.34	0.49	0.731667	0.971667	-0.0630293	0.957252	0.848571	0.999879	0.78	1.12	0.92	0.74	0.645	0.76
AC005785.2	ENSG00000279203	.	chr19	15383202	15383832	-	TEC	-0.255728	0.837564	0.714739	0.999991	2.76	1.07	0.32	2.7	1.245	0.3	0.38	3.81	1.7125	1.43375	-0.509005	0.702707	0.504863	0.999967	1.67	0.12	0.58	0.87	3.02	0.94	0.95	1.08	0.8	0	0.26	0.66	1.2	0.625	-0.549683	0.68317	0.165508	9	1.64	0.18	2.36	0.91	0.805	0.45
AC005786.3	ENSG00000267436	.	chr19	3544199	3557569	+	lncRNA	-0.275408	0.826216	0.785072	0.999991	7.175	0.95	0.95	5.14	0	0.38	0	11.86	3.55375	3.06	-0.360946	0.778654	0.747386	0.999967	11.92	3.85	0	20.72	1.26	5.99	9.23	4.71	0	0.67	6.16	8.59	7.29	4.89333	1.34059	2.53255	0.0223851	0.999879	1.48	2.16	0.62	1.33	1.425	1.63
AC005803.1	ENSG00000286629	.	chr17	64067619	64070270	+	lncRNA	0.418117	1.33618	0.631068	0.999991	1.58	0.34	0.52	1.03	0.55	0.39	1.46	1.48	0.8675	0.97	0.557395	1.47161	0.28289	0.999967	0.41	0.23	1.42	0.8	2.05	0.99	0.72	0.76	1.69	1.95	0.79	0.63	0.983333	1.09	-0.0654967	0.955616	0.900711	0.999879	0.53	0.15	0.18	0.48	0.775	0.78
AC005821.1	ENSG00000265702	.	chr17	62699244	62754973	+	lncRNA	0.808497	1.75139	0.433956	0.999991	3.215	0.79	5.03	0	1.905	0.8	5.44	0.32	2.25875	2.11625	-0.0423822	0.97105	0.960494	0.999967	1.39	1.57	0.19	0	4.79	2.65	2.29	2.88	0.18	2.16	0.94	1.09	1.765	1.59	-0.166851	0.890785	0.791995	0.999879	1.75	2.22	0.09	0.21	1.085	0.07
AC005821.2	ENSG00000287457	.	chr17	62789109	62791765	+	lncRNA	0.676721	1.5985	0.64725	0.999991	0.81	0.61	1.83	0	1.435	0.45	2.77	0	0.8125	1.16375	-0.147224	0.902986	0.89885	0.999967	1.56	0.83	0	0	2.84	1.19	1.55	0.75	0	0.39	1.66	0.47	1.07	0.803333	-0.572869	0.672279	0.529673	0.999879	0.75	0.43	0	0.15	0.365	0
AC005822.1	ENSG00000235554	.	chr17	16616848	16617881	-	processed_pseudogene	0.0468986	1.03304	0.838364	0.999991	11.145	7.35	8.31	8.74	11.535	5.69	7	9.3	8.88625	8.38125	0.0218215	1.01524	0.921553	0.999967	6.84	4.14	12.7	5.87	9.55	5.02	4.88	7.28	5.14	6.25	6.45	4.2	7.35333	5.7	-0.0745411	0.949644	0.57863	0.999879	6.29	9.01	4.97	5.7	3.96	5.56
AC005828.7	ENSG00000271919	.	chr17	63331984	63332539	-	transcribed_processed_pseudogene	1.30979	2.47905	0.409627	0.999991	0.915	0.34	0	1.39	0	2.09	2.37	0	0.66125	1.115	0.509776	1.42383	0.668142	0.999967	0	0.3	1.43	0	3.77	0.84	0.71	0.34	0	0.86	2.85	1.37	1.05667	1.02167	-0.512928	0.700799	0.641218	9	0.26	0	0	0	0.3	0
AC005829.1	ENSG00000261575	.	chr17	46267037	46268694	+	transcribed_unprocessed_pseudogene	1.05806	2.08213	0.430024	0.999991	3.455	0.44	2.58	0	2	0.75	6.83	0	1.61875	2.395	-0.353775	0.782534	0.758864	0.999967	0	0.6	0	9.77	1.41	1.32	1.56	0.22	0.96	1.48	0	0.36	2.18333	0.763333	-0.0410014	0.97198	0.960441	9	1.33	2.38	0	0.15	0.39	1.09
AC005829.2	ENSG00000262539	.	chr17	46259551	46260606	-	processed_pseudogene	1.10427	2.1499	0.567231	0.999991	0.83	0.14	8.34	4.98	0.625	1.03	5.54	31.79	3.5725	9.74625	0.620917	1.53785	0.638519	0.999967	9.26	5.6	0.36	0	0	0.08	14.23	6.33	0.35	1.06	0.75	0	2.55	3.78667	0.126331	1.09151	0.913516	0.999879	0.41	9.45	0	0.05	0.025	10.52
AC005831.1	ENSG00000280202	.	chr12	3610307	3612003	-	TEC	-0.0621384	0.957843	0.899322	0.999991	1.615	1.3	1.36	0.6	0.61	0.55	2.18	0.96	1.21875	1.075	-0.405895	0.754768	0.473851	0.999967	2.39	1.17	1.48	0.06	2.68	1.42	1.36	1	0.37	0.99	0.96	0.95	1.53333	0.938333	-0.407801	0.753772	0.148157	0.999879	0.81	1.32	0.89	1.09	0.9	1.6
AC005832.2	ENSG00000256748	.	chr12	4601991	4603420	-	processed_pseudogene	0.408824	1.3276	0.748568	0.999991	0.95	1.35	1.77	0	0.425	0.53	3.29	0.08	1.0175	1.08125	0.657688	1.57755	0.565627	0.999967	1.81	0.49	0	0	2.88	1.66	2.22	1.19	0	1.59	3.37	0.49	1.14	1.47667	-0.357423	0.780558	0.646795	0.999879	0.63	1.55	0.18	0.15	0.72	0
AC005832.4	ENSG00000272921	.	chr12	4604944	4662643	+	protein_coding	0.950563	1.93263	0.196153	0.999991	9.295	6.81	0	6.94	16.19	11.61	0	8.06	5.76125	8.965	-0.261223	0.834381	0.693731	0.999967	5.55	5.78	7.42	5.3	3.96	5.2	2.94	5.11	3.54	2.88	1.7	6.58	5.535	3.79167	0.0727621	1.05173	0.868685	0.999879	7.86	6.91	1.33	5.59	2.675	6.65
AC005833.1	ENSG00000255639	.	chr12	4649101	4774184	+	protein_coding	0.377122	1.29875	0.235508	0.999991	2.295	2.93	1.51	1.52	2.18	2.96	2.26	2.16	2.06375	2.39	0.0372795	1.02618	0.912697	0.999967	2.2	1.29	2.57	0.67	3.26	1.7	1.61	1.98	2.6	1.39	1.01	1.15	1.94833	1.62333	-0.00166806	0.998844	0.992951	0.999879	1.57	2.29	0.8	1.29	1.345	1.96
AC005833.2	ENSG00000256988	.	chr12	4804499	4830747	-	lncRNA	0.488078	1.40257	0.579186	0.999991	3.7	0.89	3.91	0	3.115	1.37	3.74	1.27	2.125	2.37375	0.422773	1.3405	0.567441	0.999967	1.66	1.33	0.55	0.56	6	3.3	4.14	1.92	1.09	1.84	3.62	2.43	2.23333	2.50667	0.0978494	1.07018	0.854401	0.999879	2.35	1.51	0.33	0.5	0.855	0.26
AC005837.1	ENSG00000261335	.	chr17	76671942	76673658	+	lncRNA	-0.162522	0.893462	0.771523	0.999991	4.785	1.9	1.39	0.68	2.94	2.06	0.43	0.85	2.18875	1.57	0.0937708	1.06716	0.852392	0.999967	1.3	0.61	2.45	0.59	2.31	1.05	1.1	0.58	1.07	1.43	1.75	0.65	1.385	1.09667	0.0856329	1.06115	0.801808	0.999879	0.61	1.13	0.39	0.58	0.66	0.52
AC005839.1	ENSG00000279089	.	chr17	51183191	51186403	-	TEC	-0.297982	0.813389	0.258244	0.999991	5.94	1.81	1.87	2.93	2.775	1.25	1.79	3.57	3.1375	2.34625	-0.271816	0.828276	0.299978	0.999967	2.83	2.34	5.14	4.08	2.06	2.92	2.08	2.14	2.95	2.88	0.77	2.07	3.22833	2.14833	-0.244524	0.844094	0.105321	0.999879	1.82	2.91	2.97	2.27	1.57	3.39
AC005840.2	ENSG00000256433	.	chr12	6393879	6396148	+	lncRNA	0.736333	1.66594	0.55162	0.999991	0.51	0.16	0.44	0.06	0.22	0.07	1.14	0	0.2925	0.3575	0.108218	1.0779	0.897716	0.999967	0.91	0.18	0	0.77	0.42	0.4	0.45	0.33	0.76	0.86	0.58	0.35	0.446667	0.555	-0.80405	0.572739	0.296498	9	0.31	0.27	0	0.13	0.285	0.11
AC005840.3	ENSG00000256913	.	chr12	6477714	6480207	+	processed_pseudogene	0.440915	1.35747	0.672504	0.999991	1.09	0.62	0.99	0.2	0.275	0.6	1.98	0	0.725	0.71375	0.333021	1.25965	0.707703	0.999967	0.79	0.4	0.15	0	1.79	1.16	0.72	0.82	0.28	1.12	1.29	0.3	0.715	0.755	0.185395	1.13713	0.770267	0.999879	0.85	0.5	0.02	0.12	0.3	0.15
AC005840.4	ENSG00000276718	.	chr12	6466537	6467135	+	lncRNA	0.0293265	1.02054	0.946695	0.999991	4.085	3.67	4.2	1.96	3.485	1.99	4.16	4.67	3.47875	3.57625	-0.380796	0.768014	0.512379	0.999967	3.92	2.39	17.06	0	4.25	2.34	2.08	2.65	4.12	3.78	1.4	1.92	4.99333	2.65833	-0.0571671	0.96115	0.808167	0.999879	2.46	4.02	2.27	3.99	2.55	4.9
AC005842.1	ENSG00000256862	105369609						0.0485779	1.03424	0.934455	0.999991	4.885	0.84	3.73	1.34	1.695	2.06	3.61	4.93	2.69875	3.07375	-0.234051	0.850244	0.664474	0.999967	2.6	1.25	5.7	0.87	6.74	2.7	3.07	2.46	0.49	0.46	3.18	1.7	3.31	1.89333	-0.305567	0.809124	0.378953	0.999879	1.05	3.53	3.23	0.87	1.56	0.88
AC005856.1	ENSG00000286997	.	chr17	61119095	61135969	-	lncRNA	0.317367	1.24605	0.569289	0.999991	2.435	0.62	0.62	0.46	1.475	0.55	0.9	1.71	1.03375	1.15875	-0.135735	0.910206	0.721701	0.999967	0.93	0.72	0.71	1.09	1.01	0.74	0.64	0.45	1.23	0.34	0.78	0.41	0.866667	0.641667	-0.231222	0.851913	0.480892	0.999879	0.25	0.75	1.8	0.79	0.555	2.28
AC005863.1	ENSG00000205325	.	chr17	14767583	14780686	-	lncRNA	0.378775	1.30024	0.804926	0.999991	0.8	0.18	0.99	0	0.17	0.27	1.99	0	0.4925	0.6075	-0.379126	0.768903	0.683679	0.999967	2.27	0.39	1.2	0.09	0.94	1.02	0.55	0.6	0	0.35	0.58	0.32	0.985	0.4	-0.729648	0.603051	0.44387	0.999879	0.28	0.44	0.06	0.12	0.2	0.22
AC005865.1	ENSG00000250770	.	chr12	3296202	3366122	-	transcribed_unprocessed_pseudogene	1.36484	2.57548	0.298996	0.999991	0.765	0.31	0.68	0	0.58	0.34	2.35	0.03	0.43875	0.825	-0.491668	0.711202	0.587549	0.999967	0.51	0.25	0.54	0.25	2.01	0.91	0.54	0.44	0	0.53	0.82	0.18	0.745	0.418333	-0.793487	0.576948	0.320375	0.999879	0.36	1.07	0	0.13	0.315	0
AC005865.2	ENSG00000287712	.	chr12	3300698	3318677	+	lncRNA	-0.983903	0.50561	0.443766	0.999991	1.035	0.4	0.98	0	0.165	0.23	0.47	0.27	0.60375	0.28375	0.284983	1.2184	0.754266	0.999967	0.27	0.09	0.11	0	0.48	0.65	0.56	0.3	0	0.18	0.49	0.12	0.266667	0.275	0.337937	1.26395	0.664374	9	0.19	0.42	0	0	0.225	0
AC005888.1	ENSG00000286386	.	chr12	126165730	126191406	-	lncRNA	1.10527	2.15139	0.382845	0.999991	0.53	0.35	0.66	0.05	0.605	0.37	1.44	0	0.3975	0.60375	0.391415	1.31168	0.718728	0.999967	0.61	0.12	0	0	1.7	0.51	0.87	0.39	0	0.43	1.19	0.17	0.49	0.508333	-1.1134	0.462204	0.156162	9	0.26	1.01	0.1	0.06	0.18	0.03
AC005899.4	ENSG00000265794	.						0.442743	1.35919	0.429694	0.999991	28.64	12.64	7.48	6.29	31.39	5.97	10.36	6.55	13.7625	13.5675	-0.429456	0.742542	0.605051	0.999967	16.31	5.9	0	21.5	1.92	12.28	3.21	11.99	0	12.18	2.01	8.35	9.65167	6.29	-0.221091	0.857916	0.506141	0.999879	6.27	10.78	13.06	5.93	7.05	6.87
AC005899.7	ENSG00000278668	.						-0.310971	0.806099	0.750106	0.999991	4.64	2.42	2.53	0	2.395	1.2	1.72	1.87	2.3975	1.79625	0.295259	1.22711	0.706871	0.999967	0.81	1.1	1.63	5.38	0	1.51	1.5	1.68	1.79	5.45	0	0.99	1.73833	1.90167	0.188452	1.13954	0.739334	0.999879	0.23	2.49	1.09	1.54	0.415	6.19
AC005899.8	ENSG00000279762	.						0.166585	1.1224	0.630808	0.999991	8.945	2.68	2.54	1.85	5.63	2.58	2.76	3.32	4.00375	3.5725	0.0485613	1.03423	0.870534	0.999967	3.62	2.23	4	2.68	4.05	3.58	3.21	2.99	1.26	3.15	3.54	2.91	3.36	2.84333	-0.16272	0.893339	0.43386	0.999879	2.16	1.95	1.62	1.88	1.78	3.17
AC005906.2	ENSG00000256654	.	chr12	4909867	5026012	+	lncRNA	0.305221	1.23561	0.756109	0.999991	3.265	1.61	5.34	0.29	1.14	1.01	6.64	0.22	2.62625	2.2525	0.403352	1.32258	0.60958	0.999967	2.94	1.31	0.32	0.47	4.38	4.29	3.27	1.99	0.74	2.3	4.94	1.07	2.285	2.385	-0.224395	0.855954	0.707083	0.999879	1.64	3.07	0.28	0.22	1.325	0.2
AC005906.3	ENSG00000285523	.	chr12	5088002	5092742	+	lncRNA	1.08258	2.11782	0.418146	0.999991	0.595	0.43	0.74	0	0.385	0.32	2.1	0	0.44125	0.70125	-0.079524	0.94637	0.931175	0.999967	0.73	0.33	0.13	0.06	1.45	0.6	0.84	0.41	0.2	0.17	0.68	0.28	0.55	0.43	-0.341478	0.789233	0.678134	0.999879	0.35	0.43	0.02	0.05	0.295	0.05
AC005908.3	ENSG00000287243	.	chr12	3483714	3492819	-	lncRNA	0.610991	1.52731	0.625594	0.999991	1.03	0.68	1.43	0.14	0.67	0.39	2.71	0.04	0.82	0.9525	0.307662	1.2377	0.73313	0.999967	1.33	0.55	0.02	0.04	2.1	1.03	1.52	0.76	0.21	0.87	1.53	0.43	0.845	0.886667	-0.35166	0.783682	0.643881	0.999879	0.57	0.68	0	0.16	0.39	0.03
AC005909.2	ENSG00000287907	.	chr18	68237100	68495133	-	lncRNA	0.586995	1.50212	0.677397	0.999991	0.195	0.33	0.79	0	0.11	0.42	1.1	0	0.32875	0.4075	0.0851983	1.06083	0.938936	0.999967	0.48	0.2	0	0	1.03	0.55	0.54	0.4	0.1	0.32	0.58	0.09	0.376667	0.338333	-0.206318	0.866747	0.815119	0.999879	0.12	0.16	0	0.03	0.1	0
AC005912.1	ENSG00000227081	.	chr12	3211663	3211917	-	processed_pseudogene	0.123984	1.08974	0.780357	0.999991	524.655	605.54	493.27	442.48	420.685	587.94	437.01	550.98	516.486	499.154	0.337035	1.26316	0.34886	0.999967	317.69	449.85	333.42	282.7	637.67	433.96	359.03	439.08	177.65	223.65	734.8	375	409.215	384.868	-0.0475358	0.967588	0.859122	0.999879	337.69	602.52	93.42	192.04	131.85	283.7
AC005912.2	ENSG00000275850	.	chr12	3171657	3174056	+	lncRNA	-0.185533	0.879324	0.893325	0.999991	0.37	0.46	1.55	0.12	0.38	0.39	1.13	0.04	0.625	0.485	0.403931	1.32311	0.631635	0.999967	0.82	0.14	0.42	0	0.75	1	1.18	0.46	0.07	0.88	0.56	0.35	0.521667	0.583333	0.0585466	1.04142	0.945083	0.999879	0.45	0.43	0.02	0.03	0.17	0
AC005914.1	ENSG00000287886	.	chr20	53738728	53741797	+	lncRNA	0.17435	1.12846	0.878519	0.999991	1.325	0.47	0.77	0.41	1.12	0.36	1.24	0.22	0.74375	0.735	0.98299	1.97656	0.26556	0.999967	0.97	0.53	0	0	0.51	0.47	1.16	0.9	0	0.14	1.64	0.36	0.413333	0.7	-0.114518	0.923691	0.871975	9	0.61	0.61	0	0.05	0.365	0
AC005915.1	ENSG00000279446	.	chr5	127073587	127075604	+	TEC	0.404338	1.32348	0.721889	0.999991	1.34	0.39	1.04	0.05	1.63	0.06	1.38	0.1	0.705	0.7925	-0.0716605	0.951542	0.939829	0.999967	1.35	0.63	0	0.24	1.92	1.16	1.39	0.65	0	0.25	1.18	0.77	0.883333	0.706667	-0.28886	0.818549	0.676678	0.999879	0.79	0.16	0.03	0.14	0.555	0.27
AC005920.1	ENSG00000247011	.	chr17	50934989	50944713	-	lncRNA	-0.701567	0.614904	0.638109	0.999991	0.99	0.11	0.89	0	0	0.28	0.56	0	0.4975	0.21	-0.364836	0.776557	0.753313	0.999967	0.49	0.1	0	0	0.8	0.28	0.23	0.14	0.04	0.35	0.28	0.05	0.278333	0.181667	-0.577213	0.670257	0.527903	9	0.28	0.43	0.03	0.1	0.115	0
AC005920.3	ENSG00000251665	.	chr17	50944104	50948750	+	lncRNA	0.410595	1.32923	0.74527	0.999991	2.13	1.12	1.33	0	1.115	0.64	3.17	0	1.145	1.23125	-0.505703	0.704317	0.64726	0.999967	2.49	0.76	0	0.78	6.62	1.39	1.59	1.41	0	0	3.7	0.38	2.00667	1.18	0.512859	1.42688	0.511819	9	0.57	0	0	0	0.65	0
AC005921.3	ENSG00000278963	.						-0.0399585	0.972683	0.894573	0.999991	6.735	1.48	2.91	2.72	3.975	1.75	2.41	4.34	3.46125	3.11875	-0.506846	0.703759	0.151227	0.999967	5.95	2.97	5.1	1.31	3.9	4.16	2.18	2.93	1.54	0.99	1.94	3.47	3.89833	2.175	-0.326571	0.79743	0.0638709	0.999879	2.21	2.93	2.68	1.66	1.97	3.06
AC005921.4	ENSG00000285829	.						0.747758	1.67918	0.568705	0.999991	0.91	0.48	0.97	0	0.745	0.41	1.92	0	0.59	0.76875	0.00257314	1.00179	0.998041	0.999967	0.54	0.27	0	0.26	2.85	0.91	1.11	0.94	0.33	0	1.03	0.53	0.805	0.656667	-0.313014	0.804958	0.696135	0.999879	0.73	0.77	0.03	0.09	0.285	0.42
AC005943.1	ENSG00000267059	.	chr19	1578339	1605445	-	protein_coding	-0.41565	0.749682	0.152016	0.999991	35.54	25.09	18.85	66.19	28.895	18.03	13.41	36.89	36.4175	24.3062	-0.0225387	0.984499	0.965299	0.999967	10.93	8.31	39.3	47.91	5.7	9.73	9.91	8.69	20.57	39.48	4.93	10.7	20.3133	15.7133	0.246552	1.18637	0.154772	0.999879	18.93	23.18	17.17	19.02	10.265	23.35
AC005962.2	ENSG00000287337	105371841	chr17	58219375	58233479	+	lncRNA	0.958905	1.94383	0.416452	0.999991	1.25	0.59	0.59	0	1.455	0.45	1.37	0.08	0.6075	0.83875	-0.281378	0.822805	0.777799	0.999967	0	0.41	0.61	0	2.19	0.32	0.51	0.32	0.49	0.81	0	0.34	0.588333	0.411667	0.649168	1.56826	0.375323	9	0.37	0.73	0	0	0.185	0.08
AC005972.3	ENSG00000283538	.	chr17	62910021	62968549	-	lncRNA	0.173989	1.12817	0.878241	0.999991	4.22	0.68	4.73	0	1.11	0.52	4.94	1.11	2.4075	1.92	0.260968	1.19828	0.726834	0.999967	1.83	2.84	2.19	0.9	2.85	3.51	4.04	2.36	0.9	2.57	3.02	1.68	2.35333	2.42833	0.0373107	1.0262	0.957053	0.999879	1.08	1.01	0.3	0.48	0.825	0.13
AC005993.1	ENSG00000266869	.	chr14	71848606	71928596	+	lncRNA	0.456346	1.37206	0.792182	0.999991	0.19	0.32	1.75	0	0.065	0.35	2.19	0	0.565	0.65125	0.193213	1.14331	0.875832	0.999967	0.7	0.16	0	0.34	0.16	0.79	0.64	0.62	0	0.17	0.64	0.35	0.358333	0.403333	-0.687561	0.620903	0.530441	9	0.25	0.49	0	0.09	0.21	0.15
AC005998.1	ENSG00000287744	.	chr7	153715074	153748986	-	lncRNA	0.935149	1.91209	0.356986	0.999991	0.135	0.16	0.65	1.16	0.045	0.56	2.27	0.24	0.52625	0.77875	0.17407	1.12824	0.871998	0.999967	0.64	0.35	0	0	0.85	0.53	0.61	0.16	0	0.3	0.92	0.25	0.395	0.373333	0.0931289	1.06668	0.881435	0.999879	0.38	0.33	0.18	0.62	0.28	0.08
AC006001.2	ENSG00000226824	.	chr7	66654538	66671523	+	lncRNA	-0.173581	0.886639	0.708901	0.999991	3.775	2.56	2.51	2.63	3.59	1.32	2.08	2.56	2.86875	2.3875	0.0300235	1.02103	0.918664	0.999967	1.53	1.65	1.33	1.94	2.53	1.36	1.35	1.87	1.16	3.19	0.56	1.35	1.72333	1.58	-0.11104	0.925921	0.678449	0.999879	3.98	3.85	1.87	1.82	1.775	2.4
AC006001.3	ENSG00000229180	.	chr7	66526088	66592397	-	transcribed_unprocessed_pseudogene	-0.199597	0.870794	0.465287	0.999991	24.65	14.31	13.39	15.66	18.485	9.24	9.11	16.36	17.0025	13.2988	0.0788813	1.0562	0.505479	0.999967	9.81	10.27	16.36	10.78	9.52	11.38	10.11	10.93	12.19	10.85	7.71	10.7	11.3533	10.415	0.0463927	1.03268	0.776279	0.999879	18.77	16.09	13.22	8.99	13.285	13.09
AC006004.1	ENSG00000236795	.						0.777685	1.71438	0.678776	0.999991	0.155	0.13	0.26	0	0.145	0.09	0.53	0	0.13625	0.19125	0.81063	1.75398	0.40749	0.999967	0.61	0.16	0.3	0	0.68	0.26	0.22	0.31	0	0.85	1.16	0.18	0.335	0.453333	-0.153017	0.899368	0.890875	9	0.41	0.37	0	0	0.175	0.05
AC006008.1	ENSG00000286912	.	chr7	150234194	150237608	-	lncRNA	0.257741	1.19561	0.692069	0.999991	2.915	1.56	5.69	2.82	1.81	3.1	4.34	5.55	3.24625	3.7	0.407629	1.3265	0.277782	0.999967	2.69	2.09	2.99	2.27	2.07	1.75	2.8	2.33	2.58	2.69	2.76	1.74	2.31	2.48333	-0.327905	0.796692	0.395935	0.999879	1.13	4.49	4.58	5.11	2.38	6.89
AC006011.1	ENSG00000244563	.						0.0830565	1.05926	0.837196	0.999991	23.04	31.61	20.06	36.81	29.19	20.88	27.51	27.16	27.88	26.185	-0.385263	0.765639	0.449791	0.999967	11.8	13.44	48.75	2.15	24.59	29.33	18.09	12.22	13.51	1.58	10.36	18.8	21.6767	12.4267	0.0632482	1.04482	0.791562	0.999879	32.6	13.6	11.7	11.97	11.315	21.64
AC006011.2	ENSG00000274010	.						-0.00565947	0.996085	0.992062	0.999991	4.355	3.52	3.65	3.93	2.04	2.32	4.75	4.46	3.86375	3.3925	0.0215982	1.01508	0.951695	0.999967	2.26	3.07	2.47	3	7.15	5.04	4.45	3.59	1.78	2.95	3.6	2.98	3.83167	3.225	-0.14124	0.906739	0.676674	0.999879	4.41	4.5	2.29	2.51	2.115	2.97
AC006013.1	ENSG00000236531	.	chr7	68091223	68119209	+	lncRNA	0.599353	1.51504	0.753617	0.999991	0.2	0.2	1.21	0.17	0	0.45	1.71	0	0.445	0.54	1.03159	2.04428	0.420358	0.999967	0.36	0.18	0	0	0.97	0.5	0.85	0.3	0	0	1.74	0.25	0.335	0.523333	-1.71262	0.305106	0.193094	9	0	0.28	0	0	0.41	0.08
AC006017.1	ENSG00000229591	.	chr7	152120001	152121717	-	lncRNA	-0.00653801	0.995478	0.992022	0.999991	1.535	2.04	1.16	0.2	1.44	0.68	0	3.44	1.23375	1.39	-0.738292	0.599449	0.30917	0.999967	0.64	0.76	3.14	2.57	1.55	1.44	0.34	1.09	1.62	0	0.23	1.22	1.68333	0.75	-0.821684	0.565781	0.0156064	0.999879	1.29	2.49	2.76	1.57	0.915	1.32
AC006019.1	ENSG00000203335	.	chr7	154055286	154063325	-	lncRNA	1.63386	3.10342	0.253412	0.999991	0.625	0.53	0.56	0	0.175	0.13	1.65	0	0.42875	0.48875	0.623743	1.54087	0.603268	0.999967	0.54	0.2	0	0	1.83	0.23	0.88	0.25	0.08	0.3	1.27	0.2	0.466667	0.496667	0.798833	1.73969	0.369303	9	0.51	0	0	0.13	0.36	0
AC006019.2	ENSG00000233363	.	chr7	154092201	154096043	-	lncRNA	0.126595	1.09171	0.918069	0.999991	0.455	0.37	0.89	0.03	0.165	0.23	1.05	0.1	0.43625	0.38625	0.510102	1.42415	0.600349	0.999967	0.82	0.22	0	0	1.67	1.23	1.24	0.86	0.06	0.96	1.24	0.41	0.656667	0.795	-0.355867	0.7814	0.631156	0.999879	0.62	0.21	0.02	0.19	0.38	0.06
AC006020.1	ENSG00000226636	.	chr7	122159300	122162243	+	processed_pseudogene	0.41641	1.3346	0.769094	0.999991	0.555	0.22	1.61	0	0.72	0.39	1.7	0	0.59625	0.7025	-0.05037	0.965689	0.966593	0.999967	0.83	0.31	0	0	2.62	0.37	1.23	0.56	0.38	0	0.87	0.18	0.688333	0.536667	-0.0192203	0.986766	0.982664	9	0.44	0.22	0.03	0.04	0.265	0
AC006026.1	ENSG00000224785	.	chr7	23562459	23564261	-	processed_pseudogene	0.672653	1.594	0.428318	0.999991	0.58	0.41	0.32	0.73	0.715	0.62	1.02	0.18	0.51	0.63375	-0.591404	0.663697	0.352265	0.999967	0.74	0.52	0.51	0.83	1.56	0.39	0.54	0.77	0.05	0.12	0.83	0.11	0.758333	0.403333	-0.0154038	0.98938	0.975945	0.999879	0.55	1.14	0.03	0.11	0.43	0.14
AC006027.1	ENSG00000272638	.	chr7	30424672	30425412	+	lncRNA	0.855333	1.80918	0.537888	0.999991	1.645	1.41	1.66	0	2.605	2.21	2.66	0	1.17875	1.86875	-0.643856	0.64	0.730003	0.999967	0	0.08	0	0	2.5	0	0	0	1.03	0	0	0	0.43	0.171667	-0.0231717	0.984067	0.977611	0.999879	1.33	0	2.76	0.04	1.63	0.53
AC006030.1	ENSG00000264324	.	chr2	74211604	74363377	-	protein_coding	-0.993215	0.502357	0.317272	0.999991	0.38	0.06	0.17	0.44	0.245	0	0	0.4	0.2625	0.16125	0.550631	1.46473	0.537949	0.999967	0	0.19	0.09	0	0.06	0.09	0.06	0.13	0.1	0.18	0.05	0.07	0.0716667	0.0983333	-0.0845687	0.943066	0.884102	0.999879	0.06	0.17	0.16	0.02	0.1	0.32
AC006033.2	ENSG00000272908	.	chr7	38326070	38329643	-	lncRNA	-0.561171	0.677752	0.669146	0.999991	0.925	0.32	2.15	0	0.99	0.26	1	0	0.84875	0.5625	0.179692	1.13264	0.863867	0.999967	1.24	0.16	0.39	0	1.31	0.85	1.07	0.9	0	0.26	0.93	0.46	0.658333	0.603333	-0.420775	0.747023	0.597252	0.999879	0.86	0.62	0.19	0.06	0.515	0
AC006037.2	ENSG00000279218	.	chr2	234082259	234084490	+	TEC	1.43574	2.7052	0.248158	0.999991	0.475	0.35	0.56	0	0.345	0.48	1.88	0.05	0.34625	0.68875	0.405341	1.3244	0.67201	0.999967	1.16	0.54	0	0	1.71	1.16	1.49	0.88	0.27	0.59	1.41	0.5	0.761667	0.856667	-0.137333	0.909198	0.855477	0.999879	0.78	0.46	0.05	0.02	0.285	0.15
AC006041.2	ENSG00000286376	.	chr7	15736373	15796370	-	lncRNA	0.762742	1.69671	0.57859	0.999991	0.44	0.25	0.43	0.17	0.28	0.2	1.14	0.06	0.3225	0.42	-0.0134261	0.990737	0.98749	0.999967	0.59	0.18	0	0	1.38	0.62	0.45	0.46	0.3	0.46	0.48	0.17	0.461667	0.386667	0.380019	1.30136	0.650602	0.999879	0.4	0.25	0	0.07	0.23	0.01
AC006042.2	ENSG00000233108	.						-0.796712	0.57566	0.378758	0.999991	3.17	0.48	3.45	1.34	0.21	0.18	2.28	1.98	2.11	1.1625	1.04119	2.05793	0.132611	0.999967	1.72	1.02	1.04	0	2.07	2.41	3.65	1.62	2.85	2.75	1.22	1.98	1.37667	2.345	0.29729	1.22883	0.563415	9	2.95	0.44	0.33	0.87	1.45	0.81
AC006042.3	ENSG00000233264	.						-0.165707	0.891492	0.811962	0.999991	4.27	1.18	4.84	7.02	2.345	1.02	2.94	10.23	4.3275	4.13375	0.317334	1.24603	0.510471	0.999967	6.12	2.35	3.96	1.62	2.65	5.27	4.35	4.06	3.28	2.79	1.71	6.24	3.66167	3.73833	0.219575	1.16439	0.595015	0.999879	3.19	2.72	9.82	5.89	8.92	5.16
AC006042.4	ENSG00000234141	.						1.38371	2.60938	0.0597733	0.999991	0.78	0.57	0.55	0.97	1.225	1.96	2.62	0.82	0.7175	1.65625	0.470786	1.38586	0.45996	0.999967	0.41	1.25	0	2.46	0.37	0.92	1.3	1.16	1.21	1.6	0.67	1.04	0.901667	1.16333	0.16825	1.12369	0.67348	0.999879	0.97	1.75	0.84	0.95	1.83	0.58
AC006043.1	ENSG00000285892	.	chr7	78392626	78448999	-	lncRNA	-1.88622	0.270514	0.172067	0.999991	0.305	0.42	1.04	0.42	0.245	0	0.17	0.22	0.54625	0.15875	0.582923	1.49788	0.504469	0.999967	0.11	0.11	0	0	1.57	0.55	0.69	0.43	0.19	0.65	0.48	0.3	0.39	0.456667	-0.73032	0.60277	0.374021	9	0.47	0.6	0	0.08	0.3	0
AC006058.1	ENSG00000261786	.	chr3	44117299	44122365	+	lncRNA	-0.364996	0.776471	0.763195	0.999991	0.82	0.32	9.33	23.36	0.535	0.37	7.68	19.56	8.4575	7.03625	-0.301547	0.811382	0.70633	0.999967	1.61	1.23	0.73	1.67	1.87	2.13	1.34	1.26	0.27	1.16	0.95	1.44	1.54	1.07	-0.236032	0.849077	0.746744	0.999879	1.68	0.54	4.56	0.09	0.535	0.04
AC006058.2	ENSG00000271192	.	chr3	43996896	43997443	+	lncRNA	-0.325361	0.798099	0.793391	0.999991	0.995	0.69	2.45	5.12	0.835	0.78	3.41	0.91	2.31375	1.48375	1.99635	3.9899	0.076931	0.999967	0.31	0	0	0	0.55	0.34	0.98	0.17	0	0.29	1.62	0.42	0.2	0.58	-0.597977	0.66068	0.46501	9	0.65	1.41	0	0.47	0.265	0
AC006058.3	ENSG00000272121	.	chr3	43998081	43999149	-	lncRNA	-0.0430277	0.970616	0.967034	0.999991	0.74	0.37	1.35	3.08	1.16	0.07	1.76	2.58	1.385	1.3925	1.22801	2.34244	0.114108	0.999967	0.55	0.44	0	0.42	0.2	0.49	0.61	0.31	0.56	2.18	0.6	0.36	0.35	0.77	0.278939	1.2133	0.665505	0.999879	0.14	0.77	0.59	0	0.38	0
AC006058.4	ENSG00000280435	.	chr3	44115818	44117487	-	TEC	-0.560254	0.678183	0.676048	0.999991	1.25	0.24	13.34	30.44	0.145	0.24	7.78	26.53	11.3175	8.67375	-0.861678	0.550312	0.329146	0.999967	3.18	1.35	2.06	3.38	3.07	2.89	1.59	1.62	0.81	0.95	0.42	1.93	2.655	1.22	-0.0564221	0.961646	0.944441	0.999879	1.89	0.7	4.52	0.17	0.565	0
AC006059.1	ENSG00000230084	.	chr3	42601963	42654388	-	lncRNA	-0.0513488	0.965034	0.879685	0.999991	8.83	5.02	3.28	9.03	4.895	4.85	1.58	12.31	6.54	5.90875	-0.0701593	0.952533	0.842623	0.999967	6.13	6.6	8.76	4.4	4.67	6.48	3.94	6.73	6.32	3.5	3.15	6.52	6.17333	5.02667	-0.0540322	0.96324	0.787393	0.999879	4.57	9.4	7.47	5.19	4.425	5.53
AC006059.4	ENSG00000287417	.	chr3	42719401	42723136	+	lncRNA	0.680726	1.60295	0.58822	0.999991	0.415	0.23	0.45	0	0.06	0.31	0.92	0	0.27375	0.3225	0.326639	1.25409	0.757333	0.999967	0.24	0.33	0	0	2.37	0.96	0.58	0.5	0.28	1.72	0.54	0.53	0.65	0.691667	-0.352571	0.783187	0.634169	9	0.53	1.16	0	0.06	0.26	0.12
AC006059.5	ENSG00000287629	.	chr3	42665873	42683793	-	lncRNA	0.369037	1.29149	0.716383	0.999991	1.075	0.42	1.08	0.07	0.5	0.49	1.4	0.18	0.66125	0.6425	0.197445	1.14667	0.799353	0.999967	0.26	0.44	0.14	0.02	2.17	0.79	1.09	0.72	0.23	0.4	0.86	0.36	0.636667	0.61	-0.504	0.705149	0.411974	0.999879	0.49	0.99	0.01	0.29	0.31	0.16
AC006062.1	ENSG00000287171	.	chrX	8487165	8504564	-	lncRNA	1.20826	2.3106	0.434818	0.999991	0.34	0.21	0.74	0	0.195	0.24	1.83	0	0.3225	0.56625	0.17187	1.12652	0.883842	0.999967	1.43	0.47	0	0.11	1.05	0.26	1.28	0.5	0	0.52	0.86	0.06	0.553333	0.536667	0.145638	1.10622	0.877194	0.999879	0.27	0.15	0	0.03	0.295	0
AC006063.2	ENSG00000284513	.	chr12	4960113	4963450	+	lncRNA	0.600555	1.5163	0.596319	0.999991	0.765	0.89	0.77	0.12	0.28	0.35	2.28	0	0.63625	0.7275	-0.634125	0.644331	0.543965	0.999967	0.55	0.28	0	0	2.9	1.21	0.49	0.69	0.05	0.74	0.48	0.26	0.823333	0.451667	-0.66868	0.629082	0.342028	0.999879	0.67	0.49	0	0.1	0.235	0.15
AC006063.3	ENSG00000286866	.	chr12	4857283	4859904	-	lncRNA	-0.724772	0.605093	0.598751	0.999991	1.015	0.38	0.63	0	0.06	0.19	0.61	0.08	0.50625	0.235	0.789125	1.72803	0.463206	0.999967	0.23	0.11	0	0	0.97	0.64	0.48	0.6	0	1.07	0.59	0.14	0.325	0.48	0.161481	1.11843	0.845682	9	0.5	0.24	0	0.03	0.16	0
AC006063.4	ENSG00000287835	.	chr12	4906393	4909265	-	lncRNA	-0.126018	0.916357	0.910723	0.999991	1.49	0.7	2.13	0	0.79	0.66	1.68	0.11	1.08	0.81	-0.187016	0.878421	0.842621	0.999967	1.48	0.72	0	0.27	2.89	1.55	1.74	0.74	0.05	0.22	1.17	1.18	1.15167	0.85	-0.279683	0.823772	0.684937	0.999879	0.91	0.48	0.1	0.11	0.635	0.13
AC006064.2	ENSG00000247853	.	chr12	6578622	6584739	+	lncRNA	0.444269	1.36062	0.338469	0.999991	1.49	1.18	1.24	0.68	2.06	0.74	1.69	1.14	1.1475	1.4075	0.660296	1.58041	0.162855	0.999967	1.66	0.89	0.11	0.89	0.58	1.19	1.34	1.03	0.85	0.99	1.94	1.18	0.886667	1.22167	0.0356244	1.025	0.895712	0.999879	0.8	0.8	1.27	0.46	0.705	1.13
AC006064.5	ENSG00000276232	.	chr12	6510275	6510522	+	lncRNA	-0.0419814	0.97132	0.993601	0.999991	0	0	0	26.69	0	0	0	35.39	6.6725	8.8475	-5.7815	0.01818	0.130315	0.999967	0	0	103.19	56.12	0	0	0	0	0	0	0	0	26.5517	0	0.529324	1.44325	0.870651	9	82.87	0	0	0	0	0
AC006064.6	ENSG00000285238	.	chr12	6556886	6607367	-	protein_coding	0.912437	1.88222	0.468994	0.999991	1.145	1.27	0.47	0	8.455	0.19	0.85	0	0.72125	2.37375	-0.125504	0.916684	0.937676	0.999967	1.78	0.76	0	5.29	0	0.37	0	1.17	2.12	0.2	0	0.55	1.36667	0.673333	0.135902	1.09878	0.857945	0.999879	0.67	2.41	0.81	0.89	1.005	0
AC006065.6	ENSG00000279171	.	chr12	126677262	126677806	+	TEC	0.670026	1.5911	0.604381	0.999991	2.62	1.39	5.36	0	2.475	2.56	6.4	0	2.3425	2.85875	-0.0410098	0.971974	0.969975	0.999967	3.41	1.58	0	0	5.59	3.81	4.19	2.28	0	0.89	2.95	1.42	2.39833	1.955	-0.3171	0.802682	0.692291	9	1.59	2.37	0	0.47	1.57	0.43
AC006076.1	ENSG00000225563	.	chr20	53799823	53827297	-	lncRNA	0.638757	1.55699	0.657509	0.999991	0.62	0.4	1.63	0.12	0.995	0.45	2.3	0	0.6925	0.93625	-0.0189419	0.986956	0.986921	0.999967	0.36	0.12	0	0	1.3	0.4	0.85	0.54	0	0	0.13	0.22	0.363333	0.29	0.400792	1.32023	0.660661	9	0.93	0	0	0.05	0.31	0
AC006077.2	ENSG00000279799	.	chr5	134905235	134905691	+	TEC	0.178389	1.13162	0.757676	0.999991	3.75	2.24	3.46	4.39	2.235	3.37	3.48	5.1	3.46	3.54625	0.366948	1.28962	0.536491	0.999967	1.77	1.58	8.29	0	2.38	1.48	1.06	1.5	4.27	2.47	1.82	2.62	2.58333	2.29	-0.113483	0.924353	0.715592	0.999879	1.68	5	4.25	4.62	1.385	9.98
AC006111.2	ENSG00000263235	.	chr16	3650636	3651703	-	lncRNA	-0.0275829	0.981063	0.951701	0.999991	2.535	1.88	2.84	1.28	1.83	1.35	2.11	2.83	2.13375	2.03	0.202651	1.15081	0.652803	0.999967	1.65	0.84	3.01	2.29	2.78	1.49	1.74	1.17	3.74	2.74	0.24	1.11	2.01	1.79	-0.214047	0.862115	0.394622	0.999879	1.81	3.99	2.75	1.49	1.02	2.17
AC006112.1	ENSG00000286635	.	chr16	6380476	6395578	+	lncRNA	0.389515	1.30995	0.778897	0.999991	0.385	0.26	1.41	0	0.285	0.28	1.59	0.04	0.51375	0.54875	0.100239	1.07195	0.927443	0.999967	1.28	0.31	0	0.03	1.23	0.48	0.65	0.34	0	0.93	0.92	0.17	0.555	0.501667	0.348279	1.27304	0.683382	0.999879	0.15	0.41	0	0.01	0.235	0.02
AC006115.2	ENSG00000286125	.	chr19	56669941	56823395	+	lncRNA	0.747501	1.67888	0.338135	0.999991	3.095	1.76	5.6	0.79	2.795	1.39	7.86	0.92	2.81125	3.24125	-0.122221	0.918772	0.861155	0.999967	5.37	2.03	1.35	0.76	9.12	4.02	5.79	3.19	0.32	1.55	4.47	1.64	3.775	2.82667	-0.0144361	0.990044	0.975656	0.999879	2.08	2.2	0.9	0.71	1.495	0.41
AC006116.1	ENSG00000266907	.						0.327908	1.25519	0.723389	0.999991	1.11	0.57	1.73	1.28	1.99	0.59	2.01	0.34	1.1725	1.2325	0.298903	1.23021	0.65706	0.999967	0.87	0.56	0.29	0.04	1.59	1.07	0.81	0.7	0.16	0.93	1.56	0.35	0.736667	0.751667	0.546192	1.46023	0.346697	0.999879	0.67	0.26	0	0.18	0.335	0.04
AC006116.10	ENSG00000267776	.						-0.302593	0.810794	0.767197	0.999991	2.29	3.42	2.82	0	1.375	2.63	1.58	0.27	2.1325	1.46375	0.0566648	1.04006	0.961147	0.999967	1.49	2.15	0	1.03	0	1.01	0	0.67	0	3.33	0	1.46	0.946667	0.91	-0.0326193	0.977644	0.956533	0.999879	0	0	2.42	2.87	1.16	0.66
AC006116.11	ENSG00000285996	.						0.0729649	1.05188	0.898633	0.999991	1.28	0.93	0.89	0.34	0.965	0.6	1.01	0.48	0.86	0.76375	-0.302931	0.810604	0.440999	0.999967	0.83	0.52	0.69	0.58	1.62	0.5	0.67	0.57	0.3	0.56	0.59	0.38	0.79	0.511667	-0.308483	0.80749	0.365878	0.999879	0.65	0.53	0.89	0.73	0.53	0.23
AC006116.2	ENSG00000266932	.						1.08116	2.11574	0.41611	0.999991	1.29	0.54	1	0	0.37	1.16	2.73	0	0.7075	1.065	0.225636	1.16929	0.838512	0.999967	2.06	0.73	0	0	2.21	2.39	1.54	1.43	0	0.72	2.55	0.96	1.23167	1.2	-0.148354	0.902279	0.852928	9	0.74	0.95	0.29	0.52	0.56	0.29
AC006116.5	ENSG00000267298	.						1.68815	3.22244	0.0724385	0.999991	3.905	0.5	0	1.1	7.755	0.19	0	3.21	1.37625	2.78875	0.338302	1.26427	0.714042	0.999967	2.66	1.2	0.71	0	3.74	1.32	2.82	0.84	0.49	1.7	2.82	0.95	1.605	1.60333	-0.271974	0.828186	0.618357	9	0.63	1.13	2.22	0.9	0.745	0.28
AC006116.6	ENSG00000267429	.						0.415446	1.33371	0.748956	0.999991	0.995	0.23	2.02	0.1	0.24	0.73	2.36	0	0.83625	0.8325	0.309655	1.23941	0.781108	0.999967	1.05	0.48	0	0	2.28	1.53	0.83	1	0	1.46	1.97	0.24	0.89	0.916667	-0.686045	0.621556	0.390115	9	0.64	1.49	0.13	0.12	0.24	0
AC006116.7	ENSG00000267459	.						0.0228286	1.01595	0.981577	0.999991	5.45	5.09	5.67	0.33	3.88	6.68	0	3.15	4.135	3.4275	0.063435	1.04495	0.939107	0.999967	2.75	0	2.44	1.38	6.34	1.62	1	2.47	3.85	2.07	0.3	1.59	2.42167	1.88	-0.26202	0.833919	0.660216	0.999879	2.58	4.22	1.49	2.88	2.405	1.6
AC006116.8	ENSG00000267549	.						0.45902	1.37461	0.470024	0.999991	1.285	0.81	0.93	0.23	0.49	0.69	1.7	0.55	0.81375	0.8575	0.0894389	1.06396	0.902349	0.999967	0.74	0.42	0.78	0	1.75	0.92	1.08	0.78	0.4	0.12	1.39	0.51	0.768333	0.713333	0.473511	1.38848	0.224862	0.999879	0.47	0.45	0.28	0.14	0.405	0.4
AC006122.1	ENSG00000213970	.	chr12	4323724	4324811	-	transcribed_processed_pseudogene	-0.258405	0.836012	0.737526	0.999991	2.505	3.26	1.39	3.52	1.61	0.72	0.76	3.87	2.66875	1.74	0.0766419	1.05456	0.903872	0.999967	0.65	1.95	1.97	1.51	6.09	0.37	1.7	2.53	0.77	3.11	3.14	0.52	2.09	1.96167	-0.286264	0.820023	0.506539	0.999879	1.19	2.52	0.88	1.79	0.695	5.62
AC006128.1	ENSG00000279716	.	chr19	15398696	15400356	+	TEC	0.161059	1.11811	0.653266	0.999991	9.825	2.97	5.51	6.06	9.74	3	2.89	10.28	6.09125	6.4775	0.281885	1.21578	0.481071	0.999967	4.41	3.03	12.1	8.73	2.17	5.14	4.22	6	7.42	9.93	1.24	5.08	5.93	5.64833	0.280649	1.21474	0.183297	0.999879	4.21	5.31	7.41	5.07	4.29	4.63
AC006130.3	ENSG00000287766	.	chr19	2862270	2864428	+	lncRNA	0.899022	1.8648	0.254883	0.999991	1.09	0.34	0.94	0	0.175	0.53	2.2	0.47	0.5925	0.84375	0.0823811	1.05876	0.930999	0.999967	0.38	0.46	0	0	2.07	1.45	0.54	0.72	0.13	0.84	1.18	0.46	0.726667	0.645	-0.335683	0.792409	0.470969	0.999879	0.66	0.9	0.32	0.51	0.805	0.29
AC006141.1	ENSG00000264895	.	chr17	51249579	51251748	-	lncRNA	-0.215896	0.861011	0.574234	0.999991	9.985	2.24	1.67	5.61	5.6	2	1.57	6.95	4.87625	4.03	-0.0270844	0.981402	0.939066	0.999967	3.59	2.74	9.74	2.42	3.44	2.97	2.27	2.72	5.26	3.59	2.08	2.36	4.15	3.04667	-0.155214	0.897999	0.49144	0.999879	2.61	3.53	5.46	3.3	1.94	6.35
AC006144.1	ENSG00000233433	.	chrX	121024964	121026563	-	processed_pseudogene	1.19768	2.2937	0.413313	0.999991	1.04	0.07	0.36	0	0.655	0.13	1.49	0	0.3675	0.56875	0.284734	1.21819	0.79082	0.999967	1.18	0.73	0	0	2.39	1	1.05	0.81	0.63	0.13	2.21	0.37	0.883333	0.866667	0.160295	1.11752	0.856099	9	0.43	0.42	0	0.05	0.5	0
AC006145.1	ENSG00000223770	.						-0.489393	0.712325	0.759278	0.999991	0.375	0.37	1.97	0	0.2	0.28	0.6	0	0.67875	0.27	-0.140487	0.907213	0.90131	0.999967	0.7	0.33	0	0	0.67	0.44	0.41	0.25	0	0.92	0.86	0.09	0.356667	0.421667	-1.12438	0.4587	0.258083	9	0.26	0.1	0.02	0	0.24	0.25
AC006148.1	ENSG00000242593	.	chr7	124032126	124489572	+	lncRNA	0.415298	1.33357	0.754478	0.999991	2.55	1.04	5.34	0.08	1.535	1.42	6.68	0.03	2.2525	2.41625	0.236789	1.17837	0.802105	0.999967	3.35	1.32	0.06	0.94	7.57	2.65	4.77	2.44	0.26	2.48	10.92	1.62	2.64833	3.74833	-0.100145	0.932939	0.900723	0.999879	2	1.25	0.02	0.26	1.61	0.17
AC006148.2	ENSG00000243574	.	chr7	124274671	124288852	-	lncRNA	1.35494	2.55787	0.38351	0.999991	0.305	0.42	0.59	0	0.08	0.21	2.25	0	0.32875	0.635	-1.0629	0.478668	0.435417	0.999967	0.86	0.27	0	0	1.76	0.42	0.26	0.3	0	0	0.6	0.1	0.551667	0.21	-0.393612	0.761221	0.691372	9	0.42	0.42	0	0	0.2	0
AC006160.1	ENSG00000249502	.	chr4	17586267	17614585	-	lncRNA	-0.119678	0.920393	0.777956	0.999991	2.195	1.35	0.79	2.34	1.15	0.9	0.99	2.14	1.66875	1.295	0.119737	1.08654	0.690065	0.999967	1.02	1.08	1.37	1.57	2.16	1.1	1.07	1.03	1.96	1	1.09	0.8	1.38333	1.15833	0.0630102	1.04464	0.801704	0.999879	0.59	0.82	1.07	0.92	0.65	0.81
AC006195.1	ENSG00000238090	.	chr7	33379964	33380886	+	processed_pseudogene	0.786697	1.72512	0.438575	0.999991	0.825	0.52	0	0	1.21	0.34	0.64	0.14	0.33625	0.5825	0.102529	1.07365	0.921408	0.999967	1.2	0.34	0	0	1.21	0.38	0.11	0.53	0	1.06	0.88	0.19	0.521667	0.461667	0.0763224	1.05433	0.892108	9	0.17	0	0.79	0.42	0.32	0.51
AC006197.2	ENSG00000286591	.	chr12	41951493	42024329	-	lncRNA	0.121209	1.08765	0.929132	0.999991	2.445	0.6	1.78	0	1.46	0.35	2.42	0	1.20625	1.0575	-0.00891069	0.993843	0.993193	0.999967	1.7	0.56	0.17	0	3.7	1.27	1.47	0.59	0.06	0.63	2.35	0.75	1.23333	0.975	0.543806	1.45781	0.514984	0.999879	0.68	1.1	0.04	0.2	0.35	0.03
AC006206.1	ENSG00000256146	.	chr12	5315961	5319347	+	lncRNA	-0.116895	0.92217	0.919693	0.999991	0.945	0.47	1.53	0.06	0.695	0.29	1.32	0.09	0.75125	0.59875	0.109153	1.07859	0.901962	0.999967	1.12	0.82	0.29	0.03	2.05	1.15	1.16	0.65	0	0.66	1.49	0.92	0.91	0.813333	-0.163934	0.892588	0.816627	0.999879	0.74	0.29	0.03	0.08	0.385	0.04
AC006206.2	ENSG00000256417	.	chr12	5290480	5383653	+	lncRNA	-0.255732	0.837562	0.892696	0.999991	1.125	0.38	1.32	0	0	0.08	2.04	0	0.70625	0.53	-0.3175	0.802459	0.775514	0.999967	1.18	0.71	0	0.63	2.92	1.74	1.3	1.04	0	0.22	0.91	0.86	1.19667	0.721667	-0.837625	0.559564	0.488231	9	0.54	0.18	0	0.18	0.44	0
AC006210.2	ENSG00000238247	.	chrX	27517884	27519759	+	processed_pseudogene	0.92047	1.89273	0.580559	0.999991	0.855	0.11	2.28	0.07	0.42	0.57	3.88	0	0.82875	1.2175	0.831486	1.77952	0.44419	0.999967	1.58	0.62	0	0.4	2.37	1.01	2.51	1.04	0	2.69	2.23	0.61	0.996667	1.51333	-0.17897	0.883334	0.86018	0.999879	1.41	0.87	0	0.27	0.32	0.17
AC006213.1	ENSG00000266921	.	chr19	43996896	44003298	-	lncRNA	-0.786732	0.579656	0.338776	0.999991	4.485	2.07	2.8	0.16	1.055	1.26	2.21	0.17	2.37875	1.17375	-0.368909	0.774368	0.614061	0.999967	2.29	1.56	0.17	0.73	4.86	2.04	2.11	1.76	0.06	0.73	1.33	1.01	1.94167	1.16667	-0.144564	0.904653	0.770391	0.999879	1.67	2.27	0.59	0.3	0.915	0.81
AC006213.2	ENSG00000267058	.	chr19	43891804	43901805	-	lncRNA	-0.202524	0.869029	0.696187	0.999991	7.135	1.61	3.54	1.79	0.54	2.03	2.28	7.12	3.51875	2.9925	-0.422422	0.746171	0.2369	0.999967	2.8	1.63	0.91	1.37	4.01	1.31	2.29	1.25	1.43	2.16	1.87	1.33	2.005	1.72167	-0.101137	0.932298	0.738498	0.999879	1.09	3.43	2.38	1.61	1.545	4.25
AC006213.3	ENSG00000267191	.	chr19	43901909	43927767	+	lncRNA	-0.0255324	0.982458	0.942942	0.999991	2.59	1.25	1.79	0.83	0.615	0.68	2	2.52	1.615	1.45375	-0.510229	0.702111	0.186868	0.999967	2.69	0.9	3.06	1.79	4.08	1.49	1.74	1.39	0.97	0.96	1.51	1	2.335	1.26167	0.0599871	1.04246	0.765834	0.999879	0.96	1.29	1.42	0.95	0.7	1.98
AC006213.6	ENSG00000278917	.	chr19	43891233	43895411	+	TEC	0.752044	1.68418	0.0883327	0.999991	0.93	0.55	0.5	0.14	1.19	0.33	0.63	0.95	0.53	0.775	-0.80633	0.571835	0.112721	0.999967	0.87	0.46	0.49	0.13	1.69	0.38	0.41	0.32	0.26	0.19	0.41	0.22	0.67	0.301667	0.109615	1.07894	0.673641	0.999879	0.39	0.62	0.18	0.33	0.3	0.51
AC006213.7	ENSG00000286613	.	chr19	43897211	43898533	-	lncRNA	0.424726	1.34232	0.588249	0.999991	0.79	1.62	1.39	1.54	0.55	1.2	3.96	0.44	1.335	1.5375	-0.303108	0.810505	0.700219	0.999967	1.3	0.95	1.44	0	3.16	0.98	1.73	1.06	0	0.72	0.8	0.74	1.305	0.841667	-0.342925	0.788441	0.476888	0.999879	0.19	1.93	0.69	0.51	0.74	1.24
AC006230.1	ENSG00000287778	.	chr4	11426874	11467802	+	lncRNA	0.322268	1.25029	0.73943	0.999991	2.08	1.24	4.1	0.03	1.66	1.46	4.14	0.51	1.8625	1.9425	0.498812	1.41305	0.448278	0.999967	2.96	1.57	1.46	1.12	4.46	2.69	4.03	2.86	2.46	3.16	3.36	1.51	2.37667	2.89667	0.576664	1.4914	0.32534	0.999879	0.5	0.49	0.37	0.82	0.755	0.24
AC006238.2	ENSG00000285653	.	chr18	9840340	9841559	-	lncRNA	1.27702	2.42338	0.268896	0.999991	0.26	0.13	0.47	0	0.695	0	0.37	1.18	0.215	0.56125	1.27929	2.42719	0.025045	0.999967	0.69	0.23	1.29	0.22	1.04	0.45	1.28	1.23	1.57	1.26	0.51	1.07	0.653333	1.15333	1.07066	2.10039	0.115681	9	0.15	0.18	0	0.04	0.12	0.44
AC006249.1	ENSG00000274578	.	chr18	28146233	28146703	-	lncRNA	0.358354	1.28196	0.837804	0.999991	0.91	0.47	2.71	0	0	0.26	3.92	0	1.0225	1.045	0.865565	1.82205	0.485262	0.999967	2.08	0.42	0	0	1.49	1.85	2.31	0.7	0	1.55	3.43	0.57	0.973333	1.42667	-0.9391	0.521558	0.40918	9	0.18	1.88	0	0.78	0.705	0
AC006252.1	ENSG00000243224	.	chr3	52239258	52241097	+	lncRNA	-0.413707	0.750692	0.49744	0.999991	1.135	0.88	1.07	0.43	0.76	0.2	0.71	1.26	0.87875	0.7325	0.0450439	1.03171	0.941918	0.999967	0.89	0.62	0.83	0	2.42	1.06	1.42	0.69	1.24	0.77	0.12	0.47	0.97	0.785	0.0655539	1.04649	0.837515	0.999879	0.63	2.24	0.99	0.61	0.35	1.15
AC006254.1	ENSG00000243696	.	chr3	52813282	52835729	-	protein_coding	0.0257426	1.018	0.962269	0.999991	1.885	0.86	1.9	1.52	1.135	0.92	1.33	2.53	1.54125	1.47875	0.240855	1.18169	0.648503	0.999967	0.41	0.51	6.24	1.57	1.67	1.09	1.06	0.88	2.5	0.67	0.64	0.78	1.915	1.08833	-0.142371	0.906029	0.6589	0.999879	0.51	2.79	1.8	0.88	0.745	2
AC006254.3	ENSG00000271137	.	chr3	52753526	52754690	+	processed_pseudogene	0.376485	1.29818	0.730411	0.999991	1.115	0.16	0.39	0	1.5	0.27	0.23	0	0.41625	0.5	-0.821082	0.566017	0.397499	0.999967	0.85	0.29	1.23	1.73	3.6	0.24	0	0.88	0.48	0	1.56	0.33	1.32333	0.541667	-0.248252	0.841916	0.684339	9	0.12	0.56	0.76	0.28	0.27	0.07
AC006262.1	ENSG00000268460	.	chr19	46201552	46214838	+	lncRNA	1.0491	2.06924	0.386757	0.999991	0.835	0.74	2.57	0	1.395	0.78	4.74	0	1.03625	1.72875	0.00506432	1.00352	0.996433	0.999967	2.22	1.09	0	0	2.65	2	1.91	1.04	0.1	2.25	1.59	0.54	1.32667	1.23833	-0.229061	0.85319	0.755619	0.999879	0.88	0.87	0	0.27	0.62	0.11
AC006270.2	ENSG00000264529	.	chr17	63182166	63182817	+	transcribed_processed_pseudogene	0.0560401	1.03961	0.967638	0.999991	1.385	0.51	0.61	0	0.17	0.14	1.81	0	0.62625	0.53	0.288963	1.22176	0.812109	0.999967	2.26	0.34	0	0.21	0.82	0.76	1.44	0.64	0.57	0	1.7	0	0.731667	0.725	0.221934	1.1663	0.791953	9	0.39	0.7	0.13	0	0.39	0
AC006270.3	ENSG00000272383	.	chr17	63088162	63089197	-	processed_pseudogene	1.11768	2.16998	0.405687	0.999991	0.64	0.19	0.78	0	0.52	0.51	1.65	0	0.4025	0.67	0.670446	1.59157	0.502443	0.999967	0.23	0.57	0	0	0.41	0.38	0.45	0.13	0.29	1.02	0.38	0.16	0.265	0.405	-0.75318	0.593294	0.410193	9	0.15	0.36	0.07	0	0.245	0.05
AC006273.1	ENSG00000272473	.	chr19	781002	781862	-	lncRNA	0.0724096	1.05147	0.968973	0.999991	0.46	0.41	0.6	0	0	0.47	0.71	0	0.3675	0.295	-1.82643	0.281961	0.160921	0.999967	0.88	0.22	0	0	6.41	1.08	0.94	0.33	0	0	0.48	0.2	1.43167	0.325	0.906534	1.87454	0.431925	9	0.45	0	0	0	0.16	0
AC006277.1	ENSG00000279452	.	chr19	2949035	2950644	+	TEC	0.58696	1.50208	0.447327	0.999991	2.29	0.55	0.45	2.25	2.93	0.75	1.16	1.43	1.385	1.5675	-0.0680862	0.953903	0.875684	0.999967	1.3	1.02	1.57	2.65	3.68	1.73	1.19	1.54	1.93	2.37	1.02	1.19	1.99167	1.54	-0.275615	0.826098	0.552506	0.999879	1.29	0.67	0.79	0.28	1.135	0.63
AC006288.1	ENSG00000260970	.	chr9	119495375	119524125	+	lncRNA	0.562926	1.47726	0.720174	0.999991	0.725	0.65	1.72	0	0	0.75	2.72	0	0.77375	0.8675	0.320287	1.24858	0.767637	0.999967	1.03	0.7	0	0.71	1.73	1.16	0.76	0.91	0.06	1.84	1.8	0.31	0.888333	0.946667	-0.211704	0.863517	0.827425	9	0.83	0.64	0	0.12	0.25	0
AC006296.3	ENSG00000287360	.	chr4	14359400	14453625	+	lncRNA	0.40021	1.3197	0.791205	0.999991	0.515	0.45	2	0	0.31	0.36	2.6	0	0.74125	0.8175	-0.203301	0.868561	0.867227	0.999967	0.64	0.32	0	0	3.37	0.86	0.83	0.86	0	1.21	0.63	0.3	0.865	0.638333	-0.0134799	0.9907	0.988973	9	0.28	0.45	0	0.03	0.26	0
AC006299.1	ENSG00000246225	.	chr11	22829380	22945393	+	lncRNA	1.04979	2.07024	0.0794369	0.999991	0.845	0.28	1.4	0.34	1.25	0.32	1.67	1.87	0.71625	1.2775	-0.441572	0.736332	0.501167	0.999967	1.05	0.4	0.22	0.36	3.38	0.74	1.45	0.84	0.15	0.35	0.91	0.49	1.025	0.698333	0.383168	1.3042	0.30351	0.999879	0.11	0.28	0.25	0.36	0.555	0.32
AC006305.1	ENSG00000206129	.						0.308692	1.23858	0.847074	0.999991	0.63	0.17	0.87	0	0.455	0.43	1.11	0	0.4175	0.49875	0.240434	1.18135	0.825015	0.999967	0.2	0.15	0	0	1.39	0.38	0.18	0.31	0.03	0.27	0.61	0.27	0.353333	0.278333	-0.394299	0.760859	0.691378	9	0.07	0.86	0	0.05	0.17	0
AC006305.3	ENSG00000267732	.						0.0395336	1.02778	0.977448	0.999991	0.725	1.06	2.52	0	0	0.87	2.71	0	1.07625	0.895	1.43726	2.70806	0.235294	0.999967	0.99	0.5	0	0	0	1.47	1.96	1.05	0.47	0.37	2.35	0.69	0.493333	1.14833	-0.793497	0.576944	0.363041	9	0.47	2.17	0	0	0.47	0.09
AC006326.1	ENSG00000230785	.	chr7	117262918	117264888	-	processed_pseudogene	0.827128	1.77415	0.704313	0.999991	0.565	0.28	1.37	0	0.405	0	2.42	0	0.55375	0.70625	-0.256807	0.836938	0.829432	0.999967	2.01	1.27	0	0	2.13	0.85	1.47	0.66	0	0.5	1.28	0.54	1.04333	0.741667	0.304274	1.2348	0.823787	9	0.51	0	0	0	0.65	0
AC006329.1	ENSG00000232445	.						3.35237	10.2133	0.159936	0.999991	0.045	0.07	0	0	0	0.16	0.57	0	0.02875	0.1825	-0.338316	0.790964	0.744324	0.999967	0.28	0.21	0	0.4	0.81	0.17	0.15	0.46	0.39	0.09	0.26	0.06	0.311667	0.235	-0.812756	0.569293	0.532726	9	0.03	1.1	0	0	0.085	0
AC006330.1	ENSG00000280388	.	chr7	76043977	76045963	-	TEC	-0.248463	0.841793	0.599004	0.999991	4.455	1.17	1.27	3.13	3.005	0.55	1.4	3.3	2.50625	2.06375	-0.387952	0.764214	0.242923	0.999967	2.19	1.62	2.92	4.65	2.6	1.79	1.94	1.32	1.38	1.91	1.6	1.55	2.62833	1.61667	-0.185668	0.879242	0.497713	0.999879	2.37	1.91	2.62	1.9	2.415	2.17
AC006333.2	ENSG00000272686	.						0.60433	1.52027	0.21679	0.999991	1.94	0.4	0.73	1.23	0.81	0.64	1.63	2.35	1.075	1.3575	0.54301	1.45701	0.209219	0.999967	0.57	1.01	0.55	0.42	0.87	0.73	0.65	0.86	0.5	1.89	0.92	0.52	0.691667	0.89	-0.0157886	0.989116	0.956039	0.999879	0.82	1.95	0.32	0.55	0.815	0.49
AC006348.1	ENSG00000286565	.	chr7	152925233	152936981	+	lncRNA	0.573782	1.48842	0.620391	0.999991	0.185	0.21	1.36	0	0.125	0.28	1.76	0	0.43875	0.54125	0.276732	1.21145	0.800782	0.999967	0.49	0.25	0	0	0.7	0.46	0.43	0.34	0.14	0.33	0.55	0.15	0.316667	0.323333	-0.0896481	0.939752	0.901305	9	0.29	0.56	0.1	0.11	0.24	0.08
AC006355.1	ENSG00000229110	.	chr7	79124739	79125750	+	processed_pseudogene	-0.630102	0.646131	0.639752	0.999991	2.335	0.66	1.45	0	1.07	0.45	0.95	0	1.11125	0.6175	0.0555673	1.03927	0.955656	0.999967	1.53	1.07	0.15	0	1.49	1.52	2.43	0.46	0	0.58	1.43	0.33	0.96	0.871667	-0.877697	0.544236	0.287971	9	0.66	1.02	0	0.37	0.555	0
AC006364.1	ENSG00000287554	.	chr7	121304657	121309842	-	lncRNA	0.943834	1.92363	0.369835	0.999991	0.4	0.17	1.22	0.06	0.325	0.49	2.01	0	0.4625	0.70625	-0.0894889	0.939856	0.912808	0.999967	1.44	1.65	0.97	0.22	2.37	1.42	1.08	1.57	0.59	0.34	1.76	0.9	1.345	1.04	-0.275321	0.826267	0.664912	0.999879	0.43	0.38	0.14	0.11	0.37	0
AC006369.1	ENSG00000236213	.	chr2	37562486	37646698	+	lncRNA	0.720119	1.64732	0.517271	0.999991	1.095	0.91	2.04	0.46	0.725	0.44	3.28	0	1.12625	1.11125	-0.515809	0.699401	0.572773	0.999967	1.29	0.87	2.93	0	3.77	2.12	1.78	1.26	0	0.69	1.25	0.56	1.83	0.923333	-0.594198	0.662413	0.387798	0.999879	0.72	0.34	0.31	0.03	0.65	0
AC006372.1	ENSG00000223872	.	chr7	157501322	157503908	+	lncRNA	-0.460411	0.726779	0.752482	0.999991	0.47	0.49	0.84	0	0.115	0.38	0.55	0.17	0.45	0.30375	1.39902	2.63722	0.184309	0.999967	0.45	0.32	0	0	0.2	0.42	0.91	0.19	0.22	0	1.12	0.31	0.231667	0.458333	-0.212894	0.862805	0.806742	9	0.75	0.12	0	0.23	0.255	0
AC006372.2	ENSG00000233191	.	chr7	157513294	157518658	+	lncRNA	-0.72461	0.605161	0.720372	0.999991	0.14	0.08	1.34	0	0	0.13	0.67	0	0.39	0.2	1.44696	2.72633	0.313719	0.999967	0	0.03	0	0	0.63	0.12	0.11	0.77	0	0.21	0.77	0.16	0.13	0.336667	0.0248542	1.01738	0.984207	9	0.42	0.11	0	0	0.11	0
AC006372.3	ENSG00000234210	.	chr7	157466231	157499716	+	lncRNA	0.258255	1.19603	0.804736	0.999991	0.465	0.31	0.87	0	0.125	0.34	1.05	0	0.41125	0.37875	0.274833	1.20985	0.771406	0.999967	0.58	0.09	0.33	0	0.76	0.43	0.63	0.29	0.16	0.47	0.37	0.23	0.365	0.358333	-0.0305526	0.979045	0.961802	0.999879	0.26	0.22	0.08	0.08	0.225	0.18
AC006372.4	ENSG00000280266	.	chr7	157525783	157527325	+	TEC	-0.117962	0.921489	0.930686	0.999991	1.12	0.5	2.19	0	0.37	0.35	1.89	0.36	0.9525	0.7425	0.392852	1.31299	0.653466	0.999967	0.62	0.35	0.17	0	2.5	1.47	1.53	1.08	0.36	1.11	1	0.58	0.851667	0.943333	-0.226828	0.854512	0.782704	0.999879	0.78	1.53	0.04	0.14	0.455	0
AC006378.2	ENSG00000278959	.						0.190253	1.14096	0.808228	0.999991	3.47	0.91	3.21	0.08	0.88	0.53	4.5	0.62	1.9175	1.6325	0.210924	1.15743	0.768068	0.999967	1.51	1.26	0.71	0.58	3.47	1.93	2.46	1.52	0.66	1.21	2.55	0.69	1.57667	1.515	-0.0555604	0.962221	0.906775	0.999879	1.62	0.92	0.36	0.63	1.135	0.75
AC006387.1	ENSG00000243193	.						1.03059	2.04285	0.478112	0.999991	2.42	0.93	2.48	0	2.165	2.81	4.82	1.23	1.4575	2.75625	0.262229	1.19933	0.761431	0.999967	2.64	0.54	0	0	5.59	2.12	2.05	0.87	3.42	4.73	0.82	0.79	1.815	2.11333	0.132499	1.09619	0.881665	9	2.13	2.11	0.53	0	1.305	0
AC006427.1	ENSG00000248851	.	chr4	16307456	16308167	+	processed_pseudogene	0.898697	1.86438	0.525712	0.999991	0.295	0.88	1.06	0.37	0.735	0	3.45	0.39	0.65125	1.14375	0.724976	1.65287	0.446782	0.999967	0.98	0.4	0	0	2.49	0.66	2.02	0.55	1.32	0.96	0.64	0.45	0.755	0.99	-0.132849	0.912029	0.878969	9	0.34	0.76	0.23	0.83	0.46	0
AC006427.2	ENSG00000286888	.	chr4	16322954	16326967	+	lncRNA	0.108299	1.07796	0.899155	0.999991	1.125	0.37	1.81	0.48	0.69	0.63	1.46	0.85	0.94625	0.9075	-0.232625	0.851085	0.80164	0.999967	2.21	0.29	0	0	3.88	1.02	0.85	0.6	0	1.23	1.74	0.61	1.23333	0.838333	-0.0212712	0.985364	0.968547	9	0.43	0.65	0.15	0.1	0.355	0.28
AC006435.2	ENSG00000263345	.	chr17	2375061	2379306	-	lncRNA	0.988294	1.98384	0.277813	0.999991	2.08	0.25	2.68	0	4.005	2.31	1.33	0.31	1.2525	1.98875	1.91332	3.76674	0.0356224	0.999967	0.3	0.24	0	0.28	0	0.44	1.06	0.27	0.64	0.89	0.65	0.57	0.21	0.68	-0.0682556	0.953791	0.89953	9	0	1.31	0.37	0.5	0.36	2.19
AC006441.4	ENSG00000266588	.	chr17	39003248	39013032	-	lncRNA	-0.399249	0.758253	0.78613	0.999991	1.9	1.26	1.58	0	0.175	0.6	2.43	0	1.185	0.80125	-0.367747	0.774992	0.765402	0.999967	1.18	0.24	0	0	7.03	1.19	2.34	1.33	0	0.23	1.27	0.7	1.60667	0.978333	-0.739104	0.599111	0.408539	9	1.82	1.09	0	0.45	1.05	0
AC006449.2	ENSG00000275532	.	chr17	38703480	38706261	-	lncRNA	-0.297299	0.813774	0.743223	0.999991	4.66	1.19	1.53	1.17	1.96	0.49	1.84	0	2.1375	1.0725	1.09545	2.13679	0.232356	0.999967	1.94	1.81	0	0	0	1.23	0.34	0.93	2.36	2.92	2.43	1.12	0.83	1.68333	0.744928	1.67589	0.181852	9	0.21	0	1.22	0.73	0.675	0.54
AC006449.5	ENSG00000277182	.	chr17	38749360	38751457	+	lncRNA	0.268791	1.2048	0.841243	0.999991	1.93	0.43	0.87	0	0.555	1.07	1.09	0	0.8075	0.67875	0.113324	1.08172	0.912489	0.999967	0.29	0.26	0	0	1.4	0.68	0.76	0.27	0.25	0.34	0.65	0.11	0.438333	0.396667	-1.19841	0.435754	0.15147	0.999879	0.38	0.42	0.09	0.09	0.155	0
AC006449.6	ENSG00000277969	.						0.304915	1.23535	0.401487	0.999991	5.47	1.24	1.92	2.47	4.78	1.57	1.89	2.31	2.775	2.6375	0.367794	1.29038	0.245169	0.999967	1.73	1.28	1.82	1.81	2.84	1.99	2.19	2.4	2.09	2.41	1.12	1.84	1.91167	2.00833	-0.0737266	0.95018	0.73517	0.999879	1.82	1.66	0.9	0.63	1.235	1.19
AC006449.7	ENSG00000279119	.						-1.23066	0.426123	0.466939	0.999991	6.985	2.31	10.01	0	0	5.09	0	2.22	4.82625	1.8275	-0.62443	0.648676	0.704603	0.999967	0	1.08	0	16.1	0	5.89	0.34	0	0	12.78	0	1.16	3.845	2.38	-1.32531	0.399064	0.187646	9	3.32	0	7.1	5.32	0.69	0
AC006450.3	ENSG00000236668	.	chr9	124006277	124009396	-	lncRNA	0.019066	1.0133	0.987232	0.999991	1.455	0.29	1.3	0.65	1.15	0.71	0.68	0.34	0.92375	0.72	0.0832171	1.05938	0.905443	0.999967	0.61	0.23	0	0	1.11	0.55	0.48	0.37	0.16	0.57	0.37	0.28	0.416667	0.371667	-0.467825	0.723054	0.525896	0.999879	0.68	0.67	0	0.15	0.25	0.05
AC006452.1	ENSG00000285904	.						-0.0207313	0.985733	0.976291	0.999991	0.625	0.44	1	0.78	0.51	0.28	1.12	0.56	0.71125	0.6175	-0.136492	0.909728	0.788453	0.999967	0.81	0.38	0.53	0.09	1.47	0.54	0.62	0.45	0.47	0.38	0.57	0.27	0.636667	0.46	-0.201778	0.869479	0.625959	0.999879	0.78	0.52	0.43	0.46	0.39	0.18
AC006453.2	ENSG00000283196	.						0.397946	1.31763	0.527583	0.999991	4.18	7.25	3.75	6.82	2.075	6.61	9.4	11.23	5.5	7.32875	0.28307	1.21678	0.623636	0.999967	3.61	1.04	9.24	5.99	5.37	1.77	6.39	2.13	6.74	0.51	1.9	5.6	4.50333	3.87833	-0.084457	0.943139	0.82501	0.999879	6.85	2.96	5.1	0.36	1.695	8.16
AC006453.3	ENSG00000283214	.						0.377526	1.29911	0.801804	0.999991	1.7	0.79	8.84	1.82	0.32	0.44	11.87	2.6	3.2875	3.8075	-0.338582	0.790818	0.789958	0.999967	0.7	0.36	0	0	9.88	3.11	3.89	0.4	0	3.76	0.69	0.32	2.34167	1.51	0.12706	1.09207	0.910026	9	0.87	0.52	0	0.25	0.295	0
AC006453.4	ENSG00000283427	.						1.77046	3.41163	0.0783333	0.999991	0.825	0.64	0.9	0.35	1.355	0.71	4.59	0.18	0.67875	1.70875	0.521042	1.43499	0.623007	0.999967	0.98	0	0	0	0.68	0.66	1.44	0.32	0	0.11	0.57	0.35	0.386667	0.465	-0.186753	0.878581	0.769003	0.999879	0.38	0.7	0.11	0.08	0.22	0.13
AC006455.5	ENSG00000230000	.	chr7	63348861	63351774	+	lncRNA	1.05019	2.07081	0.63956	0.999991	0.395	0.48	1.44	0	0.7	0.82	2.53	0	0.57875	1.0125	0.121995	1.08824	0.912598	0.999967	0.53	0.52	0	2.12	1.87	0.51	0.95	0.5	0	0.67	1.46	0.36	0.925	0.656667	0.169534	1.1247	0.900795	0.999879	0.18	1.81	0	0.08	0.44	0
AC006455.6	ENSG00000232165	.	chr7	63345840	63346732	+	processed_pseudogene	-6.99286	0.00785128	0.0275677	0.999991	3.53	1.64	8.59	0	0	0	0	0	3.44	0	-0.267361	0.830838	0.855363	0.999967	6.56	1.27	0.35	0	8.88	3.85	0	4.01	0	0	6.14	3.18	3.485	2.22167	-0.118032	0.921444	0.948247	0.999879	3.39	1.95	0.25	0	1.765	0
AC006459.1	ENSG00000286908	.	chr7	52493152	52503434	+	lncRNA	0.8827	1.84382	0.523768	0.999991	0.125	0.1	0.87	0	0.13	0.33	1.19	0	0.27375	0.4125	-0.428929	0.742813	0.688074	0.999967	0.62	0.14	0	0.11	1.55	0.45	0.32	0.22	0.1	0.17	0.76	0.11	0.478333	0.28	0.856167	1.81022	0.329507	9	0.25	0	0	0.02	0.16	0
AC006460.1	ENSG00000228509	.	chr2	190676944	190708716	-	lncRNA	0.896896	1.86206	0.274792	0.999991	0.325	0.37	1.32	0.18	1.45	0.51	1.55	0.78	0.54875	1.0725	0.242328	1.1829	0.750998	0.999967	0.65	0.69	0	0.3	2.46	0.91	1.23	0.64	0	0.95	1.23	0.67	0.835	0.786667	0.553527	1.46767	0.227366	9	0.49	1.2	0.86	0.07	0.71	0.08
AC006460.2	ENSG00000284052	.	chr2	190607660	190649840	-	lncRNA	0.203032	1.15111	0.664102	0.999991	4.64	1.18	2.97	2.42	4.53	1.75	3.38	3.2	2.8025	3.215	0.230187	1.17299	0.602934	0.999967	2.25	1.42	5.5	1.32	4.41	2.44	2.45	1.89	2.59	7.32	6.6	1.69	2.89	3.75667	0.165964	1.12192	0.549352	0.999879	2.55	2.43	2.63	1.08	1.955	1.08
AC006478.2	ENSG00000287039	.	chr7	51849086	51864798	+	lncRNA	0.870093	1.82778	0.586618	0.999991	0.285	0.2	0.54	0.05	0.245	0.26	1.03	0.02	0.26875	0.38875	0.191406	1.14188	0.825291	0.999967	0.3	0.27	0.03	0.09	1.16	0.28	0.43	0.31	0.04	0.19	0.82	0.17	0.355	0.326667	-0.475089	0.719422	0.627542	0.999879	0.24	0.07	0	0.06	0.22	0
AC006480.2	ENSG00000273448	.						0.363171	1.28625	0.387729	0.999991	3.04	1.24	1.92	0.88	1.065	1.77	1.59	3.82	1.77	2.06125	-0.543738	0.685991	0.118558	0.999967	2.7	1.24	5.37	2.24	2.83	1.52	1.24	1.41	1.06	1.89	1.55	1.11	2.65	1.37667	-0.169168	0.889355	0.471183	0.999879	1.61	3.89	1.62	1.9	1.185	1.93
AC006484.1	ENSG00000223841	.	chr10	57955295	57957178	+	processed_pseudogene	-0.00127454	0.999117	0.999266	0.999991	0.655	0.27	0.75	0	0.085	0.28	0.88	0	0.41875	0.31125	-0.539394	0.68806	0.638195	0.999967	1.03	0.16	0	0	0.99	0.28	0.39	0.3	0	0.11	0.43	0.15	0.41	0.23	0.0467696	1.03295	0.957158	9	0.21	0.13	0	0.04	0.185	0
AC006486.1	ENSG00000268643	.	chr19	42234583	42255132	-	protein_coding	-0.989258	0.503737	0.58935	0.999991	6.365	0	2.3	0	1.22	0.09	1.25	1.25	2.16625	0.9525	1.08507	2.12148	0.427216	0.999967	0	0.47	2.33	2.57	0	0.55	0	0	1.92	4.72	0	2.9	0.986667	1.59	-0.542783	0.686446	0.619201	9	2.2	0	0	0.37	0.65	0.69
AC006486.2	ENSG00000279539	.	chr19	42242775	42244973	+	TEC	-0.0264116	0.981859	0.950942	0.999991	1.945	1.29	2.4	1.12	0.945	0.98	2.21	2.09	1.68875	1.55625	0.260791	1.19814	0.576997	0.999967	1.41	0.75	2.14	0.13	1.41	0.87	1.23	0.94	0.59	1.52	1.43	0.49	1.11833	1.03333	-0.0210536	0.985513	0.934746	0.999879	1.1	1.88	0.91	0.58	0.61	0.92
AC006487.1	ENSG00000249906	.	chr17	49505657	49574064	-	lncRNA	1.56195	2.95252	0.236785	0.999991	0.57	0.05	0.63	0	0.49	0.47	1.44	0.47	0.3125	0.7175	0.0998537	1.07166	0.941397	0.999967	0	0	0	0	0.67	0.1	0.22	0.26	0	0	0	0.09	0.128333	0.095	0.254669	1.19306	0.774712	9	0.04	0.44	0	0	0	0
AC006499.1	ENSG00000248777	.	chr4	10199823	10200672	-	processed_pseudogene	-1.43927	0.368755	0.280026	0.999991	1.14	0.25	2.05	0.43	0.565	0.57	0.24	0	0.9675	0.34375	0.662284	1.58259	0.461267	0.999967	0.3	0.23	0	0	0.82	0.76	0.95	0.25	0.76	0.15	0.33	0.35	0.351667	0.465	-0.749161	0.59495	0.353941	9	0.26	0.7	0	0.17	0.38	0
AC006499.6	ENSG00000251296	.	chr4	10167159	10167765	-	processed_pseudogene	-0.695067	0.617681	0.552004	0.999991	1.005	0.43	2.74	2.15	1.995	0.97	0.41	0	1.58125	0.84375	-0.404759	0.755362	0.708384	0.999967	1.53	0.13	0.93	0	0	0.57	0.81	0.43	0	0	0.55	0.12	0.526667	0.318333	0.731894	1.66082	0.354682	9	0.44	0.2	0.3	0.39	0.28	0.12
AC006499.7	ENSG00000251338	.	chr4	10294463	10295579	-	processed_pseudogene	0.778271	1.71507	0.643396	0.999991	0.88	0.29	0	0	0.315	0.53	0.5	0	0.2925	0.33625	-0.430251	0.742133	0.727863	0.999967	0.62	0.16	0	0	0.75	0.52	0.82	0.29	0	0	0.11	0.1	0.341667	0.22	-1.02135	0.492656	0.326996	9	0	0	0.12	0.44	0.26	0.25
AC006504.1	ENSG00000261770	.	chr19	27757184	27760849	-	lncRNA	-0.0661609	0.955176	0.814504	0.999991	6.77	5.23	5.08	3.4	3.755	3.3	4.44	6.87	5.12	4.59125	0.0683947	1.04855	0.80914	0.999967	2.32	2.06	3.7	3.49	3.95	1.48	2.34	2.48	2.31	3.36	2.63	1.09	2.83333	2.36833	-0.00369533	0.997442	0.98241	0.999879	3.18	7.19	4.17	2.59	1.65	4.56
AC006504.2	ENSG00000266977	.	chr19	27849635	27889222	-	lncRNA	-0.98625	0.504788	0.273259	0.999991	1.895	0.99	2.82	0.66	1.27	0.44	1.39	0.85	1.59125	0.9875	0.772722	1.70849	0.443119	0.999967	0	0.45	0	0	0.79	0.88	0.96	0.2	0.35	0.68	0	0.32	0.353333	0.418333	-0.555503	0.68042	0.322354	9	0.19	0.54	0	0.67	0.335	0.25
AC006504.3	ENSG00000267264	.	chr19	27803538	27804060	+	processed_pseudogene	0.854381	1.80798	0.155254	0.999991	5.94	2.45	6.22	0.93	5.65	2.34	11.7	5.25	3.885	6.235	0.413159	1.3316	0.512797	0.999967	4.03	2.73	5.2	0	8.46	4.69	5.6	4.17	1.65	4.46	7.41	2.31	4.185	4.26667	-0.27752	0.825008	0.451185	0.999879	3.14	5.11	0.58	1.65	1.72	3.12
AC006504.4	ENSG00000267389	.	chr19	27892495	27898927	-	unprocessed_pseudogene	1.12206	2.17657	0.457746	0.999991	0.33	0.26	0.47	0	0.05	0.56	1.09	0	0.265	0.425	0.0543747	1.03841	0.96515	0.999967	0.27	0.24	0	0	1.72	0.61	0.16	0.57	0	0.27	1.13	0.19	0.473333	0.386667	0.229635	1.17254	0.804717	9	0.32	0.05	0	0.03	0.25	0
AC006504.5	ENSG00000267575	.	chr19	27793431	27984984	+	lncRNA	-0.0928784	0.93765	0.734904	0.999991	32.665	17.91	14	13.99	15.625	12.91	14.59	18.21	19.6412	15.3338	-0.163506	0.892852	0.430462	0.999967	16.53	9.52	29.2	12.86	14.36	9.44	11.26	11.05	12.96	11.01	7.51	7.91	15.3183	10.2833	-0.02841	0.9805	0.861655	0.999879	10.4	23.14	13.94	14.46	7.955	15.89
AC006504.7	ENSG00000281468	.	chr19	27802838	27803472	+	lncRNA	0.043152	1.03036	0.9436	0.999991	2.835	3.05	1.59	2.67	6.11	1.8	0.38	1.89	2.53625	2.545	-0.962935	0.513012	0.161977	0.999967	1.42	1.92	7.75	3.46	0	1.06	1.13	0.53	2.56	0.23	0.51	0.87	2.60167	0.971667	0.00494232	1.00343	0.988492	0.999879	1.32	3.1	0.83	1.9	1.36	2.78
AC006511.3	ENSG00000279865	.						0.105548	1.0759	0.828414	0.999991	4.215	1.72	2.04	0.63	1.695	1.88	2.31	1.87	2.15125	1.93875	0.389913	1.31031	0.414466	0.999967	2.28	1.63	1.76	0.67	2.09	1.63	1.88	2.27	1.01	0.35	3.27	1.7	1.67667	1.74667	-0.285697	0.820345	0.325915	0.999879	1.89	1.4	0.63	0.87	0.79	1.79
AC006511.5	ENSG00000284697	.						-0.353094	0.782903	0.573449	0.999991	5.565	2.7	3.41	0	3.175	1.52	2.04	0.53	2.91875	1.81625	0.851453	1.80432	0.244074	0.999967	2.76	2.99	2.55	1.23	0	4.91	4.33	4.51	2.4	1.4	5.5	3.84	2.40667	3.66333	-0.191841	0.875488	0.604658	0.999879	2.07	3.63	1.99	1.13	1.64	1.31
AC006511.6	ENSG00000288043	.						0.00970262	1.00675	0.99523	0.999991	1.795	0.22	2.11	0.1	1.17	0.46	1.92	0	1.05625	0.8875	0.845935	1.79743	0.39939	0.999967	0.25	0.92	0	0.1	1.08	0.9	0.77	1.74	0	1.81	0.23	0.99	0.541667	0.923333	1.04945	2.06973	0.303243	9	0.44	0	0	0.09	0	0
AC006517.2	ENSG00000287713	.						1.15725	2.23032	0.437854	0.999991	1.695	0.51	0.47	0	0.315	0.48	2.86	0	0.66875	0.91375	0.845216	1.79653	0.47953	0.999967	1.01	0.33	0	0	0.33	0.63	2.06	0.66	0.06	0	0.59	0.32	0.383333	0.615	0.168569	1.12394	0.852017	0.999879	0.99	0.77	0	0.23	0.475	0.07
AC006518.2	ENSG00000256682	.	chr12	10894943	10896952	-	transcribed_processed_pseudogene	0.0304822	1.02135	0.961333	0.999991	1.56	1.02	1.6	0.75	1.28	0.83	1.46	1.33	1.2325	1.225	0.196611	1.146	0.746539	0.999967	1.3	0.79	0	0.25	3.54	0.8	1.14	0.51	1.11	1.29	1.29	0.73	1.11333	1.01167	0.0456092	1.03212	0.896821	0.999879	0.51	2.55	1.93	0.61	0.695	1.86
AC006525.1	ENSG00000287390	.	chr5	130655383	130944178	-	lncRNA	1.85766	3.62418	0.247425	0.999991	0.25	0.06	0.47	0	0.09	0.58	1.41	0	0.195	0.52	-0.68263	0.623029	0.547656	0.999967	0.61	0.3	0	0.04	1.86	0.58	0.42	0.3	0	0.23	0.64	0.14	0.565	0.288333	-0.243032	0.844967	0.804586	9	0.55	0.15	0.02	0	0.175	0.02
AC006529.1	ENSG00000240579	.	chr7	127857852	127858488	-	processed_pseudogene	1.28213	2.43198	0.152796	0.999991	1.31	0.53	2.84	0	1.225	1.34	6	0.47	1.17	2.25875	-0.766571	0.587813	0.34989	0.999967	2.11	0.36	1.43	5.8	2.55	1.32	1.49	1.59	0.2	2.05	0.76	0.65	2.26167	1.12333	-0.172683	0.887191	0.743101	0.999879	2.12	1.81	0.27	0.63	0.665	0.66
AC006530.1	ENSG00000258587	.	chr14	74873684	74874254	+	processed_pseudogene	-0.972056	0.509779	0.489959	0.999991	0.475	0.48	2.66	0	0.21	0.36	1.36	0	0.90375	0.4825	-0.914007	0.530709	0.359752	0.999967	1.42	0.72	0	2.57	3.08	1.27	0.9	0.8	0	1.09	0.91	0.39	1.51	0.681667	-0.34966	0.784769	0.687351	9	0.36	0.22	0.16	0.32	0.575	0.13
AC006538.1	ENSG00000261342	.	chr19	2727743	2729327	-	lncRNA	0.173294	1.12763	0.834886	0.999991	1.135	0.59	2.95	0.13	1.335	0.93	2.15	0.28	1.20125	1.17375	0.893146	1.85722	0.230359	0.999967	1.26	0.37	0.51	0	0.97	0.6	0.63	0.56	1.61	1.14	1.12	0.37	0.618333	0.905	-0.518924	0.697892	0.303287	0.999879	0.32	0.63	0.68	0.42	0.335	0.29
AC006538.2	ENSG00000267001	.	chr19	2717769	2740048	-	protein_coding	0.792549	1.73213	0.0985869	0.999991	22.015	11.6	12.44	16.02	34.685	11.85	13	23.36	15.5188	20.7237	0.088326	1.06314	0.872885	0.999967	10.74	6.8	9.7	3.2	1.98	8.92	7.69	6.67	13.65	2.78	0	5.23	6.89	6.00333	-0.0659189	0.955337	0.819057	0.999879	6.9	8.68	12.79	8.28	7.115	14.14
AC006538.3	ENSG00000276097	.	chr19	2700689	2701266	-	lncRNA	-0.244616	0.844041	0.856058	0.999991	1.185	0.63	1.12	0	0.615	0	1.33	0.28	0.73375	0.55625	-0.0489826	0.966618	0.939085	0.999967	1.39	0.99	7.38	3.77	2.51	2.02	1.33	1.41	4.84	2.14	2.08	0.9	3.01	2.11667	-0.875357	0.545119	0.236708	9	0.95	0	2.25	0.74	1.345	0
AC006538.4	ENSG00000286460	.	chr19	2721710	2724517	+	lncRNA	0.712356	1.63848	0.559203	0.999991	0.525	0.46	0.05	0	0.03	0.27	0.88	0	0.25875	0.295	0.0637196	1.04516	0.953473	0.999967	0.04	0.16	1.69	0	0.35	0.24	0.19	0.2	0.61	0.12	0.35	0.18	0.413333	0.275	-0.304536	0.809702	0.677756	9	0.17	0.59	0.05	0.06	0.08	0.13
AC006547.1	ENSG00000236540	.	chr22	20058030	20070569	-	lncRNA	-0.147556	0.902778	0.81204	0.999991	2.625	0.44	0.88	1.57	1.49	0.39	0.72	2.7	1.37875	1.325	0.266384	1.20279	0.727542	0.999967	0.47	0.71	0	0.27	1.77	0.51	1.18	0.54	0	1.43	0.32	0.71	0.621667	0.696667	-0.628221	0.646973	0.0674215	9	0.6	0.93	0.69	0.66	0.82	1.29
AC006557.1	ENSG00000267150	.	chr18	14089935	14091019	+	lncRNA	-0.454812	0.729605	0.599022	0.999991	1.25	0.9	2.65	0	1.545	0.75	0.86	0.33	1.2	0.87125	-0.00532345	0.996317	0.995941	0.999967	1.07	0.92	0	0	1.17	0.66	1.02	0.84	0	0	1.07	0.35	0.636667	0.546667	-0.0382087	0.973863	0.942737	9	0.61	0.84	0.06	0.34	0.415	0.67
AC006557.5	ENSG00000270469	.	chr18	14053951	14054761	+	processed_pseudogene	0.258858	1.19653	0.812335	0.999991	0.515	0.27	3.28	1.54	0.605	1.12	3.87	0.16	1.40125	1.43875	-0.756192	0.592057	0.439323	0.999967	2.25	0.89	0	0	1.75	0.54	0.38	0.36	0.14	0.95	0.53	0.37	0.905	0.455	0.310495	1.24013	0.657376	9	0.21	1.76	0.09	0	0.42	0.15
AC006557.6	ENSG00000279352	.	chr18	14010054	14010917	+	TEC	-0.166991	0.890698	0.829737	0.999991	2.655	0.8	0.67	4.31	0.96	0.45	3.3	3.95	2.10875	2.165	-0.816443	0.56784	0.339576	0.999967	2.08	0.33	0.79	0.59	3.72	1.45	0.56	0.08	1.1	1.9	1.37	0	1.49333	0.835	-0.261806	0.834043	0.523787	9	1.47	1.68	1.53	0.5	0.745	1.47
AC006566.2	ENSG00000286649	.	chr18	8133203	8136032	-	lncRNA	0.353905	1.27802	0.819198	0.999991	0.545	0.18	0.94	0	0.21	0.11	1.31	0	0.41625	0.4075	-0.482448	0.715762	0.660182	0.999967	1.44	0.29	0	0.31	2.38	0.58	0.71	0.66	0	0.18	0.91	0.44	0.833333	0.483333	0.167698	1.12326	0.858514	0.999879	0.51	0.22	0	0	0.33	0
AC006581.2	ENSG00000282022	.	chr12	8858143	8915276	-	lncRNA	-0.264573	0.832445	0.840534	0.999991	1.385	1.76	5.24	2.42	6.15	0.28	0	0	2.70125	1.6075	0.717684	1.64454	0.524369	0.999967	0.89	0.91	0	0	0.8	1.49	1.78	1.52	0.72	0	1.38	0.61	0.681667	1.00167	0.300489	1.23156	0.720292	9	1.51	2.36	0	0.17	0.54	0.41
AC006600.2	ENSG00000279606	.	chr17	56471142	56473647	+	TEC	0.259539	1.1971	0.852174	0.999991	0.975	0.28	1.85	0	0.705	0.5	1.71	0.04	0.77625	0.73875	-0.381931	0.76741	0.741223	0.999967	0.86	0.33	0	0	3.86	0.8	1.31	0.59	0	0.64	0.75	0.48	0.975	0.628333	-0.515223	0.699685	0.546033	0.999879	0.46	0.63	0.05	0.12	0.285	0
AC006840.1	ENSG00000279918	.	chr4	19098199	19098740	+	TEC	0.55354	1.46768	0.795173	0.999991	2.21	0	2.08	0	1.38	0.6	2.99	0	1.0725	1.2425	-0.707103	0.612549	0.546283	0.999967	1.25	0.16	0	1.4	3.95	0.35	0.75	1.06	0	0.9	0.66	0.14	1.185	0.585	0.949572	1.9313	0.515735	9	0.13	0	0	0.24	0.245	0
AC006927.1	ENSG00000255977	.	chr12	7606834	7607331	+	processed_pseudogene	1.36841	2.58185	0.369212	0.999991	1.67	1.87	0.49	1.01	0.54	0.47	8.18	0	1.26	2.2975	2.01715	4.04783	0.100039	0.999967	1.48	0.75	0	0	0	1.24	4.11	2.93	0	0	3.47	2.2	0.578333	2.11833	-0.33047	0.795278	0.738976	9	1.41	1.68	0	0.14	0.71	0
AC006942.1	ENSG00000269194	.	chr19	49808933	49809738	+	lncRNA	2.28882	4.88655	0.0266846	0.999991	1.35	0.57	0.9	0.62	8.3	0.73	2.69	1.66	0.86	3.345	-1.5403	0.343814	0.0998415	0.999967	0.68	1.38	0	7.54	2.44	2.65	0.65	0.38	0	2.57	0	1.09	2.44833	0.781667	-0.00356453	0.997532	0.995342	9	0.29	1.79	0.39	1.61	0.8	1.73
AC006946.2	ENSG00000273203	.	chr22	17067821	17070675	+	lncRNA	0.240352	1.18128	0.855459	0.999991	1.23	1	1.8	0.34	0.26	0.93	2.64	0.07	1.0925	0.975	0.323584	1.25144	0.612652	0.999967	1.36	1.02	0.91	0.43	1.42	1.13	1.29	1.24	0.68	1.21	1.38	0.72	1.045	1.08667	-0.121675	0.91912	0.877892	0.999879	0.43	2.09	0	1.18	1.405	1.53
AC006946.3	ENSG00000273442	.	chr22	17080701	17081456	+	lncRNA	-1.86399	0.274716	0.166283	0.999991	0.6	1.3	2.91	0	0	0.79	0.29	0	1.2025	0.27	-0.0647352	0.956121	0.958389	0.999967	0	0.81	1.1	0	0.32	0.6	0.71	0.8	0	0	0.39	0.33	0.471667	0.371667	-0.308332	0.807575	0.676624	0.999879	0.08	5.01	0.11	2.83	1.475	2.62
AC006967.3	ENSG00000269446	.	chr7	157109980	157111072	+	lncRNA	0.241705	1.18239	0.868914	0.999991	1.015	0.36	1.31	0	0.805	0.27	1.54	0	0.67125	0.65375	0.398178	1.31784	0.707966	0.999967	1.17	0.32	0	0	2.12	0.72	1.26	1.01	0	0.63	0.94	0.84	0.721667	0.78	-0.0243949	0.983233	0.978031	9	1.06	0.33	0	0	0.67	0.3
AC006971.1	ENSG00000218586	.	chr7	54933699	54938184	+	processed_pseudogene	0.596405	1.51194	0.636578	0.999991	0.355	0.15	0.61	0	0.095	0.29	0.88	0	0.27875	0.31625	-0.110466	0.926289	0.921369	0.999967	0.75	0.32	0	0	1.33	0.48	0.51	0.41	0.05	0.34	0.75	0.16	0.48	0.37	-0.403139	0.756211	0.597699	0.999879	0.36	0.53	0.04	0.03	0.3	0.03
AC006974.1	ENSG00000283504	.	chr7	148473599	148503458	-	lncRNA	-0.0117229	0.991907	0.99387	0.999991	0.36	0.24	2.36	0	0.38	0.68	1.49	0	0.74	0.6375	-0.06448	0.95629	0.958349	0.999967	0.43	0.14	0	0.07	1.42	0.48	0.9	0.44	0	0.43	0.32	0	0.423333	0.348333	0.0289575	1.02027	0.9753	9	0.5	0.62	0	0.22	0.415	0
AC006974.2	ENSG00000283648	.	chr7	148543677	148572177	-	lncRNA	-0.87645	0.544706	0.519733	0.999991	0.51	0.97	1.51	0.09	0	0.23	1.03	0.19	0.77	0.3625	0.368788	1.29127	0.68411	0.999967	0.82	0.28	0	0.26	0.83	0.87	0.94	0.56	0	0.64	0.91	0.34	0.51	0.565	0.289925	1.22258	0.724298	9	0.6	0.51	0	0.14	0.485	0.13
AC006978.1	ENSG00000235859	.	chr7	30371508	30372741	+	processed_pseudogene	-0.337495	0.791414	0.491515	0.999991	10.25	3.95	4.75	5.4	6.35	2.42	2.48	7.59	6.0875	4.71	-0.00620978	0.995705	0.980218	0.999967	5.52	6.71	17.1	10.59	10.21	5.47	6.26	7.23	9.14	10.25	4.74	5.45	9.26667	7.17833	-0.350779	0.784161	0.219405	0.999879	7.19	5.95	17.69	4.88	11.855	6.61
AC006994.1	ENSG00000231063	.						-0.683294	0.622742	0.177112	0.999991	3.585	1.54	4.17	0	1.845	0.97	1.23	1.55	2.32375	1.39875	0.224995	1.16877	0.678329	0.999967	2.75	1.31	6.82	2.72	4.99	2.49	4.49	1.63	2.47	3.47	5.03	1.21	3.51333	3.05	0.00862085	1.00599	0.974365	0.999879	1.39	2.39	1.54	2.26	1.295	1.45
AC006994.2	ENSG00000279317	.						0.742934	1.67358	0.619995	0.999991	1.405	0.46	2.53	0	0.44	0.96	2.76	0	1.09875	1.04	-0.0446331	0.969536	0.968357	0.999967	1.71	0.3	0	0.08	3.68	1.04	1.37	0.74	0.35	1.79	1.33	0.47	1.135	1.00833	0.343383	1.26873	0.707214	0.999879	0.65	0.28	0.01	0.07	0.49	0.05
AC007000.1	ENSG00000213542	.						0.0643046	1.04558	0.869018	0.999991	3.345	2.78	1.01	2.7	4.64	1.52	1.79	1.87	2.45875	2.455	0.233151	1.1754	0.5917	0.999967	2.05	1.72	3.33	0.31	1.19	2.06	1.35	1.18	2.14	2.02	1.4	1.92	1.77667	1.66833	-0.084135	0.94335	0.691248	0.999879	2.28	2.52	2.01	2.54	1.795	1.62
AC007000.2	ENSG00000225726	.						-0.174447	0.886107	0.849784	0.999991	5.395	1.31	3.05	0	1.69	2.95	1.22	1.12	2.43875	1.745	-0.872768	0.546098	0.297452	0.999967	1.94	1.78	7.77	0	3.47	1.3	1.54	0.66	0.31	1.45	0	2.3	2.71	1.04333	-0.80259	0.573319	0.119709	0.999879	0.82	0.88	5.94	0.73	1.63	1.97
AC007012.2	ENSG00000278975	.	chr16	6703883	6705558	+	TEC	-0.560894	0.677882	0.731542	0.999991	1.33	0.59	3.28	0	0.285	0.32	2.21	0	1.3	0.70375	0.232414	1.1748	0.838355	0.999967	1.68	0.75	0.16	0	3.17	1.93	2.52	1.19	0	1.26	1.95	0.76	1.28167	1.28	-0.310422	0.806406	0.755461	0.999879	0.63	1.24	0	0.02	0.485	0
AC007032.1	ENSG00000273320	.	chr7	106285480	106286326	+	lncRNA	1.12113	2.17517	0.518116	0.999991	0	0.72	0.92	0.16	2.025	0.71	0	0	0.45	0.68375	-1.08711	0.470705	0.341144	0.999967	1.52	0.2	1.12	0	2.62	0.91	0	0.13	1.01	0.43	0.58	0.17	1.06167	0.386667	-0.613492	0.653613	0.568297	9	0.46	0.53	0.14	0.11	0.315	0
AC007036.2	ENSG00000230751	.	chr7	30140870	30141417	+	lncRNA	-1.37379	0.385877	0.39798	0.999991	0.8	0	6.33	0	0.7	0	2.3	0	1.7825	0.75	-0.705297	0.613316	0.637904	0.999967	0	0.5	2.84	5.04	0	2.18	0.39	0	0	2.71	1.5	0.67	1.76	0.878333	-0.0195755	0.986523	0.983571	9	1.23	0	1.65	0.36	1.14	1.79
AC007036.5	ENSG00000286847	105375216	chr7	30129507	30134714	-	lncRNA	0.915106	1.88571	0.362949	0.999991	0.785	0.16	1.14	0	0.275	0.41	2.14	0	0.52125	0.70625	-0.687243	0.621039	0.523331	0.999967	1.41	0.34	0.34	0	1.62	0.88	0.85	0.52	0	0.41	0.37	0.29	0.765	0.406667	-0.292466	0.816505	0.626834	0.999879	0.8	0.91	0.42	0.56	0.47	0.39
AC007038.1	ENSG00000229127	.						0.129865	1.09419	0.700924	0.999991	8.165	2.78	2.97	5.18	5.935	2.52	3.24	7.82	4.77375	4.87875	-0.111626	0.925545	0.649756	0.999967	4.44	3.36	5.7	6.06	4.63	2.38	3.21	3.34	4.11	4.78	2.86	2.2	4.42833	3.41667	-0.00388124	0.997313	0.984368	0.999879	1.67	6.46	6.05	2.84	2.505	5.38
AC007038.2	ENSG00000272807	.						0.222289	1.16658	0.564371	0.999991	6.45	3.2	3	5.45	4.285	4.69	1.18	9.69	4.525	4.96125	0.217483	1.1627	0.541472	0.999967	3.13	4.67	7.26	3.26	3.01	1.76	3.23	4.16	4.51	3.44	3.41	2.56	3.84833	3.55167	-0.0941128	0.936848	0.65988	0.999879	3.58	7.47	6.4	3.71	2.185	7.16
AC007040.1	ENSG00000228384	.	chr2	70994510	71002754	+	lncRNA	-0.240092	0.846692	0.858834	0.999991	2.035	1.14	0	4.41	2.195	0.77	1.27	0	1.89625	1.05875	1.27074	2.41285	0.207969	0.999967	1.62	0.82	2.86	0	0	0.23	0.32	0.91	0.65	3.78	3.35	0.55	0.921667	1.59333	-0.530446	0.692341	0.533686	9	0.17	2.75	1.15	0	0.145	0.37
AC007040.2	ENSG00000258881	.	chr2	70939318	70995336	-	protein_coding	0.697291	1.62146	0.516323	0.999991	0.9	0.58	1.01	0.02	0.695	0.63	1.63	0.05	0.6275	0.75125	-0.111509	0.925619	0.913033	0.999967	0.71	0.63	0	0	1.39	1.26	1.02	0.65	0.17	0.03	0.88	0.41	0.665	0.526667	-0.306625	0.808531	0.63938	0.999879	0.51	0.78	0.03	0.16	0.27	0.03
AC007041.1	ENSG00000235411	.						0.0618798	1.04382	0.92783	0.999991	0.54	1.27	2.99	0.48	0.45	1.32	2.54	0.71	1.32	1.255	-0.0775384	0.947673	0.922665	0.999967	0.99	0.5	0.74	0	2.69	0.56	1.02	0.28	0.17	0.39	1.31	0.74	0.913333	0.651667	-0.37063	0.773445	0.393793	0.999879	0.6	0.7	0.59	0.35	0.405	0.47
AC007064.1	ENSG00000237358	.	chr22	16876552	16876902	-	processed_pseudogene	1.23951	2.36118	0.576011	0.999991	1.805	0.48	4.23	0	0	2.7	9.17	0	1.62875	2.9675	0.114422	1.08254	0.936621	0.999967	0.85	0	0	0	16.39	1.89	4.05	2.91	0	2.99	4.93	0.38	3.18833	2.54333	1.61354	3.06002	0.272409	9	1.05	0	0	0	0.54	0
AC007066.2	ENSG00000261094	.	chr9	122937623	122940333	+	lncRNA	0.0738307	1.05251	0.830937	0.999991	5.35	3.02	2.48	1.96	2.585	3.27	1.83	2.76	3.2025	2.61125	-0.0148515	0.989759	0.955231	0.999967	4.02	3.06	5.2	6.08	4.98	2.49	3.99	3.77	3.24	4.05	4.53	2.46	4.305	3.67333	0.0731052	1.05198	0.706628	0.999879	3.68	6.07	2.65	2.25	2.065	2.21
AC007068.1	ENSG00000213443	.	chr12	9695384	9696227	+	processed_pseudogene	-1.0249	0.491445	0.0209365	0.999991	168.8	59.94	15.84	36.45	32.405	41.29	4.58	28.96	70.2575	26.8087	-0.7286	0.603489	0.127471	0.999967	133.4	52.32	79.29	61.91	161.84	108.05	67.27	49.11	36.78	19.66	36.43	82.26	99.4683	48.585	-0.622958	0.649338	0.0190683	0.999879	39.2	61.29	58.56	61.61	30.98	40.16
AC007098.1	ENSG00000231609	.	chr2	62957326	63048640	-	lncRNA	1.25228	2.38218	0.0339641	0.999991	1.19	0.7	0.66	0.43	1.58	0.56	2.88	4.48	0.745	2.375	0.626314	1.54362	0.351115	0.999967	1.91	0.88	0	0.05	1.33	1.34	1.49	0.73	0.17	1.02	1.5	0.65	0.918333	0.926667	-0.0518942	0.964669	0.885128	0.999879	0.8	1.47	0.03	0.45	0.565	0.8
AC007099.1	ENSG00000231172	.	chr2	75524068	75542706	+	lncRNA	0.984723	1.97893	0.421651	0.999991	1.81	0.16	1.18	0	0.255	0.73	2.62	0.89	0.7875	1.12375	0.0910199	1.06512	0.932539	0.999967	1.14	0.62	0	0	3.82	1.67	1.29	1.29	0.25	0	2.33	1.02	1.20833	1.03	-0.0193576	0.986672	0.979564	9	0.92	0.38	0.11	0.15	0.45	0.18
AC007106.1	ENSG00000251410	.	chr4	27964517	27985063	-	lncRNA	0.888868	1.85172	0.414648	0.999991	0.375	0.31	1.03	0.14	1.135	1.18	3.45	0.03	0.46375	1.44875	-0.13446	0.911011	0.879358	0.999967	1.89	0.78	0.07	0	1.69	0.99	1.41	0.31	0.17	1.09	1.33	0.26	0.903333	0.761667	-0.448327	0.732892	0.507923	0.999879	0.55	0.24	0.02	0.01	0.275	0.07
AC007106.2	ENSG00000287389	.	chr4	27917753	27943065	+	lncRNA	-0.128025	0.915083	0.934966	0.999991	0.355	0.07	1.26	0	0.02	0.25	0.94	0	0.42125	0.3025	0.316216	1.24506	0.796348	0.999967	0.4	0.13	0	0	0.68	0.34	0.32	0.22	0.05	0.4	0.48	0.15	0.258333	0.27	-1.24423	0.422135	0.200861	0.999879	0.13	0.19	0.03	0.11	0.12	0.03
AC007114.1	ENSG00000263004	.	chr17	57071814	57085024	-	lncRNA	0.438121	1.35484	0.637588	0.999991	0.975	1.1	1.23	2.56	0.875	1.41	1.03	2.16	1.46625	1.36875	0.255686	1.1939	0.620316	0.999967	1.16	0.2	1.68	0.72	1.06	1.7	1.52	0.55	2.21	1.69	1.58	1.15	1.08667	1.45	0.732689	1.66173	0.191517	9	0.08	0.29	0	0.17	0.325	0.46
AC007114.2	ENSG00000263089	.	chr17	57092145	57096425	-	lncRNA	0.289987	1.22263	0.561152	0.999991	2.42	0.96	1.5	0.26	1.605	0.84	1.81	0.81	1.285	1.26625	-0.0724882	0.950996	0.886327	0.999967	1.49	0.76	0.73	0.21	1.52	1.18	1.16	0.96	0.54	0.33	1.04	0.56	0.981667	0.765	-0.123842	0.91774	0.67906	0.999879	0.8	1.19	0.84	0.39	0.655	0.51
AC007126.1	ENSG00000250497	.	chr4	13777377	13782157	-	lncRNA	0.378315	1.29982	0.762598	0.999991	0.31	0.22	0.84	0	0.165	0.38	0.88	0	0.3425	0.35625	0.25657	1.19463	0.781097	0.999967	0.58	0.32	0.05	0.29	1.38	0.65	0.87	0.43	0.1	0.63	1.06	0.18	0.545	0.545	-0.105669	0.929374	0.890168	0.999879	0.19	0.27	0	0.08	0.205	0.06
AC007128.1	ENSG00000229970	.	chr7	8262264	8344516	+	lncRNA	1.23272	2.35009	0.41588	0.999991	0.315	0.12	0.31	0	0.085	0.07	1.07	0	0.18625	0.30625	0.0734463	1.05223	0.949049	0.999967	0.5	0.33	0	0	0.81	0.34	0.31	0.25	0	0.11	0.75	0.28	0.33	0.283333	0.281849	1.21575	0.763849	9	0.27	0.13	0	0.02	0.14	0.03
AC007151.1	ENSG00000262516	.	chr16	3840528	3841010	+	processed_pseudogene	0.67049	1.59161	0.37247	0.999991	5.76	2.22	4.13	0	2.285	1	8.7	4.57	3.0275	4.13875	0.0656075	1.04653	0.929839	0.999967	3.15	2.21	0	3.11	4.24	2.63	5.01	1.78	2.87	0.74	1.64	1.62	2.55667	2.27667	0.294156	1.22617	0.498272	0.999879	2.67	4.17	2.91	1.62	2.39	2.91
AC007159.1	ENSG00000261146	.	chr3	137791973	137796678	+	lncRNA	0.211482	1.15788	0.865605	0.999991	0.99	0.46	1.82	0	0.505	0.29	2.21	0.02	0.8175	0.75625	0.390478	1.31083	0.749718	0.999967	1.26	0.45	0	0	2.24	1.39	1.54	0.98	0	0.85	1.73	0.81	0.89	0.985	0.0264575	1.01851	0.972132	0.999879	0.69	0.63	0.02	0.09	0.43	0.04
AC007161.1	ENSG00000234718	.	chr7	7738524	7742574	-	transcribed_processed_pseudogene	-0.307008	0.808317	0.571541	0.999991	6.995	1.25	5.53	3.33	2.11	1.43	4.4	4.23	4.27625	3.0425	-0.0360866	0.975297	0.931417	0.999967	5.71	3.06	4.23	3.57	6.73	4.85	7.05	3.97	2.36	0.65	4.82	3.91	4.69167	3.79333	-0.0361682	0.975242	0.905476	0.999879	4.81	2.63	5.9	1.74	4.585	2.25
AC007161.2	ENSG00000270314	.	chr7	7735743	7736851	-	processed_pseudogene	-0.729388	0.60316	0.217756	0.999991	2.22	0.64	1.57	0.81	0.59	0.53	0.67	1.07	1.31	0.715	-0.174519	0.886063	0.752352	0.999967	1.77	0.63	0	0.99	2.27	1.88	1.4	1.4	0.71	1.04	0.23	0.92	1.25667	0.95	0.134932	1.09804	0.673047	0.999879	0.68	0.16	1.43	0.45	1.15	0.9
AC007161.3	ENSG00000283549	.	chr7	7640752	8004053	+	lncRNA	-1.72301	0.302915	0.0258271	0.999991	4.215	1.39	2.63	1.13	2.015	0.2	0	0.9	2.34125	0.77875	1.44082	2.71475	0.186735	0.999967	0	0.54	0	0	0	1.31	0.76	1.48	0	1.84	0	1.47	0.308333	0.925	-0.0300302	0.9794	0.939516	0.999879	1.06	1.45	1.7	1.2	0.715	1.59
AC007163.1	ENSG00000230408	.						0.793263	1.73299	0.485774	0.999991	1.17	0.64	0.78	0	2.435	0.64	0	0	0.6475	0.76875	-0.640311	0.641574	0.557403	0.999967	0.57	0.22	2.49	0	1.82	0.4	0.46	0.16	1.1	0	0.31	0.33	0.916667	0.393333	0.692289	1.61585	0.31674	9	0.19	0.56	0	0.39	0.335	0.34
AC007179.2	ENSG00000233891	.	chr2	59238703	59733396	-	lncRNA	0.572435	1.48703	0.616453	0.999991	0.985	0.49	3.1	0	0.47	0.49	4.32	0.18	1.14375	1.365	0.00790807	1.0055	0.993292	0.999967	3.39	0.44	0	1.34	2.22	1.88	1.73	0.8	0.29	0.79	2.55	0.28	1.545	1.07333	-0.410389	0.75242	0.566681	0.999879	0.7	0.96	0.34	0.14	0.355	0.28
AC007182.1	ENSG00000224721	.	chr14	75574888	75579588	-	lncRNA	0.194572	1.14438	0.825843	0.999991	1.31	0.41	0.61	0.61	0.955	0.47	0.81	0.26	0.735	0.62375	0.965388	1.95259	0.109347	0.999967	0.37	0.16	0	0.32	0.34	0.41	0.42	0.34	1.05	0.56	0.08	0.27	0.266667	0.453333	-0.262829	0.833452	0.630513	0.999879	0.31	0.87	0.2	0.12	0.465	0.13
AC007182.2	ENSG00000242951	.	chr14	75595805	75596206	-	processed_pseudogene	0.952914	1.93578	0.248492	0.999991	1.46	1.37	0.76	1.57	3.55	1.54	0.95	2.8	1.29	2.21	0.782916	1.72061	0.292694	0.999967	0.62	0.94	1.41	2.01	2.15	4.42	0.49	2.38	0.94	3.24	7.46	1.1	1.925	2.60167	-0.297201	0.81383	0.497776	9	1.76	2.21	1.32	1.33	0.335	2.44
AC007191.1	ENSG00000279407	.	chr19	45714387	45717381	-	TEC	-0.0457375	0.968794	0.909668	0.999991	3.685	1.02	1.26	1.47	2.035	0.47	1.36	2.77	1.85875	1.65875	0.0794604	1.05662	0.848537	0.999967	1.77	0.81	0.49	3.13	1.76	1.62	1.03	0.99	1.88	1.9	1.19	1.43	1.59667	1.40333	0.00807817	1.00562	0.972316	0.999879	1.54	1.93	2.05	1.19	1.31	2.31
AC007192.1	ENSG00000268173	.	chr19	18153158	18178117	+	protein_coding	-0.3945	0.760753	0.430925	0.999991	10.03	7.57	10.76	8.19	6.295	4.48	6.59	5.41	9.1375	5.69375	0.0804641	1.05736	0.806441	0.999967	3.45	3.69	6.93	7.16	2.98	3.25	3.34	3.52	5.61	6.71	1.37	3.03	4.57667	3.93	-0.0582567	0.960424	0.846889	0.999879	5.51	4.18	5.16	2.05	5.185	4.87
AC007216.1	ENSG00000260488	.	chr16	11976851	11977850	-	lncRNA	0.233459	1.17565	0.825228	0.999991	4.175	0	2.78	0.73	2.105	1.16	2.07	1.29	1.92125	1.65625	0.61306	1.5295	0.542464	0.999967	0	0.4	0	0.47	3.75	2.04	1.45	0.88	0	1	3.61	0.96	1.11	1.31667	0.823335	1.76949	0.212956	9	1.34	1	0.15	0	0.855	0
AC007216.3	ENSG00000261560	.	chr16	11881075	11882569	-	lncRNA	0.5129	1.42692	0.273456	0.999991	1.395	0.36	0.49	0.49	1.04	0.32	0.92	1.41	0.68375	0.9225	-0.299992	0.812257	0.610777	0.999967	0.29	0.83	2.35	0.14	0.65	0.68	0.34	0.88	0.8	0.07	0.16	0.67	0.823333	0.486667	0.189438	1.14032	0.445861	0.999879	0.56	1.08	0.9	0.53	0.5	0.79
AC007216.4	ENSG00000263307	.	chr16	11851649	11895611	+	lncRNA	0.477325	1.39216	0.402041	0.999991	5.56	3.78	3.12	0.82	7.24	4.28	2.33	3.18	3.32	4.2575	-0.347086	0.78617	0.472681	0.999967	2.05	2.38	13.38	2.11	2.11	4.42	2.1	2.48	3.63	3.09	1.87	2.15	4.40833	2.55333	0.139815	1.10176	0.66873	0.999879	2	9.65	3.38	2.23	1.5	1.92
AC007218.3	ENSG00000287830	.	chr16	9808856	9810726	+	lncRNA	0.920913	1.89331	0.48297	0.999991	0.41	0.06	0.64	0	0.35	0.26	1.02	0	0.2775	0.4075	1.02362	2.03302	0.298147	0.999967	0.8	0.12	0	0	0.42	0.97	0.73	0.45	0.5	1.16	0.84	0.4	0.385	0.68	0.34758	1.27242	0.661408	9	0.35	0.05	0	0	0.235	0.28
AC007220.1	ENSG00000263033	.	chr16	11196177	11224969	+	lncRNA	0.542259	1.45625	0.696474	0.999991	1.09	0.12	0.46	0	0.255	0.35	1.07	0	0.4175	0.41875	1.20526	2.30579	0.251516	0.999967	0.33	0.28	0.14	0	0	0.13	0.09	0.56	0.57	0.33	0.25	0.05	0.146667	0.308333	-0.368675	0.774493	0.671605	9	0.15	0.96	0	0.17	0.12	0.11
AC007220.2	ENSG00000287121	.	chr16	11155298	11162818	-	lncRNA	-0.157617	0.896505	0.875277	0.999991	1.95	0	2.09	2.68	2.885	1.32	0.41	1.29	1.68	1.47625	1.02068	2.02888	0.341326	0.999967	1.56	0.13	0	0	0.94	0.58	0.83	0.88	0	0	2.5	0.72	0.535	0.821667	0.126777	1.09185	0.835503	9	0.56	0.2	0.9	0.4	0.28	1.1
AC007222.2	ENSG00000287340	.	chr16	7301605	7304638	-	lncRNA	0.434545	1.35148	0.794484	0.999991	0.31	0.32	2.25	0	0.22	0.61	2.32	0.2	0.72	0.8375	0.637343	1.55546	0.551118	0.999967	0.86	0.34	0	0	1.4	1.03	1.14	0.65	0.25	0.19	2.13	0.18	0.605	0.756667	0.143992	1.10496	0.888445	9	0.59	0.61	0	0.04	0.245	0.05
AC007225.1	ENSG00000260782	.	chr16	46789898	46792040	+	processed_pseudogene	0.984626	1.9788	0.178273	0.999991	0.61	1.15	0.7	0.44	0.575	1.11	1.72	2.22	0.725	1.40625	1.61463	3.06233	0.00473154	0.999967	0.56	0.17	0.78	0.05	0.51	0.79	1.2	0.5	2.04	1.92	0.5	0.79	0.476667	1.15833	1.18402	2.27209	0.00597889	0.695443	0.54	2.22	0.13	0.75	0.315	0.3
AC007238.1	ENSG00000231043	.	chr2	58460292	58462032	-	processed_pseudogene	0.181071	1.13373	0.534432	0.999991	7.49	3.19	5.77	3.7	6.53	2.62	5	5.09	5.0375	4.81	0.160383	1.11758	0.68529	0.999967	4.64	3.47	3.33	1.9	8.23	4.33	4.82	4.84	1.24	3.6	6.21	2.84	4.31667	3.925	0.0820282	1.05851	0.637321	0.999879	3.6	3.5	2.58	2.21	1.96	2.9
AC007240.3	ENSG00000285872	.	chr2	10287800	10302485	-	lncRNA	-0.270593	0.828979	0.78929	0.999991	0.705	0.67	1.29	0.54	0.46	0.49	0.97	0.51	0.80125	0.6075	0.0561099	1.03966	0.933791	0.999967	0.82	0.36	0.07	0.48	2.09	0.74	0.83	0.71	0	1.16	0.86	0.41	0.76	0.661667	0.151581	1.11079	0.80452	0.999879	0.31	1.04	0	0.13	0.29	0.61
AC007253.1	ENSG00000235653	.	chr2	39929110	39929998	+	processed_pseudogene	0.991302	1.98798	0.474822	0.999991	0.315	0.16	1.15	0	0.32	0.18	1.58	0.86	0.40625	0.735	-0.447033	0.73355	0.684514	0.999967	0.7	0.21	0	0.13	0.51	0.71	0.89	0	0	0.42	0.15	0.07	0.376667	0.255	0.314026	1.24317	0.716283	9	0.49	0.77	0	0	0.165	0.2
AC007255.1	ENSG00000223813	.	chr7	29514224	29563670	-	lncRNA	0.625168	1.54239	0.632171	0.999991	0.965	0.51	1.82	0.23	0.18	0.65	2.17	2.05	0.88125	1.2625	-0.568473	0.67433	0.57497	0.999967	1.01	0.67	0	0	1.87	1.24	1.55	0.76	0.34	0	0	0.26	0.798333	0.485	0.277074	1.21173	0.726176	0.999879	0.99	1.68	0	0.06	0.58	0.04
AC007255.2	ENSG00000270196	.	chr7	29551521	29552151	+	processed_pseudogene	1.18127	2.26777	0.459291	0.999991	1.595	0.27	3.53	0	3.185	1.06	4.95	0.24	1.34875	2.35875	-0.17507	0.885725	0.868936	0.999967	4.06	0.97	0	0	6.05	2.27	2.66	1.89	0	1.39	2.31	1.43	2.225	1.61333	-0.186976	0.878445	0.847863	9	2.26	2.4	0.14	0.18	1.48	0
AC007256.1	ENSG00000213090	.						-0.0416896	0.971517	0.920813	0.999991	2.01	0.76	1.13	0.66	1.145	0.47	1.25	1.25	1.14	1.02875	-0.350339	0.7844	0.261968	0.999967	4.21	2.98	1.93	2.2	1.79	3.12	2.32	1.88	1.81	1.64	1.35	1.88	2.705	1.81333	-0.00330859	0.997709	0.988863	0.999879	1.28	0.98	1.58	0.74	0.715	1.26
AC007262.2	ENSG00000284959	.	chr14	81012099	81170429	-	lncRNA	0.581272	1.49617	0.444657	0.999991	0.96	0.43	1.67	0.16	1.18	0.53	2.44	0.31	0.805	1.115	-0.098069	0.934283	0.877888	0.999967	1.91	0.74	1.27	0.34	3.36	1.4	1.24	1.04	0.56	0.79	2.54	0.76	1.50333	1.155	0.0383783	1.02696	0.933852	0.999879	0.71	0.76	0.14	0.24	0.56	0.24
AC007269.1	ENSG00000287184	.	chr7	159107761	159109216	+	lncRNA	0.846388	1.79799	0.584495	0.999991	0.59	0.33	1.33	0	0.115	0.28	2.62	0.15	0.5625	0.79125	-0.420977	0.746918	0.725757	0.999967	0.66	0.41	0	0	1.61	0.87	0.82	0.54	0	0	0.58	0.31	0.591667	0.375	-0.741605	0.598074	0.442642	9	0.48	0.29	0	0.03	0.19	0
AC007271.1	ENSG00000287771	.	chr2	102037963	102058190	+	lncRNA	-0.0594105	0.959656	0.973126	0.999991	0.305	0	0.84	0	0	0.21	0.54	0.14	0.28625	0.2225	0.204446	1.15224	0.877528	0.999967	0.34	0.1	0	0	0.12	0.23	0.27	0.19	0	0.14	0.23	0	0.131667	0.138333	0.387544	1.30816	0.733603	9	0	0	0	0.03	0.045	0
AC007272.1	ENSG00000232719	.	chr2	201101382	201103136	+	lncRNA	1.09364	2.13413	0.187554	0.999991	0.565	0.68	0.18	0.6	0.52	0.33	1.69	1.18	0.50625	0.93	-0.938082	0.521926	0.2322	0.999967	1.14	0.4	4.91	0	1.69	0.54	0.92	0.56	0	0.27	0.97	0.39	1.44667	0.518333	0.540831	1.45481	0.298111	9	0.39	0.32	0.47	0	0.1	0.18
AC007278.1	ENSG00000234389	.	chr2	102438713	102440475	+	lncRNA	0.437441	1.3542	0.708517	0.999991	1.55	1.06	2.85	0.08	0.695	0.37	4.4	0.77	1.385	1.55875	0.235218	1.17708	0.791103	0.999967	2.4	1.75	0.52	0.16	4.96	3.82	3.48	2.23	0.07	0.58	5.07	1.7	2.26833	2.18833	-0.345154	0.787224	0.624402	0.999879	1.95	0.26	0.05	0.23	1.69	0.52
AC007278.2	ENSG00000236525	.	chr2	102433957	102435340	+	lncRNA	2.00054	4.0015	0.272846	0.999991	0.295	0	0	0	0.07	0.24	0.45	0	0.07375	0.19	-0.68882	0.620361	0.427422	0.999967	0.47	0.28	0.71	0.27	1.54	0.26	0.3	0.16	0.08	0.09	0.52	0.44	0.588333	0.265	-0.35481	0.781972	0.715616	9	0.12	0	0.11	0.18	0.29	0
AC007279.1	ENSG00000230799	.	chr2	201762737	201763573	+	processed_pseudogene	0.581179	1.49607	0.375763	0.999991	2.325	0.6	0.63	0.88	2.435	1.07	0.49	1.56	1.10875	1.38875	-0.529455	0.692816	0.441059	0.999967	0	0.7	1.9	0	0.83	0.78	0.37	0.6	0.13	0.61	0.17	0.36	0.701667	0.373333	-0.31039	0.806424	0.420374	0.999879	0.6	1.56	0.27	0.36	0.45	0.73
AC007279.2	ENSG00000287133	.	chr2	201643398	201645990	+	lncRNA	-0.288629	0.81868	0.82759	0.999991	0.4	0.07	0.18	0.29	0.165	0.05	0.41	0	0.235	0.15625	0.644138	1.56281	0.502162	0.999967	0.13	0.09	0	0	0.31	0.24	0.24	0.14	0.07	0	0.38	0.14	0.128333	0.161667	-0.694282	0.618017	0.397251	9	0.22	0.51	0	0.07	0.09	0.08
AC007285.1	ENSG00000227014	.	chr7	29988600	30027543	+	lncRNA	0.191851	1.14223	0.728533	0.999991	1.39	0.61	0.59	0.2	0.655	0.33	0.82	2.44	0.6975	1.06125	0.378404	1.2999	0.476549	0.999967	0.72	0.48	2.2	0.2	0.34	1.24	1.18	0.9	0.33	0.15	0.72	1.34	0.863333	0.77	-0.0664836	0.954963	0.830718	0.999879	1	1.33	1.18	0.62	0.73	0.49
AC007292.1	ENSG00000267980	.	chr19	4363789	4364640	+	lncRNA	1.68326	3.21153	0.0332964	0.999991	1.19	0.31	0.49	1.56	6.05	0.12	0.88	2.03	0.8875	2.27	0.971774	1.96125	0.237412	0.999967	0.73	0.18	4.04	0.17	0	0.51	0.58	0.82	1.38	1.97	1.59	0.93	0.938333	1.21167	0.0922296	1.06602	0.848775	9	0.31	0.57	0.43	0.49	0.215	0.43
AC007292.2	ENSG00000269318	.	chr19	4356637	4358448	-	lncRNA	0.98516	1.97953	0.0430174	0.999991	3.46	0.86	2.13	1.75	6.92	0.98	1.65	4.22	2.05	3.4425	1.12994	2.18849	0.0162535	0.999967	0.96	1.06	3.12	2.48	1.86	0.83	2.16	1.66	5.28	4.7	2.23	1.22	1.71833	2.875	0.58418	1.49919	0.0450484	0.999879	0.82	1.9	1.61	0.92	0.345	0.82
AC007298.1	ENSG00000257715	.	chr12	96025323	96027971	+	lncRNA	1.48338	2.79602	0.235984	0.999991	0.5	0.13	0	0.21	0.5	0	0.36	1.34	0.21	0.55	0.439668	1.35629	0.658711	0.999967	0.45	0.34	0.55	3.9	0.4	0.5	0.36	0.63	3.37	2.61	0	0.1	1.02333	1.17833	0.35125	1.27567	0.605698	9	0	0.52	0.13	0.09	0.13	0
AC007317.1	ENSG00000285898	.	chr2	40591285	40679604	+	lncRNA	0.290067	1.2227	0.861387	0.999991	0.18	0.09	1.17	0	0	0.25	1.16	0	0.36	0.3525	-0.126386	0.916123	0.923522	0.999967	0.52	0.04	0	0	0.36	0.41	0.32	0.13	0	0.2	0.18	0.21	0.221667	0.173333	0.34265	1.26808	0.73839	9	0.09	0.25	0	0.21	0.155	0
AC007318.1	ENSG00000172974	.	chr2	65205108	65205988	+	processed_pseudogene	0.399257	1.31883	0.425162	0.999991	2.485	1.71	0.95	3.15	2	1.01	2.43	4.3	2.07375	2.435	-0.113915	0.924077	0.852502	0.999967	2.11	1.2	0.43	0.06	1.22	1.82	1.59	0.88	0.33	1.42	0.19	1.2	1.14	0.935	0.302822	1.23356	0.313491	0.999879	1.3	1.38	0.51	0.4	0.98	1.75
AC007318.2	ENSG00000273763	.						0.36834	1.29087	0.543995	0.999991	1.405	0.37	1.31	1.45	0.82	4.02	1.91	1.38	1.13375	2.0325	-0.171972	0.887628	0.777024	0.999967	3.58	0.5	0.12	0.86	1.89	1.25	1.54	0.45	0.16	0.29	0.9	1.5	1.36667	0.806667	0.0202618	1.01414	0.956448	0.999879	0.71	0.83	0.31	0.3	0.49	0.32
AC007319.1	ENSG00000224063	.	chr2	187003220	187556288	+	lncRNA	0.0131937	1.00919	0.993059	0.999991	0.575	0.29	0.89	0	0.145	0.31	1.05	0	0.43875	0.37625	0.713998	1.64034	0.46219	0.999967	0.16	0.41	0	0.18	0.47	0.62	0.67	0.27	0.64	0	0.85	0.12	0.306667	0.425	-0.458081	0.727954	0.639523	9	0.08	0.64	0	0.04	0.29	0
AC007325.1	ENSG00000276017	.						0.525254	1.43919	0.757665	0.999991	0.02	0.26	0	0	0	0.32	0	0	0.07	0.08	-0.0809197	0.945455	0.962802	0.999967	0	0	0	0.16	1.08	0.24	0.05	0	0.24	0.09	0.47	0.17	0.246667	0.17	0.414005	1.33238	0.675694	9	0.12	0.15	0.05	0.16	0.055	0
AC007325.4	ENSG00000278817	102724770						0.455277	1.37105	0.805502	0.999991	0	0	0.16	1.79	0.815	0.31	0.15	1.06	0.4875	0.58375	-1.69643	0.308548	0.190859	0.999967	0.15	0.21	2.53	1.6	0	0.29	0.11	0	0	0.92	0	0.09	0.796667	0.186667	1.22202	2.33273	0.27126	9	0.11	0	0	0.64	0.31	0.26
AC007326.2	ENSG00000280418	.	chr22	18951934	18959512	-	lncRNA	0.759504	1.69291	0.483954	0.999991	0.62	0.3	0.94	0.07	0.3	0.48	1.72	0.01	0.4825	0.6275	0.761439	1.69518	0.395266	0.999967	0.36	0.23	0	0.08	0.9	0.56	0.7	0.47	0.08	0.69	0.76	0.4	0.355	0.516667	-0.0945588	0.936559	0.886347	0.999879	0.22	0.54	0.04	0.07	0.26	0.02
AC007326.4	ENSG00000283809	.	chr22	18906238	18947732	+	protein_coding	2.68676	6.43866	0.132825	0.999991	0.09	0.13	0	0	0.745	0.25	0	0.29	0.055	0.32125	1.17265	2.25425	0.284661	0.999967	0.84	0.24	0	0	0	0.2	0.47	0.29	0.52	0	0.75	0.35	0.213333	0.396667	-1.21707	0.430155	0.235136	9	0.69	0.61	0	0.25	0.09	0.17
AC007326.5	ENSG00000284294	.	chr22	18936411	18947741	+	lncRNA	-1.4444	0.367446	0.368041	0.999991	0.94	0.26	2.23	0	0	0	0.89	0	0.8575	0.2225	-0.633859	0.64445	0.651506	0.999967	1.12	0.23	0	0.18	1.39	0.52	0.74	0.13	0	0	0.87	0.02	0.573333	0.293333	-0.598072	0.660636	0.535251	9	0.34	0.57	0.06	0	0.545	0
AC007333.1	ENSG00000260478	.	chr16	52238081	52269574	+	lncRNA	1.73423	3.32703	0.220896	0.999991	0.54	0.27	0.57	0	0.75	0.26	2.74	0	0.345	0.9375	-0.241343	0.845957	0.811399	0.999967	1.24	0.21	0	0	2.14	1.26	0.58	0.49	0.36	0.42	1.06	0.46	0.808333	0.561667	-1.19696	0.436192	0.195865	9	0.22	0.45	0	0	0.305	0.08
AC007336.1	ENSG00000261997	.	chr16	55538200	55542027	+	lncRNA	0.365494	1.28832	0.780123	0.999991	0.4	0.11	0.58	0	0.23	0.17	0.72	0	0.2725	0.28	-0.246833	0.842744	0.820477	0.999967	0.69	0.1	0	0	1.12	0.28	0.37	0.35	0.28	0.05	0.33	0.12	0.365	0.25	-0.566884	0.675073	0.489336	9	0.05	0.32	0.03	0.02	0.105	0
AC007336.3	ENSG00000279030	.	chr16	55486618	55488777	+	TEC	0.0854016	1.06098	0.938549	0.999991	0.305	0.16	1.1	0.05	0.465	0.27	0.83	0.05	0.40375	0.40375	-0.19931	0.870967	0.835376	0.999967	0.93	0.21	0	0	1.27	0.86	0.77	0.42	0.04	0.66	0.31	0.28	0.545	0.413333	-0.645572	0.639239	0.351007	9	0.22	0.26	0	0.04	0.365	0.04
AC007342.1	ENSG00000259926	.	chr16	53448748	53449590	+	lncRNA	0.462414	1.37785	0.618899	0.999991	0.41	0.89	2.15	0	0.15	2.4	0.95	0.6	0.8625	1.025	0.0763221	1.05433	0.939642	0.999967	1.39	0.4	2.43	0.18	2.16	1.56	2.37	1.23	0	0	2.15	0.64	1.35333	1.065	-0.305215	0.809322	0.594618	9	0.26	1.08	0.35	0.46	0.39	0.66
AC007342.3	ENSG00000260078	643802	chr16	53364982	53373083	-	transcribed_unprocessed_pseudogene	0.359396	1.28289	0.772476	0.999991	2.505	0.82	1.5	0	0.855	0.31	3.9	0	1.20625	1.26625	0.486541	1.40108	0.638348	0.999967	0.93	0.63	0	0.44	2.41	1.52	1.48	0.8	0.07	0.49	4.05	0.47	0.988333	1.22667	-0.283597	0.82154	0.710775	0.999879	0.5	0.2	0.03	0.04	0.525	0.01
AC007342.4	ENSG00000261804	.	chr16	53373479	53385019	+	lncRNA	-0.912808	0.53115	0.410121	0.999991	0.615	0.32	1.54	0	0.125	0.15	0.61	0.25	0.61875	0.28375	0.449861	1.36591	0.634212	0.999967	0.38	0.32	0	0	0.58	0.5	0.7	0.25	0	0.4	0.45	0.44	0.296667	0.373333	-1.08247	0.472221	0.165265	9	0.04	0.15	0.23	0.14	0.085	0.18
AC007342.5	ENSG00000262714	.	chr16	53386944	53389085	+	lncRNA	1.03114	2.04364	0.450589	0.999991	0.08	0.16	0.26	0	0.11	0.15	0.61	0	0.125	0.2175	-0.0548604	0.962688	0.962717	0.999967	0.65	0.31	0	0	0.26	0.42	0.52	0.26	0	0	0.42	0.18	0.273333	0.23	0.340226	1.26595	0.69412	9	0.14	0.11	0.03	0.02	0.12	0
AC007342.6	ENSG00000279344	.	chr16	53478957	53481550	-	TEC	0.127922	1.09272	0.781446	0.999991	2.01	0.94	0.95	1.01	0.855	0.91	1.52	1.43	1.2275	1.17875	0.0397182	1.02791	0.89675	0.999967	0.93	0.72	1.64	0.55	1.1	0.83	0.88	0.93	0.37	0.99	0.56	0.93	0.961667	0.776667	-0.057952	0.960627	0.82844	0.999879	0.49	0.79	1.48	1.3	0.75	1.12
AC007342.7	ENSG00000279722	.	chr16	53487607	53489943	-	TEC	-0.0965888	0.935242	0.836738	0.999991	3.25	1.63	1.59	2.14	1.27	1.3	1.99	2.53	2.1525	1.7725	-0.0590867	0.959872	0.840597	0.999967	2.33	1.24	1.94	1.44	3.24	1.63	1.25	1.6	2.44	1.63	0.76	1.35	1.97	1.505	-0.168403	0.889827	0.539562	0.999879	0.82	1.89	2.57	1.44	0.91	1.76
AC007342.9	ENSG00000280027	.	chr16	53391089	53392473	+	TEC	1.74679	3.35611	0.289281	0.999991	0.175	0.35	0.22	0	0.18	0.1	1.65	0	0.18625	0.4825	0.251984	1.19084	0.838656	0.999967	0.7	0.2	0	0	0.71	0.71	0.69	0.26	0	0	0.88	0.44	0.386667	0.378333	-0.0628209	0.95739	0.951268	9	0.21	0	0.05	0.06	0.205	0
AC007343.1	ENSG00000286845	.	chr16	54490281	54491396	-	lncRNA	-0.401534	0.757053	0.80582	0.999991	0.305	0.26	2.35	0	0	0.36	1.47	0	0.72875	0.4575	0.772419	1.70813	0.523193	0.999967	0.46	0.12	0	0	1.24	0.45	1.18	0.39	0.29	1.14	0.13	0.16	0.378333	0.548333	0.0978351	1.07017	0.923854	9	0.15	0.18	0	0.04	0.445	0
AC007344.1	ENSG00000260850	.	chr16	51354456	51525157	-	lncRNA	1.59963	3.03065	0.148013	0.999991	0.555	0.55	0.39	0.19	0.8	0.44	2.54	0	0.42125	0.945	0.0154332	1.01075	0.986988	0.999967	0.78	0.29	0	0	1.83	0.77	1.41	0.63	0.06	0.29	0.46	0.49	0.611667	0.556667	0.00733541	1.0051	0.991452	9	0.4	0.21	0	0.03	0.33	0.1
AC007346.1	ENSG00000260258	.	chr16	52942139	52943464	+	transcribed_processed_pseudogene	0.608268	1.52443	0.597088	0.999991	0.995	0.99	2.39	0.84	0.33	1.06	4.75	0.15	1.30375	1.5725	0.459463	1.37503	0.631727	0.999967	1.31	1.04	0	0	4.92	1.81	1.61	0.77	0.12	4.01	2.15	0.95	1.51333	1.60167	-0.274777	0.826578	0.710817	9	0.53	0.67	0	0.11	0.52	0
AC007346.2	ENSG00000260939	.	chr16	53010395	53011286	-	processed_pseudogene	0.800176	1.74131	0.668406	0.999991	0	0.16	1.72	0	0	0.09	2.7	0	0.47	0.6975	-1.2428	0.422551	0.434256	0.999967	0.28	0.21	0	0	2.03	0.31	0.44	0.16	0	0.28	0	0.13	0.471667	0.168333	-1.7599	0.295268	0.163132	9	0.12	0.77	0	0.05	0.21	0
AC007349.3	ENSG00000235728	.	chr7	36781008	36782789	+	lncRNA	-1.60022	0.329827	0.0473988	0.999991	0.995	0.57	2.37	0	0.33	0.46	0.23	0	0.98375	0.255	-0.626792	0.647615	0.480755	0.999967	0.72	0.44	0.54	1.63	1.84	1.14	0.69	1.22	0	0	0.79	0.6	1.05167	0.55	-0.512559	0.700978	0.179939	0.999879	0.56	0.91	0.86	0.67	0.955	1.86
AC007349.4	ENSG00000272984	.	chr7	36734004	36734535	-	lncRNA	-1.04066	0.486105	0.291257	0.999991	0.815	0.55	1.72	2.1	0.715	0.21	1.55	0	1.29625	0.61875	0.5186	1.43256	0.616171	0.999967	0.97	1.65	0	0	2.34	1.27	2.84	0.92	0	0	1.71	2.08	1.03833	1.25833	-0.362664	0.777727	0.480833	9	1.38	1.98	1.68	1.11	1.135	1.21
AC007350.1	ENSG00000286300	.	chr7	34124948	34128126	-	lncRNA	-0.0328422	0.977493	0.983304	0.999991	0.625	0.35	0.66	0	0.365	0.27	0.68	0	0.40875	0.32875	-0.112237	0.925153	0.915302	0.999967	0.73	0.32	0	0	1.72	0.62	0.54	0.35	0	0.64	0.53	0.56	0.565	0.436667	0.143172	1.10433	0.879577	9	0.6	0.46	0	0	0.285	0
AC007362.1	ENSG00000225216	.	chr2	205756469	205764006	-	lncRNA	0.327273	1.25464	0.797121	0.999991	0.985	0.37	2.2	0	1.07	0.21	2.62	0	0.88875	0.975	0.137984	1.10037	0.892291	0.999967	2.75	1.37	1.64	0	3.11	1.16	1.49	1.44	0	0.32	3.57	0.76	1.67167	1.26333	-0.54482	0.685477	0.468197	9	1.2	3.81	0.79	0.38	0.415	0.75
AC007364.1	ENSG00000231969	.						0.311744	1.24121	0.658627	0.999991	4.57	2.64	4.96	1.19	3.485	2.3	7.15	0.92	3.34	3.46375	-0.0545582	0.962889	0.93256	0.999967	3.91	2.37	4.48	1.21	8.16	4.03	4.65	2.92	0.94	1.28	5.57	3.25	4.02667	3.10167	-0.208014	0.865728	0.626684	0.999879	1.65	2.87	2.02	0.93	2.01	2.44
AC007365.1	ENSG00000226756	.	chr2	64644612	64646698	+	lncRNA	0.357867	1.28153	0.551042	0.999991	3.63	2.84	0.97	2.95	4.165	1.53	1.54	5.05	2.5975	3.07125	1.01566	2.02183	0.0252509	0.999967	1.21	1.22	1.17	0.44	1.75	1.08	1.54	3	1.61	1.87	0.78	2.23	1.145	1.83833	0.363474	1.28652	0.297423	0.999879	1.35	2.42	2.67	1.39	1.33	2.72
AC007368.1	ENSG00000255595	101927531	chr12	126191151	126434227	+	lncRNA	0.55373	1.46788	0.662671	0.999991	2.31	0.86	3.52	0	0.93	1.12	4.72	0.78	1.6725	1.8875	0.455326	1.37109	0.660917	0.999967	2.63	1.06	0	0	3.93	2.67	3.4	1.77	0.46	1.65	4.64	1.21	1.715	2.18833	-0.12994	0.913869	0.866003	0.999879	1.69	0.86	0	0.21	1.02	0.33
AC007370.2	ENSG00000250371	.	chr4	12859101	12864961	-	lncRNA	0.979587	1.9719	0.322563	0.999991	0.39	0.28	0.4	0.11	0.055	0.37	1.23	0.08	0.295	0.43375	-0.00229285	0.998412	0.997933	0.999967	0.36	0.33	0.42	0	1.25	0.27	0.6	0.39	0	0.55	0.45	0.14	0.438333	0.355	-0.664781	0.630785	0.267626	0.999879	0.08	0.4	0.24	0.43	0.195	0.49
AC007375.3	ENSG00000269883	.	chr14	77140683	77142996	+	lncRNA	-0.386601	0.76493	0.766722	0.999991	1.045	0.17	1.19	0.3	0.1	0.05	1.32	0	0.67625	0.3675	-0.313651	0.804603	0.767291	0.999967	0.04	0.37	0	0	1.25	0.56	0.44	0.24	0.15	0.3	0.29	0.12	0.37	0.256667	-0.214547	0.861817	0.794526	9	0.17	0.21	0.1	0.08	0.1	0
AC007381.1	ENSG00000228590	.	chr2	60336446	60439828	-	lncRNA	-0.259685	0.83527	0.581176	0.999991	6.89	2.26	4.71	4.68	2.51	2.03	4.48	2.5	4.635	2.88	0.223361	1.16745	0.56919	0.999967	3.44	1.75	2.7	3.3	8.13	4.57	4.31	3.26	2.4	6.06	4.07	3.25	3.98167	3.89167	-0.194203	0.874056	0.494764	0.999879	2.94	4.48	1.32	0.95	1.305	1.89
AC007381.2	ENSG00000287640	.	chr2	60383141	60385794	+	lncRNA	0.836668	1.78592	0.439257	0.999991	0.455	0.14	0.43	0.36	0.28	0.3	1.26	0	0.34625	0.46	0.200287	1.14893	0.784098	0.999967	0.73	0.39	0	0.25	1.32	0.7	0.54	0.55	0.54	0.63	0.47	0.56	0.565	0.548333	-0.286427	0.81993	0.663883	9	0.3	0.41	0.09	0.08	0.2	0.65
AC007383.2	ENSG00000227946	.						-0.354902	0.781923	0.539167	0.999991	3.18	1.31	1.48	5.4	1.45	3.23	0.68	1.93	2.8425	1.8225	1.04607	2.06489	0.138065	0.999967	0.61	0.67	0.47	0	0	1.15	1.63	0.98	0.35	1.78	0.31	0.94	0.483333	0.998333	-0.379387	0.768764	0.229824	0.999879	2.43	3.98	4.61	1.73	1.145	1.04
AC007384.1	ENSG00000237513	.	chr7	104940943	105000713	+	lncRNA	0.00774599	1.00538	0.990942	0.999991	92.34	16.64	20.2	21.39	64.735	14.42	20.11	15.55	37.6425	28.7037	-0.293482	0.81593	0.38398	0.999967	126.14	77.52	270	104.72	104.03	98.01	76.73	70.86	131.14	54.85	56.76	86.57	130.07	79.485	-0.149161	0.901775	0.716547	0.999879	29.14	36.84	11.28	15.3	20.205	1.96
AC007386.1	ENSG00000227394	.	chr2	64960053	64960634	-	processed_pseudogene	0.659856	1.57992	0.46147	0.999991	1.37	1.54	2.94	3.34	1.83	2.45	5.69	3.26	2.2975	3.3075	1.02707	2.03789	0.0629432	0.999967	4.68	1.68	0.66	1.74	3.48	1.54	2.84	2.79	5.69	6.08	3.52	1.77	2.29667	3.78167	0.157512	1.11536	0.766128	0.999879	0.47	1.06	2.07	4.19	0.905	6.95
AC007387.2	ENSG00000286739	.						1.17281	2.25451	0.462032	0.999991	0.17	0.04	0.52	0	0.285	0.1	0.96	0.08	0.1825	0.35625	1.30156	2.46496	0.24383	0.999967	0.45	0.08	0	0	0.41	0.21	0.53	0.21	0	1.28	0.33	0.07	0.191667	0.403333	0.369668	1.29206	0.711068	9	0.23	0.06	0	0	0.205	0
AC007389.1	ENSG00000204929	101927533	chr2	65436711	66200373	+	lncRNA	0.29185	1.22421	0.747716	0.999991	2.125	1.55	3.33	0.72	0.835	1.27	4.46	0.69	1.93125	1.81375	-0.149601	0.9015	0.848749	0.999967	3.96	1.23	1.16	0	4.69	3.23	3.38	1.94	0.19	1.29	2.01	1.34	2.37833	1.69167	-0.098734	0.933852	0.857674	0.999879	1.46	1.54	0.09	0.23	0.985	0.23
AC007389.3	ENSG00000235725	.	chr2	65589566	65640177	-	lncRNA	0.17567	1.12949	0.850204	0.999991	1.81	0.67	0.96	3.79	0.775	0.4	3.27	2.5	1.8075	1.73625	0.327319	1.25468	0.711402	0.999967	1.07	0.38	0	0	1.95	1.11	1.25	0.75	0	0.7	1.2	0.83	0.751667	0.788333	-0.0862222	0.941986	0.879697	0.999879	0.97	1.51	0	0.07	0.345	0.09
AC007389.4	ENSG00000237979	.	chr2	65500993	65502138	-	processed_pseudogene	0.0563312	1.03982	0.961369	0.999991	2.005	0.56	1.58	0.16	1.75	0.11	1.86	0.51	1.07625	1.0575	-0.450149	0.731967	0.64921	0.999967	0.5	0.34	0	0	2.71	1.59	1.32	0.84	0.14	0	0.36	0.46	0.856667	0.52	0.102233	1.07343	0.887298	9	0.5	0.39	0.29	0.19	0.36	0
AC007390.2	ENSG00000272054	.						-0.235671	0.84929	0.379149	0.999991	3.335	1.52	1.63	1.74	1.645	0.92	0.9	2.98	2.05625	1.61125	0.0925889	1.06628	0.696643	0.999967	2.07	1.61	2.28	1	2.11	2.18	1.22	1.69	1.57	2.34	1.24	1.76	1.875	1.63667	0.00498648	1.00346	0.974162	0.999879	1.06	1.66	1.79	1.42	1	1.57
AC007391.2	ENSG00000285925	.	chr2	37339957	37343796	-	lncRNA	-0.109829	0.926698	0.932118	0.999991	0.85	0.6	0.62	2.2	0.575	0.1	0	4.34	1.0675	1.25375	-0.52664	0.69417	0.612141	0.999967	0.91	0.46	0	0	2.21	0.34	0.36	0.51	0.26	0	0.17	0.78	0.653333	0.346667	-0.621909	0.649811	0.429173	9	0.26	0.36	0.45	0.12	0.725	0
AC007391.3	ENSG00000287316	.	chr2	37466781	37524807	+	lncRNA	0.519223	1.43318	0.637447	0.999991	0.48	0.3	0.73	0.1	0	0.07	1.37	0.55	0.4025	0.4975	0.363069	1.28616	0.676977	0.999967	0.53	0.21	0.27	0	1.73	0.36	0.42	0.3	0.55	1.16	0.47	0.2	0.516667	0.516667	0.0524966	1.03706	0.940135	9	0.05	0.33	0	0.25	0.155	0.15
AC007402.1	ENSG00000231918	.	chr2	51032601	52407917	+	lncRNA	0.0639969	1.04536	0.958409	0.999991	0.775	0.23	1.43	0.07	0.165	0.23	1.59	0	0.62625	0.49625	0.167955	1.12346	0.872436	0.999967	0.69	0.62	0	0.14	2.22	1.58	1.25	0.87	0.02	0.44	1.57	0.84	0.875	0.831667	-0.530755	0.692193	0.47606	0.999879	0.63	0.38	0.1	0.14	0.48	0.15
AC007402.2	ENSG00000287867	.	chr2	51441959	51455913	+	lncRNA	0.94768	1.92877	0.469905	0.999991	0.445	0.22	1.01	0.01	0.115	0.35	2	0	0.42125	0.61625	-0.046159	0.968511	0.970753	0.999967	0.66	0.41	0	0	2.09	1.01	0.82	0.46	0	0.42	1.2	0.44	0.695	0.556667	-0.058051	0.960561	0.942028	0.999879	0.36	0.28	0.03	0.06	0.23	0
AC007405.1	ENSG00000234350	.						0.266794	1.20313	0.784448	0.999991	0.975	0.4	1.48	0.54	0.325	0.3	2.19	0.6	0.84875	0.85375	-0.292881	0.81627	0.752006	0.999967	1.3	0.4	0.47	0	3.63	0.68	1.93	0.8	0.09	0.04	1.21	0.64	1.08	0.785	0.445666	1.36194	0.454865	0.999879	0.65	0.51	0.08	0.06	0.345	0.04
AC007405.2	ENSG00000235934	.						0.0789678	1.05626	0.941145	0.999991	1.6	0.71	2.74	0.14	0.145	0.63	2.56	0.63	1.2975	0.99125	0.997792	1.99694	0.306807	0.999967	0.44	0.28	0	0	0.68	0.68	1.31	0.9	0.33	0	1.16	0.51	0.346667	0.701667	0.296216	1.22792	0.65403	0.999879	0.78	0.52	0.03	0.06	0.25	0.02
AC007405.3	ENSG00000239467	285141						-0.0897451	0.939689	0.948055	0.999991	3.585	0.3	3.92	1.05	0.86	0.27	3.03	0.43	2.21375	1.1475	0.151636	1.11083	0.876648	0.999967	2.58	0.4	0	0	3.33	0.81	0.31	0.58	0.5	3.67	5.83	1.04	1.18667	1.98833	-0.586458	0.665976	0.490271	9	2.37	0.62	0	0.43	0.595	0.45
AC007406.3	ENSG00000256540	.	chr12	166856	182399	-	lncRNA	-0.551549	0.682287	0.728814	0.999991	1.2	0.25	1.56	0	0.26	0.94	0.37	0	0.7525	0.3925	0.814269	1.75841	0.393439	0.999967	1.02	0.56	0	0	2.26	1.4	1.61	1.21	0.39	3.17	1.01	0.69	0.873333	1.34667	0.0475551	1.03351	0.960325	9	0.64	1.15	0	0.17	0.295	0
AC007406.5	ENSG00000261799	.	chr12	273954	277123	-	lncRNA	-0.448211	0.732951	0.141667	0.999991	8.225	3.58	3.16	3.58	3.055	2.93	2.2	3.34	4.63625	2.88125	-0.131402	0.912944	0.577594	0.999967	3.23	2.72	6.22	2.87	3.58	1.64	2.67	2.5	2.91	2.3	2.49	1.43	3.37667	2.38333	-0.100929	0.932433	0.573968	0.999879	1.67	3.17	3.3	3.46	1.845	4.22
AC007424.1	ENSG00000257501	.	chr12	97713412	97761859	-	transcribed_processed_pseudogene	0.399095	1.31868	0.797853	0.999991	1.855	0.28	2.33	0	0.53	0.7	2.34	0	1.11625	0.8925	-0.0718622	0.951409	0.949564	0.999967	1.03	0.45	0	0	2.15	0.76	1.62	0.67	0	1.13	2.59	0.49	0.731667	1.08333	-0.285784	0.820296	0.765793	9	0.62	1.56	0	0	0.51	0
AC007431.1	ENSG00000263499	.	chr17	57600856	57608412	-	lncRNA	-0.414308	0.750379	0.589342	0.999991	3.625	3.08	2.75	0.38	0.585	2.15	2.47	0.64	2.45875	1.46125	0.606426	1.52248	0.371766	0.999967	0.99	0.89	0	0.88	1.53	2.07	1.4	1.33	2.18	1.85	0.43	1.4	1.06	1.43167	-0.14885	0.901969	0.742602	0.999879	1.07	3.58	1.29	3.44	1.77	3.02
AC007431.2	ENSG00000266100	.	chr17	57522248	57523597	-	lncRNA	-1.76376	0.294481	0.0680474	0.999991	2.55	2.79	4.67	0	0.43	1.67	0	0.29	2.5025	0.5975	0.142074	1.10349	0.900611	0.999967	0.29	0.3	0	0	3.16	2.61	2.79	1.32	0.24	0.84	0	0.94	1.06	1.02167	-0.76486	0.588511	0.14172	0.999879	0.87	3.36	1.85	3	2.73	2.46
AC007431.3	ENSG00000280028	.	chr17	57531769	57532355	+	TEC	0.0314585	1.02204	0.968164	0.999991	5.705	5.32	8.33	0	3.805	3.96	6.9	3.49	4.83875	4.53875	0.274939	1.20994	0.655489	0.999967	3.52	1.38	3.6	4.9	0.98	3.94	2.58	1.83	2.24	2.6	4.62	3.74	3.05333	2.935	0.00400453	1.00278	0.993115	0.999879	2.78	4.37	2.51	4.85	3.275	5.58
AC007432.1	ENSG00000286387	.	chr17	71678899	71743468	-	lncRNA	0.647368	1.56631	0.640689	0.999991	0.46	0.33	0.83	0	0.21	0.47	1.33	0	0.405	0.5025	-0.120487	0.919877	0.909098	0.999967	0.73	0.16	0	0	0.75	0.23	0.4	0.13	0.12	0.28	0.41	0.09	0.311667	0.238333	-0.115279	0.923204	0.899651	9	0.04	0.22	0	0	0.12	0.07
AC007435.1	ENSG00000227187	.						-1.76387	0.294457	0.119372	0.999991	2.64	0.62	6.37	1.95	0.39	0.35	2.58	0.52	2.895	0.96	-0.995447	0.50158	0.361836	0.999967	2.76	1.13	1.27	0	5.88	0	0.44	0.31	1.31	0.5	0	1.25	1.84	0.635	-0.911747	0.531541	0.156937	9	0.92	0.41	0.31	1.42	0.425	0.5
AC007448.4	ENSG00000266473	.	chr17	67244837	67245806	+	lncRNA	0.649349	1.56846	0.40709	0.999991	2.32	0.58	0.56	0.98	3.455	0.79	0	1.45	1.11	1.42375	0.190053	1.14081	0.823914	0.999967	0.62	0.73	0	0.19	1.87	1.16	0	0.81	2.08	0.4	0.45	0.48	0.761667	0.703333	-0.145711	0.903934	0.758955	9	0.53	1.12	0.36	0.4	0.54	1.07
AC007448.5	ENSG00000285877	.	chr17	67244282	67273503	+	lncRNA	0.870974	1.8289	0.42553	0.999991	0.775	0.2	0.27	0	0.73	0.22	0.63	0.04	0.31125	0.405	-0.533161	0.691039	0.582669	0.999967	0.55	0.14	0	0	1.5	0.57	0.53	0.2	0.24	0.04	0.31	0.24	0.46	0.26	-0.175545	0.885433	0.7946	9	0.24	0.16	0.07	0.19	0.09	0.04
AC007485.2	ENSG00000279059	.	chr17	54956760	54958426	-	TEC	0.104019	1.07476	0.769217	0.999991	4.265	1.36	1.39	2.72	3.5	1.08	2.13	2.48	2.43375	2.2975	0.074225	1.0528	0.827786	0.999967	2.25	1.2	1.75	2.18	2.17	0.99	1.54	1.48	1.58	1.77	1.97	0.62	1.75667	1.49333	-0.00628177	0.995655	0.975373	0.999879	1.4	1.64	1.43	1.83	0.8	2.84
AC007491.1	ENSG00000283258	.	chr16	54628963	54657662	-	lncRNA	0.410307	1.32897	0.768575	0.999991	0.625	0.38	2.67	0	0.615	0.13	3.28	0	0.91875	1.00625	-0.058658	0.960157	0.962782	0.999967	1.82	0.57	0	0	2.9	0.93	1.98	0.59	0	0.4	1.5	0.43	1.03667	0.816667	-0.0499445	0.965973	0.954337	0.999879	0.33	0.35	0	0.13	0.485	0
AC007493.1	ENSG00000260573	.	chr16	50407184	50546347	+	lncRNA	0.548568	1.46263	0.704106	0.999991	0.84	0.37	2.41	0	0.63	0.77	4.31	0	0.905	1.4275	0.549088	1.46316	0.627216	0.999967	1.01	0.41	0	0	2.2	1.28	0.87	1.03	0.14	1.6	2.7	0.43	0.816667	1.12833	-0.174061	0.886344	0.844514	0.999879	0.38	0.49	0.06	0.14	0.425	0
AC007494.1	ENSG00000260012	.	chr16	47262741	47263500	+	processed_pseudogene	0.156399	1.1145	0.767228	0.999991	4.655	1.29	4.33	0.85	4.18	1.24	2.27	4.48	2.78125	3.0425	0.232603	1.17495	0.694141	0.999967	7.43	1.97	0	1.65	2.57	5.67	3.94	2.99	3.5	2.86	3.67	2.54	3.215	3.25	0.0569226	1.04024	0.846696	0.999879	1.68	6.62	2.5	2.12	2.515	2.18
AC007494.2	ENSG00000260744	.	chr16	47196311	47202429	+	lncRNA	0.391785	1.31202	0.564444	0.999991	2.355	1.28	0.95	0.34	1.585	1.12	1.69	1.42	1.23125	1.45375	1.01117	2.01554	0.0633927	0.999967	1.76	0.53	0.22	1.15	1.91	1.48	0.7	1.68	3.42	3.28	1.34	1.22	1.175	1.94	0.233281	1.17551	0.514759	0.999879	0.46	1.51	2.59	2.58	0.865	3.08
AC007494.3	ENSG00000279509	.	chr16	47218026	47218768	+	TEC	1.30163	2.46508	0.0323135	0.999991	2.18	0.62	0.75	1.75	5.09	1.87	1.76	4.44	1.325	3.29	0.212785	1.15892	0.705043	0.999967	3.85	1.48	2.03	0.68	1.99	1.03	0.58	0.31	4.02	1.62	1.6	1.7	1.84333	1.63833	-0.167567	0.890343	0.614561	0.999879	0.95	0.71	1.51	2.13	1.125	6.51
AC007496.1	ENSG00000260194	.	chr16	53998313	53999969	-	lncRNA	0.615266	1.53184	0.450563	0.999991	1.355	0.31	1.25	0.35	0.83	0.24	1.18	2.61	0.81625	1.215	0.623019	1.54009	0.464729	0.999967	1.48	0.56	0.91	0	0	1.04	0.59	0.42	2.81	0.72	0	0.51	0.665	0.841667	-0.397581	0.75913	0.383692	9	0.08	0.43	1.41	1	0.4	1.49
AC007496.3	ENSG00000280392	.	chr16	53991012	53994454	+	TEC	-0.0186988	0.987123	0.977647	0.999991	2.77	0.89	2.2	0.06	0.77	0.74	2.42	0.7	1.48	1.1575	0.212454	1.15866	0.706573	0.999967	1.85	1.35	1.45	0.6	2.27	1.72	1.47	1.77	0.97	1.55	1.59	1.44	1.54	1.465	-0.0971957	0.934848	0.80603	0.999879	0.62	1.46	2.23	1.01	0.925	1.5
AC007529.1	ENSG00000255871	.	chr12	16693800	16695977	+	lncRNA	0.543552	1.45756	0.697444	0.999991	0.675	0.18	0.96	0	0.79	0.26	0.82	0	0.45375	0.4675	-0.0472212	0.967799	0.967928	0.999967	0.96	0.37	0	0	4.18	1.79	1.17	1.06	0	0.84	1.76	0.99	1.21667	0.97	-0.538119	0.688668	0.526125	0.999879	0.56	0.22	0	0.16	0.56	0.07
AC007529.2	ENSG00000283240	.	chr12	16661766	16788375	+	lncRNA	1.89011	3.70664	0.411687	0.999991	0.12	0.3	0	0	0	0.13	1.02	0	0.105	0.2875	-0.529385	0.69285	0.720858	0.999967	0.11	0.21	0	0	2.12	0.24	0.17	0.3	0	0	0.82	0.1	0.446667	0.231667	0.554263	1.46842	0.694908	9	0.09	0.33	0	0	0.14	0
AC007533.1	ENSG00000261369	.						-0.642924	0.640414	0.373782	0.999991	3.325	1.14	1.19	1.54	0.755	0.18	0	3.84	1.79875	1.19375	0.770095	1.70538	0.203083	0.999967	0.72	0.81	1.08	1.09	0.79	0.73	0.92	0.82	2.35	2.15	0.32	0.81	0.87	1.22833	0.393671	1.31373	0.335355	0.999879	0.13	0.8	1.37	0.85	0.895	1.1
AC007541.1	ENSG00000260329	.	chr12	106954029	106955497	-	lncRNA	0.354174	1.27825	0.66224	0.999991	1.1	0.69	0.2	0	0.165	0.37	1.06	0.53	0.4975	0.53125	-1.01946	0.4933	0.27656	0.999967	0.22	0.26	1.57	0	0.66	0.33	0.52	0.2	0	0	0.16	0.17	0.506667	0.175	-0.246445	0.842971	0.619138	9	0.32	0.41	0.18	0.17	0.34	0.14
AC007546.1	ENSG00000277595	.	chr12	110032245	110032803	+	lncRNA	-0.172746	0.887153	0.744404	0.999991	16.15	3.49	7.49	3.02	6.54	2.82	6.58	8.16	7.5375	6.025	-0.323372	0.7992	0.406225	0.999967	2.66	5.57	9.95	8.51	8	9.43	5.88	6.01	4.39	3.4	2.51	6.25	7.35333	4.74	0.141559	1.1031	0.647035	0.999879	2.02	2.27	5.8	4.05	5.06	2.9
AC007546.3	ENSG00000286220	.	chr12	110049360	110073686	-	transcribed_unprocessed_pseudogene	1.01279	2.01781	0.228087	0.999991	0.87	0.38	0.57	0.04	0.86	0.78	0.88	0.09	0.465	0.6525	-0.0485151	0.966931	0.950307	0.999967	0.5	0.3	0	0.31	0.66	0.54	0.54	0.36	0	5.71	0.2	0.21	0.385	1.17	0.815085	1.7594	0.120884	0.999879	0.3	0.36	0.03	0.13	0.235	0
AC007551.2	ENSG00000274328	.	chr7	35847038	35847426	-	processed_pseudogene	-0.407843	0.753749	0.508616	0.999991	3.76	2.92	9.84	2.26	1.82	2.87	4.02	4.83	4.695	3.385	0.179503	1.13249	0.807647	0.999967	3.88	4.3	1.47	5.94	0	6.82	8.72	5.14	0	1.16	2.57	5.85	3.735	3.90667	-0.0812855	0.945215	0.797115	0.999879	2.69	5.27	4.28	4.47	5.735	5.56
AC007552.1	ENSG00000256450	.	chr12	16513445	16514371	+	processed_pseudogene	1.01902	2.02654	0.454341	0.999991	0	0.15	1.27	0	0.2	0.59	1.7	0	0.355	0.6225	1.79263	3.46445	0.195836	0.999967	0	0.2	0	0	0.96	0.3	0.84	0.15	0	1.18	1.61	0.18	0.243333	0.66	0.477727	1.39255	0.582736	9	0.23	0	0	0.1	0.33	0.06
AC007557.3	ENSG00000236295	.	chr2	216870441	216873932	-	lncRNA	0.676044	1.59775	0.570413	0.999991	0.86	0.22	1.54	0	0.38	0.64	2.18	0.03	0.655	0.8075	0.18908	1.14004	0.850265	0.999967	1.8	0.51	0.04	0.06	3.18	0.76	1.65	0.58	0.13	1.4	1.76	0.46	1.05833	0.996667	-0.632818	0.644915	0.383632	0.999879	0.67	0.9	0.04	0.19	0.44	0.01
AC007557.4	ENSG00000237479	.	chr2	216866332	216867813	-	lncRNA	1.74286	3.34699	0.319506	0.999991	3.125	0	1.31	0	0	0.32	7.94	0.96	1.10875	2.305	0.628614	1.54608	0.592283	0.999967	0.51	0	0	2.17	5.42	3.1	2.42	0.57	4.44	1.87	3.09	0.92	1.86667	2.21833	-0.465294	0.724324	0.693844	9	0.64	0.76	0	0	0.43	0.23
AC007566.1	ENSG00000244055	.	chr7	92457564	92495601	+	lncRNA	-0.0784103	0.947101	0.84721	0.999991	4.255	1.49	1.91	2.83	2.26	2.32	3.81	5.19	2.62125	3.395	-0.18273	0.881034	0.580634	0.999967	2.09	1.97	5.21	1.17	4.28	1.72	1.5	1.2	2.36	1.77	1.31	1.15	2.74	1.54833	-0.341044	0.78947	0.158569	0.999879	1.3	1.88	3.42	1.48	1.33	2.18
AC007569.1	ENSG00000257221	.	chr12	108628668	108642349	+	lncRNA	-0.340975	0.789508	0.68273	0.999991	4.865	1.38	24.74	10.93	1.935	4.04	8.09	11.14	10.4787	6.30125	-0.462672	0.725641	0.304615	0.999967	6.03	9.3	3.92	9.14	7.82	13.81	8.83	5.73	3.62	2.69	11.55	10.3	8.33667	7.12	-0.518953	0.697878	0.298868	0.999879	4.71	7.95	1.73	7.96	13.1	10.41
AC007598.1	ENSG00000260723	.	chr16	12372812	12373899	+	lncRNA	2.83915	7.15598	0.0234959	0.999991	0	0.28	0	3.09	8.455	0.65	0	15.05	0.8425	6.03875	1.76792	3.40562	0.13924	0.999967	1.03	0.5	0	0	0	1.65	0.78	0.84	3.02	2.73	1.01	1.35	0.53	1.62167	0.973496	1.96359	0.181344	9	0.21	0	1.66	1.09	0.665	0
AC007598.2	ENSG00000261394	101927227	chr16	12366982	12372582	-	lncRNA	0.928906	1.90383	0.188899	0.999991	2.34	0.71	2.1	2.93	1.63	0	3.02	11.19	2.02	3.96	1.22764	2.34183	0.106592	0.999967	1.27	1.29	0	0.57	2.85	2.48	1.76	2.86	4.16	3.02	1	3.78	1.41	2.76333	1.04569	2.06436	0.0103374	0.939518	1.08	1.93	1.64	0.36	0.91	1.48
AC007598.3	ENSG00000278979	.	chr16	12374355	12376032	+	TEC	0.444964	1.36128	0.41285	0.999991	1.88	0.52	1.89	3.98	1.51	0.91	1.61	7.83	2.0675	2.965	0.185995	1.1376	0.706878	0.999967	1.18	1.16	2.21	3.43	2.15	1.86	1.78	1.71	0.86	4.01	1.6	1.31	1.99833	1.87833	0.731127	1.65994	0.0243204	0.999879	0.54	1.04	1.01	0.83	0.765	1.32
AC007599.1	ENSG00000259866	.	chr16	47561307	47562480	-	processed_pseudogene	1.87341	3.66397	0.00976515	0.999991	2.19	0.38	0.27	0	1.875	0.98	2.65	1.69	0.71	1.79875	0.399207	1.31878	0.480599	0.999967	0.77	1.17	1.33	0.18	2.63	1.58	1.23	1.19	1.16	2.22	1.5	0.9	1.27667	1.36667	0.042397	1.02982	0.916601	0.999879	0.63	1.6	1.39	1.1	0.985	1.71
AC007601.1	ENSG00000175604	.	chr16	12086746	12090302	-	lncRNA	0.472262	1.38728	0.43822	0.999991	1.475	0.49	1	3.05	0.71	0.69	0.42	7.46	1.50375	2.32	0.5094	1.42346	0.43299	0.999967	1.03	0.57	0.26	3.09	1.31	0.93	1.35	1.1	1.3	3.53	0.64	0.99	1.19833	1.485	1.08311	2.1186	0.00311093	0.447221	0.56	1.02	0.81	0.3	0.545	1.12
AC007603.1	ENSG00000261751	.	chr16	49920730	49924154	-	lncRNA	0.690774	1.61415	0.657829	0.999991	0.395	0.16	0.6	0	0.71	0.18	0.62	0	0.28875	0.3775	0.124031	1.08978	0.905019	0.999967	0.29	0.07	0.98	0	0.09	0.22	0.58	0.19	0	0.05	0.33	0.11	0.275	0.21	-0.94864	0.518121	0.332567	9	0.11	0.5	0	0.13	0.065	0
AC007608.1	ENSG00000205414	.	chr16	50606076	50613684	-	lncRNA	0.205557	1.15313	0.811596	0.999991	0.805	0.2	1.22	0.28	0.09	0.15	1.74	0.21	0.62625	0.5475	-0.0301396	0.979326	0.97305	0.999967	0.88	0.3	0	0.5	0.87	0.63	0.66	0.43	0	0.24	0.94	0.32	0.53	0.431667	-0.305185	0.809339	0.576564	0.999879	0.23	0.22	0.12	0.16	0.245	0.04
AC007608.2	ENSG00000260029	.	chr16	50551824	50553940	-	lncRNA	-0.407699	0.753825	0.718319	0.999991	0.62	0.11	0.82	0.1	0	0.19	0.64	0.21	0.4125	0.26	0.367362	1.28999	0.758435	0.999967	0.9	0	0	0	0.54	0.51	0.55	0.45	0	0	0.77	0.23	0.325	0.333333	-0.842574	0.557648	0.23772	9	0.09	0.08	0.18	0.08	0.255	0
AC007608.3	ENSG00000260249	.	chr16	50664903	50671639	+	lncRNA	-0.130227	0.913687	0.696546	0.999991	2.565	1.1	1.7	0.9	1.45	0.99	1.42	1.11	1.56625	1.2425	-0.155713	0.897688	0.676524	0.999967	1.01	0.76	3.66	2.8	3.59	1.15	1.14	1.38	1.44	3.04	0.98	1.06	2.16167	1.50667	0.0884146	1.0632	0.649985	0.999879	0.52	1.59	1.42	1.3	0.75	1.37
AC007608.4	ENSG00000278909	.	chr16	50555355	50558719	+	TEC	0.310221	1.2399	0.718481	0.999991	0.295	0.17	1.11	0	0.295	0.33	0.96	0.18	0.39375	0.44125	-0.53833	0.688567	0.44779	0.999967	1.16	0.41	0.33	0.89	1.29	0.8	0.86	0.48	0.1	0.58	0.42	0.43	0.813333	0.478333	-0.150545	0.90091	0.775025	0.999879	0.16	0.43	0.1	0.02	0.235	0.07
AC007610.3	ENSG00000261835	.						1.31798	2.49317	0.271158	0.999991	0.885	0.15	1.08	0.13	0.795	0.75	2.32	0.54	0.56125	1.10125	0.486837	1.40137	0.62061	0.999967	0.79	0.46	0	0	1.91	1.77	1.88	0.59	0	0.13	2.17	0.91	0.821667	0.946667	-1.21047	0.432129	0.123092	9	0.68	0.93	0	0.26	0.41	0.06
AC007610.4	ENSG00000279356	.						0.18495	1.13678	0.706462	0.999991	1.065	0.45	1.31	0.79	0.91	0.51	0.99	1.63	0.90375	1.01	-0.244646	0.844023	0.620867	0.999967	0.99	0.5	1.56	1.1	1.98	0.8	0.9	0.56	0.04	1.34	1.27	0.46	1.155	0.761667	-0.524554	0.695174	0.0633994	0.999879	0.27	1.39	0.86	1.05	0.42	1.78
AC007610.5	ENSG00000287444	.						0.706247	1.63155	0.561709	0.999991	0.59	0.47	1.73	0	0.4	0.47	2.87	0	0.6975	0.935	0.0254652	1.01781	0.982508	0.999967	1.46	0.95	0	0	2.85	2.89	2.58	1.41	0	0.94	1.39	0.98	1.35833	1.21667	-0.49167	0.711201	0.508916	9	0.36	0.74	0.12	0.12	0.915	0.1
AC007611.1	ENSG00000260086	.	chr16	48623422	48746318	+	lncRNA	0.676673	1.59845	0.593724	0.999991	1.235	0.52	2.69	0	0.145	0.64	2.25	0.24	1.11125	0.81875	-0.50797	0.703211	0.628703	0.999967	3.04	1.14	0	0	5.96	2.84	3.1	0.66	0.16	0.5	1.52	0.48	2.16333	1.07	0.122891	1.08891	0.875659	0.999879	0.39	0.49	0.17	0.23	0.655	0
AC007613.1	ENSG00000262420	.	chr16	11741910	11744506	+	lncRNA	0.413794	1.33218	0.497465	0.999991	5.265	1.53	0.59	2.54	4.575	1.58	1.47	2.39	2.48125	2.50375	0.604815	1.52078	0.107167	0.999967	2.05	1.43	4.35	2.29	1.79	1.85	2.21	1.46	4.35	3.75	2.2	2.11	2.29333	2.68	0.100575	1.0722	0.783394	0.999879	0.87	3.2	0.66	1.81	1.495	2.55
AC007614.1	ENSG00000279249	.	chr16	49282021	49350504	+	lncRNA	0.541234	1.45522	0.565899	0.999991	4.63	2.3	8.06	0.37	2.08	2.4	12.99	0.29	3.84	4.44	0.1672	1.12288	0.848769	0.999967	5.94	2.12	0.33	0.25	9.18	5.01	6.21	3.94	1.37	5.07	6.06	1.92	3.805	4.095	-0.0833495	0.943864	0.883866	0.999879	1.8	2.35	0.18	0.42	1.655	0.16
AC007614.2	ENSG00000280189	.	chr16	49297143	49299762	+	TEC	-0.523618	0.695625	0.651157	0.999991	0.76	0.27	1.14	0	0.375	0.14	0.79	0	0.5425	0.32625	-0.186231	0.878899	0.871432	0.999967	0.86	0.3	0	0	1.16	0.82	0.5	0.25	0	0.26	0.93	0.31	0.523333	0.375	-0.371636	0.772906	0.608138	9	0.15	0.24	0	0.09	0.24	0.02
AC007618.1	ENSG00000203648	.	chr12	2659937	2660969	+	processed_pseudogene	0.983197	1.97684	0.644499	0.999991	0.525	0.32	0.76	0	0	1.31	0.9	0	0.40125	0.5525	-0.126897	0.915799	0.913409	0.999967	0.38	0.19	0	0	2.72	1.16	0.6	0.63	0	0.37	0.82	0.78	0.741667	0.533333	1.27024	2.41201	0.339534	9	0.57	0.29	0	0.14	0.08	0
AC007620.3	ENSG00000272699	.	chr3	179405448	179405944	+	lncRNA	0.879861	1.8402	0.281922	0.999991	1.63	1.67	0.49	1.36	1.895	1.18	0.59	6.13	1.2875	2.44875	-0.609296	0.655517	0.384965	0.999967	1.49	1.7	5.72	2.29	0.67	1.24	0.89	0.63	0.3	3.85	0	1.19	2.185	1.14333	0.254815	1.19318	0.556828	0.999879	0.32	4.79	4.23	0.84	1.09	0.52
AC007622.1	ENSG00000240441	.	chr12	107719599	107720133	+	processed_pseudogene	-0.0281683	0.980665	0.969444	0.999991	6.05	3.07	0.43	1.19	3.535	0.61	4.59	0.63	2.685	2.34125	-0.812305	0.569471	0.261968	0.999967	1.61	0.65	3.07	2.3	7.52	1.62	1.28	2.72	0.79	0.31	0.34	1.62	2.795	1.17667	-0.537057	0.689175	0.218723	9	0.55	1.96	2.58	1.58	1.43	1.35
AC007622.2	ENSG00000258136	.	chr12	107736555	107759968	+	lncRNA	0.335341	1.26168	0.45872	0.999991	7.345	1.68	1.02	1.84	4.435	1.92	1.81	3.96	2.97125	3.03125	-0.129293	0.91428	0.723709	0.999967	1.98	2.25	1.93	2.5	1.62	2.42	1.29	1.65	1.83	2.53	0.56	2.02	2.11667	1.64667	0.0996459	1.07151	0.709075	0.999879	0.86	0.89	2.93	1.52	1.2	1.8
AC007638.1	ENSG00000262079	.	chr17	55325757	55327791	-	lncRNA	1.61684	3.06702	0.248618	0.999991	0.6	0.33	0.16	0	0.225	0	1.99	0	0.2725	0.55375	-0.930958	0.52451	0.493381	0.999967	0.82	0.21	0	0	1.07	0.5	0.37	0.2	0	0.41	0	0.22	0.433333	0.2	-0.506271	0.70404	0.568458	9	0.31	0.14	0.04	0.05	0.19	0
AC007638.2	ENSG00000263096	.	chr17	55271504	55273653	-	lncRNA	1.63748	3.11123	0.263548	0.999991	0.825	0.27	0.5	0	1.1	0.3	1.83	0	0.39875	0.8075	-0.476747	0.718596	0.62891	0.999967	0.77	0.3	0.38	0	1.95	1.34	0.71	0.54	0	0.3	0.73	0.5	0.79	0.463333	-0.468831	0.72255	0.604668	9	0.21	0.05	0	0.09	0.295	0.09
AC007649.1	ENSG00000286678	.	chr12	107219764	107223576	-	lncRNA	0.372852	1.29491	0.783922	0.999991	0.415	0.15	0.81	0	0.155	0.26	0.95	0	0.34375	0.34125	0.359965	1.2834	0.728763	0.999967	0.68	0.29	0	0	0.57	0.43	0.43	0.35	0.04	0.37	0.71	0.25	0.328333	0.358333	-1.36257	0.388888	0.122115	9	0.14	0.22	0.03	0	0.18	0
AC007652.2	ENSG00000286526	.	chr7	35372349	35379675	-	lncRNA	0.640039	1.55837	0.762447	0.999991	0.395	0.12	0.74	0	0	0.27	1.21	0	0.31375	0.37	0.178689	1.13185	0.884926	0.999967	1.5	0.16	0	0	0.58	0.48	0.26	0.24	0	0.32	1.31	0.3	0.453333	0.405	0.668606	1.58954	0.616201	9	0.33	0	0	0.13	0.115	0
AC007652.3	ENSG00000287651	.	chr7	35313838	35377071	+	lncRNA	1.00302	2.00419	0.569736	0.999991	1.04	0.11	0.26	0	0.87	0.49	0.93	0	0.3525	0.5725	-0.939388	0.521454	0.422559	0.999967	0.58	0.39	0	0	3.5	0.54	0.92	0.33	0	0.76	0	0.18	0.835	0.365	1.37503	2.59374	0.205668	9	0.5	0	0	0.15	0.07	0
AC007655.2	ENSG00000286107	.	chr12	14805108	14808177	+	lncRNA	2.14806	4.4323	0.170537	0.999991	0.575	0.06	0.16	0	0.705	0.27	0.82	0.55	0.19875	0.58625	-1.15768	0.448234	0.256695	0.999967	0.48	0.43	0	0	1.37	0.9	0.41	0.25	0	0	0.15	0.42	0.53	0.205	-0.451684	0.731189	0.63236	9	0.42	0.55	0	0.2	0.21	0
AC007656.3	ENSG00000279190	.	chr12	97150081	97154627	-	TEC	0.883369	1.84468	0.520237	0.999991	0.685	0.25	0.6	0.02	0.365	0.43	1.3	0	0.38875	0.52375	-0.576741	0.670477	0.572075	0.999967	0.82	0.14	0	0.04	1.76	0.51	0.49	0.25	0.02	0.4	0.46	0.2	0.545	0.303333	-0.733383	0.601492	0.383896	0.999879	0.33	0.43	0	0.01	0.185	0.06
AC007663.2	ENSG00000249923	.	chr22	20198729	20204918	-	lncRNA	-0.291759	0.816906	0.818633	0.999991	0.735	0.07	0.5	0	0.14	0.4	0.22	0	0.32625	0.19	-0.388036	0.764169	0.692628	0.999967	0.22	0.25	0.11	0	0.98	0.51	0.36	0.28	0	0.36	0.15	0.21	0.345	0.226667	-0.870602	0.546919	0.27682	9	0.26	0.36	0	0.02	0.11	0
AC007666.1	ENSG00000236754	.	chr22	17580157	17589192	-	lncRNA	0.572375	1.48697	0.380159	0.999991	0.775	0.41	1.13	0.28	0.215	1.07	1.17	0.93	0.64875	0.84625	0.177279	1.13075	0.800127	0.999967	0.61	0.2	0	0.11	1.12	0.22	0.27	0.41	0.24	0.56	0.25	0.31	0.376667	0.34	-0.106203	0.92903	0.792343	0.999879	0.28	1.07	0.1	0.13	0.265	0.16
AC007666.2	ENSG00000286195	.	chr22	17521514	17570078	-	lncRNA	-0.453906	0.730063	0.754406	0.999991	0.08	0.16	0.79	0	0.27	0.14	0.34	0.07	0.2575	0.205	-0.0674308	0.954336	0.937688	0.999967	0.71	0.07	0	0.41	0.78	0.52	0.4	0.36	0.12	0.14	0.64	0.27	0.415	0.321667	0.43465	1.35158	0.621002	9	0.31	0.23	0	0.06	0.185	0
AC007671.1	ENSG00000274624	.	chr12	22104491	22105320	-	lncRNA	2.02241	4.06261	0.26471	0.999991	1.305	0.26	0.21	0	0.995	0.2	2.99	0	0.44375	1.04625	-0.542722	0.686474	0.597177	0.999967	0.62	0.78	0	0.73	2.25	1.74	1.85	0.44	0	0.15	0.51	0.72	1.02	0.611667	-0.369375	0.774118	0.736888	9	1.41	1.21	0	0.06	0.45	0.07
AC007679.2	ENSG00000237041	.						0.814331	1.75848	0.292018	0.999991	4.05	1.56	1.42	3.44	0.395	2.11	8.66	4.71	2.6175	3.96875	-0.16321	0.893036	0.839013	0.999967	2.22	1.7	3.19	0	4.93	2.16	2.64	0.63	0	2.02	2.24	2.01	2.36667	1.59	0.175013	1.12897	0.710803	9	0.93	0.83	3.09	0.82	0.7	1.77
AC007681.1	ENSG00000270571	.	chr2	75154366	75189949	+	lncRNA	0.122816	1.08886	0.885468	0.999991	0.6	0.15	0.85	0.17	0.575	0.21	0.85	0.03	0.4425	0.41625	0.61669	1.53335	0.389532	0.999967	0.55	0.33	0.28	0	0.45	0.53	0.53	0.47	0.41	0.59	0.63	0.16	0.356667	0.465	-0.443914	0.735138	0.386785	0.999879	0.34	0.24	0.45	0.19	0.115	0.34
AC007682.1	ENSG00000286412	.	chr2	51011777	51016950	+	lncRNA	1.08251	2.11772	0.510682	0.999991	0.19	0.09	0.54	0	0.085	0	1.25	0	0.205	0.33375	-0.225479	0.855311	0.850301	0.999967	0.77	0.19	0.28	0	0.81	0.13	0.4	0.22	0	0.11	0.43	0.29	0.363333	0.241667	-0.911897	0.531486	0.374678	9	0.15	0.26	0	0.02	0.18	0
AC007683.1	ENSG00000224415	.	chr7	103141349	103141939	-	processed_pseudogene	-0.0327001	0.977589	0.964473	0.999991	2.32	1.8	0.36	4.5	2.24	0.85	0	5.04	2.245	2.0325	-0.333771	0.79346	0.676945	0.999967	3.21	0	14.22	1.7	5.8	3.29	2.76	0.6	0.89	2.32	5.43	2.83	4.70333	2.47167	-0.0841179	0.943361	0.839085	0.999879	1.03	5.76	1.7	1.43	1.48	1
AC007686.3	ENSG00000273729	.	chr14	77028086	77031572	+	lncRNA	-0.418316	0.748298	0.538457	0.999991	0.445	0.61	1.21	0.46	0.18	0.28	0.8	0.78	0.68125	0.51	0.209602	1.15637	0.614958	0.999967	1.59	1.08	2.04	1.66	2.3	1.12	1.35	1.17	1.43	3.06	1.17	0.95	1.63167	1.52167	-0.335247	0.792648	0.403332	0.999879	0.86	1.74	0.39	0.28	0.375	0.48
AC007686.4	ENSG00000285966	.	chr14	76958098	77000609	-	lncRNA	0.764602	1.6989	0.486849	0.999991	0.78	0.17	0.52	0.03	0.745	0.41	0.77	0.14	0.375	0.51625	0.572645	1.48725	0.450963	0.999967	0.51	0.46	0.09	0	1.55	0.54	1.24	0.55	0.42	0.31	0.96	0.4	0.525	0.646667	0.00870503	1.00605	0.989595	0.999879	0.51	0.49	0.02	0.05	0.255	0
AC007686.5	ENSG00000287004	.	chr14	77084689	77085977	+	lncRNA	-0.535372	0.689981	0.711514	0.999991	1.65	0.61	1.69	0	0.115	0.49	1.49	0	0.9875	0.52375	-0.492914	0.710588	0.695993	0.999967	1.08	0.39	0	0.58	1.68	0.87	1.35	0.78	0	0	0.68	0	0.766667	0.468333	0.119496	1.08636	0.89369	9	0.54	1.33	0.18	0	0.31	0
AC007688.2	ENSG00000241352	.	chr12	12850982	12851740	+	processed_pseudogene	0.863425	1.81935	0.384934	0.999991	1.175	1.79	0.48	0	0.665	0.45	3.41	1.08	0.86125	1.40125	0.371464	1.29367	0.651573	0.999967	1.6	0.72	1.31	0	2.57	1.79	0.7	1	0.6	0.87	3.67	0.9	1.33167	1.29	-0.433605	0.740409	0.480243	9	0.61	1.11	0.94	0.62	0.575	0.34
AC007695.1	ENSG00000287957	.	chr12	106867177	106871505	-	lncRNA	0.231239	1.17384	0.693134	0.999991	1.52	0.31	0.81	0.79	0.825	0.22	1.22	1.38	0.8575	0.91125	0.119179	1.08612	0.822783	0.999967	0.85	0.35	0.28	0.45	1.42	0.69	1.01	0.49	0.09	0.52	0.91	0.58	0.673333	0.6	-0.118841	0.920927	0.733778	0.999879	0.46	0.6	0.42	0.56	0.31	0.52
AC007728.2	ENSG00000261644	.	chr16	50727417	50742815	-	lncRNA	0.118407	1.08554	0.814209	0.999991	3.415	1.43	4.68	1.3	3.32	1.14	3.6	1.57	2.70625	2.4075	0.614122	1.53063	0.229431	0.999967	3.03	1.93	0.73	2.68	6.23	3.54	4.32	3.7	5.36	3.31	2.92	1.77	3.02333	3.56333	-0.0478988	0.967344	0.872933	0.999879	1.28	4.34	0.82	1.64	0.935	2.42
AC007728.3	ENSG00000270120	.	chr16	50712844	50713589	+	lncRNA	0.178558	1.13175	0.86809	0.999991	0.815	0.51	0.99	0	0	1.04	0.58	0.37	0.57875	0.4975	1.49987	2.82818	0.101444	0.999967	0.36	0.83	0.9	0	0.66	0.31	1.3	0.92	3.23	0	0.79	0.51	0.51	1.125	1.00418	2.00581	0.100739	9	0.79	1.28	0.43	0	0.235	0.26
AC007731.1	ENSG00000215493	.						-0.670378	0.628342	0.100683	0.999991	2.905	1.43	1.44	3.07	1.34	0.74	0.89	2.29	2.21125	1.315	0.1253	1.09073	0.681997	0.999967	1.59	0.74	3.79	2.07	2	1.48	1.65	1.2	1.22	2.46	1.92	1.26	1.945	1.61833	0.0924037	1.06614	0.681152	0.999879	2.11	1.8	2.69	1.42	1.155	1.41
AC007731.2	ENSG00000235578	.						0.200108	1.14878	0.931496	0.999991	0.51	1.32	4.85	0	0	0.59	5.87	0	1.67	1.615	-0.020692	0.98576	0.989273	0.999967	1.87	0	0	0	2.5	1.56	1.86	0	0	1.73	0.96	0.21	0.988333	0.793333	0.502433	1.4166	0.732764	9	1.38	0	0	0	0.56	0
AC007736.1	ENSG00000287524	.	chr2	204668863	204678698	-	lncRNA	0.163304	1.11985	0.907566	0.999991	1.22	0.57	1.8	0	0.42	0.35	2.32	0	0.8975	0.7725	0.524403	1.43834	0.629821	0.999967	1.85	0.34	0	0	3.24	0.97	1.3	1.19	0.36	2.27	2.07	0.38	1.06667	1.26167	-0.0118507	0.991819	0.98901	0.999879	1.02	0.6	0	0.13	0.28	0
AC007741.1	ENSG00000280257	.	chr2	65790039	65793533	+	TEC	1.01031	2.01434	0.356415	0.999991	0.26	0.26	0.49	0.03	0.145	0.26	1.19	0	0.26	0.39875	0.0762335	1.05426	0.936534	0.999967	0.49	0.27	0	0.03	1.04	0.42	0.6	0.29	0.14	0.14	0.55	0.24	0.375	0.326667	-0.382877	0.766907	0.568786	0.999879	0.29	0.22	0.03	0.01	0.18	0.07
AC007743.1	ENSG00000233251	.	chr2	56173534	56185870	-	lncRNA	0.75643	1.6893	0.510948	0.999991	0.48	0.37	0.99	0.16	0.575	0.31	1.01	1.64	0.5	0.88375	-0.2194	0.858923	0.719635	0.999967	0.98	0.37	0.42	0.67	2.88	1.03	1.1	0.67	0.11	1	1.05	0.47	1.05833	0.733333	1.61113	3.05492	0.0193377	0.999879	1.23	0.35	0.17	0.13	0.29	0.09
AC007744.1	ENSG00000271894	.	chr2	56147630	56386171	+	lncRNA	0.404929	1.32402	0.89015	0.999991	0.065	0	0.44	0	0	0.2	0.38	0	0.12625	0.145	-0.104185	0.93033	0.942863	0.999967	0.22	0.06	0	0.17	0.22	0.16	0	0.07	0	0	0.43	0.1	0.138333	0.1	-0.75377	0.593052	0.664961	0.999879	0.73	0	0.02	0	0.05	0
AC007749.2	ENSG00000287498	.	chr2	217061067	217064818	-	lncRNA	0.929558	1.90469	0.478618	0.999991	0.755	0.41	1.45	0	0.645	0.43	2.61	0.14	0.65375	0.95625	0.519203	1.43316	0.604074	0.999967	0.84	0.24	0	0	1.53	1.14	1.31	0.83	0.15	0.89	1.02	0.41	0.625	0.768333	-0.541401	0.687103	0.499641	0.999879	0.56	0.48	0	0.01	0.42	0.07
AC007750.1	ENSG00000236841	.	chr2	162159762	162173223	+	lncRNA	-0.195414	0.873322	0.871027	0.999991	0.795	0.26	1.75	0.02	0.125	0.17	1.4	0.34	0.70625	0.50875	0.222143	1.16646	0.7976	0.999967	0.64	0.39	0.03	0.09	1.2	0.34	0.53	0.32	0.1	0.46	0.93	0.26	0.448333	0.433333	-0.550846	0.68262	0.462124	0.999879	0.19	0.33	0	0.09	0.255	0.01
AC007773.1	ENSG00000267213	.	chr19	32390050	32405560	-	lncRNA	-0.133651	0.911522	0.730296	0.999991	3.61	2.29	3.57	4.45	1.71	2.92	2.4	4.07	3.48	2.775	-0.191616	0.875624	0.713857	0.999967	0.87	0.75	0.77	5.17	2.03	1.12	1.48	0.42	1.59	1.6	1.64	0.98	1.785	1.285	0.0123422	1.00859	0.956314	0.999879	1.13	3.12	3.03	1.7	1.115	1.54
AC007780.1	ENSG00000267009	.	chr17	68413623	68524949	+	lncRNA	0.300413	1.2315	0.686235	0.999991	6.97	3.73	4.11	0.85	1.875	7.97	3.02	2.99	3.915	3.96375	-0.208986	0.865145	0.795841	0.999967	0.88	1.16	0.79	4.38	1.1	1.96	1.9	0.83	0	3.76	0	2.25	1.71167	1.45667	0.00437751	1.00304	0.992219	0.999879	1.63	0.23	1.53	2.71	1.535	4.59
AC007785.2	ENSG00000268053	.	chr19	46111079	46113863	-	processed_pseudogene	-0.360626	0.778827	0.776726	0.999991	0.21	0.06	0.66	0.11	0.125	0.14	0.43	0	0.26	0.17375	1.06926	2.09835	0.328665	0.999967	0.43	0.03	0	0	0.48	0.15	0.46	0.15	0	0.48	0.66	0.05	0.181667	0.3	0.267344	1.20359	0.739164	9	0.14	0	0.03	0.02	0.08	0
AC007785.3	ENSG00000268401	.	chr19	46027648	46031667	+	lncRNA	0.00135631	1.00094	0.998469	0.999991	1.945	1.26	1.29	0.43	0.575	1.02	1.49	0.59	1.23125	0.91875	0.176147	1.12986	0.793045	0.999967	3.75	0.4	0.3	0	1.04	0.99	0.75	0.58	1.11	0.68	1.05	0.75	1.08	0.82	-0.165041	0.891903	0.695919	0.999879	0.66	0.76	0.71	0.37	0.52	0.96
AC007786.1	ENSG00000267498	105372352	chr19	29213235	29216604	+	lncRNA	-0.329378	0.795879	0.757998	0.999991	1.17	0.47	1.32	0.77	0.31	0.43	1.21	0.18	0.9325	0.5325	0.254105	1.1926	0.754058	0.999967	1.09	0.51	0	0.46	1.61	1.27	1.03	0.5	0	1.3	1.67	0.48	0.823333	0.83	0.000994159	1.00069	0.998801	9	0.59	0.11	0.12	0.03	0.295	0.29
AC007786.2	ENSG00000276251	.	chr19	29220864	29221666	+	lncRNA	0.25206	1.19091	0.850702	0.999991	0.55	0.27	2.44	0	1.355	0.93	1.05	0.17	0.815	0.87625	-0.182164	0.88138	0.86451	0.999967	1.3	0.49	0	0	4.14	2.29	2.07	0.83	0	0.64	1.96	0.45	1.37	0.991667	-0.366144	0.775853	0.654584	9	1.2	0.51	0.1	0.44	0.65	0
AC007786.4	ENSG00000287272	.	chr19	29268976	29298576	+	lncRNA	0.436326	1.35315	0.715866	0.999991	1.055	0.63	1.47	0.25	0.675	0.49	2.97	0	0.85125	1.03375	0.280445	1.21457	0.771631	0.999967	0.97	0.6	0.12	0	2.96	1.73	2.24	1.3	0.15	0.37	1.64	0.82	1.06333	1.08667	-0.339821	0.790139	0.640947	0.999879	0.68	0.47	0.08	0.3	0.395	0.07
AC007787.1	ENSG00000267610	.	chr19	13069792	13071374	-	lncRNA	1.55067	2.92954	0.332922	0.999991	0.24	0.04	0.46	0	0.05	0.42	1.18	0	0.185	0.4125	0.510098	1.42415	0.690121	0.999967	0.13	0.23	0	0	0.61	0.68	0.42	0.22	0	0.13	1.04	0.12	0.275	0.321667	-0.434314	0.740045	0.660282	9	0.38	0.79	0	0.05	0.08	0.03
AC007787.2	ENSG00000279044	.	chr19	13081966	13082564	+	TEC	0.371204	1.29343	0.837489	0.999991	0.85	0	2.1	0	0	0.83	2.08	0	0.7375	0.7275	1.67477	3.19269	0.126064	0.999967	0.26	0.27	0	0.47	0.94	0.59	1.04	0.74	0.87	0.76	2.51	0.48	0.421667	1.06667	0.674551	1.5961	0.56158	9	0.11	0.4	0	0	0.17	0.24
AC007790.1	ENSG00000226205	.						-1.31903	0.400805	0.150975	0.999991	1.125	0.19	2.54	0	0.255	0.11	0	1.2	0.96375	0.39125	-1.92237	0.263821	0.109854	0.999967	0	0.6	1.67	0.16	1.54	0.67	0.27	0.1	0	0	0	0.47	0.773333	0.14	-0.0749899	0.949349	0.872634	9	0.81	0.26	0.6	0.66	0.705	2.17
AC007823.1	ENSG00000260743	.	chr3	179340322	179341887	+	lncRNA	0.298943	1.23024	0.60019	0.999991	1.04	0.72	0.84	0.73	0.83	0.69	1.64	0.49	0.8325	0.9125	-0.483401	0.715289	0.369262	0.999967	0.94	0.98	0.68	0.26	1.97	0.53	0.8	0.72	0.23	0.2	0.3	0.79	0.893333	0.506667	0.111399	1.08028	0.744994	0.999879	0.71	1.13	0.37	0.16	0.445	0.46
AC007842.1	ENSG00000269069	.	chr19	40023384	40025502	-	processed_pseudogene	-0.112352	0.925079	0.816309	0.999991	3.28	1.41	1.93	2.69	1.295	1.96	1.92	2.38	2.3275	1.88875	-0.230072	0.852592	0.505017	0.999967	1.58	0.82	3.34	2.31	2.52	1.71	2.44	1.28	0.6	0.95	1.67	1.14	2.04667	1.34667	-0.0474901	0.967618	0.865912	0.999879	1.11	4.42	2.51	2.8	2.265	4.86
AC007846.1	ENSG00000284837	.	chr17	5772234	5930696	+	lncRNA	1.21079	2.31465	0.42191	0.999991	0.585	0.38	0.39	0	0.045	0.25	1.83	0.12	0.33875	0.56125	-0.0748469	0.949443	0.947192	0.999967	0.39	0.37	0	0	1.44	0.32	0.36	0.25	0	0.51	0.57	0.29	0.42	0.33	-1.23048	0.426174	0.196123	9	0.17	0.72	0	0	0.155	0.05
AC007848.1	ENSG00000255983	.	chr12	5388589	5406651	+	lncRNA	0.813956	1.75803	0.517975	0.999991	0.48	0.34	0.75	0	0.295	0.2	1.74	0	0.3925	0.55875	-0.185967	0.87906	0.869775	0.999967	0.46	0.27	0.88	0	2.1	0.52	1.16	0.48	0	0	0.86	0.32	0.705	0.47	-0.408877	0.75321	0.603413	9	0.54	0.18	0	0.09	0.195	0.19
AC007848.2	ENSG00000256218	.	chr12	5366048	5367774	-	lncRNA	1.29098	2.44695	0.361958	0.999991	0.375	0.2	0.58	0	0	0.31	1.75	0	0.28875	0.515	0.040673	1.02859	0.973558	0.999967	0.54	0.09	0	0	0.87	0.64	0.48	0.24	0.05	0.06	0.81	0.14	0.356667	0.296667	0.615375	1.53196	0.491912	9	0.24	0	0.04	0.05	0.135	0.03
AC007861.1	ENSG00000262950	.	chr16	49442910	49454109	-	lncRNA	-0.719382	0.607357	0.573281	0.999991	1.68	0.76	4.06	0.35	1.55	0.41	1.6	0	1.7125	0.89	0.136982	1.0996	0.87404	0.999967	1.35	0.28	0.27	0	1.03	1.2	1.07	0.32	0.18	0.07	1.94	0.53	0.688333	0.685	-0.838798	0.559109	0.31233	9	0.52	1	0	0.19	0.34	0
AC007878.1	ENSG00000281195	.	chr2	71373938	71376320	+	lncRNA	0.136208	1.09901	0.692293	0.999991	12.705	5.88	5.86	10.51	8.325	4.44	4.63	21.73	8.73875	9.78125	-0.109233	0.927081	0.686766	0.999967	10.72	6.74	10.05	6.85	6.87	5.95	5.58	7.17	7.39	6.16	3.21	5.93	7.86333	5.90667	0.0174627	1.01218	0.931729	0.999879	4.38	8.37	9.48	7.14	4.55	6.9
AC007879.3	ENSG00000234902	.	chr2	207186717	207236066	-	lncRNA	1.42269	2.68085	0.26367	0.999991	0.24	0.34	0.83	0.83	2.185	0.19	0.25	0.88	0.56	0.87625	0.951926	1.93445	0.304006	0.999967	0	0.38	0.36	0.54	1.08	0.34	0.74	0.26	0.25	1.71	0.95	0.27	0.45	0.696667	0.221407	1.16587	0.781709	9	1.03	0.69	0	0.23	0.205	0
AC007879.5	ENSG00000286568	.	chr2	207217532	207219145	+	lncRNA	1.09604	2.13768	0.278303	0.999991	0.695	0.23	1.22	0	0.575	0.52	2.09	0.64	0.53625	0.95625	-0.10827	0.9277	0.899158	0.999967	0.41	0.58	0.43	0.2	2.11	0.96	0.54	0.46	0.06	0.14	1.9	0.25	0.781667	0.558333	-0.710131	0.611265	0.248341	0.999879	0.71	1.24	0.12	0.19	0.345	0.13
AC007880.1	ENSG00000287123	.						-0.935	0.523042	0.242695	0.999991	1.65	1.02	1.47	1.1	0.2	0.96	0.93	0	1.31	0.5225	-0.192996	0.874787	0.764701	0.999967	1	0.82	0.13	0.69	2.3	1.71	0.85	1.07	0.77	0.54	0.88	0.79	1.10833	0.816667	-0.0592802	0.959743	0.900775	0.999879	0.43	0.85	0.3	0.49	0.27	0.5
AC007881.3	ENSG00000272735	.	chr2	71067519	71068125	-	lncRNA	-0.199115	0.871085	0.741066	0.999991	5.605	2.58	1.71	2.87	1.705	2.76	2.44	2.79	3.19125	2.42375	-0.409947	0.752651	0.452285	0.999967	1.79	2.07	7.73	6.96	0.46	2.43	2.84	2.02	0.42	1.72	4.1	1.53	3.57333	2.105	-0.00248205	0.998281	0.994309	0.999879	2.52	3.14	1.63	1.17	1.57	0.12
AC007881.4	ENSG00000288065	.	chr2	71112877	71117406	+	lncRNA	-0.00633616	0.995618	0.989785	0.999991	2.305	1.62	1.1	1.07	1.065	1.34	1.45	1.75	1.52375	1.40125	0.42508	1.34265	0.434451	0.999967	2.6	0.5	2.38	0	2.36	2.42	1.19	2.08	0.77	2.9	2.55	1.26	1.71	1.79167	-0.548574	0.683696	0.0508497	0.999879	1.18	0.87	1.97	0.67	0.825	0.48
AC007899.1	ENSG00000224891	.						-0.782646	0.5813	0.392287	0.999991	1.975	0.56	2.1	0.66	0.645	0.24	1.93	0.19	1.32375	0.75125	-0.391615	0.762276	0.648836	0.999967	2.82	0.2	0	2.62	6.26	1.41	1.02	1.48	0.58	0.51	3.56	0.62	2.21833	1.295	0.23229	1.1747	0.666318	9	1.13	0.29	0.63	0.13	0.52	0.73
AC007906.2	ENSG00000277639	.	chr16	53035690	53052873	-	protein_coding	-0.513565	0.700489	0.69013	0.999991	1.12	0.45	3.51	0	0.76	0.32	4.02	0.13	1.27	1.3075	0.393705	1.31376	0.734481	0.999967	0.62	0.5	0	0	2.47	1.15	1.03	0.59	0	1.89	1.59	0.46	0.79	0.926667	0.0303021	1.02123	0.969502	0.999879	0.41	0.88	0	0.12	0.53	0.03
AC007920.1	ENSG00000198491	.	chr3	187197090	187207629	-	lncRNA	0.389986	1.31038	0.745006	0.999991	0.47	0.41	0.81	0.11	0.055	0.11	1.57	0	0.45	0.43375	0.606614	1.52268	0.547403	0.999967	0.23	0.26	0	0	1	0.55	0.48	0.36	0.22	0.63	0.53	0.35	0.34	0.428333	-0.379803	0.768543	0.604532	0.999879	0.39	0.7	0	0.13	0.25	0.07
AC007920.2	ENSG00000283175	.	chr3	187291272	187297933	+	lncRNA	1.06889	2.09782	0.519713	0.999991	0.115	0.14	0.43	0	0.16	0.3	0.75	0	0.17125	0.3025	-0.890278	0.53951	0.455446	0.999967	0.51	0.03	0.26	0	0.56	0.29	0.37	0.06	0	0.05	0.23	0	0.275	0.118333	-0.32378	0.798974	0.766273	9	0.09	0.12	0	0.02	0.135	0
AC007922.3	ENSG00000266489	.						0.347394	1.27226	0.796717	0.999991	1.34	0.7	2.21	0.23	0.995	0.65	2.98	0	1.12	1.15625	0.150664	1.11008	0.850902	0.999967	1.86	0.82	0.95	0.23	3.54	1.56	2.07	1.22	0.17	2.01	2.01	0.7	1.49333	1.36333	-0.335596	0.792456	0.683208	0.999879	0.73	0.85	0	0.16	0.71	0.35
AC007922.4	ENSG00000287611	.						0.956175	1.94016	0.486686	0.999991	1.01	0.25	1.82	0	0.465	0.38	2.72	0	0.77	0.89125	-0.160567	0.894673	0.87726	0.999967	0.95	0.51	0	0.28	3.17	1.27	1.58	0.57	0.17	0.55	1.47	0.48	1.03	0.803333	0.193246	1.14333	0.816793	0.999879	0.43	0.79	0.02	0.08	0.34	0.24
AC007923.2	ENSG00000265863	.						0.706818	1.6322	0.651068	0.999991	0.105	0.04	0.37	0	0.305	0.08	0.43	0	0.12875	0.20375	0.564874	1.47926	0.654832	0.999967	0.6	0.1	0	0	0.36	0	0.84	0.19	0	0.13	0.07	0.09	0.176667	0.22	-0.966383	0.511787	0.331119	9	0.12	0.11	0	0	0.145	0.16
AC007938.1	ENSG00000259920	.	chr7	130481491	130484392	-	lncRNA	1.28309	2.4336	0.282569	0.999991	0.605	0.32	0.42	0	0.335	0.47	1.51	0.03	0.33625	0.58625	-0.188858	0.8773	0.849306	0.999967	0.8	0.38	0	0	3.1	0.77	0.98	0.65	0.44	0.61	0.71	0.31	0.841667	0.616667	0.353911	1.27802	0.622968	0.999879	0.56	0.51	0.04	0.01	0.34	0.05
AC007938.2	ENSG00000270823	.	chr7	130495794	130498427	-	lncRNA	0.457949	1.37359	0.431701	0.999991	0.965	0.47	1.18	0.29	0.7	0.62	1.35	0.89	0.72625	0.89	0.153258	1.11208	0.796161	0.999967	0.67	0.57	0.33	0.04	1.37	0.82	0.94	0.73	0.32	0.15	0.84	0.48	0.633333	0.576667	-0.108142	0.927782	0.756307	0.999879	0.77	0.89	0.2	0.46	0.55	0.32
AC007938.3	ENSG00000270953	.	chr7	130507660	130508282	+	lncRNA	-0.314943	0.803883	0.676492	0.999991	2.09	1.64	3.6	0	0.43	0.16	1.17	4.38	1.8325	1.535	-0.723408	0.605665	0.336971	0.999967	2.93	1.49	1.18	1.11	2.65	1.5	1.36	1.38	0.61	0	1.05	0.9	1.81	0.883333	0.0166653	1.01162	0.9701	9	1.15	1.69	0.85	1.49	0.46	1.26
AC007950.2	ENSG00000276651	.	chr15	63500737	63503083	-	lncRNA	0.101684	1.07303	0.85991	0.999991	1.37	0.45	0.76	1.09	0.905	0.51	0.61	1.77	0.9175	0.94875	0.0595028	1.04211	0.877465	0.999967	0.72	0.4	1.5	0.21	1.31	0.57	0.57	0.57	0.66	0.6	0.86	0.4	0.785	0.61	0.179703	1.13265	0.595031	0.999879	0.31	0.61	0.51	0.33	0.415	0.51
AC007952.1	ENSG00000197665	.	chr17	19155727	19159111	-	lncRNA	2.97585	7.86718	0.259794	0.999991	0	0.63	0	0	0.61	0	3.46	0	0.1575	1.0175	0.173888	1.12809	0.914482	0.999967	1.48	1.4	5.9	0	2.53	0	0.89	2.6	0	2.65	2.8	0	1.885	1.49	-2.06446	0.239075	0.189318	0.999879	0.67	0	0	3.1	0.195	0.23
AC007952.2	ENSG00000228157	.	chr17	19092974	19096837	+	lncRNA	-0.399004	0.758382	0.61047	0.999991	8.78	2.74	12.27	8.75	4.29	2.35	8.6	6.2	8.135	5.36	0.272334	1.20776	0.559095	0.999967	5.09	2.56	17.18	8.59	11.39	6.64	5.22	3.72	14.84	11.78	6.02	4.55	8.575	7.68833	0.165919	1.12188	0.725028	0.999879	1.71	3.75	5.09	2.61	1.325	0.03
AC007952.4	ENSG00000262202	.	chr17	19112000	19112636	-	lncRNA	0.707768	1.63328	0.418294	0.999991	35.115	25.68	26	2.7	41.345	32.61	31.3	4.88	22.3738	27.5338	0.696502	1.62057	0.300875	0.999967	32.51	19.17	4.37	9.28	36.33	6.9	45.23	20.02	11.28	16.53	45.02	5.02	18.0933	23.85	0.435866	1.35272	0.409664	0.999879	12.7	8	4.69	8.3	6.77	5.79
AC007952.5	ENSG00000262292	.	chr17	19160789	19162274	+	lncRNA	0.27576	1.21063	0.718831	0.999991	6.69	2.37	11.24	4.45	7.025	2.61	12.2	3.96	6.1875	6.44875	0.560578	1.47486	0.290777	0.999967	3.74	2.79	16.12	8.46	6.54	3.73	5.69	3.5	14.62	14.25	3.62	3.63	6.89667	7.55167	-0.0489557	0.966636	0.915525	0.999879	1.6	5.14	4.44	2.52	1.135	0.31
AC007952.6	ENSG00000262319	.	chr17	19141017	19143689	-	lncRNA	-0.505757	0.704291	0.57181	0.999991	8.115	1.1	1.77	9.34	4.165	0.69	0.87	8.28	5.08125	3.50125	-0.11268	0.924869	0.880741	0.999967	3.01	2.62	24.59	12.78	0.36	1.51	2.73	2.54	12.5	7.73	0.75	2.69	7.47833	4.82333	0.0703676	1.04998	0.895776	0.999879	1.37	2.09	6.36	1.72	1.02	0.48
AC007952.7	ENSG00000263394	.	chr17	19091069	19091825	-	lncRNA	-0.255068	0.837947	0.754004	0.999991	6.89	2.09	3.39	6.13	3.23	0.79	5.43	3.96	4.625	3.3525	-0.0941304	0.936837	0.867829	0.999967	3.56	1.53	29.99	4.64	9.37	3.7	4.16	2.45	9.06	10.84	4.27	2.97	8.79833	5.625	-0.225872	0.855078	0.642134	0.999879	1.08	1.94	3.4	2.27	0.945	0.34
AC007953.1	ENSG00000225790	.	chr3	177930758	177940299	+	lncRNA	0.343182	1.26855	0.760371	0.999991	0.685	0.43	1.34	0.06	0.54	0.43	1.55	0.03	0.62875	0.6375	0.00787769	1.00548	0.99247	0.999967	0.67	0.34	0	0.22	1.7	0.52	0.86	0.69	0.17	0.55	0.43	0.42	0.575	0.52	0.537156	1.45111	0.43858	0.999879	0.43	0.81	0	0.04	0.3	0.08
AC007953.2	ENSG00000270321	.	chr3	177952327	177959817	-	lncRNA	-0.134048	0.911271	0.936792	0.999991	0.6	0.38	1.24	0	0.425	0.27	1.03	0	0.555	0.43125	-0.268828	0.829993	0.807398	0.999967	1.4	0.4	0	0	2.78	1.27	1.14	0.93	0.04	0.43	0.95	0.6	0.975	0.681667	-0.0563887	0.961668	0.956176	0.999879	0.56	0.44	0	0.12	0.485	0.06
AC007954.1	ENSG00000258510	.	chr14	77359423	77359916	+	processed_pseudogene	0.782552	1.72017	0.343151	0.999991	2.73	2.11	0	1.72	1.095	1.19	1.19	8.02	1.64	2.87375	0.120587	1.08718	0.862751	0.999967	3.38	0.96	2.67	0.66	4.72	3.77	0.6	1.49	2.44	5.31	0.39	3.44	2.69333	2.27833	0.127168	1.09215	0.777571	0.999879	2.07	0	7.49	0.99	1.335	1.39
AC007956.2	ENSG00000258439	.	chr14	74658049	74658590	+	processed_pseudogene	0.0757308	1.05389	0.902132	0.999991	5.825	0.88	3.33	2.03	0.46	1.19	3.48	6.15	3.01625	2.82	-0.384682	0.765948	0.600218	0.999967	0.31	3.03	12.38	3.93	0.56	1.23	1.25	3.36	3.61	2.39	0.33	1.15	3.57333	2.015	-0.0979272	0.934375	0.776918	0.999879	1.74	2.63	2.52	3.8	1	3.07
AC007969.1	ENSG00000233762	.						0.386569	1.30728	0.347361	0.999991	55.48	56.35	59.85	74.4	113.765	51.61	36.84	73.74	61.52	68.9887	0.164964	1.12114	0.618773	0.999967	34.4	35.83	52.62	70.68	46.54	46.81	28.73	36.82	39.86	46.1	58.18	44.05	47.8133	42.29	-0.0352344	0.975873	0.88703	0.999879	66.53	65.02	16.73	27.81	20.94	28.17
AC007991.1	ENSG00000253790	.	chr8	39997869	39998499	-	processed_pseudogene	0.0184195	1.01285	0.990214	0.999991	1.92	0.4	1.28	0	0	0.3	2.29	0	0.9	0.6475	0.229255	1.17223	0.836227	0.999967	1.67	0.12	0	0.44	0.86	1.07	1.14	0.4	0	0.93	1.28	0.33	0.693333	0.68	-1.56128	0.33885	0.126882	9	0.41	1.11	0	0.27	0.43	0
AC007992.1	ENSG00000183663	.	chr8	96068729	96069681	-	processed_pseudogene	2.40838	5.30878	0.128101	0.999991	0.43	0.36	0.17	0	0	0.57	2.87	0	0.24	0.86	2.12709	4.36835	0.0953896	0.999967	0.25	0.19	0	0	0	0.22	0.51	0.5	0	0.38	1.13	0.24	0.11	0.46	-1.7117	0.305301	0.11986	9	0.11	0.2	0	0.2	0.14	0
AC007992.2	ENSG00000271349	.	chr8	96126967	96127801	-	processed_pseudogene	0.452395	1.36831	0.787432	0.999991	0.605	0.17	3.15	0	0.115	0.39	3.95	0	0.98125	1.11375	-0.133988	0.911309	0.919963	0.999967	0.92	0.39	0	0	2.23	0.26	0.37	0.35	0	0.76	0.84	0.43	0.633333	0.458333	-0.278704	0.824331	0.79743	9	0.13	0.12	0	0.12	0.09	0
AC007993.1	ENSG00000267166	.	chr17	43922775	43927388	-	unprocessed_pseudogene	-0.455614	0.7292	0.718976	0.999991	0.3	0.38	0.68	0	0.155	0.31	0.39	0	0.34	0.21375	1.0117	2.01628	0.306648	0.999967	0.32	0.04	0.41	0	0.37	0.13	0.39	0.36	0	0.58	0.5	0.1	0.211667	0.321667	-0.0298802	0.979502	0.969421	9	0.27	0.32	0.2	0.02	0.06	0
AC007996.1	ENSG00000277534	.	chr18	26542971	26545791	-	lncRNA	0.0478911	1.03375	0.933237	0.999991	3.175	1.04	2.06	0.61	2.17	0.88	1.84	1.3	1.72125	1.5475	-0.115336	0.923167	0.822464	0.999967	1.37	0.81	0.48	0.81	1.88	1.85	1.61	0.7	0.09	1.01	1.16	1.06	1.2	0.938333	0.017942	1.01251	0.958333	0.999879	1.65	1.79	0.65	0.74	0.495	0.75
AC007998.4	ENSG00000275512	.	chr18	35403996	35406528	-	lncRNA	0.348525	1.27326	0.756098	0.999991	0.565	0.24	0.32	0	0.42	0.02	0.75	0	0.28125	0.2975	-0.506987	0.70369	0.665988	0.999967	1.08	0.12	0	0	0.92	0.26	0.52	0.24	0	0.08	0.31	0.24	0.396667	0.231667	-0.35718	0.780689	0.602806	9	0.05	0.46	0.09	0.08	0.27	0.07
AC008011.2	ENSG00000257042	.	chr12	27958517	27969813	+	lncRNA	1.56784	2.96461	0.335134	0.999991	0.465	0.09	0.68	0	0	0.53	1.87	0	0.30875	0.6	-0.74644	0.596072	0.524543	0.999967	1.5	0.67	0	0	2.72	1.31	0.93	0.37	0	0.82	0.18	0.85	1.03333	0.525	-0.788869	0.578798	0.408386	9	0.86	1.17	0	0.13	0.36	0
AC008012.1	ENSG00000285901	.	chr12	4273762	4405490	+	protein_coding	0.0884657	1.06324	0.899788	0.999991	0.23	0.98	0.53	2.83	0.575	0.72	0.29	3.88	1.1425	1.36625	-0.992256	0.502691	0.145966	0.999967	0.77	1.35	3.3	2.72	1.53	0.64	0.73	1.17	0.8	0	0.48	0.79	1.71833	0.661667	0.56992	1.48444	0.173132	0.999879	0.72	0.95	0.47	0.81	0.685	2.18
AC008013.1	ENSG00000226472	.						1.92916	3.80833	0.12242	0.999991	2.78	0.3	2	0	4.13	1.16	6.84	0	1.27	3.0325	-0.407751	0.753797	0.700525	0.999967	1.56	1.2	0	0	7.39	1.83	3.1	0.68	0.92	0.46	0.62	1.35	1.99667	1.18833	-0.470173	0.721878	0.543825	9	0.75	0.93	0	0.76	0.725	0.56
AC008014.1	ENSG00000257261	.	chr12	46383652	46876784	+	lncRNA	0.690213	1.61352	0.25556	0.999991	9.85	2	7.58	3.38	11.085	2.36	9.38	31.45	5.7025	13.5687	0.084423	1.06026	0.86738	0.999967	27.43	7.37	5.95	3.01	9.08	10.24	7.72	5.94	3.42	5.11	5.89	10.88	10.5133	6.49333	-0.126946	0.915768	0.727697	0.999879	4.45	7.12	11.31	1.64	2.155	8.18
AC008026.1	ENSG00000239246	.	chr17	62516321	62516767	-	processed_pseudogene	0.177077	1.13059	0.737194	0.999991	6.385	3.67	4.83	3.76	6.295	2.35	5.11	4	4.66125	4.43875	0.39812	1.31779	0.460135	0.999967	5.11	2.4	2.17	1.21	9.14	2.59	2.22	2.37	2.61	1.72	6.67	5.93	3.77	3.58667	0.347858	1.27267	0.251507	0.999879	3.37	2.45	1.31	2.24	2.53	4.3
AC008026.3	ENSG00000264546	.	chr17	62549726	62552121	+	lncRNA	-0.143935	0.905047	0.77818	0.999991	1.685	0.85	0.84	0.48	2.15	0.5	0.39	0.57	0.96375	0.9025	0.250483	1.18961	0.5207	0.999967	0.43	0.49	1.24	1.41	1	0.86	0.87	0.82	1.06	0.55	0.82	0.91	0.905	0.838333	-0.147865	0.902585	0.614516	0.999879	0.43	0.34	0.73	0.51	0.665	0.68
AC008033.1	ENSG00000256075	.	chr12	68473741	68474902	+	processed_pseudogene	0.121713	1.08803	0.935046	0.999991	0.995	0.82	1.35	0	0.745	0.5	1.58	0.1	0.79125	0.73125	0.696223	1.62026	0.484534	0.999967	0.59	0.2	0	0	2.14	1.32	1.63	0.94	0.08	0.88	1.85	0.27	0.708333	0.941667	-0.373802	0.771746	0.683341	9	0.73	1.31	0	0.08	0.42	0
AC008033.3	ENSG00000273824	.	chr12	68426331	68427737	-	lncRNA	0.210383	1.157	0.845698	0.999991	2.57	0.3	1.59	0	1.59	0.34	1.99	0.16	1.115	1.02	-0.117336	0.921888	0.874987	0.999967	1	1.24	0.39	0.44	3.08	1.52	2.02	1.34	0.73	0.54	0.52	0.93	1.27833	1.01333	0.371872	1.29403	0.577905	0.999879	0.44	0.79	0.14	0.18	0.495	0
AC008038.1	ENSG00000283041	.	chr7	133034607	133035920	-	processed_pseudogene	0.398707	1.31833	0.276575	0.999991	34.765	20.98	18.32	24.81	38.29	20.3	13.47	41.23	24.7188	28.3225	0.00137085	1.00095	0.995171	0.999967	18.46	15.45	20.62	31.67	18.56	17.67	17.27	18.16	12.1	19.9	16.92	16.15	20.405	16.75	-0.0486166	0.966863	0.825382	0.999879	29.83	26.25	9.96	10.45	8.995	17.17
AC008040.1	ENSG00000239219	.	chr3	169939353	169966734	-	lncRNA	-0.180611	0.882329	0.809547	0.999991	5.865	2.09	2.76	1.13	1.235	2.27	3.03	1.24	2.96125	1.94375	-0.107375	0.928275	0.8823	0.999967	2.47	1.47	1.53	0	5.43	2.41	2.92	1.71	0.59	1.52	3.31	0.97	2.21833	1.83667	-0.702036	0.614704	0.119221	0.999879	2.19	5.93	0.32	1.62	2.065	0.52
AC008040.2	ENSG00000242583	.	chr3	170062244	170062951	+	processed_pseudogene	0.00705252	1.0049	0.99485	0.999991	3.7	1.66	0.55	0	0.445	1.65	1.89	0	1.4775	0.99625	0.0320199	1.02244	0.972327	0.999967	3.08	0.7	1.48	1.65	0.5	3.7	3.16	0.36	0	3.48	0.86	1.91	1.85167	1.62833	-0.733445	0.601466	0.250325	0.999879	1.41	2.75	0.79	1.01	2.165	0.09
AC008040.3	ENSG00000244039	.	chr3	169931998	169933229	+	processed_pseudogene	-0.147325	0.902923	0.894781	0.999991	1.495	0.91	1	0.98	1.315	0.75	1.17	0.28	1.09625	0.87875	-0.225375	0.855373	0.750613	0.999967	0.18	0.27	0.23	0	1.16	0.77	0.29	0.46	0.08	0.09	0.61	0.25	0.435	0.296667	-0.812677	0.569324	0.233064	0.999879	0.36	1.8	0.11	0.5	0.55	0.09
AC008055.2	ENSG00000286056	.	chr12	98420448	98423721	+	lncRNA	-0.867406	0.548132	0.459893	0.999991	1.385	0.29	0.77	0	0.195	0.16	0.62	0	0.61125	0.24375	0.610516	1.52681	0.546355	0.999967	0.43	0.19	0	0	0.47	0.89	0.44	0.24	0.3	0.61	0.91	0.1	0.33	0.433333	-0.580775	0.668604	0.418434	9	0.32	0.2	0	0.14	0.095	0.14
AC008056.3	ENSG00000287118	.	chr14	79639754	79644431	-	lncRNA	-0.537997	0.688727	0.827849	0.999991	0.075	0.05	0.38	0	0.035	0	0.29	0	0.12625	0.08125	0.741812	1.67227	0.570489	0.999967	0.05	0.05	0	0	0.5	0.26	0.29	0.1	0	0.28	0.36	0.13	0.143333	0.193333	-1.31871	0.400894	0.411763	9	0.1	0.11	0	0	0	0
AC008060.1	ENSG00000218672	.	chr7	155382076	155396356	+	lncRNA	1.04209	2.0592	0.459008	0.999991	0.395	0.15	0.95	0	0.05	0.35	1.99	0	0.37375	0.5975	0.377255	1.29887	0.753562	0.999967	0.48	0.21	0	0	1.37	0.46	0.54	0.46	0.06	0.21	1.07	0.26	0.42	0.433333	-1.25032	0.420355	0.154106	9	0.54	0.43	0.04	0.08	0.325	0.16
AC008060.3	ENSG00000236544	.	chr7	155421206	155457099	-	lncRNA	1.07239	2.10292	0.567245	0.999991	0	0.54	2.14	0	0	0.2	4.6	0	0.67	1.2	1.87447	3.66667	0.181247	0.999967	0.97	0.16	0	0	0.58	0.9	0.77	0.91	0	4.6	1.36	0.59	0.435	1.37167	0.110868	1.07988	0.924871	9	0.69	0.25	0	0.12	0.76	0
AC008060.4	ENSG00000260426	.	chr7	155399922	155401782	+	lncRNA	0.0721694	1.0513	0.949742	0.999991	1.08	0.61	1.22	0.38	0.125	0.81	1.51	0.11	0.8225	0.63875	1.36435	2.57461	0.0926708	0.999967	0.6	0.25	0	0	0.9	0.65	0.87	0.65	1.63	0.72	0.99	0.28	0.4	0.856667	0.106467	1.07659	0.879161	0.999879	0.7	0.7	0.03	0.22	0.44	0.03
AC008060.5	ENSG00000288051	.	chr7	155412596	155421884	+	lncRNA	-0.0201844	0.986107	0.990505	0.999991	0.55	0.1	0.25	0	0.135	0	0.5	0	0.225	0.15875	0.98228	1.97559	0.376742	0.999967	0.31	0.09	0	0	0.56	0.25	0.35	0.27	0.04	0.13	0.8	0.29	0.201667	0.313333	0.321625	1.24974	0.754526	9	0.37	0.14	0	0.04	0.1	0
AC008063.2	ENSG00000233397	.						0.387748	1.30835	0.828222	0.999991	0.45	0.37	2.15	0	0	0.61	2.11	0	0.7425	0.68	0.733976	1.66322	0.550047	0.999967	0	0.19	0	0.22	1.24	0.53	1.27	0.37	0	0.86	0.39	0.79	0.363333	0.613333	0.691459	1.61492	0.55214	9	0.11	0.38	0	0	0.155	0
AC008066.1	ENSG00000253793	.	chr8	30983459	30984321	-	processed_pseudogene	0.608038	1.52418	0.709781	0.999991	1.905	0.57	1	0	0.885	0.84	2.12	0	0.86875	0.96125	0.649484	1.56861	0.548522	0.999967	0.15	0.59	0	0	1.33	0.41	1.05	0.91	0	0.44	0.81	0.14	0.413333	0.558333	0.408148	1.32698	0.690712	9	0.45	0.46	0	0.06	0.42	0.14
AC008067.1	ENSG00000237031	.	chr2	80572681	80618777	-	lncRNA	1.74336	3.34813	0.294878	0.999991	0.135	0.28	1.87	0	1.065	0.62	4.98	0	0.57125	1.66625	1.48183	2.79303	0.217208	0.999967	0.49	0.49	0	0	1.32	0.39	0.93	1.1	0	2.15	1.01	0.97	0.448333	1.02667	-1.33702	0.395838	0.239679	9	0.3	0.18	0	0.19	0.21	0
AC008069.1	ENSG00000224604	.	chr2	16853820	16855284	-	processed_pseudogene	0.622981	1.54005	0.622545	0.999991	1.205	0.64	0.53	0	0.585	0.49	1.65	0.13	0.59375	0.71375	-0.935661	0.522803	0.321501	0.999967	0.51	0.26	0	0.24	3.02	1.15	0.81	0.43	0	0.25	0.42	0.3	0.863333	0.368333	-0.437238	0.738547	0.582622	9	0.28	0.1	0	0.3	0.22	0
AC008072.1	ENSG00000228681	.	chr2	224294930	224295753	+	processed_pseudogene	-0.313079	0.804922	0.833302	0.999991	1.735	0.53	4.92	0	1.775	0.5	3.02	0	1.79625	1.32375	0.509707	1.42376	0.667146	0.999967	1.57	0.4	0	0	3.42	2.03	2.24	0.71	0	0.93	3.61	0.87	1.23667	1.39333	0.34685	1.27178	0.710698	9	0.95	0.25	0	0.12	0.45	0.45
AC008073.3	ENSG00000276087	.	chr2	24124366	24190436	+	protein_coding	1.67424	3.19151	0.167778	0.999991	0.33	0.12	0.25	0	0.115	0.35	0.61	0.29	0.175	0.34125	-0.0665028	0.95495	0.949052	0.999967	0.17	0.06	0	0	0.25	0.18	0.1	0.1	0	0	0.29	0.04	0.11	0.0883333	-0.303232	0.810435	0.694345	9	0.18	0.37	0	0	0.08	0
AC008074.2	ENSG00000260101	.	chr2	64522187	64524093	-	lncRNA	-0.0178721	0.987688	0.966972	0.999991	5.795	5.05	2.23	6.66	1.215	4.88	2.08	10.39	4.93375	4.64125	-0.229542	0.852906	0.593755	0.999967	3.26	2.02	3.6	0.93	3.12	2.48	2.46	1.74	0.84	2	0.96	2.58	2.56833	1.76333	-0.324043	0.798828	0.210658	0.999879	1.9	4	2.68	3.57	1.54	2.38
AC008079.1	ENSG00000280007	.	chr22	18110759	18131154	-	lncRNA	0.333639	1.26019	0.45331	0.999991	1.18	0.59	1.02	0.18	0.715	0.59	1.29	0.42	0.7425	0.75375	0.178661	1.13183	0.72564	0.999967	0.79	0.42	0.24	0.38	1.25	0.93	0.94	0.66	0.28	0.81	0.81	0.35	0.668333	0.641667	-0.312387	0.805308	0.243637	0.999879	0.55	0.86	0.39	0.45	0.36	0.49
AC008080.1	ENSG00000173862	.	chr7	33725981	33728456	+	lncRNA	0.0640915	1.04543	0.953657	0.999991	0.605	0.31	1.22	0	0.25	0.21	1.43	0	0.53375	0.4725	-1.09755	0.46731	0.324244	0.999967	0.44	0.11	2.91	0	1.61	0.44	0.18	0.19	0.09	0	0.98	0.21	0.918333	0.275	0.0748541	1.05325	0.913259	9	0.14	0.61	0.2	0.22	0.325	0.11
AC008080.4	ENSG00000236494	.	chr7	33793167	33803190	-	lncRNA	0.889479	1.85251	0.47418	0.999991	0.78	0.23	0.78	0.09	0	0.1	2.28	0.07	0.47	0.6125	-0.386231	0.765126	0.738529	0.999967	0.9	0.33	0	0	3.11	0.98	1.08	0.81	0.52	0	0.48	0.31	0.886667	0.533333	0.23018	1.17298	0.761104	9	0.57	0.34	0.04	0.08	0.345	0.04
AC008083.4	ENSG00000276454	.	chr12	47265665	47266108	+	lncRNA	0.257384	1.19531	0.729436	0.999991	4.03	2.39	3.06	2.96	4.07	3.89	2.22	3.61	3.11	3.4475	0.0449883	1.03167	0.919341	0.999967	2.83	1.69	3.3	4.48	2.53	3.94	3.75	3.74	3.4	1.31	0.97	2.58	3.12833	2.625	1.24804	2.37518	0.00274404	0.41916	2.18	1.42	0.8	2.45	1.065	0.65
AC008103.1	ENSG00000279987	.	chr22	18883502	18884682	-	lncRNA	1.15734	2.23046	0.40558	0.999991	0.995	1.34	2.24	0	0.29	0.43	6.95	0.3	1.14375	1.9925	0.0592617	1.04193	0.956006	0.999967	1.63	0.63	0	0	4.53	2.48	1.45	0.75	0.33	1.63	2.24	1.52	1.545	1.32	-0.716669	0.608501	0.401315	0.999879	1.04	0.15	0.17	0.08	0.75	0.23
AC008105.1	ENSG00000233175	.	chr17	45238028	45241734	-	lncRNA	-0.638817	0.642239	0.179379	0.999991	9.625	1.7	3.97	1.71	2.14	1.39	3.25	2.9	4.25125	2.42	-0.0049427	0.99658	0.989581	0.999967	2.36	2.59	6.65	1.56	1.46	3.03	2.07	2.69	1.92	3.4	2.17	2.61	2.94167	2.47667	-0.15041	0.900994	0.590114	0.999879	2.42	3.28	2.89	1.98	2.36	3.67
AC008105.2	ENSG00000233483	.	chr17	45245186	45251129	-	transcribed_unitary_pseudogene	0.72455	1.65238	0.453254	0.999991	3.51	1.57	1.22	2.21	1.795	0	1.98	5.84	2.1275	2.40375	1.53933	2.9066	0.0997721	0.999967	0.31	0.63	6.38	0.78	0.55	0.17	0.98	1.19	8.87	2.47	0	0.69	1.47	2.36667	0.251399	1.19036	0.662197	9	1.51	0.68	2.05	1.23	0.835	0
AC008105.3	ENSG00000267121	.	chr17	45190931	45222222	-	lncRNA	-0.226511	0.854699	0.53044	0.999991	62.39	18.84	17.43	12.76	39.25	12.97	12.98	13.98	27.855	19.795	-0.432386	0.741035	0.278581	0.999967	26.64	22.14	50.65	57.75	16.74	21.83	13.71	19.41	26.86	23.47	9.16	18.79	32.625	18.5667	-0.427562	0.743517	0.0483945	0.999879	30.89	39.22	14.5	14.28	15.575	35.74
AC008115.3	ENSG00000275560	.	chr12	12718973	12719521	+	lncRNA	-0.238203	0.847801	0.557	0.999991	19.25	6.53	1.63	11.91	7.65	5.83	5.83	9.63	9.83	7.235	-0.309814	0.806746	0.343116	0.999967	14.38	9.18	13.2	7.41	13.79	14.2	6.81	8.99	5.54	5.84	7.77	11.24	12.0267	7.69833	-0.245208	0.843694	0.300612	0.999879	5.74	9.12	4.58	7.77	5.415	3.99
[truncated: 50,543 more rows]
[truncated: 18 more columns]
