# Supplementary material for: STAT6 mutations compensate for CREBBP mutations and hyperactivate IL4/STAT6/RRAGD/mTOR signaling in follicular lymphoma
Source: Leukemia. 2025 Feb 5;39(4):899–908. doi: 10.1038/s41375-025-02525-6 (PMC11976298; doi:10.1038/s41375-025-02525-6)
Supplement: Supplementary file 6 — Supplementary Table 5 [file 41375_2025_2525_MOESM6_ESM.xlsx]

## Sheet: Sheet 1
gene_id	entrezgene_id	external_gene_name	description	DOHH2_AAVS_BSLr2_1_geneTPM	DOHH2_AAVS_IL4r2_1_geneTPM	DOHH2_CREBBP_BSLr2_1_geneTPM	DOHH2_CREBBP_IL4r2_1_geneTPM	OCILY7_AAVS_BSLr2_1_geneTPM	OCILY7_AAVS_IL4r2_1_geneTPM	OCILY7_CREBBP_BSLr2_1_geneTPM	OCILY7_CREBBP_IL4r2_1_geneTPM	SUDHL10_AAVS_BSLr2_1_geneTPM	SUDHL10_AAVS_IL4r2_1_geneTPM	SUDHL10_CREBBP_BSLr2_1_geneTPM	SUDHL10_CREBBP_IL4r2_1_geneTPM	SUDHL4_AAVS_BSLr2_1_geneTPM	SUDHL4_AAVS_IL4r2_1_geneTPM	SUDHL4_CREBBP_BSLr2_1_geneTPM	SUDHL4_CREBBP_IL4r2_1_geneTPM
ENSG00000000003	7105	TSPAN6	tetraspanin 6 [Source:HGNC Symbol;Acc:HGNC:11858]	0.09	0.12	0.04	0	0.04	0.01	0.01	0.06	0.01	0	0.05	0.03	0.13	0.08	0.01	0
ENSG00000000005	64102	TNMD	tenomodulin [Source:HGNC Symbol;Acc:HGNC:17757]	0	0	0	0	0	0	0	0	0	0	0	0	0	0	0	0
ENSG00000000419	8813	DPM1	dolichyl-phosphate mannosyltransferase subunit 1, catalytic [Source:HGNC Symbol;Acc:HGNC:3005]	26.57	21.75	26.44	33.11	20.65	24.65	21.33	30.05	35.71	34.79	40.42	46.01	22.66	21.35	19.41	15.76
ENSG00000000457	57147	SCYL3	SCY1 like pseudokinase 3 [Source:HGNC Symbol;Acc:HGNC:19285]	2.41	2.31	1.92	2.04	1.69	2.75	1.01	2.27	5.49	3.74	4.65	1.84	2.22	2.88	2.13	2.35
ENSG00000000460	55732	C1orf112	chromosome 1 open reading frame 112 [Source:HGNC Symbol;Acc:HGNC:25565]	5.2	5.22	10.03	10.55	3.83	2.91	4.95	8.98	22.84	13	17.28	9.89	4.01	4.3	6.91	4.75
ENSG00000000938	2268	FGR	FGR proto-oncogene, Src family tyrosine kinase [Source:HGNC Symbol;Acc:HGNC:3697]	4.85	3	3.99	4.9	2.33	3.67	0.77	1.87	15.84	3.11	10.54	1.89	2.62	4.09	2.27	0.99
ENSG00000000971	3075	CFH	complement factor H [Source:HGNC Symbol;Acc:HGNC:4883]	0	0	0	0	0	0.02	0	0	0	0.03	0	0	0	0.03	0	0
ENSG00000001036	2519	FUCA2	alpha-L-fucosidase 2 [Source:HGNC Symbol;Acc:HGNC:4008]	0.04	0.64	0.01	0.01	0.07	0.97	0.03	0.07	5.22	5.02	5.3	1.94	0.22	0.67	0.03	0
ENSG00000001084	2729	GCLC	glutamate-cysteine ligase catalytic subunit [Source:HGNC Symbol;Acc:HGNC:4311]	12.25	13.71	16.19	17.56	23.65	9.87	10.71	26.92	17.99	14.75	18.89	6.39	17.13	15.5	15.33	18.92
ENSG00000001167	4800	NFYA	nuclear transcription factor Y subunit alpha [Source:HGNC Symbol;Acc:HGNC:7804]	14.02	17.95	19.08	18.85	20	10.89	9.42	21.38	17.69	15.25	13.73	6.09	25.31	20.48	17.9	10.99
ENSG00000001460	90529	STPG1	sperm tail PG-rich repeat containing 1 [Source:HGNC Symbol;Acc:HGNC:28070]	1.86	1.94	1.77	1.63	1.89	1.44	1.18	2.83	1.72	1.31	2.09	0.49	2.26	1.97	2.13	1.14
ENSG00000001461	57185	NIPAL3	NIPA like domain containing 3 [Source:HGNC Symbol;Acc:HGNC:25233]	10.91	7.36	11.49	11.81	7.2	4.62	7.49	12.02	12.3	5.51	10.13	2.28	8.27	7.77	15.36	12.72
ENSG00000001497	81887	LAS1L	LAS1 like ribosome biogenesis factor [Source:HGNC Symbol;Acc:HGNC:25726]	5.67	6.64	15.35	18.06	9.7	10.84	11.34	19.26	28.69	20.99	25.48	10.38	10.99	11.92	20.14	15.9
ENSG00000001561	22875	ENPP4	ectonucleotide pyrophosphatase/phosphodiesterase 4 [Source:HGNC Symbol;Acc:HGNC:3359]	1.07	1.52	0.89	1.18	0.65	2.11	0.18	0.86	0.07	1.48	0.07	0.03	0.92	1.62	0.55	0.73
ENSG00000001617	6405	SEMA3F	semaphorin 3F [Source:HGNC Symbol;Acc:HGNC:10728]	0.14	0.21	0.11	0.18	0.14	0.1	0.17	0.22	0	0	0.01	0	0.36	0.08	0.19	0.21
ENSG00000001626	1080	CFTR	CF transmembrane conductance regulator [Source:HGNC Symbol;Acc:HGNC:1884]	0	0	0	0	0	0	0	0	0	0	0	0	0	0	0	0
ENSG00000001629	54467	ANKIB1	ankyrin repeat and IBR domain containing 1 [Source:HGNC Symbol;Acc:HGNC:22215]	31.73	34.09	32.56	29.64	28.44	32.23	12.35	28.97	43.66	40.88	40.16	13.76	29.96	35.6	19.08	21.28
ENSG00000001630	1595	CYP51A1	cytochrome P450 family 51 subfamily A member 1 [Source:HGNC Symbol;Acc:HGNC:2649]	22.12	26.63	19.82	18.5	14.65	10.62	8.22	20.85	42.05	52.01	57.11	20.9	24.36	17.66	19.55	18.6
ENSG00000001631	889	KRIT1	KRIT1 ankyrin repeat containing [Source:HGNC Symbol;Acc:HGNC:1573]	20.6	18.41	23.35	23.43	10.58	14.87	3.76	12.06	30.92	17.53	23.35	7.4	13.57	14.03	9.7	6.25
ENSG00000002016	5893	RAD52	RAD52 homolog, DNA repair protein [Source:HGNC Symbol;Acc:HGNC:9824]	8.11	6.66	13.39	9.55	8.42	5.38	7.8	11.17	14.74	8.43	9.27	3.27	8.92	8.78	9.89	11.13
ENSG00000002079	.	MYH16	myosin heavy chain 16 pseudogene [Source:HGNC Symbol;Acc:HGNC:31038]	0.03	0.03	0.17	0.01	0	0	0	0	0.06	0.03	0.07	0.03	0.01	0.04	0	0
ENSG00000002330	572	BAD	BCL2 associated agonist of cell death [Source:HGNC Symbol;Acc:HGNC:936]	9.13	9.19	10.45	11.93	19.77	10.17	11.18	15.14	12.11	11.7	12.26	3.31	12.25	11.65	18.19	23.19
ENSG00000002549	51056	LAP3	leucine aminopeptidase 3 [Source:HGNC Symbol;Acc:HGNC:18449]	25.36	22.65	45.68	52.08	67.66	29.09	36.48	62.87	59.28	33.55	38.59	20.3	70.33	47.74	57.21	51.36
ENSG00000002586	4267	CD99	CD99 molecule (Xg blood group) [Source:HGNC Symbol;Acc:HGNC:7082]	80.63	88.85	87.82	90.46	158.12	104.11	72.72	109.31	123.22	109.67	123.12	36.27	139.43	115.01	145.46	160.25
ENSG00000002587	9957	HS3ST1	heparan sulfate-glucosamine 3-sulfotransferase 1 [Source:HGNC Symbol;Acc:HGNC:5194]	0	0.06	0	0	0	0.52	0	0	0.14	0.07	0	0	0	0.63	0	0
ENSG00000002726	26	AOC1	amine oxidase copper containing 1 [Source:HGNC Symbol;Acc:HGNC:80]	0.12	0.05	0.03	0.08	0.04	0	0.06	0.05	0.03	0.03	0	0	0.02	0.05	0	0
ENSG00000002745	51384	WNT16	Wnt family member 16 [Source:HGNC Symbol;Acc:HGNC:16267]	1.58	0.71	1.5	1.25	0.18	2.3	0.13	0.21	0.05	0.25	0.04	0.05	0.26	1.49	0.13	0.1
ENSG00000002746	23072	HECW1	HECT, C2 and WW domain containing E3 ubiquitin protein ligase 1 [Source:HGNC Symbol;Acc:HGNC:22195]	0	0	0	0	0	0	0	0	0	0	0	0	0	0	0	0
ENSG00000002822	8379	MAD1L1	mitotic arrest deficient 1 like 1 [Source:HGNC Symbol;Acc:HGNC:6762]	6.57	9.33	10.95	9.93	18.71	28.94	10.1	15.91	29.37	32.88	29.29	7.34	11.26	18.06	21.28	23.81
ENSG00000002834	3927	LASP1	LIM and SH3 protein 1 [Source:HGNC Symbol;Acc:HGNC:6513]	37.94	39.09	33.75	40.97	66.6	28.69	27.31	50.92	56.51	46.67	50.34	9.76	60.69	46.46	52.42	46.26
ENSG00000002919	29916	SNX11	sorting nexin 11 [Source:HGNC Symbol;Acc:HGNC:14975]	7.1	12.46	8.4	7.98	10.87	17.14	4.38	9.24	9.01	12.79	11.39	5.65	10.93	15.74	11.82	10.66
ENSG00000002933	55365	TMEM176A	transmembrane protein 176A [Source:HGNC Symbol;Acc:HGNC:24930]	0.02	0.02	0.01	0.07	0	0.33	0	0.02	0	0	0	0	0.01	0.37	0	0
ENSG00000003056	4074	M6PR	mannose-6-phosphate receptor, cation dependent [Source:HGNC Symbol;Acc:HGNC:6752]	89.7	60.6	64.12	92.62	104.91	60.71	47.4	97.9	79.33	61.16	61.06	32.11	97.81	82.15	80.87	71.2
ENSG00000003096	90293	KLHL13	kelch like family member 13 [Source:HGNC Symbol;Acc:HGNC:22931]	0.1	0.06	0.01	0.05	0.08	0	0.04	0.06	0.23	0.04	0.11	0.06	0.13	0.05	0.05	0.1
ENSG00000003137	56603	CYP26B1	cytochrome P450 family 26 subfamily B member 1 [Source:HGNC Symbol;Acc:HGNC:20581]	0	0	0	0	0	0	0.01	0	0	0	0	0	0	0.14	0	0
ENSG00000003147	3382	ICA1	islet cell autoantigen 1 [Source:HGNC Symbol;Acc:HGNC:5343]	0.76	0.82	0.37	0.47	1.03	1.64	0.16	0.24	1.61	2.4	2.04	4.05	0.91	0.28	1.07	2.1
ENSG00000003249	79007	DBNDD1	dysbindin domain containing 1 [Source:HGNC Symbol;Acc:HGNC:28455]	0.5	0.4	0.09	0.2	0.36	0.44	0.24	0.14	0.15	0.19	0.12	0.03	0.98	0.89	0.31	0.63
ENSG00000003393	57679	ALS2	alsin Rho guanine nucleotide exchange factor ALS2 [Source:HGNC Symbol;Acc:HGNC:443]	2.1	2.14	1.43	2.01	3.09	2.44	0.83	1.69	0.68	1.47	1.08	0.67	2.5	2.75	1.37	1.35
ENSG00000003400	843	CASP10	caspase 10 [Source:HGNC Symbol;Acc:HGNC:1500]	0.21	0.33	0.43	0.29	0.46	1.67	0.09	0.11	0.32	0.52	0.35	0.31	0.29	1.87	0.19	0.42
ENSG00000003402	8837	CFLAR	CASP8 and FADD like apoptosis regulator [Source:HGNC Symbol;Acc:HGNC:1876]	6.74	24.5	6.53	7.17	8.5	146.61	3.46	6.34	2.09	14.96	3.36	1.05	7.01	54.82	6.4	4.87
ENSG00000003436	7035	TFPI	tissue factor pathway inhibitor [Source:HGNC Symbol;Acc:HGNC:11760]	0	0.04	0	0	0	0.5	0	0	0	0	0	0	0	0.19	0	0
ENSG00000003509	55471	NDUFAF7	NADH:ubiquinone oxidoreductase complex assembly factor 7 [Source:HGNC Symbol;Acc:HGNC:28816]	5.77	5.3	7.13	7.96	5.27	6.18	3.05	7.2	8.7	6.76	8.54	4.61	5.14	4.2	3.42	6
ENSG00000003756	10181	RBM5	RNA binding motif protein 5 [Source:HGNC Symbol;Acc:HGNC:9902]	77.65	74.24	88.34	75.5	69.31	145.07	22.15	54.64	69.11	58.74	49.41	16.99	56.13	88.97	47.47	47.35
ENSG00000003987	9108	MTMR7	myotubularin related protein 7 [Source:HGNC Symbol;Acc:HGNC:7454]	0.8	0.52	0.6	0.69	0.6	1.18	0.18	0.62	0.78	0.6	0.47	0.2	0.74	0.77	0.16	0.3
ENSG00000003989	6542	SLC7A2	solute carrier family 7 member 2 [Source:HGNC Symbol;Acc:HGNC:11060]	0	0	0	0	0	0	0.03	0	0	0	0	0	0	0.03	0.05	0
ENSG00000004059	381	ARF5	ADP ribosylation factor 5 [Source:HGNC Symbol;Acc:HGNC:658]	41.66	45.5	55.41	59.03	91.02	43.81	51.07	84.96	67.97	78.68	67.82	24.27	64.18	59.88	93.42	116.07
ENSG00000004139	23098	SARM1	sterile alpha and TIR motif containing 1 [Source:HGNC Symbol;Acc:HGNC:17074]	2.63	2.93	3.66	5.7	5.13	1.6	6.83	10.28	0.16	1.11	0.25	0.02	8.81	5.2	11.68	11.02
ENSG00000004142	26073	POLDIP2	DNA polymerase delta interacting protein 2 [Source:HGNC Symbol;Acc:HGNC:23781]	18.36	18.14	33.95	39.94	31.87	11.34	32.65	59.71	59.08	45.23	50.59	14.25	41.88	33.01	53.2	46.01
ENSG00000004399	23129	PLXND1	plexin D1 [Source:HGNC Symbol;Acc:HGNC:9107]	1.45	2.14	1.34	1	2.13	1.5	0.19	1.03	0	0.25	0	0	1.23	1.41	1.38	1.61
ENSG00000004455	204	AK2	adenylate kinase 2 [Source:HGNC Symbol;Acc:HGNC:362]	81.7	67.12	149.79	169.83	144.6	82.57	143.27	207.12	193.64	182.79	223.37	118.62	138.17	102.62	237.32	271.86
ENSG00000004468	952	CD38	CD38 molecule [Source:HGNC Symbol;Acc:HGNC:1667]	46.73	32.09	49.77	56.05	50.11	21.5	21.48	38.48	16.57	5.18	3.56	0.89	34.73	32.86	47.45	30.48
ENSG00000004478	2288	FKBP4	FKBP prolyl isomerase 4 [Source:HGNC Symbol;Acc:HGNC:3720]	53.44	30.65	83.45	97.2	146.4	65.62	56.88	81.46	50.38	52.82	47.91	14.07	76.74	56.24	116.2	148.03
ENSG00000004487	23028	KDM1A	lysine demethylase 1A [Source:HGNC Symbol;Acc:HGNC:29079]	30.02	21.94	40.71	45.7	25.08	11.94	20.3	37.8	49.23	31.17	34.84	10.68	25.05	19	40.73	29.58
ENSG00000004534	10180	RBM6	RNA binding motif protein 6 [Source:HGNC Symbol;Acc:HGNC:9903]	70.09	67.85	82.59	68.09	37.39	66.69	24.32	51.54	43.8	36.73	38.93	13.3	43.2	48.92	39.7	43.24
ENSG00000004660	84254	CAMKK1	calcium/calmodulin dependent protein kinase kinase 1 [Source:HGNC Symbol;Acc:HGNC:1469]	1.13	0.71	0.31	0.63	1.61	1.64	0.63	1.17	0.39	0.88	0.78	0.1	1.72	1.52	1.39	1.35
ENSG00000004700	5965	RECQL	RecQ like helicase [Source:HGNC Symbol;Acc:HGNC:9948]	15.58	16.09	33.36	37.42	18.36	14.73	15.3	32.4	25.36	19.41	27.43	20.13	17.08	14.3	21.06	20.16
ENSG00000004766	55610	VPS50	VPS50 subunit of EARP/GARPII complex [Source:HGNC Symbol;Acc:HGNC:25956]	8.69	10.15	13.31	14.35	16.32	17.15	7.92	13.43	20.6	16.69	21.81	16.34	12.51	13.44	11.63	12.94
ENSG00000004776	126393	HSPB6	heat shock protein family B (small) member 6 [Source:HGNC Symbol;Acc:HGNC:26511]	0.18	0.09	0.26	0.08	0	0	0.02	0.04	0	0.08	0.49	0.02	0.02	0	0	0.17
ENSG00000004777	115703	ARHGAP33	Rho GTPase activating protein 33 [Source:HGNC Symbol;Acc:HGNC:23085]	7.12	5	5.48	6.86	7.7	5.35	11.03	8.32	3.91	8.14	8.83	0.86	4.48	5.11	9.45	7.29
ENSG00000004779	4706	NDUFAB1	NADH:ubiquinone oxidoreductase subunit AB1 [Source:HGNC Symbol;Acc:HGNC:7694]	15.36	14.64	40.99	42.45	26.92	13.94	44.93	42.92	41.56	26.82	34.38	33.02	29.4	20.5	50.89	39.01
ENSG00000004799	5166	PDK4	pyruvate dehydrogenase kinase 4 [Source:HGNC Symbol;Acc:HGNC:8812]	0	0.03	0	0	0.04	0.53	0	0	0	0	0	0	0	0.22	0	0
ENSG00000004809	85413	SLC22A16	solute carrier family 22 member 16 [Source:HGNC Symbol;Acc:HGNC:20302]	0	0.03	0	0	0	0	0	0	0	0	0	0	0	0	0	0
ENSG00000004838	51364	ZMYND10	zinc finger MYND-type containing 10 [Source:HGNC Symbol;Acc:HGNC:19412]	0.45	0.16	0.19	0.41	0.12	0.09	0.53	0.21	1.23	0.56	0.81	0.13	0.43	0.28	0.23	0.47
ENSG00000004846	340273	ABCB5	ATP binding cassette subfamily B member 5 [Source:HGNC Symbol;Acc:HGNC:46]	0	0	0	0	0	0	0	0	0	0	0	0	0	0	0	0
ENSG00000004848	170302	ARX	aristaless related homeobox [Source:HGNC Symbol;Acc:HGNC:18060]	0	0.01	0.02	0	0	0.02	0.03	0.06	0.04	0.01	0.02	0	0.01	0.02	0.03	0
ENSG00000004864	10165	SLC25A13	solute carrier family 25 member 13 [Source:HGNC Symbol;Acc:HGNC:10983]	4.74	6.79	7.87	10.33	5.52	8.45	5.03	12.53	18.88	19	19.51	6.14	7.29	6.42	9.74	10.8
ENSG00000004866	7982,93655	ST7	suppression of tumorigenicity 7 [Source:HGNC Symbol;Acc:HGNC:11351]	0.28	0.87	0.82	1.08	0.83	0.92	0.39	1.38	0.58	1.12	1.06	0.21	0.62	1.36	0.62	0.5
ENSG00000004897	996	CDC27	cell division cycle 27 [Source:HGNC Symbol;Acc:HGNC:1728]	24.5	28.28	40.41	39.7	49.25	31.65	25.14	41.49	63.2	44.4	54.29	21.62	27.81	30.22	37.95	39.34
ENSG00000004939	6521	SLC4A1	solute carrier family 4 member 1 (Diego blood group) [Source:HGNC Symbol;Acc:HGNC:11027]	0.04	0.02	0.06	0.07	0	0	0	0	0	0	0.01	0	0.01	0.1	0	0.01
ENSG00000004948	799	CALCR	calcitonin receptor [Source:HGNC Symbol;Acc:HGNC:1440]	0	0.02	0	0	0	0.09	0	0.01	0	0	0	0	0.03	0.02	0	0
ENSG00000004961	3052	HCCS	holocytochrome c synthase [Source:HGNC Symbol;Acc:HGNC:4837]	4.22	6.44	8.5	10.51	10.49	9.58	8.78	14.13	14.64	10.58	11.4	7.47	8.01	8.39	11.34	17.98
ENSG00000004975	1856	DVL2	dishevelled segment polarity protein 2 [Source:HGNC Symbol;Acc:HGNC:3086]	28.88	17.86	18.32	22.45	20.63	10.6	13.35	21.98	20.86	18.94	21.25	4.64	17.14	17.01	21.17	22.59
ENSG00000005001	64063	PRSS22	serine protease 22 [Source:HGNC Symbol;Acc:HGNC:14368]	0	0	0	0	0	0	0	0	0	0	0	0	0	0	0	0
ENSG00000005007	5976	UPF1	UPF1 RNA helicase and ATPase [Source:HGNC Symbol;Acc:HGNC:9962]	17.16	20.23	29.95	30.05	29.78	15.47	20.52	37.75	49.51	43.54	41.32	8.54	32.46	31.23	41.68	35.15
ENSG00000005020	8935	SKAP2	src kinase associated phosphoprotein 2 [Source:HGNC Symbol;Acc:HGNC:15687]	27.05	33.6	27.42	30.74	39.33	17.86	16.54	25.94	67.91	50.48	56.92	22.15	29.96	26.46	25.06	27.98
ENSG00000005022	292	SLC25A5	solute carrier family 25 member 5 [Source:HGNC Symbol;Acc:HGNC:10991]	245.98	191.53	317.87	346.19	235.49	117.32	221.33	320.69	296.03	279.35	311.11	195.15	232.05	181.76	327.2	285.24
ENSG00000005059	55013	MCUB	mitochondrial calcium uniporter dominant negative subunit beta [Source:HGNC Symbol;Acc:HGNC:26076]	37.59	31.34	52.5	53.87	61.93	24.65	44.02	56.87	36.97	35.58	41.42	25.71	39.2	30.25	75.49	71.83
ENSG00000005073	3207	HOXA11	homeobox A11 [Source:HGNC Symbol;Acc:HGNC:5101]	0	0.03	0	0	0	0	0.02	0	0.12	0.19	0.24	0.08	0	0.01	0	0
ENSG00000005075	5439	POLR2J	RNA polymerase II subunit J [Source:HGNC Symbol;Acc:HGNC:9197]	18.34	19.61	26.51	29.83	29.4	9.73	23.74	38.55	27.69	24.34	30.19	17.92	28.47	19.15	30.76	34.58
ENSG00000005100	56919	DHX33	DEAH-box helicase 33 [Source:HGNC Symbol;Acc:HGNC:16718]	5.11	3.38	9.2	13.49	14	5.43	12.1	24.58	31.19	21.71	21.08	4.43	17.81	13.22	22.56	20.62
ENSG00000005102	4222	MEOX1	mesenchyme homeobox 1 [Source:HGNC Symbol;Acc:HGNC:7013]	0	0	0	0	0	0	0	0	0	0	0	0	0	0.03	0	0
ENSG00000005108	221981	THSD7A	thrombospondin type 1 domain containing 7A [Source:HGNC Symbol;Acc:HGNC:22207]	0.07	0.08	0.01	0.08	0.01	0	0	0	0	0	0	0	0.01	0.02	0.21	0
ENSG00000005156	3980	LIG3	DNA ligase 3 [Source:HGNC Symbol;Acc:HGNC:6600]	7.35	8.43	13.95	10.86	14.37	16.5	12.73	20.04	30.86	17.94	17.91	6.22	13.1	16.23	18.86	14.99
ENSG00000005175	79657	RPAP3	RNA polymerase II associated protein 3 [Source:HGNC Symbol;Acc:HGNC:26151]	26.75	26.43	43.57	51.55	41.42	35.41	23.28	45.82	36.96	24.27	29.09	18.81	36.47	23.05	28.53	58.81
ENSG00000005187	6296	ACSM3	acyl-CoA synthetase medium chain family member 3 [Source:HGNC Symbol;Acc:HGNC:10522]	0.12	0.42	0.1	0.02	0.01	3.91	0.11	0	0.07	0.03	0.05	0.03	0.06	4.65	0.06	0
ENSG00000005189	81691	REXO5	RNA exonuclease 5 [Source:HGNC Symbol;Acc:HGNC:24661]	2.11	1.97	2	2.14	1.76	0.61	1.07	2.85	4.99	6.62	6.38	3.16	1.3	1.08	3.37	1.29
ENSG00000005194	57019	CIAPIN1	cytokine induced apoptosis inhibitor 1 [Source:HGNC Symbol;Acc:HGNC:28050]	8.98	8.63	14.25	15.23	21.94	10.25	12.71	23.06	30.23	20.83	20.87	9.6	19.5	19.9	22.2	24.22
ENSG00000005206	56928	SPPL2B	signal peptide peptidase like 2B [Source:HGNC Symbol;Acc:HGNC:30627]	23.33	17.61	27.12	29.65	37.37	20.61	16.75	35.02	18.36	16.51	21.21	3.02	39.87	33.08	36.93	39.1
ENSG00000005238	80256	ATOSB	atos homolog B [Source:HGNC Symbol;Acc:HGNC:25666]	2.7	1.73	0.74	1.39	4.06	1.92	1.12	1.82	1.8	1.39	1.26	0.39	2.6	2.73	2.65	1.61
ENSG00000005243	51226	COPZ2	COPI coat complex subunit zeta 2 [Source:HGNC Symbol;Acc:HGNC:19356]	0.75	0.74	0.13	0.09	0.87	1.38	1.21	1.06	0	0.42	0.26	0	1.6	1.13	1.6	1.03
ENSG00000005249	5577	PRKAR2B	protein kinase cAMP-dependent type II regulatory subunit beta [Source:HGNC Symbol;Acc:HGNC:9392]	0.13	0.34	0.15	0.11	0.08	0.55	0.11	0.24	0.01	0.15	0.11	0.06	0.16	0.25	0.24	0.34
ENSG00000005302	10943	MSL3	MSL complex subunit 3 [Source:HGNC Symbol;Acc:HGNC:7370]	8.9	15.07	12.89	11.23	13.17	31.65	4.95	9.44	13.9	10.27	8.67	4.64	8.79	17.04	8.52	8.2
ENSG00000005339	1387	CREBBP	CREB binding protein [Source:HGNC Symbol;Acc:HGNC:2348]	39.68	48.7	46.84	39.75	71.91	66.39	19.34	41.56	35.72	25.2	27.25	5.27	44.64	48.45	38.12	33.27
ENSG00000005379	9256	TSPOAP1	TSPO associated protein 1 [Source:HGNC Symbol;Acc:HGNC:16831]	29.2	13.05	12.78	27.05	5.66	1.53	3.46	8.32	1.43	6.03	2.74	0.78	4.67	4.74	7.24	5.76
ENSG00000005381	4353	MPO	myeloperoxidase [Source:HGNC Symbol;Acc:HGNC:7218]	0.12	0.01	0	0.6	0	0	0	0.01	0	0	0.09	0.01	0.04	0.01	0	0
ENSG00000005421	5444	PON1	paraoxonase 1 [Source:HGNC Symbol;Acc:HGNC:9204]	0	0	0	0	0	0	0	0	0	0	0	0	0	0	0	0
ENSG00000005436	6936	GCFC2	GC-rich sequence DNA-binding factor 2 [Source:HGNC Symbol;Acc:HGNC:1317]	7.83	6.11	11.73	13.53	6.38	4.88	5.99	13.54	10.53	7.83	11.42	4.65	8.18	6.01	6.43	7.45
ENSG00000005448	84058	WDR54	WD repeat domain 54 [Source:HGNC Symbol;Acc:HGNC:25770]	24.69	16.32	22.87	25.31	22.63	11.77	18.11	23.64	3.57	7.45	8.92	4.39	14.24	13.06	30.46	31.87
ENSG00000005469	54677	CROT	carnitine O-octanoyltransferase [Source:HGNC Symbol;Acc:HGNC:2366]	1.58	1.38	1.91	2.66	1.12	1.04	0.57	1.06	3.95	2.42	3.01	1.14	1.3	0.99	0.74	0.57
ENSG00000005471	5244	ABCB4	ATP binding cassette subfamily B member 4 [Source:HGNC Symbol;Acc:HGNC:45]	0.23	1.37	0.16	0.44	0.35	5.42	0.09	0.64	0.08	1.17	0.36	0.02	0.48	3.54	0.31	0.42
ENSG00000005483	55904	KMT2E	lysine methyltransferase 2E (inactive) [Source:HGNC Symbol;Acc:HGNC:18541]	72.33	71.5	69.21	65.85	42.37	117.83	14.13	36.89	38.5	51.1	40.26	13.5	42.34	76.7	29.82	25.61
ENSG00000005486	57414	RHBDD2	rhomboid domain containing 2 [Source:HGNC Symbol;Acc:HGNC:23082]	9.19	15.54	12.48	13.29	64.35	15.95	16.44	26.34	14.59	22.05	25.46	6.56	34.67	31.79	40.86	32.17
ENSG00000005513	30812	SOX8	SRY-box transcription factor 8 [Source:HGNC Symbol;Acc:HGNC:11203]	0	0.01	0	0	0	0.16	0	0	0	0	0.01	0	0	0.04	0	0
ENSG00000005700	25998	IBTK	inhibitor of Bruton tyrosine kinase [Source:HGNC Symbol;Acc:HGNC:17853]	8.73	8.25	10.29	10.24	5.95	5.6	3.02	8.52	12.49	9.25	11.21	5.08	9.22	7.71	6.21	5.36
ENSG00000005801	7748	ZNF195	zinc finger protein 195 [Source:HGNC Symbol;Acc:HGNC:12986]	10.44	9.79	12.73	14.12	10.73	9.48	6.14	14.68	15.91	14.33	15.55	7.55	13.89	13.28	9.65	9.62
ENSG00000005810	23077	MYCBP2	MYC binding protein 2 [Source:HGNC Symbol;Acc:HGNC:23386]	96.67	78.85	119.75	126.08	98.08	106.76	41.04	91.91	88.05	57.45	54.01	14.04	81.87	75.56	89.76	98.59
ENSG00000005812	26224	FBXL3	F-box and leucine rich repeat protein 3 [Source:HGNC Symbol;Acc:HGNC:13599]	14.19	15.37	17.83	18.02	12.44	14.75	3.89	12.65	9	9.72	10.82	4.06	11.73	13.42	8.4	11.22
ENSG00000005844	3683	ITGAL	integrin subunit alpha L [Source:HGNC Symbol;Acc:HGNC:6148]	41.92	36.69	44.54	44.99	52.39	26.09	18.96	37.16	86.71	38.92	53.29	7.98	58.16	46.81	43.44	36.62
ENSG00000005882	5164	PDK2	pyruvate dehydrogenase kinase 2 [Source:HGNC Symbol;Acc:HGNC:8810]	3.63	2.97	3.73	4.93	7.15	3.06	4.6	6.24	0	0.59	0.02	0	4.27	4.23	8.41	6.09
ENSG00000005884	3675	ITGA3	integrin subunit alpha 3 [Source:HGNC Symbol;Acc:HGNC:6139]	0.46	0.38	0.74	0.75	0.77	0.64	0.79	0.41	0.03	0.36	0	0	0.46	2.18	0.39	0.37
ENSG00000005889	7543	ZFX	zinc finger protein X-linked [Source:HGNC Symbol;Acc:HGNC:12869]	10.49	15.37	14.09	14.68	17.35	14.98	5.09	14.9	12.11	15.52	13.23	5.02	17.82	17.91	9.45	11.49
ENSG00000005893	3920	LAMP2	lysosomal associated membrane protein 2 [Source:HGNC Symbol;Acc:HGNC:6501]	20.63	17.54	20.76	24.97	22.08	7.71	8.29	25.23	15.87	11.81	12.08	3.62	27.21	21.18	14.28	11.59
ENSG00000005961	3674	ITGA2B	integrin subunit alpha 2b [Source:HGNC Symbol;Acc:HGNC:6138]	0.59	0.23	0.1	0.18	0	0.17	0.02	0.18	0.01	0.01	0.42	0	0.05	0.05	0.04	0.07
ENSG00000005981	51666	ASB4	ankyrin repeat and SOCS box containing 4 [Source:HGNC Symbol;Acc:HGNC:16009]	0	0	0	0	0	0	0	0	0	0	0	0	0	0	0	0
ENSG00000006007	51573	GDE1	glycerophosphodiester phosphodiesterase 1 [Source:HGNC Symbol;Acc:HGNC:29644]	8.53	6.22	13.73	16.26	12.63	7.86	8.28	18.2	16.39	12.39	12.67	4.23	13.28	10.79	12.61	12.21
ENSG00000006015	55049	REX1BD	required for excision 1-B domain containing [Source:HGNC Symbol;Acc:HGNC:26098]	7.02	7.02	12.36	12.51	15.11	5.33	12.23	16.08	18.37	16.37	19.81	8.3	15	11.88	18.25	16.19
ENSG00000006016	9244	CRLF1	cytokine receptor like factor 1 [Source:HGNC Symbol;Acc:HGNC:2364]	3.21	1.09	2.18	3.18	1.79	1.23	1.37	3.12	4.3	2.51	3.14	1.66	2.47	1.65	2.29	3.32
ENSG00000006025	114881	OSBPL7	oxysterol binding protein like 7 [Source:HGNC Symbol;Acc:HGNC:16387]	4.18	2.6	4.73	4.28	5.06	1.87	4.12	5.52	8.74	7.18	6.51	1.76	4.37	4.86	5.49	3.87
ENSG00000006042	26022	TMEM98	transmembrane protein 98 [Source:HGNC Symbol;Acc:HGNC:24529]	0	0	0.01	0	0	0.06	0.05	0.13	0	0	0.04	0.07	0.13	0	0.19	0.6
ENSG00000006047	51087	YBX2	Y-box binding protein 2 [Source:HGNC Symbol;Acc:HGNC:17948]	0.02	0.06	0	0	0	0.03	0	0	0	0.04	0	0	0	0.05	0	0
ENSG00000006059	3883	KRT33A	keratin 33A [Source:HGNC Symbol;Acc:HGNC:6450]	0	0	0	0	0	0	0	0	0	0	0	0	0	0	0	0
ENSG00000006062	9020	MAP3K14	mitogen-activated protein kinase kinase kinase 14 [Source:HGNC Symbol;Acc:HGNC:6853]	2.66	6.44	2.83	3.02	3.91	20.23	2.59	4.36	6.46	6.93	5.54	1.03	4.08	12.16	4.81	5.06
ENSG00000006071	6833	ABCC8	ATP binding cassette subfamily C member 8 [Source:HGNC Symbol;Acc:HGNC:59]	0.05	0.52	0	0.01	0.04	0.02	0.02	0.01	0	0.05	0.08	0.01	0.04	0.04	0.2	0.14
ENSG00000006116	10368	CACNG3	calcium voltage-gated channel auxiliary subunit gamma 3 [Source:HGNC Symbol;Acc:HGNC:1407]	0	0	0	0	0	0	0	0	0	0	0	0	0	0	0	0
ENSG00000006118	54972	TMEM132A	transmembrane protein 132A [Source:HGNC Symbol;Acc:HGNC:31092]	6.59	5.45	4.14	4.69	4.85	1.42	2.44	4.54	1.91	2.42	2.27	0.39	6.05	6.12	4.73	5.8
ENSG00000006125	163	AP2B1	adaptor related protein complex 2 subunit beta 1 [Source:HGNC Symbol;Acc:HGNC:563]	17.87	24.06	24.19	25.59	30.29	34.82	10.37	22.35	40.27	35.34	31.65	11.61	27.71	27.05	20.78	24.73
ENSG00000006128	6863	TAC1	tachykinin precursor 1 [Source:HGNC Symbol;Acc:HGNC:11517]	0	0	0	0	0	0.64	0	0	0	0	0	0	0.12	0.52	0	0
ENSG00000006194	10127	ZNF263	zinc finger protein 263 [Source:HGNC Symbol;Acc:HGNC:13056]	5.02	5.66	4.91	5.91	6.26	4.49	2.36	5.74	9.78	8.52	9.85	3.1	6.41	7.31	5.55	5.2
ENSG00000006210	6376	CX3CL1	C-X3-C motif chemokine ligand 1 [Source:HGNC Symbol;Acc:HGNC:10647]	0	0	0	0	0	0	0	0	0	0	0	0	0	0.02	0	0
ENSG00000006282	64847	SPATA20	spermatogenesis associated 20 [Source:HGNC Symbol;Acc:HGNC:26125]	2.39	3.27	1.33	1.04	2.9	3.81	0.55	1.48	0.76	2.35	1.36	0.15	2.37	2.42	1.42	1.88
ENSG00000006283	8913	CACNA1G	calcium voltage-gated channel subunit alpha1 G [Source:HGNC Symbol;Acc:HGNC:1394]	0	0.09	0	0.01	0	0.06	0	0	0	0.04	0.03	0	0	0.07	0.01	0
ENSG00000006327	51330	TNFRSF12A	TNF receptor superfamily member 12A [Source:HGNC Symbol;Acc:HGNC:18152]	0.22	0.79	0.56	0.43	0.83	1.53	0.73	0.44	0.54	2.86	3.4	1.09	0.38	0.64	0.67	0.71
ENSG00000006377	1750	DLX6	distal-less homeobox 6 [Source:HGNC Symbol;Acc:HGNC:2919]	0	0	0	0	0	0	0	0	0	0	0	0	0	0	0	0
ENSG00000006432	4293	MAP3K9	mitogen-activated protein kinase kinase kinase 9 [Source:HGNC Symbol;Acc:HGNC:6861]	1.33	2.07	1.38	1.38	2.39	5.21	0.85	1.42	5.08	7.27	7.46	1.75	1.95	3.78	1.63	1.45
ENSG00000006451	5898	RALA	RAS like proto-oncogene A [Source:HGNC Symbol;Acc:HGNC:9839]	8.23	11.58	15.3	15.3	19.9	24.02	7.06	14.39	15.52	18.29	15.81	6.91	10.58	11.27	13.03	13.85
ENSG00000006453	55971	BAIAP2L1	BAR/IMD domain containing adaptor protein 2 like 1 [Source:HGNC Symbol;Acc:HGNC:21649]	0.38	0.43	0.07	0.1	0.22	6.14	0.07	0.1	0.17	1.23	0.14	0.02	0.26	2.97	0.13	0.2
ENSG00000006459	80853	KDM7A	lysine demethylase 7A [Source:HGNC Symbol;Acc:HGNC:22224]	2.41	8.4	2.46	2.54	5.15	16.6	0.63	2.55	0.64	4.06	1.69	0.71	5.28	10.71	2.02	0.89
ENSG00000006468	2115	ETV1	ETS variant transcription factor 1 [Source:HGNC Symbol;Acc:HGNC:3490]	0	0.01	0	0	0	0.18	0	0	0	0.32	0	0	0	0.15	0	0
ENSG00000006530	55750	AGK	acylglycerol kinase [Source:HGNC Symbol;Acc:HGNC:21869]	4.47	5.64	7.31	7.61	4.01	5.42	2.3	4.44	35.55	29.23	25.57	16.11	4.21	6.18	3.32	2.58
ENSG00000006534	221	ALDH3B1	aldehyde dehydrogenase 3 family member B1 [Source:HGNC Symbol;Acc:HGNC:410]	2.47	0.91	0.83	1.32	2.58	0.09	0.68	1.71	0.26	0.36	0.62	0.07	2.61	1.37	2.25	1.33
ENSG00000006555	55001	TTC22	tetratricopeptide repeat domain 22 [Source:HGNC Symbol;Acc:HGNC:26067]	0	0.15	0	0	0	0.38	0	0	0	0.05	0.12	0	0	0.16	0	0
ENSG00000006576	57157	PHTF2	putative homeodomain transcription factor 2 [Source:HGNC Symbol;Acc:HGNC:13411]	24.69	19.22	28.99	30.72	10.33	10.74	7.69	22.15	26.97	24.26	26.6	13.49	12.68	15.88	12.57	13.11
ENSG00000006606	10344	CCL26	C-C motif chemokine ligand 26 [Source:HGNC Symbol;Acc:HGNC:10625]	0	0	0	0	0	0	0	0	0	0	0	0	0	0	0	0
ENSG00000006607	9855	FARP2	FERM, ARH/RhoGEF and pleckstrin domain protein 2 [Source:HGNC Symbol;Acc:HGNC:16460]	19.72	16.06	16.6	22.02	17.53	16.65	9.49	16.43	16.63	16.5	12.67	3.4	17.54	16.53	17.03	15.07
ENSG00000006611	10083	USH1C	USH1 protein network component harmonin [Source:HGNC Symbol;Acc:HGNC:12597]	0	0	0	0	0	0	0	0	0	0	0	0	0	0	0	0
ENSG00000006625	79017	GGCT	gamma-glutamylcyclotransferase [Source:HGNC Symbol;Acc:HGNC:21705]	33.49	23.29	54.09	57.8	19.76	9.81	26.94	44.15	42.51	44.86	49.34	35.65	18.42	11.95	39.22	41.09
ENSG00000006634	10926	DBF4	DBF4 zinc finger [Source:HGNC Symbol;Acc:HGNC:17364]	35.36	36.15	69.89	62.86	27.57	13.89	25.19	56.91	54.51	46.23	52.01	30.3	30.08	22.56	36.3	35.85
ENSG00000006638	6915	TBXA2R	thromboxane A2 receptor [Source:HGNC Symbol;Acc:HGNC:11608]	0.05	0.02	0.11	0.01	0.03	0.2	0	0.01	0	0	0.02	0	0	0.03	0	0
ENSG00000006652	3475	IFRD1	interferon related developmental regulator 1 [Source:HGNC Symbol;Acc:HGNC:5456]	32.67	16.12	10.32	25.62	71.09	92.07	38.75	40.82	29.71	59.14	53.06	17.32	39.7	40.77	47.17	74.28
ENSG00000006659	56891	LGALS14	galectin 14 [Source:HGNC Symbol;Acc:HGNC:30054]	0	0	0	0	0	0	0	0	0	0	0	0	0	0	0	0
ENSG00000006695	1352	COX10	cytochrome c oxidase assembly factor heme A:farnesyltransferase COX10 [Source:HGNC Symbol;Acc:HGNC:2260]	7.68	8.02	9.17	10.55	15.51	7.76	7.02	12.59	17.14	12.49	12.85	4.59	10.76	9.66	10.87	10.22
ENSG00000006704	9569	GTF2IRD1	GTF2I repeat domain containing 1 [Source:HGNC Symbol;Acc:HGNC:4661]	5.17	3.14	4.37	4.92	3.73	0.69	3.44	5.58	0.03	0.1	0	0	3.08	1.98	6.03	4.19
ENSG00000006712	54623	PAF1	PAF1 homolog, Paf1/RNA polymerase II complex component [Source:HGNC Symbol;Acc:HGNC:25459]	9.07	12.41	11.25	12.85	21.59	32.11	11.03	19.38	22.58	19.17	20.68	6.46	14.25	19.65	19.5	18.31
ENSG00000006715	27072	VPS41	VPS41 subunit of HOPS complex [Source:HGNC Symbol;Acc:HGNC:12713]	22.53	24.12	20.83	21.84	22.33	30.08	7.73	13.19	25.55	19.34	22.82	11.41	16.58	15.97	16.83	18.72
ENSG00000006740	9912	ARHGAP44	Rho GTPase activating protein 44 [Source:HGNC Symbol;Acc:HGNC:29096]	5.37	3.53	3.69	4.58	8.09	2.66	1.71	4.31	15.76	10.04	12.02	2.65	10.15	6.97	3.93	4.04
ENSG00000006744	60528	ELAC2	elaC ribonuclease Z 2 [Source:HGNC Symbol;Acc:HGNC:14198]	13.32	13.65	33.38	38.44	38.28	15.65	21.65	50.41	71.5	50.81	50.59	11.54	33.73	31.7	46.14	38.27
ENSG00000006747	85477	SCIN	scinderin [Source:HGNC Symbol;Acc:HGNC:21695]	0	0	0	0	0.01	0.05	0	0	0	0	0	0	0	0.01	0	0
ENSG00000006756	414	ARSD	arylsulfatase D [Source:HGNC Symbol;Acc:HGNC:717]	0.01	0.07	0	0	0	0.39	0	0	0	0.08	0	0	0	0.76	0	0
ENSG00000006757	8228	PNPLA4	patatin like phospholipase domain containing 4 [Source:HGNC Symbol;Acc:HGNC:24887]	3.76	3.86	5.39	5.31	6.86	2.36	3.73	7.65	5.36	5.34	4.45	2.01	6.61	5.7	5.68	4.27
ENSG00000006788	8735	MYH13	myosin heavy chain 13 [Source:HGNC Symbol;Acc:HGNC:7571]	0	0	0	0	0	0	0	0	0	0	0	0	0	0	0	0
ENSG00000006831	79602	ADIPOR2	adiponectin receptor 2 [Source:HGNC Symbol;Acc:HGNC:24041]	46.23	37.88	40.85	55.44	38.43	10.33	17.14	39.81	27.29	23.26	24.44	8.38	45.9	27.5	33.39	28.46
ENSG00000006837	51265	CDKL3	cyclin dependent kinase like 3 [Source:HGNC Symbol;Acc:HGNC:15483]	0.52	0.42	0.49	0.5	0.01	0.32	0.07	0.27	0.15	0.28	0.11	0.25	0.42	0.1	0.44	0.88
ENSG00000007001	151531	UPP2	uridine phosphorylase 2 [Source:HGNC Symbol;Acc:HGNC:23061]	0.01	0	0	0	0	0	0	0	0	0	0	0	0	0	0	0
ENSG00000007038	10942	PRSS21	serine protease 21 [Source:HGNC Symbol;Acc:HGNC:9485]	0	0.04	0	0	0	0.18	0.07	0	12.35	7.66	8.64	2.79	0	0.09	0	0
ENSG00000007047	57787	MARK4	microtubule affinity regulating kinase 4 [Source:HGNC Symbol;Acc:HGNC:13538]	13.29	13.09	11.42	13.6	15.79	6.54	6.78	12.87	10.18	9.66	6.57	1.18	11.17	12.12	15.81	15.88
ENSG00000007062	8842	PROM1	prominin 1 [Source:HGNC Symbol;Acc:HGNC:9454]	0.11	0.08	0.02	0.05	0	0.06	0	0	0	0	0	0	0.07	0.01	0.01	0
ENSG00000007080	115098	CCDC124	coiled-coil domain containing 124 [Source:HGNC Symbol;Acc:HGNC:25171]	10.75	10.44	21.01	24.84	27.35	10.18	24.23	35.49	31.89	24.8	33.77	9.03	19.35	15.72	39.21	50.66
ENSG00000007129	90273	CEACAM21	CEA cell adhesion molecule 21 [Source:HGNC Symbol;Acc:HGNC:28834]	1.52	0.89	0.64	0.86	1.19	2.57	0.24	0.94	0.49	0.2	0.82	0.05	1.21	2.56	1.24	1.01
ENSG00000007168	5048	PAFAH1B1	platelet activating factor acetylhydrolase 1b regulatory subunit 1 [Source:HGNC Symbol;Acc:HGNC:8574]	65.02	75.69	89.04	67.79	58.63	61.03	21.75	56.77	62.11	55.79	66.07	25.22	49.81	56.63	38.37	39.42
ENSG00000007171	4843	NOS2	nitric oxide synthase 2 [Source:HGNC Symbol;Acc:HGNC:7873]	0.02	0.03	0	0	0	0	0	0	0	0	0	0	0	0	0	0
ENSG00000007174	1770	DNAH9	dynein axonemal heavy chain 9 [Source:HGNC Symbol;Acc:HGNC:2953]	0	0.01	0.03	0.01	0.1	0	0	0.01	0.03	0.01	0.04	0	0.01	0	0	0
ENSG00000007202	9703	BLTP2	bridge-like lipid transfer protein family member 2 [Source:HGNC Symbol;Acc:HGNC:28960]	23.67	30.01	40.07	39.98	48.68	45.35	24.54	51.21	101.25	58.05	52.68	14.82	40.97	44.76	45.06	34.34
ENSG00000007216	9058	SLC13A2	solute carrier family 13 member 2 [Source:HGNC Symbol;Acc:HGNC:10917]	0	0	0	0	0	0	0	0	0	0	0	0	0	0	0	0
ENSG00000007237	8522	GAS7	growth arrest specific 7 [Source:HGNC Symbol;Acc:HGNC:4169]	0.83	1.12	0.5	1.05	5.59	6.87	0.42	2.01	1.84	1.45	1.19	0.34	9.2	8.14	3.82	3.6
ENSG00000007255	79090	TRAPPC6A	trafficking protein particle complex subunit 6A [Source:HGNC Symbol;Acc:HGNC:23069]	26.11	23.5	22.23	21.96	35.75	8.29	19.8	28.15	19.72	23.49	21.51	11.34	38.12	28.68	39.51	39.84
ENSG00000007264	4145	MATK	megakaryocyte-associated tyrosine kinase [Source:HGNC Symbol;Acc:HGNC:6906]	0.03	0.28	0	0.01	0	1.31	0.03	0.03	0	0.14	0	0	0	0.79	0.03	0.15
ENSG00000007306	1087	CEACAM7	CEA cell adhesion molecule 7 [Source:HGNC Symbol;Acc:HGNC:1819]	0	0	0	0	0	0	0	0	0	0	0	0	0	0	0	0
ENSG00000007312	974	CD79B	CD79b molecule [Source:HGNC Symbol;Acc:HGNC:1699]	167.47	170.58	157.49	182.38	534.62	166.24	179.28	301.67	196.45	147.39	122.74	79.85	345.21	322.03	326.29	364.1
ENSG00000007314	6329	SCN4A	sodium voltage-gated channel alpha subunit 4 [Source:HGNC Symbol;Acc:HGNC:10591]	1.13	0.69	0.62	0.67	0.73	0.24	0.25	0.37	0.07	0.13	0.28	0.04	0.59	0.45	0.37	0.47
ENSG00000007341	54879	ST7L	suppression of tumorigenicity 7 like [Source:HGNC Symbol;Acc:HGNC:18441]	5	5.4	5.15	4.84	5.74	5.35	2.14	5.6	7.95	5.99	7.59	3.23	3.86	5.94	3.12	4.08
ENSG00000007350	8277	TKTL1	transketolase like 1 [Source:HGNC Symbol;Acc:HGNC:11835]	0	0.04	0	0	0	0.06	0	0	0	0.06	0	0.01	0	0.07	0	0
ENSG00000007372	5080	PAX6	paired box 6 [Source:HGNC Symbol;Acc:HGNC:8620]	0.17	0.09	0.15	0.15	0.03	0.01	0.01	0.04	0.09	0.26	0.04	0	0.04	0.01	0.01	0.01
ENSG00000007376	113000	RPUSD1	RNA pseudouridine synthase domain containing 1 [Source:HGNC Symbol;Acc:HGNC:14173]	6.12	6.82	13.16	16.75	24.27	4.28	19.75	32.98	32.59	25.17	17.63	3.79	25.92	19.88	29.47	31.52
ENSG00000007384	64285	RHBDF1	rhomboid 5 homolog 1 [Source:HGNC Symbol;Acc:HGNC:20561]	1.68	0.76	0.73	1.53	0.53	0.32	0.38	0.75	0.85	0.62	1.13	0.09	1.01	0.77	0.72	0.51
ENSG00000007392	55692	LUC7L	LUC7 like [Source:HGNC Symbol;Acc:HGNC:6723]	15.06	20.11	25.2	20.89	13.59	42.91	11.48	19.01	26.43	21.27	20.6	6.72	15.76	23.06	16.81	21.36
ENSG00000007402	9254	CACNA2D2	calcium voltage-gated channel auxiliary subunit alpha2delta 2 [Source:HGNC Symbol;Acc:HGNC:1400]	0.3	0.16	0.16	0.24	0.22	0.22	0.03	0.05	0.07	0.11	0.04	0.01	0.21	0.12	0.09	0.1
ENSG00000007516	8938	BAIAP3	BAI1 associated protein 3 [Source:HGNC Symbol;Acc:HGNC:948]	0.58	0.97	0.28	0.25	1.31	1.63	0.36	0.34	0.32	0.7	0.17	0.04	0.65	1.23	0.58	0.08
ENSG00000007520	115939	TSR3	TSR3 ribosome maturation factor [Source:HGNC Symbol;Acc:HGNC:14175]	4.75	8.55	8.03	7.94	14.8	7.31	9.93	13.3	16.76	15.78	17.37	4.71	12.45	11.75	18.07	18.16
ENSG00000007541	9091	PIGQ	phosphatidylinositol glycan anchor biosynthesis class Q [Source:HGNC Symbol;Acc:HGNC:14135]	5.04	4.81	6.57	7.41	11.09	8.17	6.14	8.39	7.27	6.56	7.04	1.23	9	9.1	8.99	8.08
ENSG00000007545	57585	CRAMP1	cramped chromatin regulator homolog 1 [Source:HGNC Symbol;Acc:HGNC:14122]	2.36	3.51	3.72	5.76	4.33	5.15	2.97	6.49	13.73	11.36	13.08	2.83	8.06	8.44	6.51	5.02
ENSG00000007866	7005	TEAD3	TEA domain transcription factor 3 [Source:HGNC Symbol;Acc:HGNC:11716]	0.59	0.44	0.66	0.61	0.44	0.35	0.75	0.99	0.34	3.02	3.73	0.52	0.59	0.72	0.73	1.18
ENSG00000007908	6401	SELE	selectin E [Source:HGNC Symbol;Acc:HGNC:10718]	0	0	0	0	0	0	0	0	0	0	0	0	0	0.01	0	0
ENSG00000007923	55735	DNAJC11	DnaJ heat shock protein family (Hsp40) member C11 [Source:HGNC Symbol;Acc:HGNC:25570]	4.59	4.99	9.18	10.04	10.13	10.84	6.93	12.51	36.05	25.52	27.9	9.71	11.19	11.2	13.3	10.71
ENSG00000007933	2328	FMO3	flavin containing dimethylaniline monoxygenase 3 [Source:HGNC Symbol;Acc:HGNC:3771]	0	0	0	0	0	0.22	0	0	0	0	0	0	0	0	0	0
ENSG00000007944	29116	MYLIP	myosin regulatory light chain interacting protein [Source:HGNC Symbol;Acc:HGNC:21155]	34.8	34.97	21.19	20.92	68.8	19.42	18.15	37.79	3.95	14.33	12.35	3.91	79.95	48.13	42.74	36.69
ENSG00000007952	27035	NOX1	NADPH oxidase 1 [Source:HGNC Symbol;Acc:HGNC:7889]	0.02	0.02	0	0	0	0	0	0	0.01	0.01	0	0	0	0	0	0
ENSG00000007968	1870	E2F2	E2F transcription factor 2 [Source:HGNC Symbol;Acc:HGNC:3114]	13.57	8.9	23.43	30.31	14.62	2.61	15.35	29.02	30.69	16.33	23.64	4.03	9.49	6.91	27.54	25.71
ENSG00000008018	5689	PSMB1	proteasome 20S subunit beta 1 [Source:HGNC Symbol;Acc:HGNC:9537]	40.67	48.06	69.7	79.6	103.86	38.54	74.89	94.45	86.4	71.02	84.12	66.44	93.91	62.97	69.94	67.18
ENSG00000008056	6853	SYN1	synapsin I [Source:HGNC Symbol;Acc:HGNC:11494]	0.18	0.24	0.28	0.17	0.2	0.17	0	0.07	0.04	0.16	0.15	0.07	0.1	0.1	0	0
ENSG00000008083	3720	JARID2	jumonji and AT-rich interaction domain containing 2 [Source:HGNC Symbol;Acc:HGNC:6196]	2.9	2.99	1.69	1.98	4.73	10.07	1.2	2.35	1.17	2.03	1.41	0.18	4.64	7.01	2.89	2.23
ENSG00000008086	6792	CDKL5	cyclin dependent kinase like 5 [Source:HGNC Symbol;Acc:HGNC:11411]	0.17	0.35	0.15	0.21	0.07	1.35	0.08	0.24	0.12	0.5	0.14	0.01	0.13	0.92	0.31	0.05
ENSG00000008118	57172	CAMK1G	calcium/calmodulin dependent protein kinase IG [Source:HGNC Symbol;Acc:HGNC:14585]	0.01	0.11	0	0	0	0.16	0	0	0	0	0	0	0	0.52	0	0
ENSG00000008128	728642	CDK11A	cyclin dependent kinase 11A [Source:HGNC Symbol;Acc:HGNC:1730]	13	12.36	14.73	13.67	15.79	16.92	6.21	13.59	18.78	17.33	19.59	4.47	16.29	16.81	11.65	11.22
ENSG00000008130	65220	NADK	NAD kinase [Source:HGNC Symbol;Acc:HGNC:29831]	31.22	30.15	39.07	38.07	53.03	29.94	26.86	51.93	37.69	35.01	39.12	9.25	46.82	41.73	54.15	58.78
ENSG00000008196	7021	TFAP2B	transcription factor AP-2 beta [Source:HGNC Symbol;Acc:HGNC:11743]	0	0	0	0	0	0	0	0	0	0	0	0	0	0	0	0
ENSG00000008197	83741	TFAP2D	transcription factor AP-2 delta [Source:HGNC Symbol;Acc:HGNC:15581]	0	0	0	0	0	0	0	0	0	0	0	0	0	0	0	0
ENSG00000008226	9940	DLEC1	DLEC1 cilia and flagella associated protein [Source:HGNC Symbol;Acc:HGNC:2899]	0.29	0.14	0.26	0.12	0.1	0.16	0.07	0.34	0.37	0.66	0.91	0	0.34	0.13	0.53	0.18
ENSG00000008256	9265	CYTH3	cytohesin 3 [Source:HGNC Symbol;Acc:HGNC:9504]	1.27	1.59	1.56	1.79	4.71	2.34	0.84	2.07	0.33	1.07	0.55	0.04	1.9	2.27	2.1	1.97
ENSG00000008277	53616	ADAM22	ADAM metallopeptidase domain 22 [Source:HGNC Symbol;Acc:HGNC:201]	0.73	0.42	0.85	0.93	0.07	0.23	0.09	0.45	0.34	0.27	0.19	0.04	0.2	0.22	0.17	0.54
ENSG00000008282	6856	SYPL1	synaptophysin like 1 [Source:HGNC Symbol;Acc:HGNC:11507]	61.09	70.06	81.99	88.86	75.1	64.35	50.76	114.89	119.3	131.56	87.36	82.93	112.28	82.63	60.57	70.49
ENSG00000008283	1534	CYB561	cytochrome b561 [Source:HGNC Symbol;Acc:HGNC:2571]	0.04	0.34	0	0.03	0.08	1.04	0.05	0.09	0.01	0.07	0.01	0.03	0.16	0.54	0.04	0.15
ENSG00000008294	9043	SPAG9	sperm associated antigen 9 [Source:HGNC Symbol;Acc:HGNC:14524]	20.81	24.82	25.78	23.89	14.05	37.06	6.91	20.81	24.34	26.67	27.23	7.58	12.74	24.79	14.01	13.89
ENSG00000008300	1951	CELSR3	cadherin EGF LAG seven-pass G-type receptor 3 [Source:HGNC Symbol;Acc:HGNC:3230]	1.4	1.04	0.51	0.72	0.37	0.16	0.24	0.42	3.05	2.79	3.73	0.61	0.39	0.27	0.7	0.6
ENSG00000008311	10157	AASS	aminoadipate-semialdehyde synthase [Source:HGNC Symbol;Acc:HGNC:17366]	0	0.02	0.02	0	0.02	1.36	0	0	0	0.02	0	0	0.02	0.53	0	0
ENSG00000008323	55200	PLEKHG6	pleckstrin homology and RhoGEF domain containing G6 [Source:HGNC Symbol;Acc:HGNC:25562]	0	0.02	0	0	0	0.07	0	0	0	0	0	0	0	0.02	0	0
ENSG00000008324	51188	SS18L2	SS18 like 2 [Source:HGNC Symbol;Acc:HGNC:15593]	9.51	12.03	15.17	16.61	8.37	7.5	9.69	15.89	24.57	16.28	15.57	17.02	10.39	10.1	7.89	6.92
ENSG00000008382	84954	MPND	MPN domain containing [Source:HGNC Symbol;Acc:HGNC:25934]	5.04	3.44	7.7	6.91	8.53	1.35	4.43	6.75	6.37	4.61	4.91	1.38	7.73	5.43	6.98	5.62
ENSG00000008394	4257	MGST1	microsomal glutathione S-transferase 1 [Source:HGNC Symbol;Acc:HGNC:7061]	0	0.01	0	0	0.01	0.21	0	0	0	0	0	0	0	0	0.02	0
ENSG00000008405	1407	CRY1	cryptochrome circadian regulator 1 [Source:HGNC Symbol;Acc:HGNC:2384]	0	0.35	0	0	0	5.54	0	0.01	0	0.48	0	0	0.01	2.56	0	0
ENSG00000008438	8993	PGLYRP1	peptidoglycan recognition protein 1 [Source:HGNC Symbol;Acc:HGNC:8904]	0.12	0.05	0.05	0.08	0.14	0	0	0	0.12	0.13	0	0	0.08	0.11	0	0
ENSG00000008441	4784	NFIX	nuclear factor I X [Source:HGNC Symbol;Acc:HGNC:7788]	0.51	0.35	0.23	0.22	0.28	0.73	0.1	0.29	0.51	0.18	0.21	0.01	0.26	0.29	0.22	0.29
ENSG00000008513	6482	ST3GAL1	ST3 beta-galactoside alpha-2,3-sialyltransferase 1 [Source:HGNC Symbol;Acc:HGNC:10862]	9.54	13.55	2.72	3.74	12	16.49	2.37	6.2	6.44	8.78	8.15	2.44	18.07	16.91	5.36	4.47
ENSG00000008516	64386	MMP25	matrix metallopeptidase 25 [Source:HGNC Symbol;Acc:HGNC:14246]	0.36	0.25	0.12	0.25	0.45	0.49	0	0.11	0.4	0.89	0.72	0.1	0.19	0.25	0.01	0.03
ENSG00000008517	9235	IL32	interleukin 32 [Source:HGNC Symbol;Acc:HGNC:16830]	0.07	0.95	0	0	0	25.64	0.08	0	0.06	3.86	0.36	0.04	0	11.73	0	0
ENSG00000008710	5310	PKD1	polycystin 1, transient receptor potential channel interacting [Source:HGNC Symbol;Acc:HGNC:9008]	14.91	10.83	16.17	16.75	23.27	6.41	17.75	27.49	20.12	34.02	29.91	3.83	25.37	16.31	43.62	28.16
ENSG00000008735	23542	MAPK8IP2	mitogen-activated protein kinase 8 interacting protein 2 [Source:HGNC Symbol;Acc:HGNC:6883]	0.57	0.4	0.26	0.28	0.46	0.05	0.14	0.19	0.05	0.06	0.07	0.01	0.35	0.21	0.32	0.21
ENSG00000008838	9862	MED24	mediator complex subunit 24 [Source:HGNC Symbol;Acc:HGNC:22963]	15.11	17.96	25.26	22.98	19.5	14.35	14.14	27.11	34.96	27.09	27.59	6.52	22.78	22.12	23.44	22.1
ENSG00000008853	23221	RHOBTB2	Rho related BTB domain containing 2 [Source:HGNC Symbol;Acc:HGNC:18756]	29.3	49.88	48.65	36.81	88.78	13.61	32.81	64.26	37.94	35.36	40.28	8.65	56.77	48.68	58.69	54.78
ENSG00000008869	54497	HEATR5B	HEAT repeat containing 5B [Source:HGNC Symbol;Acc:HGNC:29273]	7.35	6.85	11.61	11.32	5.86	7.35	3.7	9.27	12.97	9.31	9.45	3.68	9.29	9.07	6.48	4.74
ENSG00000008952	7095	SEC62	SEC62 homolog, preprotein translocation factor [Source:HGNC Symbol;Acc:HGNC:11846]	105.5	89.36	108.85	126.9	72.7	64.9	47.46	118.18	54.8	41.61	41.39	23.74	88.97	79.42	71.37	70.6
ENSG00000008988	6224	RPS20	ribosomal protein S20 [Source:HGNC Symbol;Acc:HGNC:10405]	2804.11	2551.7	2395.72	2659.37	3891.39	1872.53	2917.61	3016.41	1370.03	1218.7	1328.73	1722.34	3305.05	2381.75	2649.41	2548.25
ENSG00000009307	7812	CSDE1	cold shock domain containing E1 [Source:HGNC Symbol;Acc:HGNC:29905]	104.11	97.68	129.93	125.78	122.52	116.64	77.6	155.43	127.06	133.37	152.29	68.74	146.52	125.03	142.42	143.72
ENSG00000009335	9690	UBE3C	ubiquitin protein ligase E3C [Source:HGNC Symbol;Acc:HGNC:16803]	27.27	29.43	39.29	42.02	25.17	17.03	14.14	31.91	41.31	37.9	39.11	11.18	31.35	25.15	24.36	23.97
ENSG00000009413	5980	REV3L	REV3 like, DNA directed polymerase zeta catalytic subunit [Source:HGNC Symbol;Acc:HGNC:9968]	16.21	15.15	16.96	18.08	8.53	12.13	3.3	16.08	16.03	13.09	22.32	5.06	10.09	10.82	11.96	10.07
ENSG00000009694	10178	TENM1	teneurin transmembrane protein 1 [Source:HGNC Symbol;Acc:HGNC:8117]	0	0.01	0	0	0	0.17	0	0	0	0.06	0.11	0.02	0	0.07	0.01	0.01
ENSG00000009709	5081	PAX7	paired box 7 [Source:HGNC Symbol;Acc:HGNC:8621]	0	0	0	0	0	0	0	0	0	0	0	0	0	0	0	0
ENSG00000009724	10747	MASP2	MBL associated serine protease 2 [Source:HGNC Symbol;Acc:HGNC:6902]	3.16	1.52	1	3.48	3.26	2.03	1.38	3.84	2.96	1.6	2.13	0.37	4.82	5.04	2.66	1.19
ENSG00000009765	389434	IYD	iodotyrosine deiodinase [Source:HGNC Symbol;Acc:HGNC:21071]	0	0	0	0	0	0	0	0	0	0	0	0	0	0	0.01	0
ENSG00000009780	199870	FAM76A	family with sequence similarity 76 member A [Source:HGNC Symbol;Acc:HGNC:28530]	3.86	4.95	3.97	5.89	8.46	8.42	3.97	7.19	6.32	5.61	5.59	2.35	7.47	8.95	7.06	6.99
ENSG00000009790	80342	TRAF3IP3	TRAF3 interacting protein 3 [Source:HGNC Symbol;Acc:HGNC:30766]	9.93	8.08	10.22	10.46	13.5	13.63	6.17	13.3	31.9	12.59	15.48	6.01	16.44	15.6	11.43	12.37
ENSG00000009830	29954	POMT2	protein O-mannosyltransferase 2 [Source:HGNC Symbol;Acc:HGNC:19743]	5.97	5.71	9.27	7.84	7.71	6.84	3.77	8.78	5.45	4.42	4.22	0.99	5.33	7.04	4.82	6.8
ENSG00000009844	51534	VTA1	vesicle trafficking 1 [Source:HGNC Symbol;Acc:HGNC:20954]	20.62	22.89	25.16	29.72	29.22	12.14	15.89	37.51	40.37	29.5	35.89	22.42	32.6	25.3	23.28	23.99
ENSG00000009950	51085	MLXIPL	MLX interacting protein like [Source:HGNC Symbol;Acc:HGNC:12744]	0	0	0	0	0	0	0	0.01	0.07	0	0	0	0	0.05	0	0
ENSG00000009954	9031	BAZ1B	bromodomain adjacent to zinc finger domain 1B [Source:HGNC Symbol;Acc:HGNC:961]	29.87	36.65	63.72	67.54	43.71	22.18	25.78	64.87	89.25	60	71.24	18.88	40.6	33.04	45.64	40.92
ENSG00000010017	10048	RANBP9	RAN binding protein 9 [Source:HGNC Symbol;Acc:HGNC:13727]	12.28	11.19	14.46	16.89	21.02	16.34	9.61	14.56	12.69	12.17	9.45	3	10.42	11.91	17.17	18.28
ENSG00000010030	51513	ETV7	ETS variant transcription factor 7 [Source:HGNC Symbol;Acc:HGNC:18160]	0.07	0.63	0.01	0.03	0.14	3.25	0	0.03	0.02	1.57	0.02	0.02	0.06	1.94	0	0.05
ENSG00000010072	83932	SPRTN	SprT-like N-terminal domain [Source:HGNC Symbol;Acc:HGNC:25356]	4.27	3.77	4.95	7.07	6.48	4.9	3.01	5.54	8.63	5.78	5.19	2.4	4.69	4.08	4.63	5.22
ENSG00000010165	51603	METTL13	methyltransferase 13, eEF1A lysine and N-terminal methyltransferase [Source:HGNC Symbol;Acc:HGNC:24248]	7.05	6.19	8.93	11.39	9.67	5.83	10.3	16.23	24.43	16.3	19.43	6.63	12.79	9.18	14.25	17.77
ENSG00000010219	8798	DYRK4	dual specificity tyrosine phosphorylation regulated kinase 4 [Source:HGNC Symbol;Acc:HGNC:3095]	13.1	9.24	11.37	15.11	12.72	7.5	7.51	14.35	4.63	5.05	3.32	2.79	10.4	9.36	10.88	8
ENSG00000010244	7756	ZNF207	zinc finger protein 207 [Source:HGNC Symbol;Acc:HGNC:12998]	92.66	89.44	115.96	129.1	95.58	101.17	45.97	107.1	142.33	104.21	101.89	50.16	92.18	105.74	69.02	61.01
ENSG00000010256	7384	UQCRC1	ubiquinol-cytochrome c reductase core protein 1 [Source:HGNC Symbol;Acc:HGNC:12585]	50.53	47.77	87.67	93.92	62.73	39.49	58.11	91.62	85.27	87.66	93.75	35.36	63.57	44.06	94.35	122.34
ENSG00000010270	83930	STARD3NL	STARD3 N-terminal like [Source:HGNC Symbol;Acc:HGNC:19169]	5.18	7.26	7.89	8.64	8.19	6.13	4.21	9.48	15.11	15.1	16.59	10.52	8.04	7.73	5.8	5.59
ENSG00000010278	928	CD9	CD9 molecule [Source:HGNC Symbol;Acc:HGNC:1709]	0.01	2.03	0	0	0.14	8.91	0.12	0	0	0.74	0	0	0	3.16	0.04	0
ENSG00000010282	57467	HHATL	hedgehog acyltransferase like [Source:HGNC Symbol;Acc:HGNC:13242]	0.05	0.02	0.03	0.04	0	0	0	0	0	0	0	0	0	0	0	0
ENSG00000010292	9918	NCAPD2	non-SMC condensin I complex subunit D2 [Source:HGNC Symbol;Acc:HGNC:24305]	91.28	70.01	118.17	119.91	99.84	22.44	54.69	91.16	133.03	70.81	99.61	28.42	45.38	37.56	116.53	107.52
ENSG00000010295	25900	IFFO1	intermediate filament family orphan 1 [Source:HGNC Symbol;Acc:HGNC:24970]	5.81	4.55	5.67	5.89	11.92	5.79	3.05	5.95	9.35	8.26	6.66	1.28	7.34	6.84	6.58	6.75
ENSG00000010310	2696	GIPR	gastric inhibitory polypeptide receptor [Source:HGNC Symbol;Acc:HGNC:4271]	7.72	4.32	4.51	4.89	1.72	1.08	0.42	1.07	0.19	0.59	0.08	0.06	2.8	1.23	1.63	1.64
ENSG00000010318	51533	PHF7	PHD finger protein 7 [Source:HGNC Symbol;Acc:HGNC:18458]	4.14	2.86	3.31	3.3	0.73	1.99	1.69	2.64	1.39	1.5	1.66	0.39	1.63	1.01	1.65	0.78
ENSG00000010319	56920	SEMA3G	semaphorin 3G [Source:HGNC Symbol;Acc:HGNC:30400]	0.11	0.04	0	0.04	0	0	0	0.02	0	0.01	0.09	0	0.04	0	0.05	0.03
ENSG00000010322	11188	NISCH	nischarin [Source:HGNC Symbol;Acc:HGNC:18006]	12.59	14.25	15.23	17.05	22.66	20.83	11.33	23.73	23.68	23.25	22.58	3.95	18.9	20.23	23.16	25.85
ENSG00000010327	23166	STAB1	stabilin 1 [Source:HGNC Symbol;Acc:HGNC:18628]	0.68	0.09	0.14	0.09	0.1	0.04	0.06	0.08	0	0.13	0.06	0.03	0.05	0.29	0.11	0.01
ENSG00000010361	80199	FUZ	fuzzy planar cell polarity protein [Source:HGNC Symbol;Acc:HGNC:26219]	3.49	3.79	3.91	4.71	5.03	2.43	2.87	4.6	2.39	2.17	2.27	0.83	2.99	3.14	5.54	8.21
ENSG00000010379	6540	SLC6A13	solute carrier family 6 member 13 [Source:HGNC Symbol;Acc:HGNC:11046]	1.84	0.53	0.01	0.47	0.1	0.19	0	0.18	0.08	0	0.03	0	0.29	0.03	0.07	0
ENSG00000010404	3423	IDS	iduronate 2-sulfatase [Source:HGNC Symbol;Acc:HGNC:5389]	26.43	34.75	33.02	36.81	40.74	44.87	20.19	41.75	75.81	69.65	67.06	16.4	56.06	64.18	38.06	26.73
ENSG00000010438	5646	PRSS3	serine protease 3 [Source:HGNC Symbol;Acc:HGNC:9486]	0	0.03	0.03	0.02	0	0	0.17	0	0	0	0.19	0	0.1	0.2	0	0
ENSG00000010539	7752	ZNF200	zinc finger protein 200 [Source:HGNC Symbol;Acc:HGNC:12993]	3.2	2.55	2.74	4.07	2.81	3.58	1.27	3.15	6.26	3.88	4.76	1.87	3.17	2.52	4.47	3.36
ENSG00000010610	920	CD4	CD4 molecule [Source:HGNC Symbol;Acc:HGNC:1678]	0.46	0.23	0.1	0.09	0.1	3.26	0.02	0.03	0.01	0.16	0	0	0.31	1.33	0.09	0.07
ENSG00000010626	10233	LRRC23	leucine rich repeat containing 23 [Source:HGNC Symbol;Acc:HGNC:19138]	11.52	8.95	7.63	8.14	11.5	1.9	4.81	6.66	1.63	3.79	3.18	1.04	7.8	6.12	9.89	7.71
ENSG00000010671	695	BTK	Bruton tyrosine kinase [Source:HGNC Symbol;Acc:HGNC:1133]	37.31	35.9	41.67	45.28	39.31	32.76	21.69	44.67	70.57	33.78	45.8	19.29	48.77	38.49	34.64	38.35
ENSG00000010704	3077	HFE	homeostatic iron regulator [Source:HGNC Symbol;Acc:HGNC:4886]	0.09	0.11	0	0.11	0.01	0.95	0	0.06	0.1	0.26	0.22	0.03	0	0.41	0	0
ENSG00000010803	22955	SCMH1	Scm polycomb group protein homolog 1 [Source:HGNC Symbol;Acc:HGNC:19003]	7.34	7.39	6.27	8.21	11.24	9.8	9.55	16.33	20.32	21.18	22.86	5.45	12.12	12.4	14.09	7.06
ENSG00000010810	2534	FYN	FYN proto-oncogene, Src family tyrosine kinase [Source:HGNC Symbol;Acc:HGNC:4037]	8.75	21.39	6.25	10.49	41.33	66.65	6.69	13.67	0.19	12.3	0.26	0.21	19.4	41.67	19.58	19.69
ENSG00000010818	3097	HIVEP2	HIVEP zinc finger 2 [Source:HGNC Symbol;Acc:HGNC:4921]	4.43	7.77	3.16	5.28	4.74	23.06	2.32	4.95	2.4	4.5	2.16	0.39	4.29	14.71	4.59	3.2
ENSG00000010932	2326	FMO1	flavin containing dimethylaniline monoxygenase 1 [Source:HGNC Symbol;Acc:HGNC:3769]	0.06	0.04	0.01	0.03	0.19	0	0.02	0.28	0	0.01	0.03	0	0.19	0.14	0.07	0.09
ENSG00000011007	6924	ELOA	elongin A [Source:HGNC Symbol;Acc:HGNC:11620]	6.78	6.14	7.92	9.87	9.4	7.24	4.93	9.79	12.31	8.48	8.08	2.51	8.44	7.94	8.16	7.55
ENSG00000011009	11313	LYPLA2	lysophospholipase 2 [Source:HGNC Symbol;Acc:HGNC:6738]	7.92	8.3	10.45	13.48	23.03	10.94	10.14	19.82	21.43	18.26	19.76	5.6	16.82	17.27	21.77	20.32
ENSG00000011021	1185	CLCN6	chloride voltage-gated channel 6 [Source:HGNC Symbol;Acc:HGNC:2024]	18.47	17.56	14.28	12.87	20.16	18.18	6.97	14.99	9.9	14.89	13.38	3.54	19.96	18.07	14.15	12.51
ENSG00000011028	9902	MRC2	mannose receptor C type 2 [Source:HGNC Symbol;Acc:HGNC:16875]	0.02	0.11	0.04	0.07	0	0.44	0	0.05	0.01	0.07	0	0	0.01	0.14	0	0
ENSG00000011052	654364	NME1-NME2	NME1-NME2 readthrough [Source:HGNC Symbol;Acc:HGNC:33531]	2.4	2.43	8.35	7.16	7.23	1.52	10.2	13.1	4.88	3.31	4.9	5.4	11.18	7.2	7.92	3.95
ENSG00000011083	6534	SLC6A7	solute carrier family 6 member 7 [Source:HGNC Symbol;Acc:HGNC:11054]	0	0	0	0	0	0	0	0	0	0	0	0	0	0	0	0
ENSG00000011105	10867	TSPAN9	tetraspanin 9 [Source:HGNC Symbol;Acc:HGNC:21640]	0.74	0.41	0.37	0.34	0.34	0.07	0.21	0.44	0	0	0.15	0	0.81	0.36	0.32	0.41
ENSG00000011114	55727	BTBD7	BTB domain containing 7 [Source:HGNC Symbol;Acc:HGNC:18269]	10.52	12.61	11.29	15.09	12.53	10.47	5.76	11.19	14.89	15.78	14.98	2.56	14.67	15.41	12.31	21.53
ENSG00000011132	9546	APBA3	amyloid beta precursor protein binding family A member 3 [Source:HGNC Symbol;Acc:HGNC:580]	9.49	11.84	9.47	9.97	14.64	12.29	6.98	11.79	10.54	12.85	9.34	2.64	8.03	12.37	14.38	10.39
ENSG00000011143	54903	MKS1	MKS transition zone complex subunit 1 [Source:HGNC Symbol;Acc:HGNC:7121]	1.55	1.93	1.53	2.42	3.15	3.69	1.28	1.74	6.13	5.89	6.98	2.51	2.23	3.19	1.88	1.97
ENSG00000011198	51099	ABHD5	abhydrolase domain containing 5, lysophosphatidic acid acyltransferase [Source:HGNC Symbol;Acc:HGNC:21396]	2.51	2.67	2.17	3.59	3.21	4.02	1.52	3.2	3.23	3.03	3.05	1.73	2.71	3.84	1.63	2.67
ENSG00000011201	3730	ANOS1	anosmin 1 [Source:HGNC Symbol;Acc:HGNC:6211]	0	0	0	0	0	0	0	0	0	0	0	0	0	0	0	0
ENSG00000011243	26993	AKAP8L	A-kinase anchoring protein 8 like [Source:HGNC Symbol;Acc:HGNC:29857]	30.25	35.27	34.07	37.8	55.38	35.04	24.97	39.83	32.9	34.67	30.61	12.46	41.98	42.29	53.01	44.55
ENSG00000011258	54799	MBTD1	mbt domain containing 1 [Source:HGNC Symbol;Acc:HGNC:19866]	13.54	9.6	12.7	14.22	7.89	6.66	5.17	10.96	8.07	8.67	12.11	3.82	10	7.84	10.03	13.21
ENSG00000011260	51096	UTP18	UTP18 small subunit processome component [Source:HGNC Symbol;Acc:HGNC:24274]	14.42	11.55	22.95	27.08	19.55	14.65	15.68	31.51	27.44	20.66	31.94	15.97	22.78	17.54	31.95	37.95
ENSG00000011275	54476	RNF216	ring finger protein 216 [Source:HGNC Symbol;Acc:HGNC:21698]	9.58	12.5	11.61	13.36	32.52	14.74	8.5	16.03	30.2	23.45	25.2	7.17	18.36	16.76	16.81	20.27
ENSG00000011295	54902	TTC19	tetratricopeptide repeat domain 19 [Source:HGNC Symbol;Acc:HGNC:26006]	13.13	11.39	16.51	19.16	15.28	12.25	7.64	17.32	17.33	14.99	16.26	4.46	16.74	15.38	15.38	13.1
ENSG00000011304	5725	PTBP1	polypyrimidine tract binding protein 1 [Source:HGNC Symbol;Acc:HGNC:9583]	77.02	72.23	107.66	124.91	181.76	73.61	112.9	236.97	238.35	242.72	306.27	57.18	141.04	134.63	211.28	166.67
ENSG00000011332	8193	DPF1	double PHD fingers 1 [Source:HGNC Symbol;Acc:HGNC:20225]	0.98	0.45	0.77	1.5	0.87	1.08	0.55	1.64	0.49	0.37	0.44	0.08	0.78	0.54	1.57	2.38
ENSG00000011347	9066	SYT7	synaptotagmin 7 [Source:HGNC Symbol;Acc:HGNC:11514]	0	0.01	0.01	0.01	0	0.06	0	0.01	0	0	0	0	0.01	0	0.04	0
ENSG00000011376	23395	LARS2	leucyl-tRNA synthetase 2, mitochondrial [Source:HGNC Symbol;Acc:HGNC:17095]	6.88	7.17	11.44	10.5	10.96	13.39	5.73	12.48	21.8	15.68	13.97	6.71	11	9.82	10.75	10.54
ENSG00000011405	5286	PIK3C2A	phosphatidylinositol-4-phosphate 3-kinase catalytic subunit type 2 alpha [Source:HGNC Symbol;Acc:HGNC:8971]	15.17	13.98	15.84	12.25	11.38	19.68	4.06	10.35	13.49	12.95	12.5	4.91	9.57	13.44	9.51	11.08
ENSG00000011422	5329	PLAUR	plasminogen activator, urokinase receptor [Source:HGNC Symbol;Acc:HGNC:9053]	0.09	0.72	0.04	0.22	0	2.76	0.05	0.1	0.17	0.54	0.51	0.23	0	0.95	0	0
ENSG00000011426	54443	ANLN	anillin, actin binding protein [Source:HGNC Symbol;Acc:HGNC:14082]	31.74	27.9	57.84	40.77	27.98	4.99	13.5	39.79	47.56	31.41	37.62	19.95	17.33	15.2	23.69	16.81
ENSG00000011451	58525	WIZ	WIZ zinc finger [Source:HGNC Symbol;Acc:HGNC:30917]	3.83	5.17	5.08	5.49	7.3	5.06	3.86	8.13	8.01	7.35	7.43	1.31	6.71	6.41	7.8	7.49
ENSG00000011454	23637	RABGAP1	RAB GTPase activating protein 1 [Source:HGNC Symbol;Acc:HGNC:17155]	17.98	17.77	18.61	18.23	16.04	15.4	4.62	12.5	21.69	16.8	14.52	5.94	14.17	15.21	10.45	8.93
ENSG00000011465	1634	DCN	decorin [Source:HGNC Symbol;Acc:HGNC:2705]	11.54	8.78	17.33	21.94	10.4	3.47	9.5	13.14	0.1	0.15	0.41	0.01	12.41	10.31	11.21	9.59
ENSG00000011478	54814	QPCTL	glutaminyl-peptide cyclotransferase like [Source:HGNC Symbol;Acc:HGNC:25952]	3.65	2.83	4.4	5.29	8.63	9.51	5.74	8.64	6.74	6.81	7.39	1.73	7.31	7.27	8.54	8.28
ENSG00000011485	5536	PPP5C	protein phosphatase 5 catalytic subunit [Source:HGNC Symbol;Acc:HGNC:9322]	18.73	18.71	34.05	41.33	31.98	14.58	28.08	53.45	64	37.74	46.31	12.51	34.89	27.53	39.83	38.99
ENSG00000011523	23177	CEP68	centrosomal protein 68 [Source:HGNC Symbol;Acc:HGNC:29076]	8.7	6.26	4.42	5.74	6.77	16.1	4.57	6.1	11.82	10.08	11.75	2.01	4.52	9.81	6.62	6.42
ENSG00000011566	8491	MAP4K3	mitogen-activated protein kinase kinase kinase kinase 3 [Source:HGNC Symbol;Acc:HGNC:6865]	3.18	2.77	3.04	3.78	2.76	7.17	0.81	1.44	3.08	5.12	4.54	1.82	2.26	4.35	1.97	2.28
ENSG00000011590	27033	ZBTB32	zinc finger and BTB domain containing 32 [Source:HGNC Symbol;Acc:HGNC:16763]	0.45	1.59	0.41	0.18	0.04	4.94	0.08	0.13	0.71	0.62	0.49	0.03	0.16	3.67	0.09	1.16
ENSG00000011600	7305	TYROBP	transmembrane immune signaling adaptor TYROBP [Source:HGNC Symbol;Acc:HGNC:12449]	0.38	1.18	0.15	0.27	0.52	5.42	0.12	0.23	0	0.53	0	0	0.35	2.31	0.05	0
ENSG00000011638	57146	LDAF1	lipid droplet assembly factor 1 [Source:HGNC Symbol;Acc:HGNC:30136]	13.8	11.97	9.41	9.24	13.71	8.51	8.09	9.35	11.87	10	9.75	3.44	12.03	11.71	12.33	10.26
ENSG00000011677	2556	GABRA3	gamma-aminobutyric acid type A receptor subunit alpha3 [Source:HGNC Symbol;Acc:HGNC:4077]	0	0	0	0	0	0	0	0	0	0.01	0	0	0	0	0	0
ENSG00000012048	672	BRCA1	BRCA1 DNA repair associated [Source:HGNC Symbol;Acc:HGNC:1100]	16.07	11.99	31.56	33.23	13.09	7.33	10.92	22.97	50.39	25.68	40.06	12.99	8.81	6.08	17.18	14.55
ENSG00000012061	2067	ERCC1	ERCC excision repair 1, endonuclease non-catalytic subunit [Source:HGNC Symbol;Acc:HGNC:3433]	18.61	17.67	16.63	17.24	38.6	11.94	15.81	21.67	27.34	25.66	31.55	13.13	34.95	26.52	31.57	30.57
ENSG00000012124	933	CD22	CD22 molecule [Source:HGNC Symbol;Acc:HGNC:1643]	458.55	424.47	348.08	373.94	387.08	210.93	205.23	382.38	520.49	340.21	476.71	108.07	552.98	435.92	445.16	381.91
ENSG00000012171	7869	SEMA3B	semaphorin 3B [Source:HGNC Symbol;Acc:HGNC:10724]	1.04	0.18	0.08	0.26	0.19	0.12	0.07	0.18	0.03	0.13	0.17	0.05	0.21	0.13	0.15	0.19
ENSG00000012174	51360	MBTPS2	membrane bound transcription factor peptidase, site 2 [Source:HGNC Symbol;Acc:HGNC:15455]	2.48	1.71	3.18	4.9	2.18	2.11	2.57	4.29	5.02	4.23	4.59	1.76	4.61	2.97	3.82	3.2
ENSG00000012211	4007	PRICKLE3	prickle planar cell polarity protein 3 [Source:HGNC Symbol;Acc:HGNC:6645]	3.27	2.76	3.1	3	4.14	3.49	3.09	4.53	4.67	7.5	8.12	1.65	5.15	4.02	5.68	5.95
ENSG00000012223	4057	LTF	lactotransferrin [Source:HGNC Symbol;Acc:HGNC:6720]	0.01	0.05	0	0	0	0.09	0	0.07	0	0.03	0.1	0	0.37	0.28	0	0
ENSG00000012232	2137	EXTL3	exostosin like glycosyltransferase 3 [Source:HGNC Symbol;Acc:HGNC:3518]	3.54	3.13	6.4	5.99	7.47	4.43	5.25	10.57	7.78	5.55	3.22	0.61	7.63	7.04	7.3	9.24
ENSG00000012504	9971	NR1H4	nuclear receptor subfamily 1 group H member 4 [Source:HGNC Symbol;Acc:HGNC:7967]	0	0	0	0	0	0	0	0	0	0	0.02	0.01	0	0.06	0	0
ENSG00000012660	60481	ELOVL5	ELOVL fatty acid elongase 5 [Source:HGNC Symbol;Acc:HGNC:21308]	62.72	55.21	59.36	57.3	49.98	83.18	23.7	50.01	52.21	62.96	73.5	23.33	47.18	54.86	42.21	41.53
ENSG00000012779	240	ALOX5	arachidonate 5-lipoxygenase [Source:HGNC Symbol;Acc:HGNC:435]	76.77	51.79	45.9	55.21	86.71	30.53	25.83	52.33	50.25	27.53	34.25	6.37	87.22	68.45	54.9	47.8
ENSG00000012817	8284	KDM5D	lysine demethylase 5D [Source:HGNC Symbol;Acc:HGNC:11115]	12.39	14.24	13.07	10.49	16.02	32.62	5.39	11.7	13.59	7.77	11.87	4.29	15.25	20.43	12.11	9.16
ENSG00000012822	57658	CALCOCO1	calcium binding and coiled-coil domain 1 [Source:HGNC Symbol;Acc:HGNC:29306]	9.9	8.34	5.51	6.41	8.44	15.33	1.93	3.44	2.86	3.4	2.94	0.79	4.86	8.11	3.09	2.3
ENSG00000012963	55148	UBR7	ubiquitin protein ligase E3 component n-recognin 7 [Source:HGNC Symbol;Acc:HGNC:20344]	11.42	8.66	14.28	16.75	7.31	6.47	7.07	15.08	18.21	12.24	15.73	7.57	6.41	7.04	11.97	10.81
ENSG00000012983	11183	MAP4K5	mitogen-activated protein kinase kinase kinase kinase 5 [Source:HGNC Symbol;Acc:HGNC:6867]	11.3	8.38	14.1	14.17	15.58	17.2	5.74	12.4	16.4	13.84	14.58	5.27	12.74	14.19	14.49	19.55
ENSG00000013016	30845	EHD3	EH domain containing 3 [Source:HGNC Symbol;Acc:HGNC:3244]	0.87	1.56	0.38	0.62	3.37	1.5	0.87	1.71	12.85	4.44	3.78	0.52	3.25	2.83	1.72	1.57
ENSG00000013275	5704	PSMC4	proteasome 26S subunit, ATPase 4 [Source:HGNC Symbol;Acc:HGNC:9551]	10.43	18.29	19.6	21.87	49.33	41.8	28.33	44.87	65.9	51.34	51.14	19.48	37.9	42.18	41.27	41.76
ENSG00000013288	23324	MAN2B2	mannosidase alpha class 2B member 2 [Source:HGNC Symbol;Acc:HGNC:29623]	5.42	4.71	5.22	5.15	7.97	3.65	3.16	5.75	8.87	7.14	5.42	1.14	7.71	6.88	7.1	6.28
ENSG00000013293	57709	SLC7A14	solute carrier family 7 member 14 [Source:HGNC Symbol;Acc:HGNC:29326]	0	0	0	0	0	0	0	0	0	0	0	0	0	0.01	0	0
ENSG00000013297	5010	CLDN11	claudin 11 [Source:HGNC Symbol;Acc:HGNC:8514]	0.31	0.24	0.06	0.06	0.07	0.16	0	0.05	0	0.11	0.06	0	0.1	0.16	0	0.02
ENSG00000013306	51629	SLC25A39	solute carrier family 25 member 39 [Source:HGNC Symbol;Acc:HGNC:24279]	22.39	21.93	43.64	49.36	42.95	13.35	42.97	68.44	54.75	43.8	50.36	13.53	44.49	37.31	68.51	58.33
ENSG00000013364	9961	MVP	major vault protein [Source:HGNC Symbol;Acc:HGNC:7531]	6.01	8.38	2.32	3.08	4.53	13.86	1.34	2.43	5.12	6.92	4.61	1.03	5.88	13.68	2.17	1.47
ENSG00000013374	51667	NUB1	negative regulator of ubiquitin like proteins 1 [Source:HGNC Symbol;Acc:HGNC:17623]	46.11	41.41	43.18	50.13	28.93	22.27	17.9	44.58	34.39	22.51	30	12.11	34.52	29.02	29.24	31.83
ENSG00000013375	5238	PGM3	phosphoglucomutase 3 [Source:HGNC Symbol;Acc:HGNC:8907]	6.35	5.92	7.07	5.52	2.84	5.13	1.6	3.44	8.88	5.97	6.02	3.57	2.73	4.84	2.43	2.08
ENSG00000013392	112611	RWDD2A	RWD domain containing 2A [Source:HGNC Symbol;Acc:HGNC:21385]	0.51	0.34	0.27	0.33	0.26	0.38	0.23	0.44	0.4	0.47	0.49	0.22	0.27	0.4	0.19	0.09
ENSG00000013441	1195	CLK1	CDC like kinase 1 [Source:HGNC Symbol;Acc:HGNC:2068]	89.48	66.91	63.73	84.88	69.29	124.84	23.52	68.32	29.26	40.42	37.31	22.91	108.42	109.61	41.04	36.26
ENSG00000013503	55703	POLR3B	RNA polymerase III subunit B [Source:HGNC Symbol;Acc:HGNC:30348]	2.28	2.39	6.71	7.18	9.73	5.19	4.48	9.37	9.69	6.07	7.22	2.66	7.08	5.95	7.06	10.8
ENSG00000013523	23357	ANGEL1	angel homolog 1 [Source:HGNC Symbol;Acc:HGNC:19961]	4.03	3.84	5.25	6.83	5.09	2.93	4.49	7.65	10.31	6.86	7.77	1.2	6.4	5.48	7.87	6.1
ENSG00000013561	9604	RNF14	ring finger protein 14 [Source:HGNC Symbol;Acc:HGNC:10058]	16.23	15.22	17.8	19.59	19.29	17.12	14.83	24.47	29.02	19.75	23.81	9.56	22.84	20.74	23.26	21.66
ENSG00000013563	1774	DNASE1L1	deoxyribonuclease 1 like 1 [Source:HGNC Symbol;Acc:HGNC:2957]	1.79	1.74	0.93	1.61	1.66	2.63	1.23	2.77	19.94	14.41	19.44	4.19	1.76	2.72	2.33	2
ENSG00000013573	1663	DDX11	DEAD/H-box helicase 11 [Source:HGNC Symbol;Acc:HGNC:2736]	21.2	15.42	39.11	37.12	19.45	9.8	20.01	31.39	40.6	32.06	39.07	10.42	15.64	15.04	32.2	31.65
ENSG00000013583	50865	HEBP1	heme binding protein 1 [Source:HGNC Symbol;Acc:HGNC:17176]	0.2	0.48	0.16	0.26	0.23	0.82	0.22	0.24	0	0.2	0	0.05	0.12	0.54	0.15	0
ENSG00000013588	9052	GPRC5A	G protein-coupled receptor class C group 5 member A [Source:HGNC Symbol;Acc:HGNC:9836]	0.03	0.01	0	0.01	0	0.02	0	0	0	0	0	0	0	0.06	0	0
ENSG00000013619	10046	MAMLD1	mastermind like domain containing 1 [Source:HGNC Symbol;Acc:HGNC:2568]	0	0.06	0	0	0	0.9	0	0	0	0.09	0	0	0	0.44	0	0
ENSG00000013725	923	CD6	CD6 molecule [Source:HGNC Symbol;Acc:HGNC:1691]	0.08	0.44	0.01	0.08	0.45	10.17	0.07	0.08	0	1.09	0.01	0	0.33	3.31	0.09	0
ENSG00000013810	10460	TACC3	transforming acidic coiled-coil containing protein 3 [Source:HGNC Symbol;Acc:HGNC:11524]	48.36	42.08	79.02	80.01	65.42	12.83	39.54	81.35	93.47	52.16	63.89	14.1	44.32	36.64	82.09	69.19
ENSG00000014123	23376	UFL1	UFM1 specific ligase 1 [Source:HGNC Symbol;Acc:HGNC:23039]	7.66	5.65	7.46	10.22	5.53	4.6	2.88	8.17	9.14	7.52	10.43	5.88	7.55	6.16	4.7	4.13
ENSG00000014138	23649	POLA2	DNA polymerase alpha 2, accessory subunit [Source:HGNC Symbol;Acc:HGNC:30073]	6.91	8.42	21.08	20.84	9.25	12.15	11.52	21.04	40.77	22.72	29.2	9.27	6.65	7.69	16.32	15.13
ENSG00000014164	23144	ZC3H3	zinc finger CCCH-type containing 3 [Source:HGNC Symbol;Acc:HGNC:28972]	3.28	5.74	3.93	4.4	8.03	6.79	3.45	6.3	7.1	5.97	5.61	0.99	5.5	5.56	7.74	7.22
ENSG00000014216	823	CAPN1	calpain 1 [Source:HGNC Symbol;Acc:HGNC:1476]	29.96	31.65	35.11	39.98	49.13	22.45	26.43	49.28	62.32	46.21	40.08	8.43	45.25	40.38	50.33	46.37
ENSG00000014257	55	ACP3	acid phosphatase 3 [Source:HGNC Symbol;Acc:HGNC:125]	0.87	0.71	1.36	1.67	0.9	0.05	0.57	0.69	0	0	0	0	0.94	0.85	0.99	1.27
ENSG00000014641	4190	MDH1	malate dehydrogenase 1 [Source:HGNC Symbol;Acc:HGNC:6970]	77.8	74.41	130.49	132.52	52.89	23.39	63.02	104.93	109.13	106.98	110.84	118.29	94.22	68.32	64.51	56.41
ENSG00000014824	10463	SLC30A9	solute carrier family 30 member 9 [Source:HGNC Symbol;Acc:HGNC:1329]	9.58	9.71	11.89	13.15	11.24	7.51	5.5	11.38	14.91	13.24	14.21	9.49	11.52	9.47	7.85	6.92
ENSG00000014914	10903	MTMR11	myotubularin related protein 11 [Source:HGNC Symbol;Acc:HGNC:24307]	0.02	0.09	0.05	0.02	0	0.01	0	0.03	0.02	0.11	0.24	0.06	0	0.04	0.03	0
ENSG00000014919	1355	COX15	cytochrome c oxidase assembly homolog COX15 [Source:HGNC Symbol;Acc:HGNC:2263]	18.85	15.22	18.87	18.73	13.44	11.25	6.97	13.73	10.43	9.42	8.22	3.31	13.59	10.14	15.68	14.34
ENSG00000015133	440193	CCDC88C	coiled-coil domain containing 88C [Source:HGNC Symbol;Acc:HGNC:19967]	29.43	46.63	45.85	34.78	50.61	51.81	19.55	40.75	55.81	47.31	47.86	11.83	45.16	49.85	35.1	30.42
ENSG00000015153	10138	YAF2	YY1 associated factor 2 [Source:HGNC Symbol;Acc:HGNC:17363]	27.22	21.94	30.87	33.8	22.07	15.32	26.04	26.29	27.51	20.5	25.6	16.98	19.23	19.48	31.03	25.29
ENSG00000015171	10771	ZMYND11	zinc finger MYND-type containing 11 [Source:HGNC Symbol;Acc:HGNC:16966]	0.17	0.95	0.54	0.7	0.41	5.19	0.23	0.61	5.94	4.52	5.34	1.52	0.42	3.34	0.73	1.86
ENSG00000015285	7454	WAS	WASP actin nucleation promoting factor [Source:HGNC Symbol;Acc:HGNC:12731]	18.77	21.11	21.42	25.27	44.55	15.55	16.58	30.72	48.73	34.74	36.77	8.05	34.73	29.56	38.4	32.2
ENSG00000015413	1800	DPEP1	dipeptidase 1 [Source:HGNC Symbol;Acc:HGNC:3002]	0	0.02	0.03	0	0	0	0	0.02	0.02	0.01	0.05	0	0	0	0	0
ENSG00000015475	637	BID	BH3 interacting domain death agonist [Source:HGNC Symbol;Acc:HGNC:1050]	6.33	9.88	16.12	16.78	20.28	19.16	20.07	25.96	38.9	25.77	31.16	18.39	18.68	18.63	31.03	29.45
ENSG00000015479	9782	MATR3	matrin 3 [Source:HGNC Symbol;Acc:HGNC:6912]	103.46	103.17	169.4	182.1	86.06	90.47	57.57	177.49	171.58	147.91	169.32	109.3	138.86	120.13	81	62.31
ENSG00000015520	29881	NPC1L1	NPC1 like intracellular cholesterol transporter 1 [Source:HGNC Symbol;Acc:HGNC:7898]	0.17	0.04	0.01	0.03	0.02	0.04	0.01	0.07	0.01	0	0.05	0.01	0.01	0.01	0.02	0
ENSG00000015532	64132	XYLT2	xylosyltransferase 2 [Source:HGNC Symbol;Acc:HGNC:15517]	5.48	2.89	4.18	5.43	6.51	2.4	5.36	8.03	8.36	7.57	10	1.89	8.11	6.15	8.61	7.07
ENSG00000015568	84220	RGPD5	RANBP2 like and GRIP domain containing 5 [Source:HGNC Symbol;Acc:HGNC:32418]	0.79	4.22	1.56	0.82	0.16	10.42	0.3	0.14	0.8	1.13	0.34	0.1	0.35	7.34	0.57	0.26
ENSG00000015592	81551	STMN4	stathmin 4 [Source:HGNC Symbol;Acc:HGNC:16078]	0.09	0.01	0.01	0	0.08	0	0	0.03	0	0	0	0	0	0.03	0.05	0
ENSG00000015676	23386	NUDCD3	NudC domain containing 3 [Source:HGNC Symbol;Acc:HGNC:22208]	36.74	37.79	30.66	34.99	58.27	48.1	33	49.99	40.9	48.27	38.86	11.9	61.54	45.15	65.13	59.89
ENSG00000016082	3670	ISL1	ISL LIM homeobox 1 [Source:HGNC Symbol;Acc:HGNC:6132]	0	0	0	0	0	0	0	0	0	0	0	0	0	0	0	0
ENSG00000016391	55349	CHDH	choline dehydrogenase [Source:HGNC Symbol;Acc:HGNC:24288]	0.1	0.25	0	0.03	0.02	0.62	0	0.04	0.01	0.33	0	0	0.02	0.67	0.02	0
ENSG00000016402	53832	IL20RA	interleukin 20 receptor subunit alpha [Source:HGNC Symbol;Acc:HGNC:6003]	0	0	0	0	0	0	0	0	0	0	0	0	0	0	0	0
ENSG00000016490	1179	CLCA1	chloride channel accessory 1 [Source:HGNC Symbol;Acc:HGNC:2015]	0	0	0	0	0	0.02	0	0	0	0	0	0	0	0	0	0
ENSG00000016602	22802	CLCA4	chloride channel accessory 4 [Source:HGNC Symbol;Acc:HGNC:2018]	0	0	0	0	0	0	0	0	0	0	0	0	0	0	0	0
ENSG00000016864	55830	GLT8D1	glycosyltransferase 8 domain containing 1 [Source:HGNC Symbol;Acc:HGNC:24870]	8.3	6.3	11.36	15.77	11.51	7.68	6.75	15.26	23.22	15.02	14.17	5.39	14.5	10.08	10.4	11
ENSG00000017260	27032	ATP2C1	ATPase secretory pathway Ca2+ transporting 1 [Source:HGNC Symbol;Acc:HGNC:13211]	40.44	28.59	43.82	45.2	45.97	18.91	16.94	44.02	71.42	43.36	57.32	26.24	46.11	29.43	25.77	23.48
ENSG00000017427	3479	IGF1	insulin like growth factor 1 [Source:HGNC Symbol;Acc:HGNC:5464]	0	0	0	0	0	0	0	0	0	0	0	0	0	0.07	0	0
ENSG00000017483	92745	SLC38A5	solute carrier family 38 member 5 [Source:HGNC Symbol;Acc:HGNC:18070]	0	1.68	0	0.13	0.22	6.63	0.09	0.09	33.69	17.85	19.18	6.5	0.14	2.86	0.09	0
ENSG00000017797	10928	RALBP1	ralA binding protein 1 [Source:HGNC Symbol;Acc:HGNC:9841]	19.8	16.54	30.08	32.87	22.01	11.44	14.34	28.23	24.57	18.18	23.09	5.39	19.3	12.75	28.1	28.64
ENSG00000018189	22902	RUFY3	RUN and FYVE domain containing 3 [Source:HGNC Symbol;Acc:HGNC:30285]	35.44	27.76	43.59	36.74	21.55	16.72	8.1	22.82	1.74	12.59	2.05	1.9	23.83	22.75	16.68	15.69
ENSG00000018236	1272	CNTN1	contactin 1 [Source:HGNC Symbol;Acc:HGNC:2171]	0	0	0	0.01	0	0	0	0.02	0	0	0	0	0	0	0	0.07
ENSG00000018280	6556	SLC11A1	solute carrier family 11 member 1 [Source:HGNC Symbol;Acc:HGNC:10907]	0.28	0.17	0.22	0.09	0.09	0.12	0.1	0.18	0.06	0.09	0.25	0.08	0.06	0.05	0.3	0.09
ENSG00000018408	25937	WWTR1	WW domain containing transcription regulator 1 [Source:HGNC Symbol;Acc:HGNC:24042]	0.05	0.14	0.01	0.01	0.02	0	0	0.03	0.02	0	0	0	0	0.15	0.02	0
ENSG00000018510	8540	AGPS	alkylglycerone phosphate synthase [Source:HGNC Symbol;Acc:HGNC:327]	5.62	6.77	10.77	12.43	6.33	7.18	3.85	9.47	31.54	26.06	27.15	10.28	6.99	7.16	6.84	7.55
ENSG00000018607	.	ZNF285CP	zinc finger protein 285C, pseudogene [Source:HGNC Symbol;Acc:HGNC:33228]	0.01	0.01	0	0	0	0	0	0	0	0	0	0	0	0	0	0
ENSG00000018610	63932	STEEP1	STING1 ER exit protein 1 [Source:HGNC Symbol;Acc:HGNC:26239]	5.68	5.89	6.72	7.98	8.65	4.82	4.98	10.51	8.42	8.36	9.5	3.6	8.27	9.18	8.95	8.03
ENSG00000018625	477	ATP1A2	ATPase Na+/K+ transporting subunit alpha 2 [Source:HGNC Symbol;Acc:HGNC:800]	0	0	0	0	0	0	0	0	0	0	0	0	0	0	0	0
ENSG00000018699	55622	TTC27	tetratricopeptide repeat domain 27 [Source:HGNC Symbol;Acc:HGNC:25986]	6.99	6.98	10.79	10.64	8.11	5.24	4.6	13.49	20.43	15.92	18.56	7.07	10.41	9.15	8.36	7.8
ENSG00000018869	147948	ZNF582	zinc finger protein 582 [Source:HGNC Symbol;Acc:HGNC:26421]	0.05	0.39	0.06	0.12	0.86	0.35	0.07	0.6	1.31	1.14	0.68	0.28	0.39	0.71	0.58	0.07
ENSG00000019102	23584	VSIG2	V-set and immunoglobulin domain containing 2 [Source:HGNC Symbol;Acc:HGNC:17149]	0.54	0.31	0.44	0.48	0.01	0	0.18	0.22	1.69	0.36	0.65	0.1	0.23	0.22	0.55	0.39
ENSG00000019144	23187	PHLDB1	pleckstrin homology like domain family B member 1 [Source:HGNC Symbol;Acc:HGNC:23697]	0.07	0.32	0.02	0.03	0	1.11	0.09	0.03	0.02	0.28	0.1	0	0.11	0.97	0.12	0.3
ENSG00000019169	8685	MARCO	macrophage receptor with collagenous structure [Source:HGNC Symbol;Acc:HGNC:6895]	0	0	0	0	0	0	0	0	0	0	0	0	0	0	0	0
ENSG00000019186	1591	CYP24A1	cytochrome P450 family 24 subfamily A member 1 [Source:HGNC Symbol;Acc:HGNC:2602]	0	0.01	0	0	0	0	0	0.01	0	0	0	0	0.04	0	0	0
ENSG00000019485	56981	PRDM11	PR/SET domain 11 [Source:HGNC Symbol;Acc:HGNC:13996]	0.33	0.75	0.52	0.74	1.25	1.68	0.6	1.98	1.1	0.7	0.55	0.07	1.32	1.73	1.43	1.7
ENSG00000019505	57586	SYT13	synaptotagmin 13 [Source:HGNC Symbol;Acc:HGNC:14962]	0	0	0	0	0	0	0	0	0	0	0	0	0	0	0	0
ENSG00000019549	6591	SNAI2	snail family transcriptional repressor 2 [Source:HGNC Symbol;Acc:HGNC:11094]	0	0	0	0	0.07	0	0	0	0	0	0	0	0	0	0	0
ENSG00000019582	972	CD74	CD74 molecule [Source:HGNC Symbol;Acc:HGNC:1697]	928.59	1357.19	988.18	1175.69	2055.83	5470.39	1095.09	1615.93	1739.48	1785.34	1504.9	386.93	2168.74	2779.24	2273.18	2817.14
ENSG00000019991	3082	HGF	hepatocyte growth factor [Source:HGNC Symbol;Acc:HGNC:4893]	7.97	3.93	5.4	6.21	0.92	0.19	0.22	0.85	0	0	0	0	1.66	0.53	0.52	0.53
ENSG00000019995	54764	ZRANB1	zinc finger RANBP2-type containing 1 [Source:HGNC Symbol;Acc:HGNC:18224]	5.64	6.07	7.18	7.8	4.53	5.14	2.08	4.67	4.68	4.36	4.08	1.6	4.82	4.98	3.42	3.31
ENSG00000020129	23154	NCDN	neurochondrin [Source:HGNC Symbol;Acc:HGNC:17597]	5.27	4.98	6.79	7.19	7.68	2.16	5.19	9.86	18.65	12.54	11.58	2.48	11.15	6.97	11.35	8.45
ENSG00000020181	25960	ADGRA2	adhesion G protein-coupled receptor A2 [Source:HGNC Symbol;Acc:HGNC:17849]	0.3	0.23	0.19	0.18	0.46	0.09	0.16	0.29	0.23	0.17	0.15	0.04	0.37	0.24	0.3	0.47
ENSG00000020219	.	CCT8L1P	chaperonin containing TCP1 subunit 8 like 1, pseudogene [Source:HGNC Symbol;Acc:HGNC:32153]	0.09	0.05	0.07	0.01	0.07	0	0.04	0.04	0.01	0	0.03	0.01	0.05	0	0.1	0.13
ENSG00000020256	55734	ZFP64	ZFP64 zinc finger protein [Source:HGNC Symbol;Acc:HGNC:15940]	2.32	1.98	2.91	3.02	4.28	2.25	2.25	4.89	6.99	5.54	6.83	1.39	3.73	3.56	4.63	4.13
ENSG00000020426	4331	MNAT1	MNAT1 component of CDK activating kinase [Source:HGNC Symbol;Acc:HGNC:7181]	11.19	9.59	12.72	14.01	8.18	10.56	5.19	11.71	22.29	19.18	20.71	17.08	8.87	9.36	6.66	6.22
ENSG00000020577	23034	SAMD4A	sterile alpha motif domain containing 4A [Source:HGNC Symbol;Acc:HGNC:23023]	0.89	1.51	0.5	0.76	1.16	8.62	0.58	0.8	3.47	4.42	4.24	1.09	1.13	5.13	1.67	0.68
ENSG00000020633	864	RUNX3	RUNX family transcription factor 3 [Source:HGNC Symbol;Acc:HGNC:10473]	17.59	19.03	14.23	20.04	64.74	45.78	28.17	44.73	39.31	44.38	43.26	8.29	45.35	55.9	62.58	46.94
ENSG00000020922	4361	MRE11	MRE11 homolog, double strand break repair nuclease [Source:HGNC Symbol;Acc:HGNC:7230]	14.46	10.51	20.1	19.94	7.34	6.94	6.87	14.02	20.45	17.89	20.17	14.35	8.97	6.77	12.49	9.02
ENSG00000021300	58473	PLEKHB1	pleckstrin homology domain containing B1 [Source:HGNC Symbol;Acc:HGNC:19079]	0.17	0.17	0.06	0.08	1.38	1.67	0.4	0.53	0.37	0.93	0.71	0.44	2.2	1.61	1.34	0.68
ENSG00000021355	1992	SERPINB1	serpin family B member 1 [Source:HGNC Symbol;Acc:HGNC:3311]	10.85	16.95	12.49	15.19	7.7	14.4	5.38	13	27.58	31.31	37.03	21.66	11.64	18.39	8.24	7.17
ENSG00000021461	64816	CYP3A43	cytochrome P450 family 3 subfamily A member 43 [Source:HGNC Symbol;Acc:HGNC:17450]	0	0	0	0	0	0	0	0	0	0	0.03	0	0	0	0	0
ENSG00000021488	11136	SLC7A9	solute carrier family 7 member 9 [Source:HGNC Symbol;Acc:HGNC:11067]	0.07	0.07	0.01	0.06	0.09	0	0	0	0.03	0	0	0	0	0.1	0	0.14
ENSG00000021574	6683	SPAST	spastin [Source:HGNC Symbol;Acc:HGNC:11233]	7.36	4.9	9.62	11.42	4.08	3.05	2.96	10.9	11.19	7.74	7.7	2.51	7.16	5.86	4.77	7.17
ENSG00000021645	9369	NRXN3	neurexin 3 [Source:HGNC Symbol;Acc:HGNC:8010]	0	0	0.01	0	0	0	0	0	0.07	0.03	0	0	0.01	0	0.01	0
ENSG00000021762	114879	OSBPL5	oxysterol binding protein like 5 [Source:HGNC Symbol;Acc:HGNC:16392]	0	0.05	0	0.09	0	0.43	0.01	0	0	0.14	0	0	0	0.27	0.04	0
ENSG00000021776	9716	AQR	aquarius intron-binding spliceosomal factor [Source:HGNC Symbol;Acc:HGNC:29513]	7.85	6.62	10.55	12.05	7.04	6.94	3.4	10.58	21.07	12.99	14.77	5.33	9.81	9.94	5.58	5.16
ENSG00000021826	1373	CPS1	carbamoyl-phosphate synthase 1 [Source:HGNC Symbol;Acc:HGNC:2323]	0.11	0.07	0.12	0.1	0.02	0.04	0.06	0.04	0.06	0.01	0.02	0.01	0.19	0.07	0.08	0.06
ENSG00000021852	732	C8B	complement C8 beta chain [Source:HGNC Symbol;Acc:HGNC:1353]	0	0	0	0	0	0	0	0	0	0	0	0	0	0	0	0
ENSG00000022267	2273	FHL1	four and a half LIM domains 1 [Source:HGNC Symbol;Acc:HGNC:3702]	0.22	0.13	0.18	0.17	0.1	1.06	0.02	0.12	0.44	0.5	0.39	0.14	0.18	0.35	0.25	0.19
ENSG00000022277	51507	RTF2	replication termination factor 2 [Source:HGNC Symbol;Acc:HGNC:15890]	19.34	21.83	22.51	25.05	42.24	20.75	17.91	31.26	36.44	30.74	33.31	20.79	34.16	30.03	29.71	26.35
ENSG00000022355	2554	GABRA1	gamma-aminobutyric acid type A receptor subunit alpha1 [Source:HGNC Symbol;Acc:HGNC:4075]	0	0	0	0	0.03	0.04	0	0	0	0	0	0	0	0	0	0
ENSG00000022556	55655	NLRP2	NLR family pyrin domain containing 2 [Source:HGNC Symbol;Acc:HGNC:22948]	0.23	4.25	0.01	0.01	0.04	1.68	0	0	24.92	16.25	17.26	5.31	0.01	1.81	0.18	0
ENSG00000022567	57210	SLC45A4	solute carrier family 45 member 4 [Source:HGNC Symbol;Acc:HGNC:29196]	0.99	1.39	1.57	1.68	1.54	2.53	0.69	2.44	2.6	2.86	1.07	0.5	1.69	2.38	1.64	1.98
ENSG00000022840	9921	RNF10	ring finger protein 10 [Source:HGNC Symbol;Acc:HGNC:10055]	54.15	51.74	64.92	67.78	105.34	80.05	33.05	63.83	67.29	59.74	59.46	17.08	73.65	65.11	76.55	71.52
ENSG00000022976	55778	ZNF839	zinc finger protein 839 [Source:HGNC Symbol;Acc:HGNC:20345]	3.94	2.89	3.41	4.17	3.99	2.08	2.19	4.87	6.36	5.15	6.57	1.17	4.78	4.16	3.77	3.45
ENSG00000023041	64429	ZDHHC6	zinc finger DHHC-type palmitoyltransferase 6 [Source:HGNC Symbol;Acc:HGNC:19160]	8.67	10.67	14.61	16.38	10.14	13.24	5.96	12.93	25.36	15.13	16.05	9.99	10.45	11.14	7.37	11.13
ENSG00000023171	57476	GRAMD1B	GRAM domain containing 1B [Source:HGNC Symbol;Acc:HGNC:29214]	0.17	0.33	0.3	0.28	0.12	3.54	0.12	0.24	1.03	0.89	0.25	0.16	0.34	1.49	0.48	0.27
ENSG00000023191	6050	RNH1	ribonuclease/angiogenin inhibitor 1 [Source:HGNC Symbol;Acc:HGNC:10074]	10.46	13.48	13.21	14.39	23.96	21.74	16.81	22.93	27.35	27.02	24.94	7	29.58	32.14	30.29	28.34
ENSG00000023228	4719	NDUFS1	NADH:ubiquinone oxidoreductase core subunit S1 [Source:HGNC Symbol;Acc:HGNC:7707]	21.09	21.6	40.06	46.37	31.59	16.97	25.68	47	39.8	35.2	44.3	22.36	28.89	20.41	37.09	37.44
ENSG00000023287	9821	RB1CC1	RB1 inducible coiled-coil 1 [Source:HGNC Symbol;Acc:HGNC:15574]	16.14	11.7	17.56	16.98	12.25	9.42	3.48	10.92	6.46	6.29	7.49	2.46	11.05	9.81	6.36	6.26
ENSG00000023318	23071	ERP44	endoplasmic reticulum protein 44 [Source:HGNC Symbol;Acc:HGNC:18311]	19.42	20.31	19.13	19.59	8.68	17.31	3.66	10.55	13.28	15.6	15.7	7.97	11.69	14.98	6.7	6.25
ENSG00000023330	211	ALAS1	5'-aminolevulinate synthase 1 [Source:HGNC Symbol;Acc:HGNC:396]	12.35	7.24	8.68	15.03	19.12	9.17	14.38	24.66	29.56	32.49	34.98	10.68	15.09	12.03	23.03	23.33
ENSG00000023445	330	BIRC3	baculoviral IAP repeat containing 3 [Source:HGNC Symbol;Acc:HGNC:591]	16.16	43.99	11.54	12.01	19.66	161.44	6.66	13.49	8.63	32.06	13.52	5.12	13.27	43.8	15.11	14.55
ENSG00000023516	11215	AKAP11	A-kinase anchoring protein 11 [Source:HGNC Symbol;Acc:HGNC:369]	16.91	17.08	18.49	21.34	8.95	10.8	4.8	14.48	16.71	12.09	11.14	4.4	14.2	12.65	8.45	8.23
ENSG00000023572	51022	GLRX2	glutaredoxin 2 [Source:HGNC Symbol;Acc:HGNC:16065]	3.91	4.32	8.58	10.47	4.35	5.09	6.36	11.71	28.2	18.67	21.75	12.01	6.5	2.81	5.26	5.95
ENSG00000023608	6617	SNAPC1	small nuclear RNA activating complex polypeptide 1 [Source:HGNC Symbol;Acc:HGNC:11134]	2.9	3.42	3.6	4.44	2.41	3.35	2.7	4.15	1.99	4	4.06	3.1	2.49	2.47	4.62	3.66
ENSG00000023697	51071	DERA	deoxyribose-phosphate aldolase [Source:HGNC Symbol;Acc:HGNC:24269]	5.83	4.74	7.04	9.39	8.89	4.29	4.54	8.88	14.76	12.32	14.03	8.22	4.66	5.38	8.35	5.91
ENSG00000023734	11171	STRAP	serine/threonine kinase receptor associated protein [Source:HGNC Symbol;Acc:HGNC:30796]	28.38	29.31	58.96	68.33	76.92	41.16	46.47	79.45	54.74	50.83	57.12	30.3	64.86	44.26	71.75	84.87
ENSG00000023839	1244	ABCC2	ATP binding cassette subfamily C member 2 [Source:HGNC Symbol;Acc:HGNC:53]	0.11	0.1	0.03	0.11	0.17	0.25	0.02	0.07	0.07	0.13	0.08	0.05	0.09	0.3	0.07	0.02
ENSG00000023892	50619	DEF6	DEF6 guanine nucleotide exchange factor [Source:HGNC Symbol;Acc:HGNC:2760]	9.41	7.45	9.51	11.44	13.42	16.87	6.5	11.86	18.38	10.79	9.24	2.31	13.51	16.23	13.47	12.99
ENSG00000023902	51177	PLEKHO1	pleckstrin homology domain containing O1 [Source:HGNC Symbol;Acc:HGNC:24310]	0.92	8.72	0.2	0.21	1.51	39.62	0.36	0.76	35.42	31.95	26.65	7.73	1.81	16.34	1.31	1.84
ENSG00000023909	2730	GCLM	glutamate-cysteine ligase modifier subunit [Source:HGNC Symbol;Acc:HGNC:4312]	2.9	3.61	5.63	5.65	1.72	1.6	1.14	4.04	6.99	9.74	6.15	2.25	2.87	2.03	1.98	1.63
ENSG00000024048	23304	UBR2	ubiquitin protein ligase E3 component n-recognin 2 [Source:HGNC Symbol;Acc:HGNC:21289]	8.95	8.26	8.83	8.58	7.6	10.4	2.95	7.18	8.49	7.39	7.7	2.91	7.52	8.16	4.67	4.71
ENSG00000024422	30846	EHD2	EH domain containing 2 [Source:HGNC Symbol;Acc:HGNC:3243]	0.09	0.02	0	0.05	0	0.03	0	0.01	0.02	0.02	0	0	0	0.03	0	0.01
ENSG00000024526	55635	DEPDC1	DEP domain containing 1 [Source:HGNC Symbol;Acc:HGNC:22949]	11.8	8.26	19.82	20.02	6.8	2.21	3.08	10.19	22.05	12.02	15.36	7.44	6.07	3.81	6.37	7.38
ENSG00000024862	25901	CCDC28A	coiled-coil domain containing 28A [Source:HGNC Symbol;Acc:HGNC:21098]	7.19	6.13	5.94	6.84	6.73	4.5	3.54	6.77	5.75	4.71	7.66	5.42	6.9	5.86	5.45	5.88
ENSG00000025039	58528	RRAGD	Ras related GTP binding D [Source:HGNC Symbol;Acc:HGNC:19903]	3.97	3.62	1.91	2.93	3.08	5.43	1.34	2.38	3.95	14.22	8.09	5.79	3.91	6.3	2.77	2.64
ENSG00000025156	3298	HSF2	heat shock transcription factor 2 [Source:HGNC Symbol;Acc:HGNC:5225]	6.46	6.78	10	11.2	6.01	1.77	4.61	11.53	9.71	8.46	9.73	5.42	6.98	5.66	5.53	4.97
ENSG00000025293	51230	PHF20	PHD finger protein 20 [Source:HGNC Symbol;Acc:HGNC:16098]	15.07	17.32	16.65	20.41	14.22	35.06	8.85	17.23	25.07	20.35	21.89	14.33	12.24	18.48	15.58	16.86
ENSG00000025423	8630	HSD17B6	hydroxysteroid 17-beta dehydrogenase 6 [Source:HGNC Symbol;Acc:HGNC:23316]	1.56	0.68	1.16	2.23	0.36	1.08	0.72	1.79	1.22	0.4	0.43	0.39	0.75	0.34	1.27	1.71
ENSG00000025434	10062	NR1H3	nuclear receptor subfamily 1 group H member 3 [Source:HGNC Symbol;Acc:HGNC:7966]	2.64	2.05	2.29	2.43	3.88	1.21	3.17	2.74	3.89	3.95	3.8	1.04	2.68	2.2	3.36	4.35
ENSG00000025708	1890	TYMP	thymidine phosphorylase [Source:HGNC Symbol;Acc:HGNC:3148]	3.68	12.52	2.85	2.89	3	14.63	2	2.29	5.09	5.8	2.64	0.59	3.74	11.32	3.51	2.35
ENSG00000025770	29781	NCAPH2	non-SMC condensin II complex subunit H2 [Source:HGNC Symbol;Acc:HGNC:25071]	10.89	13.81	19.92	21.51	21.36	15.79	15.3	28.83	26.07	27.83	32	9.39	16.97	17.46	28.35	28.57
ENSG00000025772	10953	TOMM34	translocase of outer mitochondrial membrane 34 [Source:HGNC Symbol;Acc:HGNC:15746]	9.8	9.35	16.73	20.58	20.82	9.95	16.61	28.94	25.92	23.5	30.87	9.89	20.93	16.07	27.15	26.73
ENSG00000025796	11231	SEC63	SEC63 homolog, protein translocation regulator [Source:HGNC Symbol;Acc:HGNC:21082]	14.49	14.56	22.78	25.12	24.94	36.5	12.06	27.06	32.43	27.82	35.98	12.06	17.57	18.14	25.27	39.46
ENSG00000025800	23633	KPNA6	karyopherin subunit alpha 6 [Source:HGNC Symbol;Acc:HGNC:6399]	12.08	12.48	14.97	16.3	18.45	19.7	9.52	19.45	24.38	18.31	20.45	6.68	17.81	17.13	15.99	16.53
ENSG00000026025	7431	VIM	vimentin [Source:HGNC Symbol;Acc:HGNC:12692]	0.38	133.23	0.1	0.2	0.5	242.56	0.18	0.44	2.53	35.44	3.61	1.2	0.48	130.26	0.81	0.43
ENSG00000026036	.	RTEL1-TNFRSF6B	RTEL1-TNFRSF6B readthrough (NMD candidate) [Source:HGNC Symbol;Acc:HGNC:44095]	1.26	1.02	1.53	1.53	1.05	0.5	0.71	0.95	1.85	1.29	1.39	0.34	0.93	1.09	0.88	0.81
ENSG00000026103	355	FAS	Fas cell surface death receptor [Source:HGNC Symbol;Acc:HGNC:11920]	0.12	6.62	0.07	0.06	0.15	11.16	0.02	0.27	6.04	5.44	5.09	3.63	0.1	6.07	0.03	0.11
ENSG00000026297	8635	RNASET2	ribonuclease T2 [Source:HGNC Symbol;Acc:HGNC:21686]	44.22	39.62	32.41	35.01	62.96	49.61	23.37	33.53	60.11	117.25	93.94	28.85	59.32	52.79	41.65	36.85
ENSG00000026508	960	CD44	CD44 molecule (Indian blood group) [Source:HGNC Symbol;Acc:HGNC:1681]	0.07	51.12	0	0.02	0.04	713.43	0	0	0.25	36.35	0.28	0.16	0.05	275.67	0	0
ENSG00000026559	3755	KCNG1	potassium voltage-gated channel modifier subfamily G member 1 [Source:HGNC Symbol;Acc:HGNC:6248]	0	0.06	0	0	0.01	3	0	0	0.01	0	0	0	0	0.72	0.02	0
ENSG00000026652	56895	AGPAT4	1-acylglycerol-3-phosphate O-acyltransferase 4 [Source:HGNC Symbol;Acc:HGNC:20885]	0.25	0.51	0.29	0.21	0.87	2.23	0.19	0.47	0.17	0.43	0.31	0.11	0.75	2.03	0.27	0.09
ENSG00000026751	57823	SLAMF7	SLAM family member 7 [Source:HGNC Symbol;Acc:HGNC:21394]	2.64	6.17	0.41	0.85	8.2	39.27	0.58	1.49	0.37	8.12	0.82	0.27	6.4	30.93	0.97	0.89
ENSG00000026950	11119	BTN3A1	butyrophilin subfamily 3 member A1 [Source:HGNC Symbol;Acc:HGNC:1138]	1.69	1.44	0.74	0.93	0.44	7.16	0.13	0.39	5.5	4.96	4.68	1.46	0.6	4	0.43	0.2
ENSG00000027001	4285	MIPEP	mitochondrial intermediate peptidase [Source:HGNC Symbol;Acc:HGNC:7104]	2.78	2.81	4.71	5.19	3.9	1.82	2.94	5.06	4.85	4.26	4.06	1.78	3.95	3.08	4.07	4.15
ENSG00000027075	5583	PRKCH	protein kinase C eta [Source:HGNC Symbol;Acc:HGNC:9403]	0.99	1.03	1.65	1.75	2.14	14.33	0.39	1.18	24.62	25.13	27.98	6.55	1.18	4.84	0.74	0.82
ENSG00000027644	3645	INSRR	insulin receptor related receptor [Source:HGNC Symbol;Acc:HGNC:6093]	0	0	0	0	0	0.04	0	0	0	0.01	0	0	0.01	0	0	0
ENSG00000027697	3459	IFNGR1	interferon gamma receptor 1 [Source:HGNC Symbol;Acc:HGNC:5439]	6.6	9.99	7.09	7.28	8.16	16.21	4.61	7.02	8.3	7.98	5.47	4.88	7.24	16.59	4.84	5.06
ENSG00000027847	11285	B4GALT7	beta-1,4-galactosyltransferase 7 [Source:HGNC Symbol;Acc:HGNC:930]	5.74	4.26	4.26	5.82	10.61	4.95	4.95	8.43	13.32	13.16	13.87	3.14	9.8	9.11	10.92	10.94
ENSG00000027869	9047	SH2D2A	SH2 domain containing 2A [Source:HGNC Symbol;Acc:HGNC:10821]	0.35	0.67	0.12	0.22	0.96	2.21	0.56	0.82	0.19	1.31	0.37	0.09	1.24	2.71	0.72	0.7
ENSG00000028116	7444	VRK2	VRK serine/threonine kinase 2 [Source:HGNC Symbol;Acc:HGNC:12719]	5.49	7.31	9.99	10.89	6.28	9.84	3.79	10.32	15.05	13.02	14.77	7.12	7.74	8.14	6.5	7.49
ENSG00000028137	7133	TNFRSF1B	TNF receptor superfamily member 1B [Source:HGNC Symbol;Acc:HGNC:11917]	0.02	0.89	0	0.01	0.27	9.47	0.01	0	1.72	4.12	4.42	0.89	0.12	5.03	0	0.03
ENSG00000028203	55591	VEZT	vezatin, adherens junctions transmembrane protein [Source:HGNC Symbol;Acc:HGNC:18258]	52.01	44.79	66.28	67.96	45.68	57.6	33.36	67.85	41.6	40.47	44.66	22.96	56.91	46.21	52.42	62.17
ENSG00000028277	5452	POU2F2	POU class 2 homeobox 2 [Source:HGNC Symbol;Acc:HGNC:9213]	31.89	32.51	33.04	40.6	52.25	26.55	28.42	45.78	54.17	35.12	42.17	4.93	53.98	47.84	57.18	48.97
ENSG00000028310	65980	BRD9	bromodomain containing 9 [Source:HGNC Symbol;Acc:HGNC:25818]	9.05	11.83	13.91	13.33	17.23	17.75	7.36	15.53	27.39	21.45	18.83	5.78	17.1	16.13	17.28	17.73
ENSG00000028528	6642	SNX1	sorting nexin 1 [Source:HGNC Symbol;Acc:HGNC:11172]	19.46	18.68	26.79	29.63	26.98	30.46	17	32.24	48.07	35.83	40.11	16.18	27.7	35.27	28.97	36.84
ENSG00000028839	9519	TBPL1	TATA-box binding protein like 1 [Source:HGNC Symbol;Acc:HGNC:11589]	16.86	16.92	28.69	32.38	15.26	10.58	11.5	28.02	19.97	18.35	20.19	14.26	23.83	15.65	17.6	18.8
ENSG00000029153	56938	BMAL2	basic helix-loop-helix ARNT like 2 [Source:HGNC Symbol;Acc:HGNC:18984]	0	1.35	0.01	0	0	1.96	0.04	0	1.61	1.4	1.64	0.64	0	1.05	0	0.03
ENSG00000029363	9774	BCLAF1	BCL2 associated transcription factor 1 [Source:HGNC Symbol;Acc:HGNC:16863]	66.84	62.43	78.87	94.46	91.82	73.83	41.47	120.8	113.76	72.21	100.39	42.71	113.02	87.51	68.18	63.36
ENSG00000029364	55334	SLC39A9	solute carrier family 39 member 9 [Source:HGNC Symbol;Acc:HGNC:20182]	18.12	16.73	17.27	18.99	22.81	10.43	8.21	16.91	18.46	20.3	17.67	7.91	22.42	17.15	16.41	12.89
ENSG00000029534	286	ANK1	ankyrin 1 [Source:HGNC Symbol;Acc:HGNC:492]	2.69	1.85	1.38	1.84	4.35	2.47	1.29	2.08	0	0.5	0.16	0.09	3.54	3.14	3.39	2.48
ENSG00000029559	3381	IBSP	integrin binding sialoprotein [Source:HGNC Symbol;Acc:HGNC:5341]	0	0	0	0	0	0	0	0	0	0	0	0	0	0	0	0
ENSG00000029639	51106	TFB1M	transcription factor B1, mitochondrial [Source:HGNC Symbol;Acc:HGNC:17037]	7.99	8.9	14.27	13.29	5.86	7.33	4.26	8.52	12.37	10.88	14.84	8.54	4.73	9.45	8.58	5.73
ENSG00000029725	9135	RABEP1	rabaptin, RAB GTPase binding effector protein 1 [Source:HGNC Symbol;Acc:HGNC:17677]	23.89	18.98	20.68	24.64	32.49	39.25	11.82	28.33	35.82	34.94	33.71	11.52	27.33	28.4	21.62	18.67
ENSG00000029993	3149	HMGB3	high mobility group box 3 [Source:HGNC Symbol;Acc:HGNC:5004]	9.67	9.02	21.21	19.8	5.49	2.85	8.98	17.95	38.39	26.37	34.53	19.97	9.39	6.2	8.54	10.41
ENSG00000030066	23279	NUP160	nucleoporin 160 [Source:HGNC Symbol;Acc:HGNC:18017]	13.98	15.76	25.88	21.36	8.92	10.43	7.12	18.77	39.12	25.88	32.58	12.37	12.01	10.76	12.04	10.29
ENSG00000030110	578	BAK1	BCL2 antagonist/killer 1 [Source:HGNC Symbol;Acc:HGNC:949]	5	5.47	7.7	8.97	11.45	6.94	7.27	11.23	10.52	9.63	7.77	2.92	9.72	9.91	11.23	11.23
ENSG00000030304	4593	MUSK	muscle associated receptor tyrosine kinase [Source:HGNC Symbol;Acc:HGNC:7525]	0	0	0	0	0	0	0	0	0	0	0	0	0	0	0	0
ENSG00000030419	22807	IKZF2	IKAROS family zinc finger 2 [Source:HGNC Symbol;Acc:HGNC:13177]	16.33	12.69	23.67	22.82	18.68	11.13	4.9	14.8	0.73	5.78	0.67	0.13	13.01	13.78	14.18	7.05
ENSG00000030582	2896	GRN	granulin precursor [Source:HGNC Symbol;Acc:HGNC:4601]	96.5	68.65	78.51	90.94	130.71	31.91	51.12	67.96	63.38	33.35	64.23	10.45	83.94	71.86	121.04	96.17
ENSG00000031003	51306	FAM13B	family with sequence similarity 13 member B [Source:HGNC Symbol;Acc:HGNC:1335]	21.08	18.53	18.23	16.99	20.22	16.39	3.5	14.82	15.54	14.15	15.21	5.05	24.24	21.35	9.4	8.98
ENSG00000031081	57514	ARHGAP31	Rho GTPase activating protein 31 [Source:HGNC Symbol;Acc:HGNC:29216]	0.05	1.35	0.01	0.02	0.02	3.58	0.02	0.02	0.11	0.8	0.11	0.01	0.03	2.31	0.02	0.01
ENSG00000031691	55166	CENPQ	centromere protein Q [Source:HGNC Symbol;Acc:HGNC:21347]	3.26	2.34	4.21	5.16	1.11	0.76	1.36	3.6	4.29	3.52	5.65	6.54	1.45	1.65	1.56	1.51
ENSG00000031698	6301	SARS1	seryl-tRNA synthetase 1 [Source:HGNC Symbol;Acc:HGNC:10537]	27.14	39.71	34.89	40.47	64	63.97	40.33	67.06	44.12	79.84	84.44	43.29	57.5	58.18	63.64	55.8
ENSG00000031823	8498	RANBP3	RAN binding protein 3 [Source:HGNC Symbol;Acc:HGNC:9850]	20.07	20.66	34.19	40.15	41.66	19.72	24.01	44.31	33.5	41.35	35.41	12.82	34.92	33.08	44.56	39.29
ENSG00000032219	5926	ARID4A	AT-rich interaction domain 4A [Source:HGNC Symbol;Acc:HGNC:9885]	12.04	11.37	10.84	10.87	8.3	19.69	2.95	10.73	8.3	6.78	8.23	3.08	7.78	10.7	7.59	7.86
ENSG00000032389	7260	EIPR1	EARP complex and GARP complex interacting protein 1 [Source:HGNC Symbol;Acc:HGNC:12383]	10.42	11.51	14.94	14.22	18.83	10.98	9.5	18.28	22.25	17.89	23.41	8.4	13.34	12.77	16.46	15.59
ENSG00000032444	10908	PNPLA6	patatin like phospholipase domain containing 6 [Source:HGNC Symbol;Acc:HGNC:16268]	13.9	12.33	14.77	17.03	30.1	24.44	15.3	19.41	21.03	17.21	12.69	2.55	18.4	17.86	32.82	34.5
ENSG00000032742	8100	IFT88	intraflagellar transport 88 [Source:HGNC Symbol;Acc:HGNC:20606]	2.43	2.46	2.4	4	3.22	2.27	1.36	2.42	2.5	2.79	2.35	1.01	2.33	2.2	2.46	1.94
ENSG00000033011	56052	ALG1	ALG1 chitobiosyldiphosphodolichol beta-mannosyltransferase [Source:HGNC Symbol;Acc:HGNC:18294]	2.89	2.72	5.4	6.99	11.91	3.91	8.14	11.13	11.86	7.82	7.97	2.95	10.95	8.65	11.16	15.32
ENSG00000033030	55596	ZCCHC8	zinc finger CCHC-type containing 8 [Source:HGNC Symbol;Acc:HGNC:25265]	12.87	11.3	15.95	15.76	9.77	16.03	4.28	11.61	17.74	14.46	16.98	6.12	8.48	11.39	9.65	7.67
ENSG00000033050	10061	ABCF2	ATP binding cassette subfamily F member 2 [Source:HGNC Symbol;Acc:HGNC:71]	3.27	6.02	10.11	14.25	17.26	8.1	11.06	20.03	25.06	21.73	21.16	6.91	15.9	11.46	16.25	16.87
ENSG00000033100	54480	CHPF2	chondroitin polymerizing factor 2 [Source:HGNC Symbol;Acc:HGNC:29270]	9.51	13.12	10.48	11.24	26.07	16.81	6.86	13.36	18.84	19.79	16.68	3.2	18.32	20.69	14.15	12.39
ENSG00000033122	57554	LRRC7	leucine rich repeat containing 7 [Source:HGNC Symbol;Acc:HGNC:18531]	0.03	0.11	0.17	0.06	0.06	0.15	0.01	0.1	0.28	0.29	0.08	0.03	0.03	0.09	0.04	0
ENSG00000033170	2530	FUT8	fucosyltransferase 8 [Source:HGNC Symbol;Acc:HGNC:4019]	23.76	11.54	17.38	25.36	13.96	5.63	9	20.7	46.13	22.48	26.74	10.87	17.79	13.87	13.72	9.81
ENSG00000033178	55236	UBA6	ubiquitin like modifier activating enzyme 6 [Source:HGNC Symbol;Acc:HGNC:25581]	21.78	19.56	24.16	27.53	15.05	37.45	10.42	17.63	32.51	25.69	30.62	22.64	13.72	21.72	20.61	19.25
ENSG00000033327	9846	GAB2	GRB2 associated binding protein 2 [Source:HGNC Symbol;Acc:HGNC:14458]	0.41	1.27	0.18	0.24	0.62	13.62	0.14	0.37	0.03	1.74	0.25	0.1	0.52	5.55	0.72	0.51
ENSG00000033627	535	ATP6V0A1	ATPase H+ transporting V0 subunit a1 [Source:HGNC Symbol;Acc:HGNC:865]	16.22	17.24	16.89	17.27	24.99	23.74	9.99	14.65	16.98	17.97	16.22	4.74	22.99	23.75	15.64	16.6
ENSG00000033800	8554	PIAS1	protein inhibitor of activated STAT 1 [Source:HGNC Symbol;Acc:HGNC:2752]	30.85	33.37	32.57	30.55	17.82	60.52	15.61	24.44	36.8	31.18	38.3	17.49	24.42	31.49	21.86	27.92
ENSG00000033867	9497	SLC4A7	solute carrier family 4 member 7 [Source:HGNC Symbol;Acc:HGNC:11033]	15.33	11.25	22.98	27.87	5.8	8.36	7.94	21.06	24.39	20.82	22.94	7.98	11.57	10.45	10.64	9.66
ENSG00000034053	321	APBA2	amyloid beta precursor protein binding family A member 2 [Source:HGNC Symbol;Acc:HGNC:579]	0	0.03	0	0	0	0.65	0	0	0	0.01	0	0	0	0.11	0	0
ENSG00000034152	5606	MAP2K3	mitogen-activated protein kinase kinase 3 [Source:HGNC Symbol;Acc:HGNC:6843]	20.25	19.96	20.68	22.14	48.29	29.05	15.18	25.36	27.96	29.98	30.58	5.08	36.25	29.49	28.1	24.13
ENSG00000034239	79645	CLXN	calaxin [Source:HGNC Symbol;Acc:HGNC:25678]	0	0	0	0	0.01	0.08	0	0	0	0.02	0	0	0.01	0	0	0.1
ENSG00000034510	9168	TMSB10	thymosin beta 10 [Source:HGNC Symbol;Acc:HGNC:11879]	861.46	834.94	766.35	878.05	565.65	503.67	779.92	845.27	544.13	484.43	600.76	475.58	831.93	607.98	761.16	759.27
ENSG00000034533	28990	ASTE1	asteroid homolog 1 [Source:HGNC Symbol;Acc:HGNC:25021]	3.4	3.67	3.9	3.73	4.45	3.83	2.29	4.75	4.16	3	3.92	1.65	3.2	3.01	3.54	3.39
ENSG00000034677	25897	RNF19A	ring finger protein 19A, RBR E3 ubiquitin protein ligase [Source:HGNC Symbol;Acc:HGNC:13432]	13.61	39.48	12.61	10.2	10.81	139.27	4.03	7.55	15.27	27.92	17.28	9.1	9.52	65.25	10.25	4.83
ENSG00000034693	8504	PEX3	peroxisomal biogenesis factor 3 [Source:HGNC Symbol;Acc:HGNC:8858]	4.77	2.5	5.69	7.08	7.84	5.42	9.25	11.61	7.56	11.33	15.41	13.18	9.35	6.6	11.26	13.06
ENSG00000034713	11345	GABARAPL2	GABA type A receptor associated protein like 2 [Source:HGNC Symbol;Acc:HGNC:13291]	70.99	65.82	72.87	72.64	67.63	48.49	32.45	54.33	55.68	60.72	75.78	39.12	62.03	49.17	56.22	59.59
ENSG00000034971	4653	MYOC	myocilin [Source:HGNC Symbol;Acc:HGNC:7610]	0.07	0	0	0.01	0	0	0	0	0	0	0	0	0	0.02	0.04	0
ENSG00000035115	26751	SH3YL1	SH3 and SYLF domain containing 1 [Source:HGNC Symbol;Acc:HGNC:29546]	2.91	2.31	1.32	1.64	1.08	4.38	0.66	1.12	11.12	8.03	6.81	3	1.83	4.32	1.04	0.81
ENSG00000035141	84908	FAM136A	family with sequence similarity 136 member A [Source:HGNC Symbol;Acc:HGNC:25911]	10.42	10.16	20.28	24.37	14.58	7.13	12.68	29.08	38.45	26.76	27.8	12.34	20.55	13.47	16.77	14.03
ENSG00000035403	7414	VCL	vinculin [Source:HGNC Symbol;Acc:HGNC:12665]	26.19	23.33	30.05	31.1	38.76	17.23	16.24	26.32	38.47	31.39	32.64	9.17	31.04	26.65	29.17	31.27
ENSG00000035499	55789	DEPDC1B	DEP domain containing 1B [Source:HGNC Symbol;Acc:HGNC:24902]	7.57	6.84	12.27	12.29	7.2	3.08	5.15	8.77	21.76	13.54	17.71	9.97	5.3	3.83	7.15	6.24
ENSG00000035664	23604	DAPK2	death associated protein kinase 2 [Source:HGNC Symbol;Acc:HGNC:2675]	0.16	0.4	0.07	0.07	1.04	0.63	0	0.14	0.14	0.29	0	0	0.26	0.37	0.16	0.02
ENSG00000035681	8439	NSMAF	neutral sphingomyelinase activation associated factor [Source:HGNC Symbol;Acc:HGNC:8017]	17.99	15.03	27.36	28.68	27.33	21.71	21.04	34.99	32.45	25.66	32.14	8.66	27.54	24.61	39.37	43.1
ENSG00000035687	159	ADSS2	adenylosuccinate synthase 2 [Source:HGNC Symbol;Acc:HGNC:292]	4.3	6.26	7.15	8.91	4.85	23.12	4.41	9.43	31.97	23.87	23.56	10.52	6.99	10.22	6.57	11.32
ENSG00000035720	26228	STAP1	signal transducing adaptor family member 1 [Source:HGNC Symbol;Acc:HGNC:24133]	31.51	23.64	36.76	41.97	19.06	18.61	15.17	30.7	35.28	26.52	27.81	25.28	21.91	19.14	19.35	15.35
ENSG00000035862	7077	TIMP2	TIMP metallopeptidase inhibitor 2 [Source:HGNC Symbol;Acc:HGNC:11821]	0.04	0.08	0	0.01	0	1.08	0	0.02	0.01	0.08	0.01	0	0	0.28	0.01	0
ENSG00000035928	5981	RFC1	replication factor C subunit 1 [Source:HGNC Symbol;Acc:HGNC:9969]	33.51	30	41.17	46.51	31.8	24.37	17.99	51.11	35.38	22.39	36.53	14.16	26.84	20.87	33.94	36.17
ENSG00000036054	55773	TBC1D23	TBC1 domain family member 23 [Source:HGNC Symbol;Acc:HGNC:25622]	4.22	4.94	3.74	3.99	4.65	16.63	1.32	3.72	9.88	8.57	10.18	6.31	3	6.85	3.56	1.79
ENSG00000036257	8452	CUL3	cullin 3 [Source:HGNC Symbol;Acc:HGNC:2553]	38.21	42.79	51.06	58.43	34.76	36.72	13.61	44.78	38.7	31.65	31.88	8.7	37.42	34.95	27.45	30.77
ENSG00000036448	9172	MYOM2	myomesin 2 [Source:HGNC Symbol;Acc:HGNC:7614]	3.8	2.92	2.08	2.15	5.07	2.02	1.64	3.53	0.82	0.37	0.17	0.05	4.93	3.23	3.45	3.09
ENSG00000036473	5009	OTC	ornithine transcarbamylase [Source:HGNC Symbol;Acc:HGNC:8512]	0	0	0	0	0	0	0	0	0	0	0	0	0	0	0	0
ENSG00000036530	10858	CYP46A1	cytochrome P450 family 46 subfamily A member 1 [Source:HGNC Symbol;Acc:HGNC:2641]	0.15	0.1	0.02	0.04	0.07	0.06	0	0.01	0.01	0.01	0	0	0.08	0.03	0.01	0
ENSG00000036549	26009	ZZZ3	zinc finger ZZ-type containing 3 [Source:HGNC Symbol;Acc:HGNC:24523]	20.47	15.97	23.86	25.13	21.07	13.74	8.33	19.22	29.64	22.41	23.88	9.5	17.58	15.53	14.56	14.19
ENSG00000036565	6570	SLC18A1	solute carrier family 18 member A1 [Source:HGNC Symbol;Acc:HGNC:10934]	0	0	0	0	0.04	0	0	0	0	0	0	0	0	0	0	0
ENSG00000036672	9099	USP2	ubiquitin specific peptidase 2 [Source:HGNC Symbol;Acc:HGNC:12618]	9.82	8.74	17.23	17.53	25.83	1.81	12.96	25.08	37.06	18.96	16.35	2.93	24.03	15.58	22.43	17.57
ENSG00000036828	846	CASR	calcium sensing receptor [Source:HGNC Symbol;Acc:HGNC:1514]	0.03	0	0	0	0	0.02	0	0.01	0	0	0	0	0.2	0.06	0	0
ENSG00000037042	27175	TUBG2	tubulin gamma 2 [Source:HGNC Symbol;Acc:HGNC:12419]	2.86	2.73	3.47	2.97	3.71	1.52	1.79	2.96	3.27	3.4	4.52	0.91	2.52	2.24	4.05	2.58
ENSG00000037241	51121	RPL26L1	ribosomal protein L26 like 1 [Source:HGNC Symbol;Acc:HGNC:17050]	11.64	8.93	20.86	20.09	18.15	4.94	25.56	30.9	26.91	18.23	23.2	29	18.33	12.25	16.27	13.73
ENSG00000037280	2324	FLT4	fms related receptor tyrosine kinase 4 [Source:HGNC Symbol;Acc:HGNC:3767]	0	0.04	0	0	0	0.25	0	0	0	0.01	0	0	0	0.06	0	0
ENSG00000037474	54888	NSUN2	NOP2/Sun RNA methyltransferase 2 [Source:HGNC Symbol;Acc:HGNC:25994]	16.82	18.36	27.94	36.35	31.78	27.22	18.83	40	58.93	47.66	48.69	17.12	40.72	32.08	33.37	40.68
ENSG00000037637	54455	FBXO42	F-box protein 42 [Source:HGNC Symbol;Acc:HGNC:29249]	7.51	6.71	8.19	8.06	13.16	8.33	5.84	11.97	8.9	11.12	12.75	3.16	13.42	13.25	15.36	9
ENSG00000037749	4238	MFAP3	microfibril associated protein 3 [Source:HGNC Symbol;Acc:HGNC:7034]	9.19	7.99	9.93	12.19	12.69	11.04	6.07	8.22	10.77	7.43	7.86	3.68	8.85	6.02	10.14	11.71
ENSG00000037757	84245	MRI1	methylthioribose-1-phosphate isomerase 1 [Source:HGNC Symbol;Acc:HGNC:28469]	4.34	3.37	6.03	6.31	4.92	5.57	4.85	6.67	19.2	14.62	14.17	2.61	4.63	5.97	7.52	6.65
ENSG00000037897	4234	METTL1	methyltransferase 1, tRNA methylguanosine [Source:HGNC Symbol;Acc:HGNC:7030]	2.47	3.19	3.99	6.49	11.37	5.83	7.54	10.45	12.96	7.8	9.75	3.98	13.12	12.5	13.1	12.11
ENSG00000037965	3224	HOXC8	homeobox C8 [Source:HGNC Symbol;Acc:HGNC:5129]	0.01	0	0	0	0	0	0	0.01	0	0	0	0	0	0	0	0
ENSG00000038002	175	AGA	aspartylglucosaminidase [Source:HGNC Symbol;Acc:HGNC:318]	2.99	3.38	3.57	4.05	8.17	9.2	4.24	7.35	6.02	8.05	9.7	7.31	5.76	4.97	6.98	6.08
ENSG00000038210	55300	PI4K2B	phosphatidylinositol 4-kinase type 2 beta [Source:HGNC Symbol;Acc:HGNC:18215]	7.85	5.52	11.32	15.09	4.72	5	4.04	13.6	9.82	8.41	13.02	5.9	6.03	5.92	6.04	7.79
ENSG00000038219	259282	BOD1L1	biorientation of chromosomes in cell division 1 like 1 [Source:HGNC Symbol;Acc:HGNC:31792]	16.35	16.98	16.65	16.25	16.16	20.99	4.91	15.08	21.02	18.38	20.87	5.42	18.21	18.02	10.66	10.16
ENSG00000038274	27430	MAT2B	methionine adenosyltransferase 2B [Source:HGNC Symbol;Acc:HGNC:6905]	12.5	21.05	19.75	21.02	12.33	33.62	8.97	17.9	29	21.57	24.07	15.88	13.94	20.12	14.46	13.37
ENSG00000038295	7092	TLL1	tolloid like 1 [Source:HGNC Symbol;Acc:HGNC:11843]	1.64	1.13	1.11	0.87	1.04	0.2	0.66	1.39	0.02	0.02	0.02	0.04	1.27	0.55	1.71	0.57
ENSG00000038358	23644	EDC4	enhancer of mRNA decapping 4 [Source:HGNC Symbol;Acc:HGNC:17157]	13.51	12.24	20.55	22.92	29.04	18.97	13.07	22.7	40.14	28.04	23.28	6.08	17.37	19.12	26.51	23.48
ENSG00000038382	7204	TRIO	trio Rho guanine nucleotide exchange factor [Source:HGNC Symbol;Acc:HGNC:12303]	29.37	27.05	29.39	29.88	23.94	48.69	7.93	19.76	24.29	33.14	27.59	5.76	22.53	41.3	17.26	15.47
ENSG00000038427	1462	VCAN	versican [Source:HGNC Symbol;Acc:HGNC:2464]	0	0.02	0	0.01	0	0.18	0	0.01	0	0.02	0	0	0	0.07	0	0
ENSG00000038532	23274	CLEC16A	C-type lectin domain containing 16A [Source:HGNC Symbol;Acc:HGNC:29013]	19.81	17.69	22.31	20.3	19.55	13.87	11.34	21.67	16.83	15.31	13.95	3.1	18.22	17.18	21.4	18.55
ENSG00000038945	4481	MSR1	macrophage scavenger receptor 1 [Source:HGNC Symbol;Acc:HGNC:7376]	2.24	1.48	1.52	1.98	2.21	0.49	0.56	1.44	10.8	6.64	6.62	3.74	2.05	0.85	0.94	0.96
ENSG00000039068	999	CDH1	cadherin 1 [Source:HGNC Symbol;Acc:HGNC:1748]	0	0.38	0.02	0	0.02	8.6	0	0	0	0.41	0	0	0	3.32	0	0
ENSG00000039123	23517	MTREX	Mtr4 exosome RNA helicase [Source:HGNC Symbol;Acc:HGNC:18734]	25.8	25.63	40.19	47.63	68.28	46.6	31.58	56.71	80.72	54	55.43	34.72	33.54	30.8	56.09	66.88
ENSG00000039139	1767	DNAH5	dynein axonemal heavy chain 5 [Source:HGNC Symbol;Acc:HGNC:2950]	0.03	0.03	0.03	0.06	0.03	0	0.04	0.11	0	0	0	0	0.21	0.03	0.04	0.01
ENSG00000039319	9765	ZFYVE16	zinc finger FYVE-type containing 16 [Source:HGNC Symbol;Acc:HGNC:20756]	3.02	3.75	2.69	3.31	2.45	12.02	0.43	2.69	3.91	4.16	1.72	0.72	2.88	5.1	1.53	1.62
ENSG00000039523	79567	RIPOR1	RHO family interacting cell polarization regulator 1 [Source:HGNC Symbol;Acc:HGNC:25836]	16.13	13.89	8.75	9.83	9.45	30.31	3.75	6.05	5.16	2.84	2.49	0.37	8.11	16.92	9.36	4.81
ENSG00000039537	729	C6	complement C6 [Source:HGNC Symbol;Acc:HGNC:1339]	0	0	0	0	0	0	0	0	0	0	0	0	0	0	0	0
ENSG00000039560	26064	RAI14	retinoic acid induced 14 [Source:HGNC Symbol;Acc:HGNC:14873]	0	0	0	0	0.04	0.04	0.08	0.09	0	0.01	0.07	0.04	0.01	0	0.11	1.76
ENSG00000039600	11063	SOX30	SRY-box transcription factor 30 [Source:HGNC Symbol;Acc:HGNC:30635]	0.04	0.1	0.03	0.01	0.06	0.24	0	0.02	0	0.05	0.03	0	0.05	0.08	0	0
ENSG00000039650	11284	PNKP	polynucleotide kinase 3'-phosphatase [Source:HGNC Symbol;Acc:HGNC:9154]	12.41	13.4	14.04	16.7	20.56	20.13	7.87	12.37	14.52	20.47	16.3	5.12	21.73	23.52	12.2	15.19
ENSG00000039987	54831	BEST2	bestrophin 2 [Source:HGNC Symbol;Acc:HGNC:17107]	0.31	0.05	0.04	0.14	0	0	0.07	0	0.09	0.01	0.15	0.01	0.1	0	0.02	0
ENSG00000040199	23035	PHLPP2	PH domain and leucine rich repeat protein phosphatase 2 [Source:HGNC Symbol;Acc:HGNC:29149]	2.44	3.2	2.24	3.08	3.22	5.91	2.04	3.79	6.29	4.65	4.68	2.06	2.89	4.51	2.88	2.48
ENSG00000040275	54908	SPDL1	spindle apparatus coiled-coil protein 1 [Source:HGNC Symbol;Acc:HGNC:26010]	9.24	8.37	19.38	21.65	8.99	5.06	5.75	14.81	32.35	16.38	22.77	12.03	6.61	5.51	9.1	9.76
ENSG00000040341	27067	STAU2	staufen double-stranded RNA binding protein 2 [Source:HGNC Symbol;Acc:HGNC:11371]	22.69	21.42	25.8	28.72	17.35	22.44	11.63	18.57	53.56	33.44	32.54	19.91	16.12	13.91	18.84	20.69
ENSG00000040487	54896	SLC66A1	solute carrier family 66 member 1 [Source:HGNC Symbol;Acc:HGNC:26001]	2.86	1.81	2.07	3.31	8.38	1.98	3.46	6.12	5.8	3.63	5.18	0.77	5.49	3.68	5.6	3.34
ENSG00000040531	1497	CTNS	cystinosin, lysosomal cystine transporter [Source:HGNC Symbol;Acc:HGNC:2518]	3.95	2.32	3.48	4.34	5.2	2.6	2.23	3.88	7.19	5.15	4.29	1.05	3.64	4.61	2.65	4.22
ENSG00000040608	65078	RTN4R	reticulon 4 receptor [Source:HGNC Symbol;Acc:HGNC:18601]	0.04	0.06	0.01	0.01	0	0.12	0.04	0.03	0	0.03	0.02	0.01	0.03	0.03	0.25	0
ENSG00000040633	79142	PHF23	PHD finger protein 23 [Source:HGNC Symbol;Acc:HGNC:28428]	9.83	11.82	10.48	12.51	25.92	20.66	12.1	23.3	29.53	20.89	13.29	3.91	16.91	18.14	19.85	17.41
ENSG00000040731	1008	CDH10	cadherin 10 [Source:HGNC Symbol;Acc:HGNC:1749]	0	0	0	0	0	0	0	0	0	0	0	0	0	0	0	0
ENSG00000040933	3631	INPP4A	inositol polyphosphate-4-phosphatase type I A [Source:HGNC Symbol;Acc:HGNC:6074]	0.23	1.1	0.48	0.47	0.19	6.19	0.25	0.94	3.76	2.69	1.26	0.28	0.47	3.63	1	0.83
ENSG00000041353	5874	RAB27B	RAB27B, member RAS oncogene family [Source:HGNC Symbol;Acc:HGNC:9767]	0	0.02	0	0	0	0.07	0	0	0	0	0	0	0	0.06	0	0
ENSG00000041357	5685	PSMA4	proteasome 20S subunit alpha 4 [Source:HGNC Symbol;Acc:HGNC:9533]	59.25	56.73	134.19	151.26	112.45	73.34	101.54	159.89	202.57	143.09	145.61	199.56	98.56	77.3	84.77	96.42
ENSG00000041515	23026	MYO16	myosin XVI [Source:HGNC Symbol;Acc:HGNC:29822]	0	0	0	0	0	0	0	0	0	0	0.01	0	0	0.01	0	0
ENSG00000041802	55341	LSG1	large 60S subunit nuclear export GTPase 1 [Source:HGNC Symbol;Acc:HGNC:25652]	30.5	27.27	46.56	56.95	66.15	20.76	23.68	63.02	27.65	21.48	18.1	5.87	71.35	51.27	39.96	42.17
ENSG00000041880	10039	PARP3	poly(ADP-ribose) polymerase family member 3 [Source:HGNC Symbol;Acc:HGNC:273]	1.88	1.76	1.27	2.05	1.64	2.9	1.21	1.68	4.58	4.68	4.45	1.24	0.98	3.54	2.03	1.68
ENSG00000041982	3371	TNC	tenascin C [Source:HGNC Symbol;Acc:HGNC:5318]	0	0.01	0.03	0.03	0.03	0.05	0	0	0.02	0.19	0	0	0.07	0.12	0	0
ENSG00000041988	90326	THAP3	THAP domain containing 3 [Source:HGNC Symbol;Acc:HGNC:20855]	2.64	3.67	3.14	3.03	3.37	6.22	1.89	2.17	7.57	5.31	7.02	2.22	2.54	3.92	3.65	1.97
ENSG00000042062	140876	RIPOR3	RIPOR family member 3 [Source:HGNC Symbol;Acc:HGNC:16168]	0.59	0.86	0.3	0.17	1.34	3.58	0.42	0.74	0.56	0.59	0.54	0.06	1.21	2.28	0.85	0.64
ENSG00000042088	55775	TDP1	tyrosyl-DNA phosphodiesterase 1 [Source:HGNC Symbol;Acc:HGNC:18884]	13.93	13.09	19.78	20.19	10.03	16.53	10.6	20.95	26.73	21.84	25.97	10.18	8.9	16.31	20.71	13.86
ENSG00000042286	84883	AIFM2	apoptosis inducing factor mitochondria associated 2 [Source:HGNC Symbol;Acc:HGNC:21411]	1.65	1.42	1.41	1.93	2.15	1.15	0.97	1.85	3.94	3.63	4.53	1.55	2.66	1.89	2.02	1.43
ENSG00000042304	.	C2orf83	chromosome 2 open reading frame 83 [Source:HGNC Symbol;Acc:HGNC:25344]	0	0	0	0	0	0	0	0	0	0	0	0	0	0	0	0
ENSG00000042317	55812	SPATA7	spermatogenesis associated 7 [Source:HGNC Symbol;Acc:HGNC:20423]	1.69	0.8	0.63	1.03	1.32	0.49	0.34	0.74	0.18	0.45	0.7	0.2	1.11	0.44	1.21	0.8
ENSG00000042429	9440	MED17	mediator complex subunit 17 [Source:HGNC Symbol;Acc:HGNC:2375]	9.24	8.5	9.17	12.81	6.39	10.41	3.34	10.25	17.53	11.58	11.75	4	10.72	12.04	6.53	5.45
ENSG00000042445	54884	RETSAT	retinol saturase [Source:HGNC Symbol;Acc:HGNC:25991]	3.66	3.28	3.95	4.74	3.38	2.16	2.16	4.42	8.36	4.22	5.73	1.74	3.13	3.56	3.22	4.33
ENSG00000042493	822	CAPG	capping actin protein, gelsolin like [Source:HGNC Symbol;Acc:HGNC:1474]	0.49	6.01	0.76	0.5	2.41	21.97	0.49	1.24	0.52	1.7	0.32	0.15	2.65	12.46	2.53	3.38
ENSG00000042753	1175	AP2S1	adaptor related protein complex 2 subunit sigma 1 [Source:HGNC Symbol;Acc:HGNC:565]	29.73	26.05	42.86	46.16	46.52	15.69	47.16	53.93	52.27	44.95	51.23	39.18	37.75	28.96	49.2	46.79
ENSG00000042781	7399	USH2A	usherin [Source:HGNC Symbol;Acc:HGNC:12601]	0.01	0.01	0	0	0	0	0	0.02	0	0	0	0	0	0.01	0	0
ENSG00000042813	11055	ZPBP	zona pellucida binding protein [Source:HGNC Symbol;Acc:HGNC:15662]	0.03	0.01	0.04	0	0	0	0	0	0	0	0	0.02	0	0.09	0	0
ENSG00000042832	7038	TG	thyroglobulin [Source:HGNC Symbol;Acc:HGNC:11764]	1.06	0.54	0.09	0.23	0.91	1.78	0.02	0.04	0.27	0.13	0.15	0.01	0.83	0.67	0.36	0.02
ENSG00000042980	10863	ADAM28	ADAM metallopeptidase domain 28 [Source:HGNC Symbol;Acc:HGNC:206]	47.46	37.73	17.44	14.84	20.6	166.48	2.68	6.68	1.22	9.01	3.14	0.91	16.22	80.35	5.85	5.97
ENSG00000043039	8538	BARX2	BARX homeobox 2 [Source:HGNC Symbol;Acc:HGNC:956]	0	0.03	0.01	0	0	0.02	0	0.02	0	0.02	0	0.03	0	0.03	0	0
ENSG00000043093	54165	DCUN1D1	defective in cullin neddylation 1 domain containing 1 [Source:HGNC Symbol;Acc:HGNC:18184]	22.12	19.86	31.42	32.98	16.08	7.38	7.74	31.03	23.87	19.4	17.2	9.4	25.31	13.29	10.08	13.05
ENSG00000043143	23338	JADE2	jade family PHD finger 2 [Source:HGNC Symbol;Acc:HGNC:22984]	28.85	23.35	23.23	29.44	23.07	21	15.5	25.94	25.85	15.18	18.12	3.83	18.52	21.48	25.01	20.52
ENSG00000043355	7546	ZIC2	Zic family member 2 [Source:HGNC Symbol;Acc:HGNC:12873]	0	0	0	0	0	0	0	0	0	0	0	0.01	0	0	0	0
ENSG00000043462	3937	LCP2	lymphocyte cytosolic protein 2 [Source:HGNC Symbol;Acc:HGNC:6529]	2.15	5.93	0.55	0.51	5.52	14.71	0.66	1.23	8.45	12.43	7.07	3.65	5.5	9.59	2.39	2.29
ENSG00000043514	54802	TRIT1	tRNA isopentenyltransferase 1 [Source:HGNC Symbol;Acc:HGNC:20286]	11.34	8.6	13.3	13.42	18.52	6.32	9.9	17.47	16.6	16.78	17.69	8.56	18.31	11.79	17.89	15.58
ENSG00000043591	153	ADRB1	adrenoceptor beta 1 [Source:HGNC Symbol;Acc:HGNC:285]	0	0	0	0	0	0	0	0	0.49	1.34	0.67	0.32	0	0	0	0
ENSG00000044012	2981	GUCA2B	guanylate cyclase activator 2B [Source:HGNC Symbol;Acc:HGNC:4683]	0	0	0	0	0	0	0	0	0	0	0	0	0	0	0	0
ENSG00000044090	9820	CUL7	cullin 7 [Source:HGNC Symbol;Acc:HGNC:21024]	4.82	4.38	4.24	4.79	5.03	4.84	1.8	3.51	4.36	5.47	4.16	1.11	4.25	5.77	4.67	3.71
ENSG00000044115	1495	CTNNA1	catenin alpha 1 [Source:HGNC Symbol;Acc:HGNC:2509]	5.04	13.11	4.87	5.96	7.54	22.18	4.59	6.69	4.2	11.29	5.91	1.86	7.59	26.44	6.16	6.54
ENSG00000044446	5256	PHKA2	phosphorylase kinase regulatory subunit alpha 2 [Source:HGNC Symbol;Acc:HGNC:8926]	13.5	10.13	10.58	13.27	7.58	6.05	4.05	7.67	13.52	10.36	9.69	2.17	7.7	7.73	8.11	5.83
ENSG00000044459	54875	CNTLN	centlein [Source:HGNC Symbol;Acc:HGNC:23432]	0	0.02	0	0	0	0.22	0	0.12	0	0.03	0	0.01	0	0.13	0	0
ENSG00000044524	2042	EPHA3	EPH receptor A3 [Source:HGNC Symbol;Acc:HGNC:3387]	0	0	0	0	0	0	0	0	1.72	1.68	2.1	1.11	0	0	0	0
ENSG00000044574	3309	HSPA5	heat shock protein family A (Hsp70) member 5 [Source:HGNC Symbol;Acc:HGNC:5238]	40.82	39.45	62.86	90.76	118.67	73.82	57.58	163.26	178.79	116.24	69.34	18.45	189.13	156.21	114.5	113.86
ENSG00000046604	1829	DSG2	desmoglein 2 [Source:HGNC Symbol;Acc:HGNC:3049]	0	0.06	0	0	0.01	0.03	0.01	0.01	0	0.01	0.05	0.01	0	0.05	0	0.01
ENSG00000046647	54960	GEMIN8	gem nuclear organelle associated protein 8 [Source:HGNC Symbol;Acc:HGNC:26044]	8.53	6.39	5.32	6.87	6.2	5.42	4.14	7.62	12.04	8.74	8.19	3.14	9.4	9.91	9.79	7.26
ENSG00000046651	8481	OFD1	OFD1 centriole and centriolar satellite protein [Source:HGNC Symbol;Acc:HGNC:2567]	28.63	28.89	27.08	24.21	19.4	32.05	7.02	16.6	11.23	15.95	13.05	5.52	18.36	23.16	12.85	14.79
ENSG00000046653	2824	GPM6B	glycoprotein M6B [Source:HGNC Symbol;Acc:HGNC:4461]	1.01	0.72	0.51	0.8	0.21	1.09	0.03	0.32	0.54	0.55	0.4	0.13	0.27	0.74	0.04	0.12
ENSG00000046774	51438	MAGEC2	MAGE family member C2 [Source:HGNC Symbol;Acc:HGNC:13574]	0	0	0	0	0	0	0	0	0	0	0	0	0	0	0	0
ENSG00000046889	80243	PREX2	phosphatidylinositol-3,4,5-trisphosphate dependent Rac exchange factor 2 [Source:HGNC Symbol;Acc:HGNC:22950]	0	0	0	0	0	0	0	0	0.01	0.01	0.02	0.01	0	0.01	0	0
ENSG00000047056	22884	WDR37	WD repeat domain 37 [Source:HGNC Symbol;Acc:HGNC:31406]	6.14	4.48	3.65	4.41	7.46	6.52	3.28	6.24	9.29	7.59	8.94	2.45	6.12	7.51	5.26	4.96
ENSG00000047188	64848	YTHDC2	YTH domain containing 2 [Source:HGNC Symbol;Acc:HGNC:24721]	9.02	8.39	15.95	15.6	6	12.9	3.62	8.55	15.06	11.24	14.18	5.65	7.97	10.45	5.09	4.64
ENSG00000047230	56474	CTPS2	CTP synthase 2 [Source:HGNC Symbol;Acc:HGNC:2520]	19.33	12.89	16.34	18.42	12.49	4.21	5.29	12.93	6.68	5.52	6.19	2.37	11.9	6.82	10.98	8.18
ENSG00000047249	51606	ATP6V1H	ATPase H+ transporting V1 subunit H [Source:HGNC Symbol;Acc:HGNC:18303]	22.12	16.23	21.06	25.4	21.89	15.85	15.07	24.5	18.22	17.98	22.43	7.8	20.4	14.25	25.33	21.73
ENSG00000047315	5431	POLR2B	RNA polymerase II subunit B [Source:HGNC Symbol;Acc:HGNC:9188]	37.27	34.53	52.69	64.54	83.12	76.12	30.02	54.67	75.48	58.52	65.75	34.55	48.58	37.38	58.41	75.84
ENSG00000047346	56204	ATOSA	atos homolog A [Source:HGNC Symbol;Acc:HGNC:25609]	69.06	68.64	66.5	59.88	57.24	41.94	11.23	34.52	22.27	15.99	13.41	4.48	60.69	53.89	28.42	23.58
ENSG00000047365	116984	ARAP2	ArfGAP with RhoGAP domain, ankyrin repeat and PH domain 2 [Source:HGNC Symbol;Acc:HGNC:16924]	0	6.94	0	0	0.02	58.97	0.01	0.38	8.54	9.19	5.18	2.79	0.22	15.23	0.01	0
ENSG00000047410	7175	TPR	translocated promoter region, nuclear basket protein [Source:HGNC Symbol;Acc:HGNC:12017]	16.88	18.56	24.71	27.66	11.27	29.57	6.88	31.51	53.22	33	42.3	12.51	18.09	20.82	11.55	11.83
ENSG00000047457	1356	CP	ceruloplasmin [Source:HGNC Symbol;Acc:HGNC:2295]	0.07	0.36	0.27	0.06	0	0.61	0.04	0	0.86	0.51	0.5	0.09	0.1	0.31	0	0
ENSG00000047578	23247	KATNIP	katanin interacting protein [Source:HGNC Symbol;Acc:HGNC:29068]	3.72	6.7	5.39	6.02	7.51	6.71	3.17	6.41	10.51	6.54	4.38	1.96	5.49	7.97	6.01	4.7
ENSG00000047579	84062	DTNBP1	dystrobrevin binding protein 1 [Source:HGNC Symbol;Acc:HGNC:17328]	14.34	12.48	14.19	18.87	26.85	22.78	12.92	25.73	17.76	21.62	18.35	5.96	20.35	23.92	21.89	15.68
ENSG00000047597	7504	XK	X-linked Kx blood group antigen, Kell and VPS13A binding protein [Source:HGNC Symbol;Acc:HGNC:12811]	0.01	0.03	0.01	0.01	0	0.06	0.01	0	0	0.01	0	0	0	0.06	0	0
ENSG00000047617	57101	ANO2	anoctamin 2 [Source:HGNC Symbol;Acc:HGNC:1183]	0	0	0	0	0	0	0	0	0	0	0	0	0	0	0	0
ENSG00000047621	57102	C12orf4	chromosome 12 open reading frame 4 [Source:HGNC Symbol;Acc:HGNC:1184]	11.79	13.02	18.02	18.15	10.46	6.55	5.62	16.54	12.54	12.2	11.34	10.05	14.98	10.84	7.53	8.13
ENSG00000047634	6322	SCML1	Scm polycomb group protein like 1 [Source:HGNC Symbol;Acc:HGNC:10580]	0	0.09	0	0	0	2.77	0	0.04	0	0.07	0.01	0	0	1.77	0	0
ENSG00000047644	55841	WWC3	WWC family member 3 [Source:HGNC Symbol;Acc:HGNC:29237]	7.42	8.96	4.93	6.12	7	11.53	2.76	5.75	17.56	13.78	13.12	3.16	8.13	9.31	6.47	5.52
ENSG00000047648	395	ARHGAP6	Rho GTPase activating protein 6 [Source:HGNC Symbol;Acc:HGNC:676]	0.03	0.03	0.03	0.04	0.04	0.43	0	0.06	0.13	0.05	0.03	0.03	0.02	0.03	0	0
ENSG00000047662	27146	FAM184B	family with sequence similarity 184 member B [Source:HGNC Symbol;Acc:HGNC:29235]	0.02	0.01	0	0	0.01	0.03	0	0.01	0.02	0	0.01	0	0.01	0	0.01	0.02
ENSG00000047849	4134	MAP4	microtubule associated protein 4 [Source:HGNC Symbol;Acc:HGNC:6862]	22.42	21.27	30.17	37.07	29.35	28.37	16.16	32.15	44.86	43.41	48.17	9.67	33.85	29.94	30.67	24.17
ENSG00000047932	57120	GOPC	golgi associated PDZ and coiled-coil motif containing [Source:HGNC Symbol;Acc:HGNC:17643]	7.13	5.48	7.17	9.7	4.88	4.4	2.99	7.34	10.65	6.71	7.53	2.45	7.66	5.33	5.18	5.65
ENSG00000047936	6098	ROS1	ROS proto-oncogene 1, receptor tyrosine kinase [Source:HGNC Symbol;Acc:HGNC:10261]	0	0	0	0	0	0	0	0	0	0	0	0	0	0	0	0
ENSG00000048028	57646	USP28	ubiquitin specific peptidase 28 [Source:HGNC Symbol;Acc:HGNC:12625]	7.95	8.79	3.84	4.08	6.92	11.19	3.91	9.8	28.73	24.47	29.97	8.17	7.61	9.78	9	9.2
ENSG00000048052	9734	HDAC9	histone deacetylase 9 [Source:HGNC Symbol;Acc:HGNC:14065]	35.38	27.66	18.76	21.47	11.25	39.4	2.28	6.23	15.07	21.04	15.93	10.87	10.6	25.69	6.09	5.32
ENSG00000048140	26262	TSPAN17	tetraspanin 17 [Source:HGNC Symbol;Acc:HGNC:13594]	1.21	2.09	2.87	2.98	7.07	2.77	2.68	4.62	1.97	3.29	2.15	0.52	6.89	5.35	4.93	4.99
ENSG00000048162	51491	NOP16	NOP16 nucleolar protein [Source:HGNC Symbol;Acc:HGNC:26934]	12.34	12.71	27.33	34.13	26.54	18.12	35.36	45.19	60.49	39.35	37.25	23.84	38.74	31.04	40.6	46.63
ENSG00000048342	57545	CC2D2A	coiled-coil and C2 domain containing 2A [Source:HGNC Symbol;Acc:HGNC:29253]	0.61	0.4	0.65	0.31	0.31	0.98	0.12	0.13	1.35	0.42	0.61	0.09	0.25	0.72	0.23	0.1
ENSG00000048392	50484	RRM2B	ribonucleotide reductase regulatory TP53 inducible subunit M2B [Source:HGNC Symbol;Acc:HGNC:17296]	32.82	22.27	35.19	36.48	22.03	14.97	12.97	33.39	11.83	11.44	10.58	4.07	20.46	17.48	20.83	15.24
ENSG00000048405	168850	ZNF800	zinc finger protein 800 [Source:HGNC Symbol;Acc:HGNC:27267]	25.29	25.82	22.33	28.16	28.46	12.92	9.32	27.63	31.55	21.33	19.2	6.57	24.19	28.55	11.55	11.84
ENSG00000048462	608	TNFRSF17	TNF receptor superfamily member 17 [Source:HGNC Symbol;Acc:HGNC:11913]	6.34	5.86	9	8.57	8.81	6.25	4.14	8.12	14.92	7.7	7.56	9.13	12.14	11.34	4.6	5.04
ENSG00000048471	92017	SNX29	sorting nexin 29 [Source:HGNC Symbol;Acc:HGNC:30542]	17.07	21.66	15.31	13.99	19.73	40.98	4.92	11.77	12.3	19.99	10.03	5.58	19.67	31.72	11.55	11.62
ENSG00000048540	55885	LMO3	LIM domain only 3 [Source:HGNC Symbol;Acc:HGNC:6643]	0	0	0	0	0	0	0	0	0	0	0	0.01	0	0	0	0
ENSG00000048544	55173	MRPS10	mitochondrial ribosomal protein S10 [Source:HGNC Symbol;Acc:HGNC:14502]	10.99	10.36	18.88	20.95	14.81	8.74	9.52	22.25	21.26	17.95	19.6	11.72	17.39	12.19	15.18	15.91
ENSG00000048545	2978	GUCA1A	guanylate cyclase activator 1A [Source:HGNC Symbol;Acc:HGNC:4678]	0.05	0.33	0.02	0.05	0.06	0.5	0.01	0.02	0.02	0.01	0	0	0.01	0.18	0.05	0.05
ENSG00000048649	51773	RSF1	remodeling and spacing factor 1 [Source:HGNC Symbol;Acc:HGNC:18118]	28.83	32.43	31.25	28.16	36.44	61.23	11.5	25.98	29.64	29.35	28.68	13.63	25.73	24.32	29.11	24.74
ENSG00000048707	55187	VPS13D	vacuolar protein sorting 13 homolog D [Source:HGNC Symbol;Acc:HGNC:23595]	7.93	8.03	10.23	9.97	5.91	9.49	2.45	5.47	10.58	9.97	9.88	2.34	6.81	10.77	4.67	3.47
ENSG00000048740	10659	CELF2	CUGBP Elav-like family member 2 [Source:HGNC Symbol;Acc:HGNC:2550]	1.36	2.21	1.95	2.11	9.53	13.81	2.12	4.85	40.78	36.41	39.5	11.17	13.4	17.7	6.55	3.54
ENSG00000048828	23196	FAM120A	family with sequence similarity 120A [Source:HGNC Symbol;Acc:HGNC:13247]	29.15	30.09	47.37	51.57	45.71	22.88	36.88	64.73	95.58	67.01	73.11	15.12	42.7	42.22	61.17	48.57
ENSG00000048991	23518	R3HDM1	R3H domain containing 1 [Source:HGNC Symbol;Acc:HGNC:9757]	21.91	17.8	32.11	36.63	16.68	9.72	11.86	30.45	49.8	29.32	36.42	8.79	20.67	15.73	22.66	23.42
ENSG00000049089	1298	COL9A2	collagen type IX alpha 2 chain [Source:HGNC Symbol;Acc:HGNC:2218]	1.66	1.98	2.19	2.81	5.09	1.56	1.81	2.56	8.85	4.23	8.74	1.99	5.5	3.62	2.66	2.25
ENSG00000049130	4254	KITLG	KIT ligand [Source:HGNC Symbol;Acc:HGNC:6343]	0	0	0	0	0.01	0	0	0	0	0	0.01	0	0	0	0	0
ENSG00000049167	1161	ERCC8	ERCC excision repair 8, CSA ubiquitin ligase complex subunit [Source:HGNC Symbol;Acc:HGNC:3439]	5.68	4.81	6.85	8.53	4	3.3	2.12	4.81	13.54	8.86	9.16	6.13	5.12	4	3.11	2.37
ENSG00000049192	11174	ADAMTS6	ADAM metallopeptidase with thrombospondin type 1 motif 6 [Source:HGNC Symbol;Acc:HGNC:222]	0.37	0.3	0.38	0.36	0.11	0.6	0.11	0.17	0.93	0.62	0.94	0.52	0.09	0.35	0.02	0.08
ENSG00000049239	9563	H6PD	hexose-6-phosphate dehydrogenase/glucose 1-dehydrogenase [Source:HGNC Symbol;Acc:HGNC:4795]	2.96	2.61	1.89	2.32	4.56	3.17	1.97	3.68	1.45	2.82	1.77	0.29	4.6	4.61	4.58	3.13
ENSG00000049245	9341	VAMP3	vesicle associated membrane protein 3 [Source:HGNC Symbol;Acc:HGNC:12644]	2.54	3.14	2.13	3.18	3.35	9.29	2.08	2.64	11.02	9.02	8.22	2.88	3.77	6.1	2.13	2.27
ENSG00000049246	8863	PER3	period circadian regulator 3 [Source:HGNC Symbol;Acc:HGNC:8847]	0.04	0.06	0.02	0.04	0.05	0.22	0.04	0.06	11.89	6.91	7.4	2.73	0.16	0.22	0.01	0
ENSG00000049247	10911	UTS2	urotensin 2 [Source:HGNC Symbol;Acc:HGNC:12636]	0	0	0	0	0	0.2	0	0	0	0	0	0	0.04	0.07	0.03	0
ENSG00000049249	3604	TNFRSF9	TNF receptor superfamily member 9 [Source:HGNC Symbol;Acc:HGNC:11924]	0	0.45	0	0	0	2.6	0	0	0	1.03	0	0	0	2.29	0	0
ENSG00000049283	55040	EPN3	epsin 3 [Source:HGNC Symbol;Acc:HGNC:18235]	0.04	0.02	0	0	0	0	0	0	0	0.01	0	0.01	0	0	0	0
ENSG00000049323	4052	LTBP1	latent transforming growth factor beta binding protein 1 [Source:HGNC Symbol;Acc:HGNC:6714]	18.85	17.18	21.94	22.36	18.32	3.7	9.94	21.33	32.15	32.68	41.03	8.93	13.28	7.74	16.43	15.32
ENSG00000049449	5954	RCN1	reticulocalbin 1 [Source:HGNC Symbol;Acc:HGNC:9934]	0	1.34	0	0	0.01	2.16	0.14	0.01	8.46	9.88	12.73	4.9	0	0.74	0	0.04
ENSG00000049540	2006	ELN	elastin [Source:HGNC Symbol;Acc:HGNC:3327]	0.07	0.01	0	0.05	0.01	0	0	0	0	0.04	0	0	0.02	0.01	0	0
ENSG00000049541	5982	RFC2	replication factor C subunit 2 [Source:HGNC Symbol;Acc:HGNC:9970]	16.84	12.7	28.4	36.7	25.06	16.86	33.58	53.95	59.43	48.81	68.62	27.07	13.23	16.54	43.19	40.74
ENSG00000049618	57492	ARID1B	AT-rich interaction domain 1B [Source:HGNC Symbol;Acc:HGNC:18040]	75.21	65.68	72.03	64.94	56.93	46.85	20.89	48.66	41.93	32.43	36.91	7.32	45.54	54.28	47.44	38.53
ENSG00000049656	81037	CLPTM1L	CLPTM1 like [Source:HGNC Symbol;Acc:HGNC:24308]	28.65	26.17	42.51	50.65	57.53	45.08	37.07	74.4	129.63	79.63	67.06	15.9	62.19	57.32	71.76	75.24
ENSG00000049759	23327	NEDD4L	NEDD4 like E3 ubiquitin protein ligase [Source:HGNC Symbol;Acc:HGNC:7728]	22.67	18.86	27.24	29.71	19.88	55.51	11.37	20.01	0.24	23.77	0.26	0.47	19.34	26.83	21.79	21.04
ENSG00000049768	50943	FOXP3	forkhead box P3 [Source:HGNC Symbol;Acc:HGNC:6106]	0.18	0.33	0.15	0.13	0.12	1.16	0.17	0.17	0.3	0.62	0.26	0.01	0.27	0.73	0.16	0.13
ENSG00000049769	89801	PPP1R3F	protein phosphatase 1 regulatory subunit 3F [Source:HGNC Symbol;Acc:HGNC:14944]	1.06	1.47	1.44	1.36	3.54	0.71	1.05	1.7	1.58	1.11	0.66	0.18	0.99	0.88	2.39	3.44
ENSG00000049860	3074	HEXB	hexosaminidase subunit beta [Source:HGNC Symbol;Acc:HGNC:4879]	1.11	4.04	0.66	0.73	1.35	11.4	0.43	1.24	16.87	13.96	14.86	6.19	1.01	4.46	1.57	2.56
ENSG00000049883	79810	PTCD2	pentatricopeptide repeat domain 2 [Source:HGNC Symbol;Acc:HGNC:25734]	3.21	2.26	3.64	5.05	2.54	2.01	2.71	4.15	7.13	5.57	5.81	3.08	3.3	2.42	4.28	3.18
ENSG00000050030	340533	NEXMIF	neurite extension and migration factor [Source:HGNC Symbol;Acc:HGNC:29433]	0	0	0	0	0	0.03	0	0	0	0.01	0.01	0	0	0.02	0	0
ENSG00000050130	51528	JKAMP	JNK1/MAPK8 associated membrane protein [Source:HGNC Symbol;Acc:HGNC:20184]	13.26	11.66	13.14	18.02	12.64	12.46	9.15	20.4	21.95	11.99	14.54	8.97	13.24	13.89	14.33	9.77
ENSG00000050165	27122	DKK3	dickkopf WNT signaling pathway inhibitor 3 [Source:HGNC Symbol;Acc:HGNC:2893]	0.02	0.08	0.02	0.03	0.13	0.73	0.06	0.26	0.04	0.27	0.15	0.06	0.25	0.43	0.12	0.21
ENSG00000050327	7984	ARHGEF5	Rho guanine nucleotide exchange factor 5 [Source:HGNC Symbol;Acc:HGNC:13209]	0	0.01	0.01	0	0.15	0.42	0.11	0.14	0	0.1	0	0	0.47	0.47	0.15	0.03
ENSG00000050344	9603	NFE2L3	NFE2 like bZIP transcription factor 3 [Source:HGNC Symbol;Acc:HGNC:7783]	30.61	8.41	5.19	16.75	2.98	6.34	0.97	8.48	4.85	6.1	4.76	1.1	8.34	9.51	2.22	2.43
ENSG00000050393	63933	MCUR1	mitochondrial calcium uniporter regulator 1 [Source:HGNC Symbol;Acc:HGNC:21097]	3.87	3.57	6.41	8.07	5.67	1.99	4.02	9.16	8.44	7.54	8.56	2.89	6.33	5.16	7.75	6.05
ENSG00000050405	51474	LIMA1	LIM domain and actin binding 1 [Source:HGNC Symbol;Acc:HGNC:24636]	49.22	55.62	53.18	43.81	67.9	15.34	11.27	31.05	25.28	22.46	34.09	14.39	78.98	50.37	35.9	37.67
ENSG00000050426	25875	LETMD1	LETM1 domain containing 1 [Source:HGNC Symbol;Acc:HGNC:24241]	65.37	44.57	61.37	59.61	27.22	11.51	19.49	38.45	38	24.35	33.37	12.15	31.44	22.97	32.49	27.81
ENSG00000050438	9498	SLC4A8	solute carrier family 4 member 8 [Source:HGNC Symbol;Acc:HGNC:11034]	2.88	2.45	0.75	0.92	0.96	1.26	0.44	0.64	0.1	0.3	0.2	0.06	2.4	2.03	2.92	1.3
ENSG00000050555	10319	LAMC3	laminin subunit gamma 3 [Source:HGNC Symbol;Acc:HGNC:6494]	0.03	0.03	0.01	0.02	0.05	0.04	0	0.06	0.02	0.01	0.35	0.02	0.05	0	0.01	0.03
ENSG00000050628	5733	PTGER3	prostaglandin E receptor 3 [Source:HGNC Symbol;Acc:HGNC:9595]	0.02	0.01	0	0	0	0	0	0.06	0	0.03	0.02	0	0.07	0.03	0.05	0.05
ENSG00000050730	79931	TNIP3	TNFAIP3 interacting protein 3 [Source:HGNC Symbol;Acc:HGNC:19315]	0	0.03	0	0	0	0.53	0	0	0	0.12	0	0	0	0.18	0	0
ENSG00000050748	5601	MAPK9	mitogen-activated protein kinase 9 [Source:HGNC Symbol;Acc:HGNC:6886]	10.08	10.57	15.12	16.18	10.17	9.23	7.89	16.73	24.63	18.66	17.76	6.2	10.91	10.04	12.58	11.37
ENSG00000050767	91522	COL23A1	collagen type XXIII alpha 1 chain [Source:HGNC Symbol;Acc:HGNC:22990]	0.55	0.19	0.11	0.34	0.35	0	0.22	0.18	0.08	0.21	0.14	0.04	0.47	0.43	0.33	0.41
ENSG00000050820	9564	BCAR1	BCAR1 scaffold protein, Cas family member [Source:HGNC Symbol;Acc:HGNC:971]	0.34	0.7	0.15	0.49	1.61	1.37	0.54	1.35	0.37	1.18	0.24	0.06	1.23	1.49	2.76	1.6
ENSG00000051009	84067	FHIP1B	FHF complex subunit HOOK interacting protein 1B [Source:HGNC Symbol;Acc:HGNC:25378]	3	3.81	2.8	3.52	5.12	6.19	2.3	5.14	7.81	4.74	5.57	1.22	5.19	5.52	4.39	3.09
ENSG00000051108	9709	HERPUD1	homocysteine inducible ER protein with ubiquitin like domain 1 [Source:HGNC Symbol;Acc:HGNC:13744]	99.1	61.78	45.87	79.86	99.45	200.94	35.33	78.43	62.2	92.13	66.67	17.26	134.16	178.84	72.69	61.6
ENSG00000051128	9454	HOMER3	homer scaffold protein 3 [Source:HGNC Symbol;Acc:HGNC:17514]	2.53	2.04	4.73	4.01	3.71	0.47	2.58	3.88	11.13	4.65	6.89	0.89	5.56	2.51	4.93	4.4
ENSG00000051180	5888	RAD51	RAD51 recombinase [Source:HGNC Symbol;Acc:HGNC:9817]	8.63	6.05	14.55	16.39	6.37	3.98	10.92	16.97	32.12	25.37	42.14	18.79	6.2	4.38	15.26	15.76
ENSG00000051341	10721	POLQ	DNA polymerase theta [Source:HGNC Symbol;Acc:HGNC:9186]	7.59	4.97	12.74	15.01	8.45	2.36	4.66	10.4	16.89	13	16.17	6.09	6.18	3.89	6.56	6.74
ENSG00000051382	5291	PIK3CB	phosphatidylinositol-4,5-bisphosphate 3-kinase catalytic subunit beta [Source:HGNC Symbol;Acc:HGNC:8976]	7.27	4.75	11.88	12.88	8.36	4.58	3.94	10.99	11.68	7.44	8.34	1.84	9.62	5.99	7.42	6.65
ENSG00000051523	1535	CYBA	cytochrome b-245 alpha chain [Source:HGNC Symbol;Acc:HGNC:2577]	101.96	133.18	158.53	169.17	235.34	129.93	150.21	220.46	272.89	242.57	217.97	96.09	311.66	240.45	242.23	238.13
ENSG00000051596	84321	THOC3	THO complex subunit 3 [Source:HGNC Symbol;Acc:HGNC:19072]	13.3	11.56	19.46	23.22	10.63	10.48	11.04	19.44	31.03	25.85	30.75	16.19	9.5	9.09	15.97	20.22
ENSG00000051620	23593	HEBP2	heme binding protein 2 [Source:HGNC Symbol;Acc:HGNC:15716]	3.42	4.23	6.45	6.12	9.11	2.21	4.45	7.24	1.48	1.94	2.16	1.14	6.57	5.4	6.98	5.83
ENSG00000051825	10198	MPHOSPH9	M-phase phosphoprotein 9 [Source:HGNC Symbol;Acc:HGNC:7215]	29.42	18.71	38	37.12	18.61	22.9	8.88	28.51	39.13	25.11	37.94	14.26	19.95	18.49	16.09	17.81
ENSG00000052126	54477	PLEKHA5	pleckstrin homology domain containing A5 [Source:HGNC Symbol;Acc:HGNC:30036]	0	0.13	0.01	0.01	0.01	1.64	0	0	0	0.14	0.01	0	0	0.69	0	0.03
ENSG00000052344	5652	PRSS8	serine protease 8 [Source:HGNC Symbol;Acc:HGNC:9491]	0.25	0.12	0.08	0.06	0.09	0.04	0	0.11	0.16	0.08	0.12	0.03	0.02	0.03	0.08	0
ENSG00000052723	80143	SIKE1	suppressor of IKBKE 1 [Source:HGNC Symbol;Acc:HGNC:26119]	10.85	9.94	16.24	18.76	10.06	7.27	9.8	18.06	14.84	14.7	18.88	13.07	12.63	8.8	13.03	12.19
ENSG00000052749	23223	RRP12	ribosomal RNA processing 12 homolog [Source:HGNC Symbol;Acc:HGNC:29100]	4.89	9.1	9.83	8.55	19.86	14.43	9.5	21.94	12.03	11.27	8.79	2.28	24.43	22.68	20.16	21.39
ENSG00000052795	57600	FNIP2	folliculin interacting protein 2 [Source:HGNC Symbol;Acc:HGNC:29280]	0.05	0.48	0.03	0.02	0.21	1.91	0.05	0.08	0.25	0.68	0.87	0.21	0.17	1.44	0.15	0.03
ENSG00000052802	6307	MSMO1	methylsterol monooxygenase 1 [Source:HGNC Symbol;Acc:HGNC:10545]	88.29	85.65	87.49	66.56	20.74	8.75	17.85	46.96	45.32	54.48	55.34	28.46	44.69	25.59	29.42	36.22
ENSG00000052841	55761	TTC17	tetratricopeptide repeat domain 17 [Source:HGNC Symbol;Acc:HGNC:25596]	29.36	23.14	24.18	25.89	14.82	20.79	6.17	15.28	30.09	22.46	23.06	7.79	19.17	22.03	13.46	9.7
ENSG00000052850	60529	ALX4	ALX homeobox 4 [Source:HGNC Symbol;Acc:HGNC:450]	0.02	0.01	0.02	0	0.03	0.08	0.03	0.03	0.01	0.06	0.05	0	0.04	0.03	0.02	0.05
ENSG00000053108	23105	FSTL4	follistatin like 4 [Source:HGNC Symbol;Acc:HGNC:21389]	0	0.02	0.01	0.01	0.01	0.18	0	0	0	0	0.01	0.07	0	0.08	0	0
ENSG00000053254	1112	FOXN3	forkhead box N3 [Source:HGNC Symbol;Acc:HGNC:1928]	14.29	25.44	11.95	11.67	14.5	34.07	6.34	14.26	39.66	55.15	53.44	11.43	25.77	40.58	15.17	11.4
ENSG00000053328	728464	METTL24	methyltransferase like 24 [Source:HGNC Symbol;Acc:HGNC:21566]	0.06	0.04	0.02	0.03	0.12	0.04	0.08	0.08	0.06	0.09	0.17	0.05	0.25	0.12	0.06	0.06
ENSG00000053371	8574	AKR7A2	aldo-keto reductase family 7 member A2 [Source:HGNC Symbol;Acc:HGNC:389]	24.62	18.53	30.37	35.43	35.28	7.47	26.6	44.05	30.15	25.57	28.17	8.85	29.6	21.16	55.68	47.58
ENSG00000053372	51154	MRTO4	MRT4 homolog, ribosome maturation factor [Source:HGNC Symbol;Acc:HGNC:18477]	6.73	7.76	18.01	21.37	21.93	5.28	18.92	34.55	43.04	31.48	34.1	14.74	26.48	19.74	28.34	30.41
ENSG00000053438	4826	NNAT	neuronatin [Source:HGNC Symbol;Acc:HGNC:7860]	3.23	3.29	3.3	4.3	4.02	2.59	0.84	2.17	2.23	1.06	1.02	0.05	3.15	2.09	1.25	1.72
ENSG00000053501	55850	USE1	unconventional SNARE in the ER 1 [Source:HGNC Symbol;Acc:HGNC:30882]	9.24	9.17	8.74	8.95	24.15	13.32	8.67	9.92	11.78	13.04	15.04	7.99	15.28	14.01	14.56	13.57
ENSG00000053524	23101	MCF2L2	MCF.2 cell line derived transforming sequence-like 2 [Source:HGNC Symbol;Acc:HGNC:30319]	0.46	0.35	0.52	0.91	0.61	0.64	0.37	0.47	0.05	0.3	0.15	0.05	0.32	0.5	0.47	0.42
ENSG00000053702	83714	NRIP2	nuclear receptor interacting protein 2 [Source:HGNC Symbol;Acc:HGNC:23078]	1.99	1.75	2.07	1.92	2.46	1.53	0.56	1.29	1.94	0.96	1.47	0.19	1.94	1.51	1.34	1.39
ENSG00000053747	3909	LAMA3	laminin subunit alpha 3 [Source:HGNC Symbol;Acc:HGNC:6483]	0.22	0.07	0.03	0.13	0.15	0.03	0.03	0.24	0.01	0	0.02	0.1	0.19	0.18	0	0.04
ENSG00000053770	55745	AP5M1	adaptor related protein complex 5 subunit mu 1 [Source:HGNC Symbol;Acc:HGNC:20192]	9.85	8.86	13.17	15.33	9.65	7.35	4.71	13.29	20.43	12.41	11.11	6.97	10.77	9.54	7.65	6.34
ENSG00000053900	29945	ANAPC4	anaphase promoting complex subunit 4 [Source:HGNC Symbol;Acc:HGNC:19990]	6.68	6.6	12.51	12.56	5.19	9.56	3.82	10.66	21.51	11.43	11.77	6.76	6.76	5.49	3.68	4.42
ENSG00000053918	3784	KCNQ1	potassium voltage-gated channel subfamily Q member 1 [Source:HGNC Symbol;Acc:HGNC:6294]	0.03	0.07	0	0	0	1.93	0	0.02	0	0.06	0	0	0.25	0.89	0	0
ENSG00000054116	27095	TRAPPC3	trafficking protein particle complex subunit 3 [Source:HGNC Symbol;Acc:HGNC:19942]	11.95	13.88	17.42	19.85	23.5	16.99	17.92	28.33	33.33	23.31	23.57	12.47	22.86	19.86	24.1	23.64
ENSG00000054118	9967	THRAP3	thyroid hormone receptor associated protein 3 [Source:HGNC Symbol;Acc:HGNC:22964]	29.7	38.98	47	50.42	61.64	51.2	25.33	63.2	68.64	57.52	64.89	17.56	50.65	54.24	47.08	48.31
ENSG00000054148	29085	PHPT1	phosphohistidine phosphatase 1 [Source:HGNC Symbol;Acc:HGNC:30033]	14.6	14.05	19.73	24.74	18.39	10.86	25.37	39.44	44.9	38.47	41.68	19.99	34.14	25.72	33.99	31.46
ENSG00000054179	954	ENTPD2	ectonucleoside triphosphate diphosphohydrolase 2 [Source:HGNC Symbol;Acc:HGNC:3364]	0.03	0	0	0.02	0	0.27	0.02	0	0	0	0	0	0	0	0	0
ENSG00000054219	4065	LY75	lymphocyte antigen 75 [Source:HGNC Symbol;Acc:HGNC:6729]	6.38	10.7	5.32	5.17	3.32	48.99	1.69	3.86	3.25	8.3	1.88	0.68	5.19	29.58	3.07	3.07
ENSG00000054267	51742	ARID4B	AT-rich interaction domain 4B [Source:HGNC Symbol;Acc:HGNC:15550]	3.43	12.07	3.4	2.68	2.58	40.36	0.92	2.37	19.6	19.91	15.87	6.19	4	18.43	2.65	2.17
ENSG00000054277	23596	OPN3	opsin 3 [Source:HGNC Symbol;Acc:HGNC:14007]	0.47	0.59	0.22	0.28	0.17	3.97	0.01	0.2	2.75	5.17	0.97	0.52	0.37	2.27	0.44	0.21
ENSG00000054282	10806	SDCCAG8	SHH signaling and ciliogenesis regulator SDCCAG8 [Source:HGNC Symbol;Acc:HGNC:10671]	4.27	4.81	2.32	3.47	2.53	9.51	1.37	3.05	7.36	8.03	6.17	5.23	2.54	8.21	1.26	1.52
ENSG00000054356	5798	PTPRN	protein tyrosine phosphatase receptor type N [Source:HGNC Symbol;Acc:HGNC:9676]	0.09	0.07	0.08	0.04	0.03	0.02	0.01	0.08	0	0.11	0.09	0.01	0.08	0.05	0.08	0
ENSG00000054392	55733	HHAT	hedgehog acyltransferase [Source:HGNC Symbol;Acc:HGNC:18270]	0	0.04	0	0	0	0.35	0	0.07	0.02	0.05	0	0	0	0.17	0	0
ENSG00000054523	23095	KIF1B	kinesin family member 1B [Source:HGNC Symbol;Acc:HGNC:16636]	0.58	1.4	0.74	1.11	0.84	7.2	0.28	0.51	0.18	0.73	0.17	0.06	0.78	3.08	0.52	0.47
ENSG00000054598	2296	FOXC1	forkhead box C1 [Source:HGNC Symbol;Acc:HGNC:3800]	0.28	0.29	0.17	0.15	0.09	0.26	0.07	0.08	0.11	0.23	0.11	0	0.07	0.2	0.14	0.04
ENSG00000054611	25771	TBC1D22A	TBC1 domain family member 22A [Source:HGNC Symbol;Acc:HGNC:1309]	18.77	17.83	15.64	15.69	20.07	14.24	11.04	19.75	16.83	21.56	20.27	6.62	20.28	18.16	20.59	19.81
ENSG00000054654	23224	SYNE2	spectrin repeat containing nuclear envelope protein 2 [Source:HGNC Symbol;Acc:HGNC:17084]	40.95	52.1	52.69	47.79	55.93	98.82	18.33	36.56	67.15	70.85	62.54	15.23	37.85	67.75	40.35	27.52
ENSG00000054690	57475	PLEKHH1	pleckstrin homology, MyTH4 and FERM domain containing H1 [Source:HGNC Symbol;Acc:HGNC:17733]	0.4	0.5	0.32	0.21	0.19	0.57	0.08	0.08	0.35	0.57	0.87	0.19	0.16	0.33	0.05	0.1
ENSG00000054793	10079	ATP9A	ATPase phospholipid transporting 9A (putative) [Source:HGNC Symbol;Acc:HGNC:13540]	0.02	0.02	0	0	0.03	0.81	0.02	0.06	0.01	0.14	0.02	0.02	0.09	0.18	0.06	0.01
ENSG00000054796	23626	SPO11	SPO11 initiator of meiotic double stranded breaks [Source:HGNC Symbol;Acc:HGNC:11250]	0.04	0	0	0	0	0	0	0	0	0	0	0	0	0	0.03	0
ENSG00000054803	140689	CBLN4	cerebellin 4 precursor [Source:HGNC Symbol;Acc:HGNC:16231]	0	0	0	0	0	0	0	0	0	0	0	0	0	0	0	0
ENSG00000054938	25884	CHRDL2	chordin like 2 [Source:HGNC Symbol;Acc:HGNC:24168]	0.01	0	0.01	0.01	0.02	0	0	0	0.01	0	0	0	0.02	0	0	0
ENSG00000054965	23201	FAM168A	family with sequence similarity 168 member A [Source:HGNC Symbol;Acc:HGNC:28999]	13.77	11.18	12.94	13.59	15.33	5.89	6.6	11.95	21.75	12.19	19.99	3.32	10.6	8.55	14.62	12.07
ENSG00000054967	84957	RELT	RELT TNF receptor [Source:HGNC Symbol;Acc:HGNC:13764]	14.76	13.3	12.13	16.09	21.22	14.33	9.36	15.95	14.73	13.86	15.77	3.41	20.46	19.61	16.78	17.82
ENSG00000054983	2581	GALC	galactosylceramidase [Source:HGNC Symbol;Acc:HGNC:4115]	2.24	2.32	1.13	1.7	1.29	3.65	0.76	1.09	3.29	3.84	3.64	1.05	1.56	2.97	1.63	1.78
ENSG00000055044	51602	NOP58	NOP58 ribonucleoprotein [Source:HGNC Symbol;Acc:HGNC:29926]	42.33	41.93	61.08	79.31	119.03	100.56	49.53	95.17	87.17	98.26	112.65	68.68	86.07	75.35	86.41	101.48
ENSG00000055070	26099	SZRD1	SUZ RNA binding domain containing 1 [Source:HGNC Symbol;Acc:HGNC:30232]	21.29	21.02	25.63	32.32	56.24	19.63	26.8	46.71	58.99	46.88	51.73	15.32	44.28	41.11	49.02	41.58
ENSG00000055118	3757	KCNH2	potassium voltage-gated channel subfamily H member 2 [Source:HGNC Symbol;Acc:HGNC:6251]	5.7	3.09	4.02	5.43	3.7	0.26	2.89	5.06	0.17	0.06	0.02	0	2.47	1.58	5.04	4.02
ENSG00000055130	8454	CUL1	cullin 1 [Source:HGNC Symbol;Acc:HGNC:2551]	27.4	23.44	41.16	53.47	48.57	19.43	30.36	70.36	61.94	45.79	46.71	17.73	55.85	38.25	49.7	45.06
ENSG00000055147	10827	FAM114A2	family with sequence similarity 114 member A2 [Source:HGNC Symbol;Acc:HGNC:1333]	10.44	9.88	13.35	13.39	11.1	9.36	7.88	12.6	12.2	12.9	15.13	7.77	13.18	10.36	12.3	11.27
ENSG00000055163	26999	CYFIP2	cytoplasmic FMR1 interacting protein 2 [Source:HGNC Symbol;Acc:HGNC:13760]	229.85	207.91	214.02	223.43	419.57	123.64	176.47	248.36	173.09	135.5	143.03	37.31	278.02	216.14	393.44	396.66
ENSG00000055208	23118	TAB2	TGF-beta activated kinase 1 (MAP3K7) binding protein 2 [Source:HGNC Symbol;Acc:HGNC:17075]	19.97	24.13	18	18.7	14.36	28.11	5.45	16.82	15.3	18.44	14.2	4.08	18.43	31.95	8.83	6.03
ENSG00000055211	116254	GINM1	glycosylated integral membrane protein 1 [Source:HGNC Symbol;Acc:HGNC:21074]	5.54	4.83	4.01	5.77	2.38	6.2	1.67	5.43	6.12	6.28	7.28	2.4	2.44	4.23	3.53	2.94
ENSG00000055332	5610	EIF2AK2	eukaryotic translation initiation factor 2 alpha kinase 2 [Source:HGNC Symbol;Acc:HGNC:9437]	1	2.74	5.01	6.22	2.94	8.57	2.17	5.33	18.7	12.4	17.88	5.29	4.05	4.75	4.05	3.24
ENSG00000055483	57602	USP36	ubiquitin specific peptidase 36 [Source:HGNC Symbol;Acc:HGNC:20062]	12.15	14.81	15.36	16.65	38	44.42	19.63	34.02	38.92	36.14	29.23	5.61	37.79	44.22	39.92	35.97
ENSG00000055609	58508	KMT2C	lysine methyltransferase 2C [Source:HGNC Symbol;Acc:HGNC:13726]	134.43	117.56	140.9	129.86	82.06	99.65	34.77	69.84	96.8	103.29	116.15	37.99	75.58	85.09	61.76	65.46
ENSG00000055732	55283	MCOLN3	mucolipin TRP cation channel 3 [Source:HGNC Symbol;Acc:HGNC:13358]	0.03	0.19	0.03	0.02	0	0.15	0	0	0.1	0.08	0.09	0	0	0.11	0	0
ENSG00000055813	114800	CCDC85A	coiled-coil domain containing 85A [Source:HGNC Symbol;Acc:HGNC:29400]	1.46	1.31	0.74	1.14	0.98	0.03	0.43	0.84	0.59	0.15	0.42	0.19	0.88	0.6	1.04	0.94
ENSG00000055917	23369	PUM2	pumilio RNA binding family member 2 [Source:HGNC Symbol;Acc:HGNC:14958]	37.2	40.88	50.8	53.34	30.2	33.75	14.74	47.56	54.42	48.78	51.47	19.08	39.05	37.26	28.52	30.27
ENSG00000055950	84545	MRPL43	mitochondrial ribosomal protein L43 [Source:HGNC Symbol;Acc:HGNC:14517]	13.13	11.42	17.79	19.75	20.2	7.52	16.34	23.61	33.09	23.06	27.46	13.27	17.37	15.98	21.52	18.37
ENSG00000055955	3700	ITIH4	inter-alpha-trypsin inhibitor heavy chain 4 [Source:HGNC Symbol;Acc:HGNC:6169]	1.33	0.28	0.85	1.47	0.56	1.26	0.08	1.01	0.25	0.46	0.26	0.01	0.75	0.4	0.64	1.3
ENSG00000055957	3697	ITIH1	inter-alpha-trypsin inhibitor heavy chain 1 [Source:HGNC Symbol;Acc:HGNC:6166]	0.08	0.02	0	0.11	0.02	0	0	0	0	0	0.06	0	0.18	0.04	0.09	0.1
ENSG00000056050	54969	HPF1	histone PARylation factor 1 [Source:HGNC Symbol;Acc:HGNC:26051]	2.96	2.97	6.06	7.15	4.82	1.98	3.19	8.63	24.81	13.97	18.76	12.13	4.21	4.66	3.86	5.74
ENSG00000056097	51663	ZFR	zinc finger RNA binding protein [Source:HGNC Symbol;Acc:HGNC:17277]	15.83	20.01	21.76	23.78	35.42	29.32	14.78	37.32	30.59	30.44	30.89	11.6	25.7	24.67	24.74	27.42
ENSG00000056277	55609	ZNF280C	zinc finger protein 280C [Source:HGNC Symbol;Acc:HGNC:25955]	2.67	2.08	3.19	3.66	1.68	0.89	0.96	3.19	18.74	10.7	15.13	5.8	3	1.9	1.3	1.49
ENSG00000056291	10886	NPFFR2	neuropeptide FF receptor 2 [Source:HGNC Symbol;Acc:HGNC:4525]	0	0	0	0	0	0	0	0	0	0	0	0	0	0	0	0
ENSG00000056487	112885	PHF21B	PHD finger protein 21B [Source:HGNC Symbol;Acc:HGNC:25161]	0	0.05	0	0	0	0.08	0.08	0.05	0	0.12	0.02	0.01	0	0.15	0.46	0
ENSG00000056558	7185	TRAF1	TNF receptor associated factor 1 [Source:HGNC Symbol;Acc:HGNC:12031]	11.72	17.95	5.27	5.66	6.3	25.89	2.23	3.52	7.65	13.65	11.55	2.14	8.2	21.74	4.46	2.99
ENSG00000056586	54542	RC3H2	ring finger and CCCH-type domains 2 [Source:HGNC Symbol;Acc:HGNC:21461]	18.08	18.02	18.34	19.26	12.69	21.84	6.08	15.26	26.27	17.97	19.4	5.73	14.3	21.59	12.61	9.93
ENSG00000056736	55540	IL17RB	interleukin 17 receptor B [Source:HGNC Symbol;Acc:HGNC:18015]	0.72	0.71	0.62	0.7	0.26	0.71	0.27	0.61	1.18	0.66	0.51	0.1	0.4	0.96	0.47	0.28
ENSG00000056972	10758	TRAF3IP2	TRAF3 interacting protein 2 [Source:HGNC Symbol;Acc:HGNC:1343]	7.81	7.75	5.17	7.34	8.03	9.96	3.6	7.1	18.73	13.29	15.08	5.16	7.66	9.04	9.68	6.62
ENSG00000056998	8908	GYG2	glycogenin 2 [Source:HGNC Symbol;Acc:HGNC:4700]	0	0	0	0	0	0	0.02	0.02	0	0	0.02	0.01	0	0	0.04	0
ENSG00000057019	131566	DCBLD2	discoidin, CUB and LCCL domain containing 2 [Source:HGNC Symbol;Acc:HGNC:24627]	0	0.03	0	0	0.01	0.37	0	0	0	0.16	0	0	0	0.14	0	0
ENSG00000057149	6317	SERPINB3	serpin family B member 3 [Source:HGNC Symbol;Acc:HGNC:10569]	0	0	0	0	0	0	0	0	0	0	0	0	0	0	0	0
ENSG00000057252	6646	SOAT1	sterol O-acyltransferase 1 [Source:HGNC Symbol;Acc:HGNC:11177]	3.55	5.08	4.09	7.04	5.69	16.91	2.08	5.22	16.23	13.8	16.89	5.83	4.39	7.8	4.62	5.09
ENSG00000057294	5318	PKP2	plakophilin 2 [Source:HGNC Symbol;Acc:HGNC:9024]	0	0.01	0	0	0	0	0	0	0	0.02	0.01	0	0	0.04	0	0
ENSG00000057468	4438	MSH4	mutS homolog 4 [Source:HGNC Symbol;Acc:HGNC:7327]	0.13	0.12	0.05	0.11	0.04	0.09	0.04	0.07	0.14	0.05	0	0	0.11	0.12	0.02	0
ENSG00000057593	2155	F7	coagulation factor VII [Source:HGNC Symbol;Acc:HGNC:3544]	0.08	0.03	0	0	0	0	0	0	0	0	0	0	0	0	0	0
ENSG00000057608	2665	GDI2	GDP dissociation inhibitor 2 [Source:HGNC Symbol;Acc:HGNC:4227]	112.48	122.71	145.14	150.72	143.14	128.95	75.22	177.61	228.69	280	266.41	174.63	158.19	148.68	111.89	124.53
ENSG00000057657	639	PRDM1	PR/SET domain 1 [Source:HGNC Symbol;Acc:HGNC:9346]	0.06	0.4	0	0.13	0.26	15.39	0	0.05	0	6.43	0.01	0	0.01	9.26	0.01	0
ENSG00000057663	9474	ATG5	autophagy related 5 [Source:HGNC Symbol;Acc:HGNC:589]	8.33	9.47	14.22	14.93	12.6	8.4	5.29	15.8	16.31	14.45	17.87	12.51	12.45	12.91	7.05	9.74
ENSG00000057704	57458	TMCC3	transmembrane and coiled-coil domain family 3 [Source:HGNC Symbol;Acc:HGNC:29199]	1.14	0.59	0.03	0.1	0.34	0.33	0.05	0.07	0.13	0.11	0.04	0	0.63	0.78	0.11	0.2
ENSG00000057757	57095	PITHD1	PITH domain containing 1 [Source:HGNC Symbol;Acc:HGNC:25022]	23.13	18.25	29.29	36.89	30	19.97	23.47	43.27	35.93	30.89	31.92	13.74	30.76	22.91	41.77	41.1
ENSG00000057935	57504	MTA3	metastasis associated 1 family member 3 [Source:HGNC Symbol;Acc:HGNC:23784]	55.47	55.56	76.69	73.08	68.51	15.23	24.6	68.57	53.61	21.65	34.14	10	64.63	45.87	45.71	50.91
ENSG00000058056	8975	USP13	ubiquitin specific peptidase 13 [Source:HGNC Symbol;Acc:HGNC:12611]	18.34	12.27	30.86	31.67	23.68	9.82	19.61	36.56	39.05	25.78	29.5	8.16	23.53	19.7	47.59	43.64
ENSG00000058063	23200	ATP11B	ATPase phospholipid transporting 11B (putative) [Source:HGNC Symbol;Acc:HGNC:13553]	40.93	36.48	49.57	48.94	31.35	32.41	14.67	39.16	26.5	30.83	29.24	11.91	36.16	35.13	33.9	34.24
ENSG00000058085	3918	LAMC2	laminin subunit gamma 2 [Source:HGNC Symbol;Acc:HGNC:6493]	0	0	0	0	0.08	0.06	0	0	0	0.01	0.02	0	0	0.02	0	0
ENSG00000058091	5218	CDK14	cyclin dependent kinase 14 [Source:HGNC Symbol;Acc:HGNC:8883]	78.02	85.3	113.87	108.43	30.35	20.94	23.81	74.75	107.23	68.63	94.22	47.69	62.95	65.24	28.33	23.36
ENSG00000058262	29927	SEC61A1	SEC61 translocon subunit alpha 1 [Source:HGNC Symbol;Acc:HGNC:18276]	16.1	20.23	27.68	33.45	32.9	30.07	18.72	42.65	67.06	49	41.74	12.98	38.11	39.26	34.86	31.43
ENSG00000058272	4659	PPP1R12A	protein phosphatase 1 regulatory subunit 12A [Source:HGNC Symbol;Acc:HGNC:7618]	51.16	64.7	66.31	63.79	78.58	60.06	19.52	54.74	44.1	36.43	40.86	14.81	55.04	43.68	45.48	46.66
ENSG00000058335	5923	RASGRF1	Ras protein specific guanine nucleotide releasing factor 1 [Source:HGNC Symbol;Acc:HGNC:9875]	0.28	0.75	0.1	0.11	0.33	0.82	0.09	0.2	0.45	0.99	0.15	0.12	0.52	0.68	0.28	0.1
ENSG00000058404	816	CAMK2B	calcium/calmodulin dependent protein kinase II beta [Source:HGNC Symbol;Acc:HGNC:1461]	0.13	0.37	0.05	0.03	0.46	2.13	0.04	0.04	0	0.16	0.02	0	0.33	2.44	0.23	0.26
ENSG00000058453	9696	CROCC	ciliary rootlet coiled-coil, rootletin [Source:HGNC Symbol;Acc:HGNC:21299]	2.55	2.04	3.1	3.05	2.46	2.18	1.03	2.28	24.26	14.75	13.65	2.03	2.69	2.3	2.28	2.71
ENSG00000058600	55718	POLR3E	RNA polymerase III subunit E [Source:HGNC Symbol;Acc:HGNC:30347]	10.86	16.33	25	28.1	21.53	22.08	21.06	39.44	54.43	40.36	38.39	9.68	27.73	30.76	37.44	29.71
ENSG00000058668	493	ATP2B4	ATPase plasma membrane Ca2+ transporting 4 [Source:HGNC Symbol;Acc:HGNC:817]	0.08	0.93	0.09	0.1	0.27	5.15	0.08	0.12	0.02	0.96	0.06	0	0.12	2.85	0.47	0.05
ENSG00000058673	9877	ZC3H11A	zinc finger CCCH-type containing 11A [Source:HGNC Symbol;Acc:HGNC:29093]	24	25.35	18.69	22.9	24.85	26.66	9.86	23.98	29.24	29.38	25.35	9.98	20.05	23.64	18.99	15.27
ENSG00000058729	55781	RIOK2	RIO kinase 2 [Source:HGNC Symbol;Acc:HGNC:18999]	8.99	8.45	12.54	14.43	5.85	7.14	3.47	10.09	13.03	7.01	10.52	6.25	7.21	5.51	5.11	4.89
ENSG00000058799	54432	YIPF1	Yip1 domain family member 1 [Source:HGNC Symbol;Acc:HGNC:25231]	4.45	4.65	6.37	7.1	13.91	5.34	5.68	10.8	11.25	8.33	9.6	4.86	7.96	7.84	7.6	8.62
ENSG00000058804	55706	NDC1	NDC1 transmembrane nucleoporin [Source:HGNC Symbol;Acc:HGNC:25525]	21.3	13.13	35.7	44.91	18.93	6.21	22.72	44.91	43.14	25.04	32.11	12.71	19.63	13.43	29.41	30.41
ENSG00000058866	1608	DGKG	diacylglycerol kinase gamma [Source:HGNC Symbol;Acc:HGNC:2853]	0.01	0.19	0	0.01	0	2.15	0	0	0.01	2.14	0.01	0	0	1.58	0.02	0
ENSG00000059122	84256	FLYWCH1	FLYWCH-type zinc finger 1 [Source:HGNC Symbol;Acc:HGNC:25404]	5.96	4.6	5.54	7.08	10.52	2.92	4.46	7.87	9.26	10.68	9.91	1.53	6.76	6.3	9.56	8.97
ENSG00000059145	64718	UNKL	unk like zinc finger [Source:HGNC Symbol;Acc:HGNC:14184]	2.26	4.06	2.79	3.52	3.58	4.85	1.74	2.13	6.55	4.11	4.66	1.19	2.33	4.17	4.05	2.63
ENSG00000059377	6916	TBXAS1	thromboxane A synthase 1 [Source:HGNC Symbol;Acc:HGNC:11609]	0.03	0.76	0.1	0.07	0.18	3.37	0	0.1	0.1	0.41	0.13	0.08	0.25	2.26	0.38	0
ENSG00000059378	64761	PARP12	poly(ADP-ribose) polymerase family member 12 [Source:HGNC Symbol;Acc:HGNC:21919]	0.19	5.01	0	0	0.11	22.84	0.13	0.01	4.44	5.02	4	0.7	0.5	12.05	0.13	0
ENSG00000059573	5832	ALDH18A1	aldehyde dehydrogenase 18 family member A1 [Source:HGNC Symbol;Acc:HGNC:9722]	19.22	14.27	34.97	40.76	35.53	14.61	30.05	52.47	32.11	27.31	24.95	8.1	44.49	29.69	60.77	64.53
ENSG00000059588	6894	TARBP1	TAR (HIV-1) RNA binding protein 1 [Source:HGNC Symbol;Acc:HGNC:11568]	8.46	4.68	5.59	7.07	4.86	3	1.85	5.37	10.11	8.52	9.91	2.74	8.67	6.3	3.83	3.14
ENSG00000059691	5188	GATB	glutamyl-tRNA amidotransferase subunit B [Source:HGNC Symbol;Acc:HGNC:8849]	4.83	4.29	5.96	8.13	8.09	4.04	5.98	9.85	12.25	7.75	10.28	5.41	7.18	4.91	8.76	10.28
ENSG00000059728	4084	MXD1	MAX dimerization protein 1 [Source:HGNC Symbol;Acc:HGNC:6761]	5.22	2.97	3.54	4.53	2.72	3.35	1.21	3.02	1.88	3.67	4.51	1.03	3.72	4.46	2.24	1.04
ENSG00000059758	5128	CDK17	cyclin dependent kinase 17 [Source:HGNC Symbol;Acc:HGNC:8750]	28.62	30.44	35.43	29.99	27.69	45.14	8.09	27.83	30.62	20.4	27.85	6.62	22.48	28.82	18.99	21.78
ENSG00000059769	548645	DNAJC25	DnaJ heat shock protein family (Hsp40) member C25 [Source:HGNC Symbol;Acc:HGNC:34187]	1.67	1.09	1.95	2.45	2.84	3.09	1.45	3.88	2.82	3.35	4.08	1.35	4.23	3.21	2.68	3.25
ENSG00000059804	6515	SLC2A3	solute carrier family 2 member 3 [Source:HGNC Symbol;Acc:HGNC:11007]	1.47	22.69	0.23	0.27	3.18	142.38	0.82	2	1.57	31.36	13.75	6.81	4.33	72.27	1.84	1.99
ENSG00000059915	5662	PSD	pleckstrin and Sec7 domain containing [Source:HGNC Symbol;Acc:HGNC:9507]	1.74	0.69	0.78	0.56	0.6	2.01	0.26	0.4	0.49	0.96	1.66	0.29	0.68	1.21	0.65	0.67
ENSG00000060069	9150	CTDP1	CTD phosphatase subunit 1 [Source:HGNC Symbol;Acc:HGNC:2498]	2.81	3.9	5.06	5.72	10.87	7.1	4.84	8.77	5.37	7.14	5.72	1.08	9.33	9.78	9.11	9.84
ENSG00000060138	8531	YBX3	Y-box binding protein 3 [Source:HGNC Symbol;Acc:HGNC:2428]	0.06	2.95	0	0	0	102.23	0.06	0.45	0	1.29	0.18	0.22	0	34.33	0.61	0.03
ENSG00000060140	55359	STYK1	serine/threonine/tyrosine kinase 1 [Source:HGNC Symbol;Acc:HGNC:18889]	0	0.01	0	0	0	0.16	0	0	0	0.01	0	0	0.01	0.08	0	0
ENSG00000060237	65125	WNK1	WNK lysine deficient protein kinase 1 [Source:HGNC Symbol;Acc:HGNC:14540]	110.94	103.46	108.95	121.02	136.44	106.57	57.71	114.42	93.16	71.35	92.32	16.07	91.85	95.58	114.7	125.56
ENSG00000060303	.	RPS17P5	ribosomal protein S17 pseudogene 5 [Source:HGNC Symbol;Acc:HGNC:21352]	0	0	0	0	0	0	0	0	0	0	0	0	0	0	0	0
ENSG00000060339	55749	CCAR1	cell division cycle and apoptosis regulator 1 [Source:HGNC Symbol;Acc:HGNC:24236]	17.68	21.73	27.91	26.4	19.49	21.3	12.23	31.4	48.64	34.09	31.9	13.71	25.07	27.98	18.18	14.77
ENSG00000060491	11054	OGFR	opioid growth factor receptor [Source:HGNC Symbol;Acc:HGNC:15768]	10.78	10.95	11.47	14.49	20.79	14.33	13.9	23.4	35.26	22.95	22.53	5.06	20.97	19.54	25.15	22.88
ENSG00000060558	2769	GNA15	G protein subunit alpha 15 [Source:HGNC Symbol;Acc:HGNC:4383]	0.01	0.31	0.01	0.01	0	1.99	0	0.05	0.01	0.29	0.01	0.01	0.01	0.84	0	0.09
ENSG00000060566	84699	CREB3L3	cAMP responsive element binding protein 3 like 3 [Source:HGNC Symbol;Acc:HGNC:18855]	0.04	0	0.01	0.01	0	0	0.02	0	0	0.01	0.02	0	0	0.04	0	0
ENSG00000060642	55650	PIGV	phosphatidylinositol glycan anchor biosynthesis class V [Source:HGNC Symbol;Acc:HGNC:26031]	4.83	3.37	2.8	3.64	3.17	3.23	1.64	3.12	3.65	2.16	2.65	1.37	2.96	2.88	3.4	2.53
ENSG00000060656	10076	PTPRU	protein tyrosine phosphatase receptor type U [Source:HGNC Symbol;Acc:HGNC:9683]	0.28	0.04	0.1	0.2	0.06	0.07	0.02	0.15	0	0.01	0	0.01	0.14	0.1	0.15	0
ENSG00000060688	9410	SNRNP40	small nuclear ribonucleoprotein U5 subunit 40 [Source:HGNC Symbol;Acc:HGNC:30857]	16.37	18.01	38.27	40.05	23.3	19.61	22.73	40.75	67.03	42.22	41.25	25.09	26.13	24.48	29.57	34.61
ENSG00000060709	23504	RIMBP2	RIMS binding protein 2 [Source:HGNC Symbol;Acc:HGNC:30339]	0	0	0	0.01	0	0	0	0	0	0	0.01	0	0	0	0	0
ENSG00000060718	1301	COL11A1	collagen type XI alpha 1 chain [Source:HGNC Symbol;Acc:HGNC:2186]	0	0	0	0	0	0	0	0	0	0	0	0	0.01	0	0	0
ENSG00000060749	79832	QSER1	glutamine and serine rich 1 [Source:HGNC Symbol;Acc:HGNC:26154]	10.5	10.31	13.92	15.89	7.76	6.87	5.47	13.42	26.27	16.07	17.6	4.41	7.79	7.36	7.82	5.36
ENSG00000060762	51660	MPC1	mitochondrial pyruvate carrier 1 [Source:HGNC Symbol;Acc:HGNC:21606]	3.67	5.08	9.25	10.06	7.26	6.85	5.45	8.72	16.87	13.5	9.91	11.28	5.45	5.21	5.34	5.67
ENSG00000060971	30	ACAA1	acetyl-CoA acyltransferase 1 [Source:HGNC Symbol;Acc:HGNC:82]	11.92	12.82	18.54	18.86	16.07	8.92	11.51	18.74	19.04	15.97	19.01	6.9	17.26	15.44	19.27	16.63
ENSG00000060982	586	BCAT1	branched chain amino acid transaminase 1 [Source:HGNC Symbol;Acc:HGNC:976]	27.19	20.53	72.68	79.01	89.22	22.62	38.17	74.48	49.81	73.52	72.89	32.69	80.37	45.86	76.43	68.69
ENSG00000061273	51564	HDAC7	histone deacetylase 7 [Source:HGNC Symbol;Acc:HGNC:14067]	30.86	28.44	23.99	24.7	84.96	58.08	25.93	36.48	26.3	22.35	22.54	3.44	43.13	44.29	55.83	49.96
ENSG00000061337	11178	LZTS1	leucine zipper tumor suppressor 1 [Source:HGNC Symbol;Acc:HGNC:13861]	6.77	1.7	2.62	5.09	3.28	0.14	2.49	3.67	0.09	0.04	0.11	0.01	2.36	1.46	4.12	3.32
ENSG00000061455	93166	PRDM6	PR/SET domain 6 [Source:HGNC Symbol;Acc:HGNC:9350]	0	0	0	0	0	0	0	0	0	0	0	0	0	0	0	0
ENSG00000061492	7478	WNT8A	Wnt family member 8A [Source:HGNC Symbol;Acc:HGNC:12788]	0.01	0	0	0	0	0	0	0	0	0	0	0	0	0	0	0
ENSG00000061656	6676	SPAG4	sperm associated antigen 4 [Source:HGNC Symbol;Acc:HGNC:11214]	1.98	1.15	0.45	1.03	2	1.96	1.29	1.23	0.95	2.01	1.29	1.14	1.88	2.69	1.72	1.45
ENSG00000061676	10787	NCKAP1	NCK associated protein 1 [Source:HGNC Symbol;Acc:HGNC:7666]	0.18	0.67	0.05	0.1	0.19	0.68	0.05	0.09	0.02	0.12	0.06	0.2	0.16	0.35	0.08	0.02
ENSG00000061794	60488	MRPS35	mitochondrial ribosomal protein S35 [Source:HGNC Symbol;Acc:HGNC:16635]	20.76	18.71	36.48	42.07	34.49	16.74	22.16	46.73	36.07	24.84	28.29	18.24	36.86	26.59	28.15	28.69
ENSG00000061918	2983	GUCY1B1	guanylate cyclase 1 soluble subunit beta 1 [Source:HGNC Symbol;Acc:HGNC:4687]	0	0	0	0	0	0.05	0	0	0	0.02	0	0	0	0.05	0	0
ENSG00000061936	6433	SFSWAP	splicing factor SWAP [Source:HGNC Symbol;Acc:HGNC:10790]	13.58	15.19	16.68	18.8	20.64	21.93	12.75	23.42	24.04	19.28	21.74	5.12	19.59	19.96	22.11	20.74
ENSG00000061938	10188	TNK2	tyrosine kinase non receptor 2 [Source:HGNC Symbol;Acc:HGNC:19297]	33.14	26.5	26.95	28.36	36.91	17.1	17.87	30.52	14.84	12.21	12.14	2.17	28.14	26.68	36.89	37.65
ENSG00000061987	23041	MON2	MON2 homolog, regulator of endosome-to-Golgi trafficking [Source:HGNC Symbol;Acc:HGNC:29177]	25.78	20.09	28.32	27.74	13.01	15.75	5.35	14.8	18.71	14.07	14.89	5.14	17.45	17.01	9.24	10.87
ENSG00000062038	1001	CDH3	cadherin 3 [Source:HGNC Symbol;Acc:HGNC:1762]	0.05	0.01	0	0	0	0.01	0	0.05	0	0	0	0	0.04	0	0.05	0.11
ENSG00000062096	416	ARSF	arylsulfatase F [Source:HGNC Symbol;Acc:HGNC:721]	0	0	0	0	0	0	0.04	0	0	0	0	0	0	0	0	0
ENSG00000062194	65056	GPBP1	GC-rich promoter binding protein 1 [Source:HGNC Symbol;Acc:HGNC:29520]	39.51	41.63	41.61	43.87	35.52	46.02	12.44	34.41	33	38.48	38.94	18.99	33.56	39.38	18.67	19.85
ENSG00000062282	84649	DGAT2	diacylglycerol O-acyltransferase 2 [Source:HGNC Symbol;Acc:HGNC:16940]	2.47	2.41	1.58	3.07	2.15	1.31	2.42	3.35	0.83	1.13	0.84	0.12	4.15	3.01	6.16	4.37
ENSG00000062370	7771	ZNF112	zinc finger protein 112 [Source:HGNC Symbol;Acc:HGNC:12892]	0	0.02	0	0	0	0.62	0.01	0	0	0.01	0.02	0	0	0.15	0	0
ENSG00000062485	1431	CS	citrate synthase [Source:HGNC Symbol;Acc:HGNC:2422]	156.84	126.26	204.03	217.6	179.55	79.96	125.83	205.33	147.06	115.68	134.38	45.2	139.52	106.59	224.29	227.34
ENSG00000062524	4058	LTK	leukocyte receptor tyrosine kinase [Source:HGNC Symbol;Acc:HGNC:6721]	0.15	0.1	0.02	0.05	0.1	0.19	0.04	0.09	0	0.01	0.03	0.02	0.07	0.32	0	0
ENSG00000062582	64951	MRPS24	mitochondrial ribosomal protein S24 [Source:HGNC Symbol;Acc:HGNC:14510]	55.88	49.45	75.82	78.55	100.75	38.43	103.42	125.24	110.42	89.31	97.6	62.73	79.11	68.57	139.76	114.62
ENSG00000062598	63916	ELMO2	engulfment and cell motility 2 [Source:HGNC Symbol;Acc:HGNC:17233]	4.28	5.72	4.73	6.63	8.88	12.6	3.8	8.09	18.58	12.86	15.27	3.8	6.72	10.14	5.66	6.38
ENSG00000062650	23063	WAPL	WAPL cohesin release factor [Source:HGNC Symbol;Acc:HGNC:23293]	18.16	18.43	24.25	24.14	13.58	10.75	5.93	21.98	13.73	11.93	13.26	4.11	20.23	16.62	12.1	9.97
ENSG00000062716	81671	VMP1	vacuole membrane protein 1 [Source:HGNC Symbol;Acc:HGNC:29559]	28.22	48.86	18.21	24.85	19.04	189.67	9.48	19.42	28.1	60.46	32.16	34.96	18.79	120.58	16.35	17.93
ENSG00000062725	10513	APPBP2	amyloid beta precursor protein binding protein 2 [Source:HGNC Symbol;Acc:HGNC:622]	7.21	7.31	6.85	8.54	5.97	5.68	2.95	5.78	6.98	7.07	6.58	2.82	5	6.26	7.88	5.86
ENSG00000062822	5424	POLD1	DNA polymerase delta 1, catalytic subunit [Source:HGNC Symbol;Acc:HGNC:9175]	9.79	8.06	19.27	20.57	15.34	5.68	17.18	27.93	33.83	28.98	33.55	6.99	11.33	9.52	31.86	28
ENSG00000063015	124925	SEZ6	seizure related 6 homolog [Source:HGNC Symbol;Acc:HGNC:15955]	0.89	0.96	0.29	0.21	1.19	1.03	0.17	0.06	0.72	0.94	0.32	0.16	0.67	1.04	0.44	0.35
ENSG00000063046	1975	EIF4B	eukaryotic translation initiation factor 4B [Source:HGNC Symbol;Acc:HGNC:3285]	772.45	621.37	654.37	755.93	950.1	328.98	518.93	766.08	288.78	267.96	343.36	140.88	710.45	517.72	1198.72	970.6
ENSG00000063127	28968	SLC6A16	solute carrier family 6 member 16 [Source:HGNC Symbol;Acc:HGNC:13622]	6.15	5.38	3.6	3.37	2.25	0.59	2.03	2.81	0.35	0.77	0.6	0.17	1.55	1.45	2.84	0.92
ENSG00000063169	29998	BICRA	BRD4 interacting chromatin remodeling complex associated protein [Source:HGNC Symbol;Acc:HGNC:4332]	1.6	1.72	1.78	1.81	2.26	1.68	0.96	1.94	2.15	1.49	1.89	0.25	1.91	2.03	2.09	1.74
ENSG00000063176	56848	SPHK2	sphingosine kinase 2 [Source:HGNC Symbol;Acc:HGNC:18859]	5.43	4.24	5.59	6.61	9.8	5.62	3.65	7.91	11.54	8.45	9.84	1.82	7.16	7.43	8.62	7.79
ENSG00000063177	6141	RPL18	ribosomal protein L18 [Source:HGNC Symbol;Acc:HGNC:10310]	1154.11	1033.77	1059.18	1142.67	1207.97	564.35	860.04	1197.08	874.82	850.67	931.97	511.61	1457.64	1096.59	1315.64	1198.22
ENSG00000063180	770	CA11	carbonic anhydrase 11 [Source:HGNC Symbol;Acc:HGNC:1370]	0.4	0.91	0.74	0.72	0.79	0.49	0.1	0.11	0.29	0.41	0.35	0.34	1.14	2.56	0.51	0.5
ENSG00000063241	79763	ISOC2	isochorismatase domain containing 2 [Source:HGNC Symbol;Acc:HGNC:26278]	8.6	7.52	22.12	24.72	23.45	5.29	24.61	35.65	40.6	18.53	22.9	9.15	23.4	17.75	37.13	37.39
ENSG00000063244	11338	U2AF2	U2 small nuclear RNA auxiliary factor 2 [Source:HGNC Symbol;Acc:HGNC:23156]	34.3	37.45	59.82	64.31	75.02	34.23	54.56	96.45	112.65	89.51	106.26	25.17	82.34	72.51	89.86	76.61
ENSG00000063245	29924	EPN1	epsin 1 [Source:HGNC Symbol;Acc:HGNC:21604]	25.05	26.13	32.82	31.27	55.6	9.85	25.34	45.36	43.23	33.12	33.26	7.4	61.78	39.28	55.38	51.51
ENSG00000063322	55588	MED29	mediator complex subunit 29 [Source:HGNC Symbol;Acc:HGNC:23074]	4.78	4.45	2.5	3.96	11.47	7.16	4.05	6.37	11.41	12.24	10.11	3.49	8.88	9.29	6.59	7.05
ENSG00000063438	57491	AHRR	aryl hydrocarbon receptor repressor [Source:HGNC Symbol;Acc:HGNC:346]	0.86	0.81	0.47	0.61	0.24	0.92	0.1	0.08	5.96	15.63	11.36	2.66	0.53	0.76	0.39	0.2
ENSG00000063515	2928	GSC2	goosecoid homeobox 2 [Source:HGNC Symbol;Acc:HGNC:4613]	0.03	0.01	0	0	0.01	0	0	0.01	0	0.02	0	0	0.03	0.01	0	0
ENSG00000063587	10838,105373378	ZNF275	zinc finger protein 275 [Source:HGNC Symbol;Acc:HGNC:13069]	2.59	2.57	2.5	3.44	3.99	3.88	1.7	4.06	19.75	13.78	12.71	2.9	4.26	4.99	3.92	3.7
ENSG00000063601	8776	MTMR1	myotubularin related protein 1 [Source:HGNC Symbol;Acc:HGNC:7449]	13.61	15.21	16.39	18.09	14.96	14.16	6.18	15.7	42.24	29.24	35.99	9.02	15.87	14.66	13.38	13.58
ENSG00000063660	2817	GPC1	glypican 1 [Source:HGNC Symbol;Acc:HGNC:4449]	0.75	0.83	0.3	0.33	0.89	0.83	0.3	0.54	0.58	0.45	0.28	0.01	1.1	1.2	1.34	0.99
ENSG00000063761	57143	ADCK1	aarF domain containing kinase 1 [Source:HGNC Symbol;Acc:HGNC:19038]	1.17	1.24	2.04	1.88	3.57	2.34	1.47	2.47	3.95	2.35	3.07	1.08	4.22	4.63	3.3	3.04
ENSG00000063854	3029	HAGH	hydroxyacylglutathione hydrolase [Source:HGNC Symbol;Acc:HGNC:4805]	3.93	3.49	3.96	4.32	4.31	7.35	2.8	3.11	5.95	4	4.63	2.05	3.51	4.39	5.1	4.46
ENSG00000063978	6047	RNF4	ring finger protein 4 [Source:HGNC Symbol;Acc:HGNC:10067]	24.66	24.91	35.02	35.13	47.14	27.63	24.18	39.67	48.06	47.47	48.41	16.87	38.9	37.69	38.62	48.76
ENSG00000064012	841	CASP8	caspase 8 [Source:HGNC Symbol;Acc:HGNC:1509]	8.44	12.61	8.1	9.49	18.99	29.43	4.17	11.17	21.11	20.54	18.38	11.45	12.86	19.51	7.06	8.21
ENSG00000064042	22998	LIMCH1	LIM and calponin homology domains 1 [Source:HGNC Symbol;Acc:HGNC:29191]	0.01	0	0	0	0.02	0	0	0	0	0	0	0	0.01	0.01	0	0.04
ENSG00000064102	55726	INTS13	integrator complex subunit 13 [Source:HGNC Symbol;Acc:HGNC:20174]	30.03	26.8	52.54	56.02	14.06	8.17	15.87	46.15	36.47	22.41	35.76	18.54	33.16	15.63	22.59	23.93
ENSG00000064115	51768	TM7SF3	transmembrane 7 superfamily member 3 [Source:HGNC Symbol;Acc:HGNC:23049]	29.1	17.56	40.21	42.23	30.95	7.82	33.44	49.26	49.4	27.77	30.5	10.95	31.59	19.58	54.35	47.35
ENSG00000064195	1747	DLX3	distal-less homeobox 3 [Source:HGNC Symbol;Acc:HGNC:2916]	0	0	0	0	0	0	0	0	0	0	0	0	0.01	0	0	0
ENSG00000064199	53340	SPA17	sperm autoantigenic protein 17 [Source:HGNC Symbol;Acc:HGNC:11210]	0.62	0.51	0.6	0.92	0.61	0.17	0.68	0.61	0.89	0.8	0.69	0.97	0.82	0.22	1.45	1.23
ENSG00000064201	10077	TSPAN32	tetraspanin 32 [Source:HGNC Symbol;Acc:HGNC:13410]	0.06	0.07	0.04	0.04	0.01	1.18	0	0	0.01	0.21	0	0	0.01	0.73	0	0.07
ENSG00000064205	8839	CCN5	cellular communication network factor 5 [Source:HGNC Symbol;Acc:HGNC:12770]	0.25	0.11	0.11	0.06	0.11	0	0.01	0.06	0.1	0	0.04	0.01	0.15	0.1	0.1	0
ENSG00000064218	58524	DMRT3	doublesex and mab-3 related transcription factor 3 [Source:HGNC Symbol;Acc:HGNC:13909]	0	0	0	0	0	0	0	0	0	0	0	0	0	0	0	0
ENSG00000064225	10402	ST3GAL6	ST3 beta-galactoside alpha-2,3-sialyltransferase 6 [Source:HGNC Symbol;Acc:HGNC:18080]	0	0.04	0	0	0.09	0.5	0	0	0	0	0	0	0.03	0.89	0	0
ENSG00000064270	9914	ATP2C2	ATPase secretory pathway Ca2+ transporting 2 [Source:HGNC Symbol;Acc:HGNC:29103]	0.41	0.39	0.43	0.26	0.54	0	0	0.26	0.11	0.12	0.13	0.01	0.24	0.04	0.08	0.44
ENSG00000064300	4804	NGFR	nerve growth factor receptor [Source:HGNC Symbol;Acc:HGNC:7809]	0.04	0.33	0.02	0.02	0.04	0.79	0.13	0.09	0.01	0.04	0.09	0	0.07	0.38	0.03	0.15
ENSG00000064309	50937	CDON	cell adhesion associated, oncogene regulated [Source:HGNC Symbol;Acc:HGNC:17104]	0.72	0.45	0.85	1.21	0.26	0.06	0.32	0.53	0.16	0.1	0.14	0.04	0.32	0.2	0.41	0.66
ENSG00000064313	6873	TAF2	TATA-box binding protein associated factor 2 [Source:HGNC Symbol;Acc:HGNC:11536]	12.01	12.01	15.5	18.35	7.78	11.05	5.48	11.68	22.51	15.59	17.38	7.08	10.79	9	7.57	7.23
ENSG00000064393	28996	HIPK2	homeodomain interacting protein kinase 2 [Source:HGNC Symbol;Acc:HGNC:14402]	0	7.2	0	0	0.03	21.95	0.01	0.06	0	4.8	0.02	0.01	0.01	15.5	0.03	0.02
ENSG00000064419	23534	TNPO3	transportin 3 [Source:HGNC Symbol;Acc:HGNC:17103]	24.92	26.01	35.71	38.15	31.93	15.36	19.44	39.57	54.34	50.43	61.89	19.25	34.33	26.42	33.6	26.83
ENSG00000064489	.	BORCS8-MEF2B	BORCS8-MEF2B readthrough [Source:HGNC Symbol;Acc:HGNC:39979]	41.12	39.45	41.19	46.92	63.4	20.32	45.54	77.39	109.84	78.46	92.47	18.53	80.67	79.26	58.32	28.5
ENSG00000064490	8625	RFXANK	regulatory factor X associated ankyrin containing protein [Source:HGNC Symbol;Acc:HGNC:9987]	20.48	19.82	30.04	31.69	45.4	17.26	29.73	37.54	33.88	27.28	27.74	13.97	35.75	27.97	48.35	45.05
ENSG00000064545	54929	TMEM161A	transmembrane protein 161A [Source:HGNC Symbol;Acc:HGNC:26020]	10.16	6.22	12.82	14.16	12.28	4.11	11.05	15.61	22.26	21.11	21.26	6.38	13.33	9.53	18.83	18.68
ENSG00000064547	9170	LPAR2	lysophosphatidic acid receptor 2 [Source:HGNC Symbol;Acc:HGNC:3168]	11.37	15.72	6.69	8.41	10.88	13.4	3.95	5.9	12.73	16.5	14.28	1.86	8.15	11.63	7.48	6.1
ENSG00000064601	5476	CTSA	cathepsin A [Source:HGNC Symbol;Acc:HGNC:9251]	11.66	6.69	8.04	10.74	21.24	6.34	7.98	12.39	20.77	12.58	15.51	3.34	17.39	12.97	13.73	11.56
ENSG00000064607	10147	SUGP2	SURP and G-patch domain containing 2 [Source:HGNC Symbol;Acc:HGNC:18641]	43.48	36.39	48.13	50.77	25.1	18.74	15.63	33.9	47.54	33.8	38.52	9.76	29.52	24.4	31.18	23.83
ENSG00000064651	6558	SLC12A2	solute carrier family 12 member 2 [Source:HGNC Symbol;Acc:HGNC:10911]	11.42	10.13	13.35	17.09	8.41	5.15	4.16	13.45	16.83	15.81	19.06	5.16	11	8.75	7.46	6.83
ENSG00000064652	28966	SNX24	sorting nexin 24 [Source:HGNC Symbol;Acc:HGNC:21533]	0.23	0.23	0.5	0.62	0.33	2.32	0.32	0.35	0.03	0.6	0.08	0	0.2	0.95	0.32	0.19
ENSG00000064655	2139	EYA2	EYA transcriptional coactivator and phosphatase 2 [Source:HGNC Symbol;Acc:HGNC:3520]	14.42	11.3	21.83	28.08	20.05	3.07	14.77	27.67	18.1	10.49	10.15	2.27	21.67	16.71	32.31	29.14
ENSG00000064666	1265	CNN2	calponin 2 [Source:HGNC Symbol;Acc:HGNC:2156]	127.43	183	163.71	139.32	511.81	64.53	125.58	232.54	175.61	150.02	180.99	34.72	537.65	366.47	338.34	295.96
ENSG00000064687	10347	ABCA7	ATP binding cassette subfamily A member 7 [Source:HGNC Symbol;Acc:HGNC:37]	25.56	19.87	17.2	21.05	20.54	15.48	10.78	16.07	7.75	9.3	6.51	1.23	16.93	17.12	19.56	20.85
ENSG00000064692	9627	SNCAIP	synuclein alpha interacting protein [Source:HGNC Symbol;Acc:HGNC:11139]	0	0.2	0	0	0	0.05	0	0	0	0	0	0	0	0	0	0
ENSG00000064703	11218	DDX20	DEAD-box helicase 20 [Source:HGNC Symbol;Acc:HGNC:2743]	4.17	7.13	9.2	10.46	5.56	7.93	4.65	12.58	18.35	11.43	10.81	4.76	7.13	7.75	8.17	6.81
ENSG00000064726	53339	BTBD1	BTB domain containing 1 [Source:HGNC Symbol;Acc:HGNC:1120]	21.35	18.06	28.88	31.3	21.86	16.36	14.12	34.13	37.13	30.47	40.7	16.46	25.92	23.25	24.68	20.75
ENSG00000064763	55711	FAR2	fatty acyl-CoA reductase 2 [Source:HGNC Symbol;Acc:HGNC:25531]	1.86	0.75	0.72	1.58	1.4	2.11	0.65	1.49	1.77	1.35	1.93	0.41	1.84	1.54	1.1	0.72
ENSG00000064787	8537	BCAS1	brain enriched myelin associated protein 1 [Source:HGNC Symbol;Acc:HGNC:974]	1.79	1.6	1.52	1.29	0.66	0.44	0.09	0.21	1.91	2.09	1.07	0.8	0.46	0.4	0.2	0.18
ENSG00000064835	5449	POU1F1	POU class 1 homeobox 1 [Source:HGNC Symbol;Acc:HGNC:9210]	0.01	0.03	0.01	0.01	0.01	0.11	0	0	0.03	0.02	0	0	0	0	0	0
ENSG00000064886	1117	CHI3L2	chitinase 3 like 2 [Source:HGNC Symbol;Acc:HGNC:1933]	120.79	105.09	65.56	54.68	37.27	10.53	43.08	73.91	29.01	32.05	41.77	34.5	67.91	40.49	70.73	53.43
ENSG00000064932	22904	SBNO2	strawberry notch homolog 2 [Source:HGNC Symbol;Acc:HGNC:29158]	7.3	9.98	9.44	9.11	22.92	16.26	7.56	13.71	13.57	15.58	13.23	2.42	17.43	19.62	18.69	18.34
ENSG00000064933	5378	PMS1	PMS1 homolog 1, mismatch repair system component [Source:HGNC Symbol;Acc:HGNC:9121]	8.01	6.84	12.96	15.51	4.23	4.72	6.45	11.33	19.67	12.6	14.88	7.46	8.7	5.85	6.15	8.28
ENSG00000064961	10362	HMG20B	high mobility group 20B [Source:HGNC Symbol;Acc:HGNC:5002]	25.15	19.78	30.47	33.61	29.84	11.93	17.19	30.6	17.58	17.76	16.86	4.7	23.22	17.88	31.2	35.69
ENSG00000064989	10203	CALCRL	calcitonin receptor like receptor [Source:HGNC Symbol;Acc:HGNC:16709]	0	0.21	0	0	0	0.22	0	0	0.01	0.11	0.04	0.01	0	0.12	0	0
ENSG00000064995	6882	TAF11	TATA-box binding protein associated factor 11 [Source:HGNC Symbol;Acc:HGNC:11544]	10.4	11.2	12.42	14.24	9.33	8.95	5.09	10.44	17.96	14.26	12.68	6.7	12.92	11.48	8.25	7.16
ENSG00000064999	23294	ANKS1A	ankyrin repeat and sterile alpha motif domain containing 1A [Source:HGNC Symbol;Acc:HGNC:20961]	3.07	2.89	3.54	4.54	4.32	2.4	2.05	4.26	4.14	4.57	2.89	0.66	4.1	3.25	4.38	3.36
ENSG00000065000	8943	AP3D1	adaptor related protein complex 3 subunit delta 1 [Source:HGNC Symbol;Acc:HGNC:568]	22.39	28.54	41	38.76	64.04	20.44	31.04	63.84	41.5	37.65	33.49	6.88	63.73	54.98	61.8	49.07
ENSG00000065029	7629	ZNF76	zinc finger protein 76 [Source:HGNC Symbol;Acc:HGNC:13149]	12	14.78	16.42	13.8	17.27	16.5	8.84	16.31	21.41	18.94	19.52	4.49	15.09	20.34	16.85	21.53
ENSG00000065054	9351	SLC9A3R2	SLC9A3 regulator 2 [Source:HGNC Symbol;Acc:HGNC:11076]	0.04	0.09	0.02	0.09	0.02	0.11	0.07	0.13	0.02	0.05	0.11	0	0.1	0.03	0.18	0
ENSG00000065057	4913	NTHL1	nth like DNA glycosylase 1 [Source:HGNC Symbol;Acc:HGNC:8028]	4.15	3.47	8.67	11.68	7.88	0.42	10.34	13.58	19.05	10.31	11.93	3.67	9.16	7.36	15.39	18.45
ENSG00000065060	54887	BLTP3A	bridge-like lipid transfer protein family member 3A [Source:HGNC Symbol;Acc:HGNC:21216]	4.47	3.75	5.27	6.28	4.85	3.91	2.55	6.5	8.12	7.39	8.97	1.94	4.83	4.97	5.16	3.76
ENSG00000065135	2773	GNAI3	G protein subunit alpha i3 [Source:HGNC Symbol;Acc:HGNC:4387]	6.18	6.76	5.82	6.68	6.09	6.58	2.49	6.51	7.45	7.41	9.38	4.18	6.78	5.79	4.52	4.53
ENSG00000065150	3843	IPO5	importin 5 [Source:HGNC Symbol;Acc:HGNC:6402]	93.15	72.08	117.77	130.58	64.87	30.52	45.23	119.13	85.79	66.85	73.95	29.64	81.45	61.44	80.65	70.3
ENSG00000065154	4942	OAT	ornithine aminotransferase [Source:HGNC Symbol;Acc:HGNC:8091]	5.16	6.78	6.67	8.2	10.88	5.32	6.64	16.04	17.57	12.09	15.33	10.42	17.42	12.31	9.69	7.58
ENSG00000065183	10885	WDR3	WD repeat domain 3 [Source:HGNC Symbol;Acc:HGNC:12755]	9.68	10.45	16.83	18.36	20.58	10.94	13.53	25.91	33.65	25.49	25.73	11.41	28.8	15.69	24.63	34.33
ENSG00000065243	5586	PKN2	protein kinase N2 [Source:HGNC Symbol;Acc:HGNC:9406]	15.37	13.47	17.91	15.93	9.01	12.59	3.43	13.73	11.18	9.02	10.17	4.88	12.84	11.58	6.43	7.07
ENSG00000065268	57418	WDR18	WD repeat domain 18 [Source:HGNC Symbol;Acc:HGNC:17956]	10.19	8.41	18	21.38	22.03	5.87	22.45	34.15	15.22	14.78	17.52	4.45	27.64	20.46	35.11	27.93
ENSG00000065308	9697	TRAM2	translocation associated membrane protein 2 [Source:HGNC Symbol;Acc:HGNC:16855]	0.47	0.68	0.24	0.37	1.32	2.77	0.51	1.18	0.21	0.67	0.13	0.02	1.36	2.01	1.07	1.22
ENSG00000065320	9423	NTN1	netrin 1 [Source:HGNC Symbol;Acc:HGNC:8029]	0.22	0.23	0.17	0.1	0.42	1.66	0.1	0.18	0.09	1.31	0.07	0.02	0.15	0.98	0.17	0.17
ENSG00000065325	9340	GLP2R	glucagon like peptide 2 receptor [Source:HGNC Symbol;Acc:HGNC:4325]	0.01	0.01	0	0	0	0	0	0	0	0	0	0	0.02	0.01	0	0
ENSG00000065328	55388	MCM10	minichromosome maintenance 10 replication initiation factor [Source:HGNC Symbol;Acc:HGNC:18043]	4.22	3.95	11.12	13.39	4.34	4.39	5.48	11.82	22.9	15.8	19.23	8.14	4.01	3.05	8.73	6.58
ENSG00000065357	1606	DGKA	diacylglycerol kinase alpha [Source:HGNC Symbol;Acc:HGNC:2849]	23.81	22.27	23.82	23.52	36.13	27.59	10.15	24.38	12.59	9.41	6.63	1.87	25.77	28.61	21.74	18.38
ENSG00000065361	2065	ERBB3	erb-b2 receptor tyrosine kinase 3 [Source:HGNC Symbol;Acc:HGNC:3431]	0.3	0.19	0.12	0.42	0.1	0.41	0.18	0.1	0.7	0.15	0.14	0.13	0.13	0.53	0.26	0
ENSG00000065371	54763	ROPN1	rhophilin associated tail protein 1 [Source:HGNC Symbol;Acc:HGNC:17692]	0	0	0	0	0	0	0	0	0	0	0	0	0	0	0	0
ENSG00000065413	91526	ANKRD44	ankyrin repeat domain 44 [Source:HGNC Symbol;Acc:HGNC:25259]	40.44	51.56	34.54	38.14	60.6	81.69	15.45	33.63	42.1	42.2	35.1	15.61	49.71	68.89	40.57	31.52
ENSG00000065427	3735	KARS1	lysyl-tRNA synthetase 1 [Source:HGNC Symbol;Acc:HGNC:6215]	36.97	40.31	68.96	75.12	49.94	38.36	44.58	85.17	120.68	101.29	113	56.63	58.88	51.14	66.25	61.25
ENSG00000065457	23536	ADAT1	adenosine deaminase tRNA specific 1 [Source:HGNC Symbol;Acc:HGNC:228]	5.19	6.34	6.89	8.96	5.2	7.08	5.88	11.13	15.99	11.3	11.57	3.94	7.26	10.58	6.58	6.24
ENSG00000065485	10954	PDIA5	protein disulfide isomerase family A member 5 [Source:HGNC Symbol;Acc:HGNC:24811]	0.88	1.12	1.86	2.46	1.66	1.33	1.5	3.61	8.45	8.5	8.84	1.71	2.49	2.19	3.57	3.26
ENSG00000065491	55633	TBC1D22B	TBC1 domain family member 22B [Source:HGNC Symbol;Acc:HGNC:21602]	3.26	2.8	3.36	4.04	3.56	3.52	2.58	4.47	3.6	4.25	3.65	0.94	3.71	3.57	3.27	3.97
ENSG00000065518	4710	NDUFB4	NADH:ubiquinone oxidoreductase subunit B4 [Source:HGNC Symbol;Acc:HGNC:7699]	41.88	41.86	56.03	58.54	42.64	27.07	55.79	59.46	74.8	52.82	59.97	48.34	44.27	34.82	53.42	48.22
ENSG00000065526	23013	SPEN	spen family transcriptional repressor [Source:HGNC Symbol;Acc:HGNC:17575]	19.61	23.16	30.15	24.79	23.14	28.58	9.87	21.18	31.49	28.1	28.48	6.13	23.36	28.78	25.19	17.37
ENSG00000065534	4638	MYLK	myosin light chain kinase [Source:HGNC Symbol;Acc:HGNC:7590]	0.72	0.64	0.74	0.7	0.36	1.28	0.14	0.43	2.33	0.9	0.99	0.16	0.45	1.1	0.35	0.54
ENSG00000065548	55854	ZC3H15	zinc finger CCCH-type containing 15 [Source:HGNC Symbol;Acc:HGNC:29528]	25.34	33.27	39.1	47.2	27.21	28.41	11.67	51.94	54.9	39.44	46.24	27.21	47.92	33.42	17.5	28.82
ENSG00000065559	6416	MAP2K4	mitogen-activated protein kinase kinase 4 [Source:HGNC Symbol;Acc:HGNC:6844]	3.93	4.05	5.14	5.31	3.81	5.81	2.49	6.68	8.09	9.37	6.89	2.62	5	6.02	2.69	3.62
ENSG00000065600	55248	PACC1	proton activated chloride channel 1 [Source:HGNC Symbol;Acc:HGNC:25593]	3.7	3.18	3.59	5.3	3.8	2.48	4.75	6.68	6.97	7.37	4.94	1.27	4.98	5.03	6.44	4.27
ENSG00000065609	9892	SNAP91	synaptosome associated protein 91 [Source:HGNC Symbol;Acc:HGNC:14986]	0	0	0	0	0	0	0	0	0	0	0	0	0	0	0	0
ENSG00000065613	9748	SLK	STE20 like kinase [Source:HGNC Symbol;Acc:HGNC:11088]	4.66	3.51	5.04	6.79	5.14	10.77	2.63	6.83	5.04	4.09	4.21	1.86	4.03	4.21	3.49	4.07
ENSG00000065615	51167,123956252	CYB5R4	cytochrome b5 reductase 4 [Source:HGNC Symbol;Acc:HGNC:20147]	9.35	12.23	15.15	13.54	8.88	7.09	4.28	14.18	11.61	8.28	11.76	7.89	12.45	9.37	7.09	4.93
ENSG00000065618	1308	COL17A1	collagen type XVII alpha 1 chain [Source:HGNC Symbol;Acc:HGNC:2194]	0.12	0.03	0.09	0.03	0.01	0.24	0.04	0.23	0.27	0.18	0.14	0.01	0.12	0.16	0.04	0
ENSG00000065621	119391	GSTO2	glutathione S-transferase omega 2 [Source:HGNC Symbol;Acc:HGNC:23064]	0.08	0.23	0.05	0.03	0.11	0.18	0.06	0.09	0.04	0.29	0.31	0.04	0.14	0.13	0.34	0.26
ENSG00000065665	55176	SEC61A2	SEC61 translocon subunit alpha 2 [Source:HGNC Symbol;Acc:HGNC:17702]	3.65	3.11	3.43	3.71	2.47	6.59	1.52	4.38	3.25	2.5	3.18	1.16	2.3	4.09	2.2	1.79
ENSG00000065675	5588	PRKCQ	protein kinase C theta [Source:HGNC Symbol;Acc:HGNC:9410]	0.07	0.19	0.01	0.03	0.02	1.63	0	0.01	0	0.39	0	0.02	0.03	0.88	0	0.02
ENSG00000065717	7089	TLE2	TLE family member 2, transcriptional corepressor [Source:HGNC Symbol;Acc:HGNC:11838]	0.06	0.05	0.04	0	0.04	0.08	0	0.07	0	0	0.07	0	0.12	0.22	0	0
ENSG00000065802	51665	ASB1	ankyrin repeat and SOCS box containing 1 [Source:HGNC Symbol;Acc:HGNC:16011]	5.59	7.64	7.9	7.83	14.22	8.43	8.17	11.37	14.58	16.67	16.42	4.52	8.53	11.06	14.01	19.16
ENSG00000065809	83641	FAM107B	family with sequence similarity 107 member B [Source:HGNC Symbol;Acc:HGNC:23726]	93.83	91.18	104.16	123.56	185.77	159.07	40.89	133.78	141.67	154.03	218.35	56.73	235.14	205.74	99.33	109.08
ENSG00000065833	4199	ME1	malic enzyme 1 [Source:HGNC Symbol;Acc:HGNC:6983]	0	0	0	0	0	0	0	0	0	0	0	0	0	0	0	0.01
ENSG00000065882	23216	TBC1D1	TBC1 domain family member 1 [Source:HGNC Symbol;Acc:HGNC:11578]	110.57	87.88	94.16	109.73	93.58	84.68	53.92	94.97	57.56	54.72	52.62	11.7	78.12	65.86	114.26	124.65
ENSG00000065883	8621	CDK13	cyclin dependent kinase 13 [Source:HGNC Symbol;Acc:HGNC:1733]	76.21	90.52	83.97	76.93	50.84	35.43	15.54	46.73	56.54	40.72	42.96	11.33	41.29	41.21	28.48	26.77
ENSG00000065911	10797	MTHFD2	methylenetetrahydrofolate dehydrogenase (NADP+ dependent) 2, methenyltetrahydrofolate cyclohydrolase [Source:HGNC Symbol;Acc:HGNC:7434]	88.13	78.27	136.27	141.62	120.73	82.73	87.55	139.5	94.18	113.44	170.49	115.25	89.94	68.99	133.74	138.91
ENSG00000065923	84679	SLC9A7	solute carrier family 9 member A7 [Source:HGNC Symbol;Acc:HGNC:17123]	14.09	12.56	13.02	17.02	9.33	21.41	7.32	11.96	11.62	15.89	12.97	3.29	10.71	16.3	14.65	11.5
ENSG00000065970	55810	FOXJ2	forkhead box J2 [Source:HGNC Symbol;Acc:HGNC:24818]	0.02	0.91	0.01	0	0.13	2.82	0.05	0.14	3.03	2.46	2.6	0.45	0.14	1.61	0.32	0.1
ENSG00000065978	4904	YBX1	Y-box binding protein 1 [Source:HGNC Symbol;Acc:HGNC:8014]	288.61	286.44	502.43	567.08	354.38	272.04	383.3	746.69	571.01	562.11	691.39	214.14	419.36	303.46	576.35	639.52
ENSG00000065989	5141	PDE4A	phosphodiesterase 4A [Source:HGNC Symbol;Acc:HGNC:8780]	5.67	5.11	7.37	8.08	20.6	3.41	8.53	15.98	13.67	12.14	11.54	1.95	17.66	12.16	19.23	16.54
ENSG00000066027	5525	PPP2R5A	protein phosphatase 2 regulatory subunit B'alpha [Source:HGNC Symbol;Acc:HGNC:9309]	9.14	8.19	13.22	14.74	6.6	5.54	4.25	11.36	13.23	9.32	9.14	2.49	9.74	7.69	6.84	6.59
ENSG00000066032	1496	CTNNA2	catenin alpha 2 [Source:HGNC Symbol;Acc:HGNC:2510]	0	0	0	0	0	0	0	0	0	0	0	0	0	0	0	0
ENSG00000066044	1994	ELAVL1	ELAV like RNA binding protein 1 [Source:HGNC Symbol;Acc:HGNC:3312]	35.29	33.47	61.79	70.42	54.74	21.6	48.62	86.91	80.56	64.18	74.03	15.61	42.91	35.03	77.27	75.37
ENSG00000066056	7075	TIE1	tyrosine kinase with immunoglobulin like and EGF like domains 1 [Source:HGNC Symbol;Acc:HGNC:11809]	0.02	0.03	0	0	0	0.09	0	0	0	0	0	0	0	0.02	0	0
ENSG00000066084	57609	DIP2B	disco interacting protein 2 homolog B [Source:HGNC Symbol;Acc:HGNC:29284]	12.44	12.27	15.5	15.87	11.6	14.3	5.79	11.96	12.11	10.63	9.81	3.07	12.78	13.66	11.18	9.98
ENSG00000066117	6602	SMARCD1	SWI/SNF related, matrix associated, actin dependent regulator of chromatin, subfamily d, member 1 [Source:HGNC Symbol;Acc:HGNC:11106]	31.71	34.1	52.92	62.78	82.81	25.76	41.06	70.15	42.03	33.12	26.96	6.58	64.94	52.11	83.45	72.91
ENSG00000066135	9682	KDM4A	lysine demethylase 4A [Source:HGNC Symbol;Acc:HGNC:22978]	17.34	17.86	21.24	19.6	23.08	10.17	6.53	15.46	20.32	11.99	14.69	3.74	19.39	16.81	15.1	14.62
ENSG00000066136	4802	NFYC	nuclear transcription factor Y subunit gamma [Source:HGNC Symbol;Acc:HGNC:7806]	34.56	35.92	38.14	39.09	83.75	60.74	30.21	44.4	43.32	30.3	36.56	14.42	38.72	39.31	47.89	63.49
ENSG00000066185	84217	ZMYND12	zinc finger MYND-type containing 12 [Source:HGNC Symbol;Acc:HGNC:21192]	0	0.07	0	0	0	0	0	0	0	0	0.02	0.01	0.11	0.04	0	0
ENSG00000066230	6550	SLC9A3	solute carrier family 9 member A3 [Source:HGNC Symbol;Acc:HGNC:11073]	0.28	0.41	0.42	0.39	0.31	0.43	0.34	0.53	1.44	0.79	0.71	0.15	0.26	0.48	0.41	0.49
ENSG00000066248	25791	NGEF	neuronal guanine nucleotide exchange factor [Source:HGNC Symbol;Acc:HGNC:7807]	0.21	0.39	0.07	0.01	0.01	0.07	0	0.07	0.01	0.1	0	0	0	0.08	0	0.06
ENSG00000066279	259266	ASPM	assembly factor for spindle microtubules [Source:HGNC Symbol;Acc:HGNC:19048]	27	20.96	47.33	42.98	11.27	3.11	5.59	21.94	37.4	18.46	27.63	8.96	12.33	7.18	10.19	9.43
ENSG00000066294	8832	CD84	CD84 molecule [Source:HGNC Symbol;Acc:HGNC:1704]	3.15	7.19	1.54	2.1	2.12	22.97	0.77	1.38	1.4	3.3	0.92	0.27	2.25	12.3	1.28	0.63
ENSG00000066322	64834	ELOVL1	ELOVL fatty acid elongase 1 [Source:HGNC Symbol;Acc:HGNC:14418]	12.95	16.53	16.76	22.83	28.2	27.08	21.88	35.9	49.59	32.72	33.1	10.69	28.6	30.97	29.2	36.97
ENSG00000066336	6688	SPI1	Spi-1 proto-oncogene [Source:HGNC Symbol;Acc:HGNC:11241]	26.56	34.75	31	32.18	67.38	23.53	26.99	43.19	60.54	31.48	41.68	8.78	57.62	45.74	48.71	46.96
ENSG00000066379	30834	POLR1H	RNA polymerase I subunit H [Source:HGNC Symbol;Acc:HGNC:13182]	8.95	13.89	14.74	12.75	13.01	15.34	13.97	18.06	20.15	21.39	17.72	15.79	11.63	12.74	16.47	12.46
ENSG00000066382	744	MPPED2	metallophosphoesterase domain containing 2 [Source:HGNC Symbol;Acc:HGNC:1180]	0	0.04	0	0	0	0	0	0	0	0	0	0	0	0.14	0	0
ENSG00000066405	51208	CLDN18	claudin 18 [Source:HGNC Symbol;Acc:HGNC:2039]	0	0	0	0	0	0	0	0	0	0	0	0	0	0.01	0	0
ENSG00000066422	27107	ZBTB11	zinc finger and BTB domain containing 11 [Source:HGNC Symbol;Acc:HGNC:16740]	7.93	7.27	7.66	9.81	3.89	13.52	2.37	5.75	14.95	13.07	11.32	4.08	6.92	9.84	3.44	4.05
ENSG00000066427	4287	ATXN3	ataxin 3 [Source:HGNC Symbol;Acc:HGNC:7106]	11.58	10.36	10.48	11.9	5.91	11.14	4.55	8.31	10.23	8.79	11.13	7.63	7.66	7.48	5.34	6.17
ENSG00000066455	9950	GOLGA5	golgin A5 [Source:HGNC Symbol;Acc:HGNC:4428]	5.71	6.07	6.11	7.63	8.1	8.21	3.7	8.52	9.02	7.35	8.11	3.47	6.88	8.13	5.4	6.6
ENSG00000066468	2263	FGFR2	fibroblast growth factor receptor 2 [Source:HGNC Symbol;Acc:HGNC:3689]	0	0	0	0	0.03	0.48	0	0.05	0	0.06	0.07	0.07	0	0	0	0
ENSG00000066557	55631	LRRC40	leucine rich repeat containing 40 [Source:HGNC Symbol;Acc:HGNC:26004]	7.55	6.73	11.37	13.79	3.35	3.35	3.22	10.5	11.43	8.99	11.1	8.01	5.71	4.94	3.62	4.21
ENSG00000066583	51015	ISOC1	isochorismatase domain containing 1 [Source:HGNC Symbol;Acc:HGNC:24254]	2.82	2.82	7.38	9.41	2.87	2.16	3.92	7.22	10.14	8.72	7.54	3.59	3.85	3.22	5.43	6.31
ENSG00000066629	2009	EML1	EMAP like 1 [Source:HGNC Symbol;Acc:HGNC:3330]	0	0.09	0	0	0	0.21	0	0	0	0.06	0.13	0.12	0	0.1	0.02	0
ENSG00000066651	60487	TRMT11	tRNA methyltransferase 11 homolog [Source:HGNC Symbol;Acc:HGNC:21080]	15.42	13.26	23.15	26.12	5.93	5.33	12.17	17.7	19.39	16.33	20.21	20.8	10.54	7.11	10.85	8.77
ENSG00000066654	55623	THUMPD1	THUMP domain containing 1 [Source:HGNC Symbol;Acc:HGNC:23807]	7.88	8.17	9.92	12.37	14.71	10.69	5.15	10.95	11.16	10.62	8.48	3.66	12.12	12.62	10.02	6.71
ENSG00000066697	91283	MSANTD3	Myb/SANT DNA binding domain containing 3 [Source:HGNC Symbol;Acc:HGNC:23370]	3.01	3.59	5.24	5.87	6.2	5.02	3.64	5.82	5.02	4.96	5.06	2.01	3.27	2.94	6.7	7.29
ENSG00000066735	26153	KIF26A	kinesin family member 26A [Source:HGNC Symbol;Acc:HGNC:20226]	0	0	0	0	0	0.02	0.01	0.01	0	0	0	0	0	0	0	0
ENSG00000066739	55102	ATG2B	autophagy related 2B [Source:HGNC Symbol;Acc:HGNC:20187]	5.96	6.81	8.29	6.54	7.06	15.78	2.15	7.6	11.18	7.33	7.5	1.77	5.08	8.45	4.2	4.5
ENSG00000066777	10565	ARFGEF1	ADP ribosylation factor guanine nucleotide exchange factor 1 [Source:HGNC Symbol;Acc:HGNC:15772]	18.15	17.24	19.4	20.12	16.19	25.99	6.24	14.89	18.52	16.56	15.71	5.57	15.24	14.99	12.05	10.68
ENSG00000066813	348158	ACSM2B	acyl-CoA synthetase medium chain family member 2B [Source:HGNC Symbol;Acc:HGNC:30931]	0	0	0	0	0.01	0	0	0	0	0	0	0	0	0	0	0
ENSG00000066827	57623	ZFAT	zinc finger and AT-hook domain containing [Source:HGNC Symbol;Acc:HGNC:19899]	4.27	5.78	5.89	5.29	8.61	13.31	3.1	5.15	7.16	7.05	5.21	1.82	7.01	10.1	6.08	5.52
ENSG00000066855	9650	MTFR1	mitochondrial fission regulator 1 [Source:HGNC Symbol;Acc:HGNC:29510]	11.35	13.56	19.28	19.54	9.25	13.39	6.93	14.23	13.61	10.43	9.79	3.54	8.32	10.53	11.86	13.52
ENSG00000066923	10734	STAG3	stromal antigen 3 [Source:HGNC Symbol;Acc:HGNC:11356]	8.63	20.17	5.73	5.55	6.85	10.8	2.51	3.4	8.27	12.72	4.97	2.84	6.1	9.5	2.89	1.75
ENSG00000066926	2235	FECH	ferrochelatase [Source:HGNC Symbol;Acc:HGNC:3647]	1.11	0.73	2.23	2.14	3.68	1.54	1.78	3.58	7.66	6.1	7.56	2.39	2.76	3.2	2.38	1.72
ENSG00000066933	4649	MYO9A	myosin IXA [Source:HGNC Symbol;Acc:HGNC:7608]	88.04	59.82	86.49	92.47	61.87	24.23	22.28	54.67	67.38	31.28	58.96	18.18	61.74	44.83	44.16	38.62
ENSG00000067048	8653	DDX3Y	DEAD-box helicase 3 Y-linked [Source:HGNC Symbol;Acc:HGNC:2699]	46.52	27.9	43.22	47.43	37.93	69.96	17.99	50.06	31.87	28.68	36.04	19.87	56.28	50.09	34.08	28.73
ENSG00000067057	5214	PFKP	phosphofructokinase, platelet [Source:HGNC Symbol;Acc:HGNC:8878]	29.42	23.38	28.31	37.92	55.65	29.04	36.62	63.09	89.96	100.2	95.33	23.77	66.27	48.78	72.37	62.24
ENSG00000067064	3422	IDI1	isopentenyl-diphosphate delta isomerase 1 [Source:HGNC Symbol;Acc:HGNC:5387]	54.97	45.14	52.27	48.03	25.95	15.77	19.47	43.53	30.11	35.91	33.99	29.07	42.05	28.97	28.14	29.21
ENSG00000067066	6672	SP100	SP100 nuclear antigen [Source:HGNC Symbol;Acc:HGNC:11206]	28.17	39.97	29.33	28.97	45.08	123.19	11.68	27.23	38.46	34.88	30.93	14.78	40.24	60.89	23.8	19.81
ENSG00000067082	1316	KLF6	KLF transcription factor 6 [Source:HGNC Symbol;Acc:HGNC:2235]	22.79	45.77	15.54	15.06	70.69	154.22	8.68	16.08	9.61	46.23	22.64	5.4	42.27	102.9	23.81	15.87
ENSG00000067113	8611	PLPP1	phospholipid phosphatase 1 [Source:HGNC Symbol;Acc:HGNC:9228]	1.71	3.04	1.72	1.98	2.39	2.12	1.37	1.87	5.5	10.45	7.34	3.97	1.77	1.85	2	2.03
ENSG00000067141	4756	NEO1	neogenin 1 [Source:HGNC Symbol;Acc:HGNC:7754]	1.04	1.15	1.34	1.92	0.87	0.47	0.38	1.22	0.22	0.32	0.18	0.1	0.9	0.78	1.32	0.69
ENSG00000067167	23471	TRAM1	translocation associated membrane protein 1 [Source:HGNC Symbol;Acc:HGNC:20568]	23.76	25.65	30.25	35.24	24.4	39.31	14.14	42.21	45.09	37.07	36.25	14.64	37.16	37.48	24.01	25.87
ENSG00000067177	5255	PHKA1	phosphorylase kinase regulatory subunit alpha 1 [Source:HGNC Symbol;Acc:HGNC:8925]	0.01	0.01	0.01	0	0.19	0.18	0.05	0.05	5.07	3.47	3.86	0.99	0.07	0.11	0.1	0.17
ENSG00000067182	7132	TNFRSF1A	TNF receptor superfamily member 1A [Source:HGNC Symbol;Acc:HGNC:11916]	0.07	0.26	0	0.08	0	1.69	0	0	0.22	0.26	0.18	0.03	0.13	0.83	0.02	0
ENSG00000067191	782	CACNB1	calcium voltage-gated channel auxiliary subunit beta 1 [Source:HGNC Symbol;Acc:HGNC:1401]	5.18	3.72	4.57	5.38	5.73	3.14	5.98	8.2	7.63	6.23	9.97	1.02	5.19	4.09	6.12	6.69
ENSG00000067208	7813	EVI5	ecotropic viral integration site 5 [Source:HGNC Symbol;Acc:HGNC:3501]	3.27	4.61	4.56	4.43	3.62	11.62	1.56	4.91	6.69	5.29	3.9	1.58	3.71	8.31	1.37	2.69
ENSG00000067221	9399	STOML1	stomatin like 1 [Source:HGNC Symbol;Acc:HGNC:14560]	0.97	0.9	0.86	1.3	2.55	2.05	1.58	2.78	2.7	2.31	2.62	0.61	2.77	2.52	3.56	2.95
ENSG00000067225	5315	PKM	pyruvate kinase M1/2 [Source:HGNC Symbol;Acc:HGNC:9021]	375.8	314.6	551.69	590.34	754.18	344.43	439.23	683.7	611.44	576.25	636.15	189.99	660.8	472.95	765.74	885.25
ENSG00000067248	54505	DHX29	DExH-box helicase 29 [Source:HGNC Symbol;Acc:HGNC:15815]	4.03	4.25	7.39	7.61	5.69	4.75	3.07	9.53	10.65	6.73	6.13	2.68	6.88	6.09	5.12	5.78
ENSG00000067334	30836	DNTTIP2	deoxynucleotidyltransferase terminal interacting protein 2 [Source:HGNC Symbol;Acc:HGNC:24013]	15.35	19.05	21.75	24.61	16.08	18.07	8.87	27.7	30.78	25.02	24.86	15.36	22.5	21.31	11.27	16.88
ENSG00000067365	79091	METTL22	methyltransferase 22, Kin17 lysine [Source:HGNC Symbol;Acc:HGNC:28368]	11.76	15.83	13.86	13.28	14.7	9.99	6.85	15.03	14.72	13.58	12.84	3.35	10.84	14.09	12.95	11.26
ENSG00000067369	7158	TP53BP1	tumor protein p53 binding protein 1 [Source:HGNC Symbol;Acc:HGNC:11999]	12.34	13.87	14.24	15.64	14.04	20.15	6.03	15.27	16.52	15.97	14.43	4.27	13.78	16.71	12.1	10.34
ENSG00000067445	7216	TRO	trophinin [Source:HGNC Symbol;Acc:HGNC:12326]	2.53	1.93	2.2	2.86	2.51	1.23	1.04	2.09	0	0.01	0	0	2.38	1.95	3.56	3.26
ENSG00000067533	51018	RRP15	ribosomal RNA processing 15 homolog [Source:HGNC Symbol;Acc:HGNC:24255]	5	5.41	7.2	9.55	8.54	6.38	8.66	13.09	11.7	10.15	10.59	8.15	12.64	11.44	9.13	9.79
ENSG00000067560	387	RHOA	ras homolog family member A [Source:HGNC Symbol;Acc:HGNC:667]	151.17	151.94	191.52	211.98	278.34	330.45	154.78	236.79	320.87	326.95	317.75	139.17	214.49	229.23	276.83	303.06
ENSG00000067596	1659	DHX8	DEAH-box helicase 8 [Source:HGNC Symbol;Acc:HGNC:2749]	8	8.37	10.83	12.98	14.48	15.46	6.67	14.31	21.82	15.77	19.19	5.06	12.7	12.3	16.39	12.05
ENSG00000067601	.	PMS2P4	PMS1 homolog 2, mismatch repair system component pseudogene 4 [Source:HGNC Symbol;Acc:HGNC:9129]	1.12	0.2	0.29	0.4	0.2	0.15	0.27	0.27	0.21	0	0.8	0.13	0	0	0.93	1.45
ENSG00000067606	5590	PRKCZ	protein kinase C zeta [Source:HGNC Symbol;Acc:HGNC:9412]	1.99	2.05	2.09	2.58	4.98	5.44	1.36	4.66	0	0.43	0.14	0.02	2.82	4.91	3.25	3.02
ENSG00000067646	7544	ZFY	zinc finger protein Y-linked [Source:HGNC Symbol;Acc:HGNC:12870]	5.68	5.73	6.02	6.29	11.44	6.72	3.9	6.61	7.4	6.19	8.38	3.16	13.03	11.02	5.84	7.53
ENSG00000067704	55699	IARS2	isoleucyl-tRNA synthetase 2, mitochondrial [Source:HGNC Symbol;Acc:HGNC:29685]	17.51	15.92	28.68	32.14	11.07	10.12	8.53	24.52	32.07	20.94	24.28	10.3	16.39	12.26	16.91	16.99
ENSG00000067715	6857	SYT1	synaptotagmin 1 [Source:HGNC Symbol;Acc:HGNC:11509]	0.35	0.56	0.17	0.12	0.08	0.19	0.02	0.05	10.97	14.92	10.24	4.5	0.45	0.26	0.03	0.03
ENSG00000067798	89795	NAV3	neuron navigator 3 [Source:HGNC Symbol;Acc:HGNC:15998]	0.37	0.25	0.44	1.19	0.97	0	0.12	0.62	0.17	0.02	0.17	0	0.55	0.68	0.32	1.62
ENSG00000067829	3421	IDH3G	isocitrate dehydrogenase (NAD(+)) 3 non-catalytic subunit gamma [Source:HGNC Symbol;Acc:HGNC:5386]	12.23	12.1	16.28	19.64	22.4	8.64	13.11	20.73	81.16	68.14	80.07	25.07	20.17	17.19	19.16	16.24
ENSG00000067836	79641	ROGDI	rogdi atypical leucine zipper [Source:HGNC Symbol;Acc:HGNC:29478]	1.08	1.29	1.19	1.39	2.57	1.7	1.4	3.9	3.93	3.57	4.01	0.95	3.05	2.86	2.66	2.51
ENSG00000067840	57595	PDZD4	PDZ domain containing 4 [Source:HGNC Symbol;Acc:HGNC:21167]	0.17	0.04	0.06	0.13	0.03	0.04	0.04	0.08	0.01	0.07	0.24	0.03	0.03	0.09	0.06	0.04
ENSG00000067842	492	ATP2B3	ATPase plasma membrane Ca2+ transporting 3 [Source:HGNC Symbol;Acc:HGNC:816]	0.04	0.01	0.03	0.02	0.02	0.01	0.01	0.01	0.01	0.11	0.09	0.01	0.02	0.02	0.01	0.03
ENSG00000067900	6093	ROCK1	Rho associated coiled-coil containing protein kinase 1 [Source:HGNC Symbol;Acc:HGNC:10251]	41.08	40.79	59.49	56.02	35.96	27.73	11.72	39.32	27.91	23.6	25.13	7.63	39.17	28.51	23.07	25.23
ENSG00000067955	865	CBFB	core-binding factor subunit beta [Source:HGNC Symbol;Acc:HGNC:1539]	23.22	25.37	42.06	42.32	63.44	33.13	33.41	55.59	61.62	56.45	60.6	21.63	43.36	34.46	55.31	54.55
ENSG00000067992	5165	PDK3	pyruvate dehydrogenase kinase 3 [Source:HGNC Symbol;Acc:HGNC:8811]	11.43	8.93	9.14	10.45	8.28	5.23	4.75	8.77	16.03	16.21	17.81	6.57	9.81	8.64	6.62	5.65
ENSG00000068001	8692	HYAL2	hyaluronidase 2 [Source:HGNC Symbol;Acc:HGNC:5321]	0.8	0.66	1	1.55	2.3	0.78	1.14	2.08	3.71	2.12	2.11	0.52	2.5	2.08	2.04	2.08
ENSG00000068024	9759	HDAC4	histone deacetylase 4 [Source:HGNC Symbol;Acc:HGNC:14063]	2.5	2.78	1.87	1.45	4.02	7.76	1.1	2.07	3.43	3.46	3.21	0.59	2.98	6.58	3.83	1.73
ENSG00000068028	11186	RASSF1	Ras association domain family member 1 [Source:HGNC Symbol;Acc:HGNC:9882]	7.34	6.82	10.08	9.4	15.59	12.69	5.85	12	17.58	17.09	20.83	6.12	13.8	14.11	13.52	14.56
ENSG00000068078	2261	FGFR3	fibroblast growth factor receptor 3 [Source:HGNC Symbol;Acc:HGNC:3690]	0.13	0.17	0.06	0.14	0.31	0.05	0.21	0.05	0.04	0.04	0.06	0.02	0.25	0.11	0.09	0.12
ENSG00000068079	3430	IFI35	interferon induced protein 35 [Source:HGNC Symbol;Acc:HGNC:5399]	0.57	1.28	0.11	0.21	2.36	6.24	0.15	0.45	6.67	5.4	6	2.87	0.93	3.03	1.08	0.81
ENSG00000068097	63897	HEATR6	HEAT repeat containing 6 [Source:HGNC Symbol;Acc:HGNC:24076]	0.73	1.6	0.47	0.65	1.15	4.31	0.55	0.93	4.53	2.62	3.93	0.98	1	2.16	0.55	0.61
ENSG00000068120	80347	COASY	Coenzyme A synthase [Source:HGNC Symbol;Acc:HGNC:29932]	12.02	12.56	19.52	23.04	18.26	11.04	14.44	24.4	29.61	22.99	24.92	5.76	16.02	12.93	22.09	21.81
ENSG00000068137	79990	PLEKHH3	pleckstrin homology, MyTH4 and FERM domain containing H3 [Source:HGNC Symbol;Acc:HGNC:26105]	1.09	0.52	0.28	0.32	1.16	0.23	0.3	0.26	6.2	4.66	5.83	0.85	1.01	0.89	1.09	0.89
ENSG00000068305	4205	MEF2A	myocyte enhancer factor 2A [Source:HGNC Symbol;Acc:HGNC:6993]	42.81	31.95	36.85	44.43	58.11	38.04	18.2	47.1	43.94	57.63	44.8	17.05	48.52	45.85	37.78	33.84
ENSG00000068308	55593	OTUD5	OTU deubiquitinase 5 [Source:HGNC Symbol;Acc:HGNC:25402]	17.96	21.45	17.78	20.42	33.46	24.36	12.19	24.13	23.46	20.61	26.67	5.42	25.02	29.62	24.3	25.04
ENSG00000068323	7030	TFE3	transcription factor binding to IGHM enhancer 3 [Source:HGNC Symbol;Acc:HGNC:11752]	5.07	6.36	3.97	4.38	4.91	11.84	2.21	3.98	5	5.83	5.94	1.07	3.68	7.07	5.08	4.3
ENSG00000068354	4943	TBC1D25	TBC1 domain family member 25 [Source:HGNC Symbol;Acc:HGNC:8092]	6.05	4.89	3.15	4.49	7.43	10.86	3.72	5.91	7.04	9.64	8.28	2.07	6.34	8.56	8.56	9.78
ENSG00000068366	2182	ACSL4	acyl-CoA synthetase long chain family member 4 [Source:HGNC Symbol;Acc:HGNC:3571]	16.37	14.23	21.91	23.6	19.93	13.79	10	18.82	23.97	18.74	19.38	7.42	20.52	14.31	21.06	23.82
ENSG00000068383	3632	INPP5A	inositol polyphosphate-5-phosphatase A [Source:HGNC Symbol;Acc:HGNC:6076]	0.96	1.35	0.73	0.97	4.55	22.55	1.82	3.05	0.32	2.76	0.11	0.25	4.8	15.25	2.81	2.6
ENSG00000068394	27238	GPKOW	G-patch domain and KOW motifs [Source:HGNC Symbol;Acc:HGNC:30677]	3.05	3.72	4.08	5.35	4.85	6.55	3.54	4.86	6.53	6.39	8.06	2.5	3.43	3.18	5.92	5.34
ENSG00000068400	56850	GRIPAP1	GRIP1 associated protein 1 [Source:HGNC Symbol;Acc:HGNC:18706]	13.45	15.03	15.52	12.17	11.38	25.03	4.66	9.28	15.93	13.64	14.53	3.84	10.76	16.07	8.61	7.87
ENSG00000068438	24140	FTSJ1	FtsJ RNA 2'-O-methyltransferase 1 [Source:HGNC Symbol;Acc:HGNC:13254]	4.92	5.5	8.01	9.93	6.71	8.86	8.79	13.26	20.94	21.08	20.99	5.04	8.21	8.71	12.14	8.23
ENSG00000068489	55771	PRR11	proline rich 11 [Source:HGNC Symbol;Acc:HGNC:25619]	27.09	22.61	37.06	40.54	27.96	3.64	14.06	33.49	50.68	25.62	42.1	11.05	16.25	10.68	21.31	19.77
ENSG00000068615	65055	REEP1	receptor accessory protein 1 [Source:HGNC Symbol;Acc:HGNC:25786]	0.22	0.31	0.15	0.05	0.06	0.1	0.03	0.02	0.49	0.18	0.04	0.05	0.05	0.08	0.03	0.07
ENSG00000068650	23250	ATP11A	ATPase phospholipid transporting 11A [Source:HGNC Symbol;Acc:HGNC:13552]	22.47	16.43	25.56	30.89	34.14	8.73	20.46	43.44	32.89	21.77	20.61	3.46	53.17	36.2	46.61	36.17
ENSG00000068654	25885	POLR1A	RNA polymerase I subunit A [Source:HGNC Symbol;Acc:HGNC:17264]	7.89	10.68	18.97	18.72	22.46	10.79	13.21	27.71	42.12	29.39	28.56	6.75	26.67	22.35	25.27	20.63
ENSG00000068697	9741	LAPTM4A	lysosomal protein transmembrane 4 alpha [Source:HGNC Symbol;Acc:HGNC:6924]	9.5	11.1	11.36	14.51	14.71	33.42	8.6	18.84	13.22	12.68	10.37	5.55	18.05	19.73	10.24	12.59
ENSG00000068724	57217	TTC7A	tetratricopeptide repeat domain 7A [Source:HGNC Symbol;Acc:HGNC:19750]	14.79	12.05	18.03	18.17	16.8	21.66	14.48	24.13	34.69	16.61	17.55	3.07	17.76	23.92	26.03	21.91
ENSG00000068745	51447	IP6K2	inositol hexakisphosphate kinase 2 [Source:HGNC Symbol;Acc:HGNC:17313]	50.09	35.01	43.82	54.51	40.77	27.25	20.23	46.44	31.14	19.2	21.4	9.44	50.26	40.09	47.15	39.26
ENSG00000068781	286749	STON1-GTF2A1L	STON1-GTF2A1L readthrough [Source:HGNC Symbol;Acc:HGNC:30651]	0	0	0.01	0	0	0	0.01	0	0	0	0	0	0	0.01	0	0
ENSG00000068784	55133	SRBD1	S1 RNA binding domain 1 [Source:HGNC Symbol;Acc:HGNC:25521]	3.24	2.19	3.14	4.44	3.28	9.1	1.62	4.85	5.28	4.75	6.85	3.46	4.47	3.47	2.46	5.27
ENSG00000068796	3796	KIF2A	kinesin family member 2A [Source:HGNC Symbol;Acc:HGNC:6318]	34.73	38.57	50.96	49.35	33.89	21.01	18.49	42.04	39.55	33.86	39.65	13.81	29.62	25.22	29.44	27.86
ENSG00000068831	10235	RASGRP2	RAS guanyl releasing protein 2 [Source:HGNC Symbol;Acc:HGNC:9879]	19.04	17.91	15.35	17.46	34.57	27.59	9.88	19.63	2.85	5.3	2.63	0.66	22.36	30.14	21.62	19.14
ENSG00000068878	23198	PSME4	proteasome activator subunit 4 [Source:HGNC Symbol;Acc:HGNC:20635]	22.78	24.71	39.22	38.86	18.23	24.22	9.67	27.35	62.18	38.56	43.14	15.46	20.01	21.93	18.63	13.51
ENSG00000068885	57560	IFT80	intraflagellar transport 80 [Source:HGNC Symbol;Acc:HGNC:29262]	21.45	14.28	20.13	21.59	13.36	12.11	5.34	11.95	10	8.89	9.26	5.63	11.87	8.75	9.67	11.07
ENSG00000068903	22933	SIRT2	sirtuin 2 [Source:HGNC Symbol;Acc:HGNC:10886]	6.09	7.47	4.34	6.06	9.13	11.88	3.57	6.02	9.78	9.07	8.52	2.43	6.41	9.68	6.89	6.46
ENSG00000068912	27248	ERLEC1	endoplasmic reticulum lectin 1 [Source:HGNC Symbol;Acc:HGNC:25222]	5.58	6.57	8.87	9.7	5.14	9.33	2.21	7.02	11.96	8.44	7.65	3.37	6.61	7.33	4.57	5.19
ENSG00000068971	5526	PPP2R5B	protein phosphatase 2 regulatory subunit B'beta [Source:HGNC Symbol;Acc:HGNC:9310]	1.82	1.52	0.69	0.45	0.37	4.03	0.5	0.26	0.26	1.12	0.14	0.01	0.5	2.68	0.56	0.63
ENSG00000068976	5837	PYGM	glycogen phosphorylase, muscle associated [Source:HGNC Symbol;Acc:HGNC:9726]	4.2	0.91	0.41	2.39	1.13	0.92	0.41	1.26	0.09	0.23	0.45	0.08	1.67	1.21	1.27	1.7
ENSG00000068985	8712	PAGE1	PAGE family member 1 [Source:HGNC Symbol;Acc:HGNC:4107]	0	0	0	0	0	0	0	0	0	0	0	0.02	0	0	0	0
ENSG00000069011	5307	PITX1	paired like homeodomain 1 [Source:HGNC Symbol;Acc:HGNC:9004]	9.18	8.6	20.02	21.14	29.75	1.25	29.31	41.61	61.54	31.74	30.39	6.44	31.03	22.31	48.88	49.7
ENSG00000069018	57113	TRPC7	transient receptor potential cation channel subfamily C member 7 [Source:HGNC Symbol;Acc:HGNC:20754]	0.26	0.03	0.04	0.19	0.05	0	0.02	0.16	0.05	0.01	0	0	0.06	0.04	0.04	0
ENSG00000069020	375449	MAST4	microtubule associated serine/threonine kinase family member 4 [Source:HGNC Symbol;Acc:HGNC:19037]	0.5	1.99	0.34	0.22	0.64	4.71	0.16	0.25	0.07	2.09	0.13	0.03	0.6	3.34	0.31	0.16
ENSG00000069122	221395	ADGRF5	adhesion G protein-coupled receptor F5 [Source:HGNC Symbol;Acc:HGNC:19030]	0	0	0	0	0	0	0	0	0	0	0	0	0	0	0.01	0.23
ENSG00000069188	54549	SDK2	sidekick cell adhesion molecule 2 [Source:HGNC Symbol;Acc:HGNC:19308]	0	0.07	0	0	0.01	1.21	0.01	0	0.05	0.17	0.01	0.01	0.1	1.08	0.06	0.02
ENSG00000069206	8756	ADAM7	ADAM metallopeptidase domain 7 [Source:HGNC Symbol;Acc:HGNC:214]	0	0	0	0	0	0	0	0	0	0	0	0	0	0.03	0	0
ENSG00000069248	55746	NUP133	nucleoporin 133 [Source:HGNC Symbol;Acc:HGNC:18016]	10.73	10.37	12.6	15.54	18.88	20.04	10.29	17.84	25.16	21.72	23.21	9.7	12.77	14.5	19.05	18
ENSG00000069275	64710	NUCKS1	nuclear casein kinase and cyclin dependent kinase substrate 1 [Source:HGNC Symbol;Acc:HGNC:29923]	32.47	24.84	38.96	48.19	38.03	33.29	20.08	52.93	52.4	40.02	41.67	16.52	30.38	23.58	31.46	37.2
ENSG00000069329	55737	VPS35	VPS35 retromer complex component [Source:HGNC Symbol;Acc:HGNC:13487]	32.82	31.59	47.95	49.52	37.87	56.23	23.06	46.63	38.75	38.62	44.28	28.28	36.01	34.61	46.86	46.27
ENSG00000069345	10294	DNAJA2	DnaJ heat shock protein family (Hsp40) member A2 [Source:HGNC Symbol;Acc:HGNC:14884]	13.48	15.41	21.62	24.96	14.23	24.49	9.95	22.12	32.31	24.05	22.33	9.15	18.82	17.79	15.53	18.52
ENSG00000069399	602	BCL3	BCL3 transcription coactivator [Source:HGNC Symbol;Acc:HGNC:998]	8.23	10.44	7.35	4.62	12.92	14.01	4.28	7.14	7.18	7.83	8.58	1.3	12.42	20.16	10.97	8.07
ENSG00000069424	8514	KCNAB2	potassium voltage-gated channel subfamily A regulatory beta subunit 2 [Source:HGNC Symbol;Acc:HGNC:6229]	23.83	19.38	22.19	25.11	37.41	15.31	18.19	29.6	99.38	96.98	90.22	20.42	36.04	30.57	32.35	27.53
ENSG00000069431	10060	ABCC9	ATP binding cassette subfamily C member 9 [Source:HGNC Symbol;Acc:HGNC:60]	0.01	0.01	0.02	0.01	0	0	0	0	0.01	0	0.01	0	0	0	0	0.01
ENSG00000069482	51083	GAL	galanin and GMAP prepropeptide [Source:HGNC Symbol;Acc:HGNC:4114]	0	0	0	0	0	0.16	0	0	0	0	0	0	0	0	0	0
ENSG00000069493	29121	CLEC2D	C-type lectin domain family 2 member D [Source:HGNC Symbol;Acc:HGNC:14351]	40.6	49.9	49.3	42.5	57.51	157.01	22.8	40.66	17.9	46.74	29.04	23.58	51.72	96.82	34.81	35.86
ENSG00000069509	139341	FUNDC1	FUN14 domain containing 1 [Source:HGNC Symbol;Acc:HGNC:28746]	5.68	6.83	7.87	9.16	11.35	5.93	7.66	9.56	6.8	5.24	6.69	6.43	6.82	5.38	7.47	10
ENSG00000069535	4129	MAOB	monoamine oxidase B [Source:HGNC Symbol;Acc:HGNC:6834]	0	0.01	0	0	0	0	0	0	0	0	0	0	0	0	0.08	0
ENSG00000069667	6095	RORA	RAR related orphan receptor A [Source:HGNC Symbol;Acc:HGNC:10258]	0.59	1.76	0.33	0.28	0.1	4.76	0.02	0.16	0.42	2.45	0.74	0.21	0.09	3.15	0.23	0.02
ENSG00000069696	1815	DRD4	dopamine receptor D4 [Source:HGNC Symbol;Acc:HGNC:3025]	0.25	0.26	0.31	0.27	0.06	0.05	0.07	0.18	0.54	0.3	0.19	0	0.31	0.04	0.33	0.01
ENSG00000069702	7049	TGFBR3	transforming growth factor beta receptor 3 [Source:HGNC Symbol;Acc:HGNC:11774]	0	0.17	0	0	0	1.27	0	0	0.06	0.35	0.01	0	0	0.81	0	0
ENSG00000069764	8399	PLA2G10	phospholipase A2 group X [Source:HGNC Symbol;Acc:HGNC:9029]	0	0	0	0	0	0.07	0	0	0	0.05	0	0	0	0	0	0
ENSG00000069812	54626	HES2	hes family bHLH transcription factor 2 [Source:HGNC Symbol;Acc:HGNC:16005]	0	0	0	0	0	0.04	0	0	0	0	0	0	0	0	0	0
ENSG00000069849	483	ATP1B3	ATPase Na+/K+ transporting subunit beta 3 [Source:HGNC Symbol;Acc:HGNC:806]	39.47	35.06	67.27	77.59	39.17	31.95	30.75	85.7	71.7	61.12	59.89	26.79	63.45	54.68	49.06	44.09
ENSG00000069869	4734	NEDD4	NEDD4 E3 ubiquitin protein ligase [Source:HGNC Symbol;Acc:HGNC:7727]	0.45	0.39	0.67	0.98	0.56	0.71	0.35	0.54	0.28	0.63	0.38	0.12	0.52	0.52	0.23	0.64
ENSG00000069943	9488	PIGB	phosphatidylinositol glycan anchor biosynthesis class B [Source:HGNC Symbol;Acc:HGNC:8959]	7.48	5.83	6.92	6.32	4.72	10.24	1.61	6.21	14.85	8.12	11.5	4.06	6.94	7.27	4.57	3.08
ENSG00000069956	5597	MAPK6	mitogen-activated protein kinase 6 [Source:HGNC Symbol;Acc:HGNC:6879]	7.9	8.12	13.94	14.65	5.41	8.12	4.44	13.39	11.6	13.85	12.39	6.75	7.8	8.05	7.54	5.98
ENSG00000069966	10681	GNB5	G protein subunit beta 5 [Source:HGNC Symbol;Acc:HGNC:4401]	13.41	11.06	13.2	13.67	12.16	16.19	6.84	13.61	10.21	8.87	9.35	2.06	12.51	14.41	14.41	12.39
ENSG00000069974	5873	RAB27A	RAB27A, member RAS oncogene family [Source:HGNC Symbol;Acc:HGNC:9766]	1.07	3.09	0.32	0.25	1.96	16.14	0.95	1.43	10.89	10.03	8.91	4.32	3.63	7.89	1.12	1.72
ENSG00000069998	27440	HDHD5	haloacid dehalogenase like hydrolase domain containing 5 [Source:HGNC Symbol;Acc:HGNC:1843]	14.6	10.57	19.32	20.68	22.9	4.74	15.33	22.99	25.7	24.9	27.22	8.2	22.52	15.56	27.52	25.91
ENSG00000070010	7353	UFD1	ubiquitin recognition factor in ER associated degradation 1 [Source:HGNC Symbol;Acc:HGNC:12520]	14.33	19.96	30.85	35.1	48	21.93	37.85	58.33	69.76	40.34	48.74	27.62	35.91	32.8	51.71	41.44
ENSG00000070018	4040	LRP6	LDL receptor related protein 6 [Source:HGNC Symbol;Acc:HGNC:6698]	3.79	2.93	4.94	5.78	2.32	0.59	1.36	3.77	0	0.01	0.01	0.06	3.3	2.59	2.38	1.99
ENSG00000070019	2984	GUCY2C	guanylate cyclase 2C [Source:HGNC Symbol;Acc:HGNC:4688]	0.04	0.03	0.04	0.03	0.18	0.1	0.01	0.03	0	0.01	0	0.01	0.1	0.17	0.01	0.05
ENSG00000070031	6343	SCT	secretin [Source:HGNC Symbol;Acc:HGNC:10607]	0.04	0.21	0	0.04	0	0.09	0	0.06	0.19	0	0.08	0	0	0.33	0.05	0
ENSG00000070047	57661	PHRF1	PHD and ring finger domains 1 [Source:HGNC Symbol;Acc:HGNC:24351]	6.92	8.65	9.14	10.3	16.81	12.48	8.72	15.65	20.95	18.92	19.51	3.79	11.02	12.58	17.09	14.77
ENSG00000070061	8518	ELP1	elongator acetyltransferase complex subunit 1 [Source:HGNC Symbol;Acc:HGNC:5959]	7.3	5.81	11.32	15.9	8.35	8.55	6.59	17.94	26.1	15.18	17.79	4.95	10.56	7.81	12.78	13.09
ENSG00000070081	4925	NUCB2	nucleobindin 2 [Source:HGNC Symbol;Acc:HGNC:8044]	10.47	9.15	11	8.69	8.49	10.54	4.38	10.44	2.49	2.64	3.47	1.73	7.82	5.93	10.18	4.88
ENSG00000070087	5217	PFN2	profilin 2 [Source:HGNC Symbol;Acc:HGNC:8882]	10.39	6.34	9.63	11.34	9.9	2.14	6.07	10.24	3.45	4.49	3.58	0.9	9.04	6.89	10.43	14.09
ENSG00000070159	5774	PTPN3	protein tyrosine phosphatase non-receptor type 3 [Source:HGNC Symbol;Acc:HGNC:9655]	0	0.02	0	0	0	0.07	0	0	0	0.11	0	0	0	0.03	0	0
ENSG00000070182	6710	SPTB	spectrin beta, erythrocytic [Source:HGNC Symbol;Acc:HGNC:11274]	0.04	0.05	0.01	0.02	0.02	0	0.02	0.03	0	0	0.03	0.01	0.02	0.04	0.11	0.03
ENSG00000070190	27071	DAPP1	dual adaptor of phosphotyrosine and 3-phosphoinositides 1 [Source:HGNC Symbol;Acc:HGNC:16500]	21.78	23.45	18.64	21.91	16.76	28.97	6.42	14.01	12.8	12.4	8.31	3.65	18.25	24.98	12.06	10.62
ENSG00000070193	2255	FGF10	fibroblast growth factor 10 [Source:HGNC Symbol;Acc:HGNC:3666]	0	0	0	0	0	0	0	0	0	0	0	0	0	0	0	0
ENSG00000070214	23446	SLC44A1	solute carrier family 44 member 1 [Source:HGNC Symbol;Acc:HGNC:18798]	0.13	0.58	0.61	0.94	0.86	3.03	1.12	1.31	5.68	3.06	3.19	0.99	0.63	2.01	0.98	1.03
ENSG00000070269	54916	TMEM260	transmembrane protein 260 [Source:HGNC Symbol;Acc:HGNC:20185]	6.76	5.89	7.82	7.82	6.85	7.21	3.33	8.5	11.18	8.3	11.93	3.2	7.77	7.2	6.16	8.45
ENSG00000070366	23293	SMG6	SMG6 nonsense mediated mRNA decay factor [Source:HGNC Symbol;Acc:HGNC:17809]	5.96	5.81	7.22	7.53	8.27	5.65	3.84	9.14	15.07	9.92	11.11	3.06	6.73	9.47	8.92	5.21
ENSG00000070367	10640	EXOC5	exocyst complex component 5 [Source:HGNC Symbol;Acc:HGNC:10696]	18.55	20.14	31.44	31.1	23.78	27.04	10.41	25.17	29.14	27.34	29.28	13.27	21.58	19.9	23	21.72
ENSG00000070371	8218	CLTCL1	clathrin heavy chain like 1 [Source:HGNC Symbol;Acc:HGNC:2093]	2.1	1.53	2.33	2.46	1.37	0.32	0.62	1.72	0.03	0.06	0.09	0.05	1.66	1.06	2	1.5
ENSG00000070388	27006	FGF22	fibroblast growth factor 22 [Source:HGNC Symbol;Acc:HGNC:3679]	0.28	0.17	1	1.28	0.67	0.08	0.17	0.18	0.19	0.16	0.09	0.01	0.17	0.59	0.66	0.67
ENSG00000070404	10272	FSTL3	follistatin like 3 [Source:HGNC Symbol;Acc:HGNC:3973]	1.47	1.19	1.44	1.19	1.63	1.06	1.02	1.24	0.51	0.59	0.26	0.1	1.05	1.14	1.11	1.08
ENSG00000070413	9993	DGCR2	DiGeorge syndrome critical region gene 2 [Source:HGNC Symbol;Acc:HGNC:2845]	6.66	6.54	7.24	8.25	20.88	6.88	9.01	13.82	15.73	11.69	9.33	2.14	12.54	12.89	20.49	17.38
ENSG00000070423	55658	RNF126	ring finger protein 126 [Source:HGNC Symbol;Acc:HGNC:21151]	12.39	15.9	25.79	30.4	37.38	17.1	31.84	56.36	35.58	41.01	43.75	9.58	35.38	29.71	58.48	48.12
ENSG00000070444	4335	MNT	MAX network transcriptional repressor [Source:HGNC Symbol;Acc:HGNC:7188]	8.38	7.1	8.5	11.62	11.57	9.56	5.09	8.89	10.9	7.36	10.6	2.07	11.37	8.55	13.04	11.81
ENSG00000070476	79364	ZXDC	ZXD family zinc finger C [Source:HGNC Symbol;Acc:HGNC:28160]	4.72	5.96	5.8	7	8.79	8.32	3.68	7.5	9.69	8.74	8.4	1.59	6.91	9.77	8.48	6.02
ENSG00000070495	23210	JMJD6	jumonji domain containing 6, arginine demethylase and lysine hydroxylase [Source:HGNC Symbol;Acc:HGNC:19355]	16.65	11.96	11.35	12.99	14.98	16.13	9.29	14.38	13.6	25.61	22.23	9.34	15.17	17.79	13.98	14.9
ENSG00000070501	5423	POLB	DNA polymerase beta [Source:HGNC Symbol;Acc:HGNC:9174]	17.38	12.86	23.3	29.12	13.58	17.6	8.62	18.53	15.97	13.16	17.83	9.86	16.84	17.78	12.9	13.36
ENSG00000070526	55808	ST6GALNAC1	ST6 N-acetylgalactosaminide alpha-2,6-sialyltransferase 1 [Source:HGNC Symbol;Acc:HGNC:23614]	0	0.05	0.05	0.03	0	0.04	0	0.2	0	0	0	0	0	0.01	0	0
ENSG00000070540	55062	WIPI1	WD repeat domain, phosphoinositide interacting 1 [Source:HGNC Symbol;Acc:HGNC:25471]	6.17	6.21	6.19	6.9	6.01	3.49	3.26	6.09	1.56	4.24	2.66	0.64	5.94	7	5.04	3.99
ENSG00000070601	22844	FRMPD1	FERM and PDZ domain containing 1 [Source:HGNC Symbol;Acc:HGNC:29159]	0	0	0	0	0.02	0	0	0	0	0	0	0	0.02	0.05	0	0
ENSG00000070610	57704	GBA2	glucosylceramidase beta 2 [Source:HGNC Symbol;Acc:HGNC:18986]	12.5	13.07	13.02	14.79	15.69	19.05	6.56	13.55	20.87	17.18	11.94	3.08	11.99	21.25	15.05	10.15
ENSG00000070614	3340	NDST1	N-deacetylase and N-sulfotransferase 1 [Source:HGNC Symbol;Acc:HGNC:7680]	3.37	1.7	3.63	5.47	4.78	0.49	4.39	6.94	12.5	6.4	8.65	1.15	6.65	4.1	8.3	6.68
ENSG00000070669	440	ASNS	asparagine synthetase (glutamine-hydrolyzing) [Source:HGNC Symbol;Acc:HGNC:753]	22.88	30.52	33.66	39.26	138.94	41.84	28.49	67.37	86.28	149.91	100.89	73.73	145.73	100.32	47.39	45.85
ENSG00000070718	10947	AP3M2	adaptor related protein complex 3 subunit mu 2 [Source:HGNC Symbol;Acc:HGNC:570]	6.7	4.96	10.12	13.85	5.84	7.67	5.52	9.73	5.53	4.1	4.6	1.94	6.41	8.23	11.34	13.4
ENSG00000070729	1258	CNGB1	cyclic nucleotide gated channel subunit beta 1 [Source:HGNC Symbol;Acc:HGNC:2151]	0.01	0	0	0	0	0	0	0	0	0	0	0	0	0.01	0	0
ENSG00000070731	10610	ST6GALNAC2	ST6 N-acetylgalactosaminide alpha-2,6-sialyltransferase 2 [Source:HGNC Symbol;Acc:HGNC:10867]	0.25	0.2	0.03	0.16	0.05	0.58	0.07	0.09	0.63	0.93	0.59	0.03	0.11	0.34	0.05	0.14
ENSG00000070748	1103	CHAT	choline O-acetyltransferase [Source:HGNC Symbol;Acc:HGNC:1912]	0	0.03	0	0	0.01	0.03	0	0	0	0	0	0	0.02	0.02	0	0
ENSG00000070756	26986	PABPC1	poly(A) binding protein cytoplasmic 1 [Source:HGNC Symbol;Acc:HGNC:8554]	816.9	621.83	848.16	1077.14	915.13	641.32	658.41	1187.87	1228.31	969.02	1099.73	256.56	804.34	789.8	1117.16	1049.27
ENSG00000070759	10420	TESK2	testis associated actin remodelling kinase 2 [Source:HGNC Symbol;Acc:HGNC:11732]	6.51	4.97	5.66	4.87	3.78	4.98	1.36	2.29	2.09	2.46	3.31	0.75	3.17	4.46	3.81	3.86
ENSG00000070761	29105	CFAP20	cilia and flagella associated protein 20 [Source:HGNC Symbol;Acc:HGNC:29523]	18.23	12.07	17.91	25.02	25.8	11.75	21.43	34.91	26.31	23.76	24.97	10.78	17.95	14.83	29.59	25.95
ENSG00000070770	1459	CSNK2A2	casein kinase 2 alpha 2 [Source:HGNC Symbol;Acc:HGNC:2459]	53.74	37.03	47.19	56.12	35.44	16.77	26.18	61.33	32.67	31.73	36.32	8.44	43.64	31.65	50.76	42.62
ENSG00000070778	11099	PTPN21	protein tyrosine phosphatase non-receptor type 21 [Source:HGNC Symbol;Acc:HGNC:9651]	0.01	0.01	0.01	0.02	0	0.14	0	0.05	0.01	0	0.01	0	0	0.06	0.1	0
ENSG00000070785	8891	EIF2B3	eukaryotic translation initiation factor 2B subunit gamma [Source:HGNC Symbol;Acc:HGNC:3259]	6.62	7.24	17.25	18.96	9.73	5.05	10.43	16.27	21.18	15.23	15.69	11.51	10.38	7.09	14.52	13.02
ENSG00000070808	815	CAMK2A	calcium/calmodulin dependent protein kinase II alpha [Source:HGNC Symbol;Acc:HGNC:1460]	0	0.02	0	0	0	0.02	0	0	0	0	0.04	0	0	0.09	0	0
ENSG00000070814	6949	TCOF1	treacle ribosome biogenesis factor 1 [Source:HGNC Symbol;Acc:HGNC:11654]	12.6	11.49	22.97	24.93	25.02	12.81	19.11	35.25	50.93	38.5	43.15	8.82	27.22	21.64	32.83	28.23
ENSG00000070831	998	CDC42	cell division cycle 42 [Source:HGNC Symbol;Acc:HGNC:1736]	45.45	39.12	49.82	56.83	73.1	56.46	33.14	52.21	74.33	70.02	93.02	53.35	50.94	63.08	45.07	38.98
ENSG00000070882	26031	OSBPL3	oxysterol binding protein like 3 [Source:HGNC Symbol;Acc:HGNC:16370]	30.3	25.07	40.64	42.42	36.53	12.05	20.44	41.21	40.71	34.59	38.18	9.82	41.38	30.06	32.84	28.31
ENSG00000070886	2046	EPHA8	EPH receptor A8 [Source:HGNC Symbol;Acc:HGNC:3391]	0.02	0	0	0.01	0.01	0	0	0	0	0.01	0	0	0	0	0	0
ENSG00000070915	6559	SLC12A3	solute carrier family 12 member 3 [Source:HGNC Symbol;Acc:HGNC:10912]	0.34	0.08	0.04	0.08	0.04	0.35	0.07	0.08	0.01	0.1	0.01	0	0.18	0.32	0.07	0.01
ENSG00000070950	56852	RAD18	RAD18 E3 ubiquitin protein ligase [Source:HGNC Symbol;Acc:HGNC:18278]	9.54	8.48	19.15	18.95	10.56	7.39	12.13	19.42	22.11	15.56	19.63	12.64	7.11	6.52	18.34	14.02
ENSG00000070961	490	ATP2B1	ATPase plasma membrane Ca2+ transporting 1 [Source:HGNC Symbol;Acc:HGNC:814]	32.97	52.67	36.11	39.62	32.64	102.63	10.23	29.63	34.18	41.66	29.78	13.11	26.52	50.05	19.44	15.27
ENSG00000070985	29850	TRPM5	transient receptor potential cation channel subfamily M member 5 [Source:HGNC Symbol;Acc:HGNC:14323]	0.17	0	0.03	0.08	0.02	0.04	0	0.04	0.01	0.01	0.03	0	0.01	0.05	0.03	0
ENSG00000071051	8440	NCK2	NCK adaptor protein 2 [Source:HGNC Symbol;Acc:HGNC:7665]	1.07	2.05	0.95	1.31	2.05	13.68	1.77	2.01	0.01	1.51	0.13	0.03	1.6	7.53	2.24	1.44
ENSG00000071054	9448	MAP4K4	mitogen-activated protein kinase kinase kinase kinase 4 [Source:HGNC Symbol;Acc:HGNC:6866]	127.05	115.79	119.7	121.25	167.56	130.32	64.25	127.6	56.29	74.08	81.55	19.82	144.81	130.37	131.32	126.73
ENSG00000071073	11320	MGAT4A	alpha-1,3-mannosyl-glycoprotein 4-beta-N-acetylglucosaminyltransferase A [Source:HGNC Symbol;Acc:HGNC:7047]	1.03	2.09	0.52	0.27	0.86	14.89	0.65	1.2	0.78	5.35	0.47	0.5	1.59	5.16	1.09	1.12
ENSG00000071082	6160	RPL31	ribosomal protein L31 [Source:HGNC Symbol;Acc:HGNC:10334]	388.81	448.61	357.38	351.15	176.63	188.86	316.36	345.37	330.97	336.45	393.41	612.32	428.73	346.67	222.51	150.11
ENSG00000071127	9948	WDR1	WD repeat domain 1 [Source:HGNC Symbol;Acc:HGNC:12754]	58.77	86.74	79.41	78.37	368.66	129.34	71.94	124.43	183.94	182.73	200.23	53.49	277.12	219.38	183.68	229.83
ENSG00000071189	23161	SNX13	sorting nexin 13 [Source:HGNC Symbol;Acc:HGNC:21335]	28.75	22.91	29.73	31.19	15.72	14.7	8.41	25.44	20.31	23.67	23.64	11.46	24.55	21.52	13.07	14.04
ENSG00000071203	54860	MS4A12	membrane spanning 4-domains A12 [Source:HGNC Symbol;Acc:HGNC:13370]	0	0.07	0.02	0	0.04	0	0.15	0	0	0	0	0.03	0	0	0	0
ENSG00000071205	79658	ARHGAP10	Rho GTPase activating protein 10 [Source:HGNC Symbol;Acc:HGNC:26099]	0.46	1.48	0.16	0.67	0.44	2.27	0.25	0.42	0.03	0.08	0	0.01	0.45	1.42	0.61	0.24
ENSG00000071242	6196	RPS6KA2	ribosomal protein S6 kinase A2 [Source:HGNC Symbol;Acc:HGNC:10431]	0.23	0.38	0.18	0.35	0.37	2.22	0.04	0.08	0.01	0.04	0.01	0.02	0.1	0.47	0.09	0.73
ENSG00000071243	54556	ING3	inhibitor of growth family member 3 [Source:HGNC Symbol;Acc:HGNC:14587]	17.74	11.7	17.12	20.89	14.36	9.11	8.29	20.58	15.24	10.62	16.91	10.38	22.22	13.82	11.77	11.22
ENSG00000071246	22846	VASH1	vasohibin 1 [Source:HGNC Symbol;Acc:HGNC:19964]	0.13	0.13	0.07	0.09	0.11	0.67	0.19	0.41	0.32	0.18	0.24	0.07	0.13	0.29	0.49	0.55
ENSG00000071282	29995	LMCD1	LIM and cysteine rich domains 1 [Source:HGNC Symbol;Acc:HGNC:6633]	0.01	0.59	0	0	0	2.46	0	0	0	0.03	0	0	0	1.53	0	0
ENSG00000071462	114049	BUD23	BUD23 rRNA methyltransferase and ribosome maturation factor [Source:HGNC Symbol;Acc:HGNC:16405]	14.14	14.78	30.55	32.86	20.41	7.58	27.16	44.16	43.57	47.86	59.17	23.5	28.5	20.61	32.57	22.2
ENSG00000071537	6400	SEL1L	SEL1L adaptor subunit of ERAD E3 ubiquitin ligase [Source:HGNC Symbol;Acc:HGNC:10717]	8.66	9.77	10.5	10.31	20.17	31.59	7.13	14.82	18.5	20.02	18.31	5.97	16.19	16.41	15.03	13.3
ENSG00000071539	9319	TRIP13	thyroid hormone receptor interactor 13 [Source:HGNC Symbol;Acc:HGNC:12307]	6.54	5.24	19.17	23.83	7.59	4.44	8.69	25.43	37.59	26.71	24.83	8.27	11.85	7.01	13.58	11.22
ENSG00000071553	537	ATP6AP1	ATPase H+ transporting accessory protein 1 [Source:HGNC Symbol;Acc:HGNC:868]	9.03	10.42	11.37	12.35	18.62	6.81	8.9	18.05	51.15	37.7	37.97	7.79	18.43	15.74	17.15	14.65
ENSG00000071564	6929	TCF3	transcription factor 3 [Source:HGNC Symbol;Acc:HGNC:11633]	104.04	91.14	144.62	160.22	174.15	46.6	149.45	232.35	156.53	126.9	119.51	18.5	138.64	101.22	259.07	208.54
ENSG00000071575	28951	TRIB2	tribbles pseudokinase 2 [Source:HGNC Symbol;Acc:HGNC:30809]	10.3	8.8	5.38	6.13	19.97	7.42	3.77	8.72	36.01	26.94	43.06	10.29	11.99	14.02	15.47	11.02
ENSG00000071626	26528	DAZAP1	DAZ associated protein 1 [Source:HGNC Symbol;Acc:HGNC:2683]	43.06	37.68	86.93	103.49	106.83	46.04	93.48	152.19	121.95	112.05	128.64	26.07	84.13	67.47	159.83	170.27
ENSG00000071655	53615	MBD3	methyl-CpG binding domain protein 3 [Source:HGNC Symbol;Acc:HGNC:6918]	30.14	24.95	50.32	53.91	75.96	11.52	46.2	77.91	51.21	34.62	32.03	6.47	60.41	45.04	92.01	84.48
ENSG00000071677	51052	PRLH	prolactin releasing hormone [Source:HGNC Symbol;Acc:HGNC:17945]	0	0	0	0	0	0	0	0	0	0	0	0	0	0	0	0
ENSG00000071794	6596	HLTF	helicase like transcription factor [Source:HGNC Symbol;Acc:HGNC:11099]	18.68	11.08	26.65	30.59	8.15	3.29	6.87	15.91	19.86	15.68	17.98	8.41	10.83	6.17	14.06	9.07
ENSG00000071859	9130	FAM50A	family with sequence similarity 50 member A [Source:HGNC Symbol;Acc:HGNC:18786]	8.78	9.31	12.95	13.54	14.44	16.4	6.96	12.39	41.09	38.37	44.12	10.58	14.37	13.02	13.03	17.7
ENSG00000071889	60343	FAM3A	FAM3 metabolism regulating signaling molecule A [Source:HGNC Symbol;Acc:HGNC:13749]	4.57	3.87	4.05	4.8	7.35	4.62	4.79	6.43	19.67	18.69	21.96	4.94	5.09	7.27	6.46	5.39
ENSG00000071894	29894	CPSF1	cleavage and polyadenylation specific factor 1 [Source:HGNC Symbol;Acc:HGNC:2324]	19.85	18.72	28.67	30.86	30.58	16.15	22.74	37.13	42.4	31.45	31.78	5.84	29.03	29.16	51.09	41.59
ENSG00000071909	140469	MYO3B	myosin IIIB [Source:HGNC Symbol;Acc:HGNC:15576]	8.02	4.79	3.13	3.56	4.1	0.24	0.79	2.38	2.72	2.75	2.71	0.96	4.16	2.6	1.71	1.87
ENSG00000071967	79901	CYBRD1	cytochrome b reductase 1 [Source:HGNC Symbol;Acc:HGNC:20797]	0.01	0.16	0.02	0.01	0	0.17	0	0	0	0.01	0.04	0	0	0.26	0	0
ENSG00000071991	28513	CDH19	cadherin 19 [Source:HGNC Symbol;Acc:HGNC:1758]	0	0	0	0	0	0	0	0	0	0	0	0	0	0	0	0
ENSG00000071994	5134	PDCD2	programmed cell death 2 [Source:HGNC Symbol;Acc:HGNC:8762]	24.74	22.87	41.83	48.35	21.49	15.51	21.78	48.48	58.01	40.98	37.98	21.37	35.11	26.58	30.4	36.01
ENSG00000072041	55117	SLC6A15	solute carrier family 6 member 15 [Source:HGNC Symbol;Acc:HGNC:13621]	0	0.01	0.01	0.01	0	0.42	0.02	0	0	0	0.01	0	0	0	0	0
ENSG00000072042	51109	RDH11	retinol dehydrogenase 11 [Source:HGNC Symbol;Acc:HGNC:17964]	11.63	10.27	15.4	17.41	19.67	21.1	15.03	21.47	19.6	23.06	24.35	12.94	17.23	16.42	36.99	41.96
ENSG00000072062	5566	PRKACA	protein kinase cAMP-activated catalytic subunit alpha [Source:HGNC Symbol;Acc:HGNC:9380]	10.01	10.99	14.01	15.17	11.85	5.74	7.3	14.48	18.26	12.27	12.69	2.73	13.92	11.93	11.8	8.82
ENSG00000072071	22859	ADGRL1	adhesion G protein-coupled receptor L1 [Source:HGNC Symbol;Acc:HGNC:20973]	3.47	2.91	3.42	3.85	7.67	0.62	4.68	5.87	1.19	0.57	0.91	0.13	10.53	6.04	16.29	13.57
ENSG00000072080	6694	SPP2	secreted phosphoprotein 2 [Source:HGNC Symbol;Acc:HGNC:11256]	0	0	0	0	0	0	0	0	0	0	0	0	0	0	0	0
ENSG00000072110	87	ACTN1	actinin alpha 1 [Source:HGNC Symbol;Acc:HGNC:163]	0	0.9	0	0.01	0	1.96	0.01	0.01	0.01	0.67	0.04	0.03	0.03	0.96	0.08	0.02
ENSG00000072121	23503	ZFYVE26	zinc finger FYVE-type containing 26 [Source:HGNC Symbol;Acc:HGNC:20761]	12.79	6.9	6.88	10.7	11	11.34	4.73	9.38	10.83	9.33	8.17	2.53	8.45	11.97	9.09	6.29
ENSG00000072133	27330	RPS6KA6	ribosomal protein S6 kinase A6 [Source:HGNC Symbol;Acc:HGNC:10435]	0	0.08	0	0	0	1.06	0	0	0	0	0	0	0	0.06	0	0
ENSG00000072134	22905	EPN2	epsin 2 [Source:HGNC Symbol;Acc:HGNC:18639]	3.82	3.03	2.85	4.61	5.01	3.43	1.95	5.39	1	1.93	1.5	0.9	4	3.66	6.92	4.7
ENSG00000072135	26469	PTPN18	protein tyrosine phosphatase non-receptor type 18 [Source:HGNC Symbol;Acc:HGNC:9649]	28.82	35.68	37.37	33.83	40.62	14.93	19.23	35.27	44.07	16.37	23.14	4.37	29.15	23.81	45.65	41.3
ENSG00000072163	55679	LIMS2	LIM zinc finger domain containing 2 [Source:HGNC Symbol;Acc:HGNC:16084]	12.07	10.25	8.57	8.74	17.16	3.85	8.72	12.75	8.06	6.22	8.13	2.15	16.04	11.71	21.13	23.09
ENSG00000072182	55515	ASIC4	acid sensing ion channel subunit family member 4 [Source:HGNC Symbol;Acc:HGNC:21263]	0.35	0.1	0.14	0.09	0.07	0.04	0.06	0.06	0.11	0.07	0.11	0.03	0.07	0.1	0.08	0.08
ENSG00000072195	10290	SPEG	striated muscle enriched protein kinase [Source:HGNC Symbol;Acc:HGNC:16901]	0	0.01	0	0	0	0.12	0	0	0	0.02	0.01	0	0	0.01	0	0.02
ENSG00000072201	84708	LNX1	ligand of numb-protein X 1 [Source:HGNC Symbol;Acc:HGNC:6657]	0	0	0	0	0	0.22	0	0.01	0	0	0.03	0.02	0	0.01	0	0.07
ENSG00000072210	224	ALDH3A2	aldehyde dehydrogenase 3 family member A2 [Source:HGNC Symbol;Acc:HGNC:403]	1.09	1.1	1.54	1.61	2.07	2.47	2.14	3.75	5.59	2.63	4.15	1.75	3.12	3.56	4.47	5.26
ENSG00000072274	7037	TFRC	transferrin receptor [Source:HGNC Symbol;Acc:HGNC:11763]	139.02	95.98	114.06	140.43	81.27	48.2	45.44	115.17	74.99	61.1	112.01	43.5	109.65	79.24	63.48	72.4
ENSG00000072310	6720	SREBF1	sterol regulatory element binding transcription factor 1 [Source:HGNC Symbol;Acc:HGNC:11289]	39.01	36.36	38.3	39.61	60.15	29.41	28.73	47.89	40.57	30.57	39.09	8.12	57.36	42.4	67.8	67.95
ENSG00000072315	7224	TRPC5	transient receptor potential cation channel subfamily C member 5 [Source:HGNC Symbol;Acc:HGNC:12337]	0.1	0.1	0.07	0.05	0.06	0.32	0.03	0.11	0.17	0.23	0.22	0.06	0.1	0.22	0.04	0.03
ENSG00000072364	27125	AFF4	ALF transcription elongation factor 4 [Source:HGNC Symbol;Acc:HGNC:17869]	26.21	25.01	17.64	19.6	20.57	25.08	6.88	20.02	16	19.86	18.56	3.9	22.1	29.29	16.99	13.18
ENSG00000072401	7321	UBE2D1	ubiquitin conjugating enzyme E2 D1 [Source:HGNC Symbol;Acc:HGNC:12474]	1.19	2.21	1.67	2.83	0.97	4.94	0.41	2.23	10.01	7.97	7.77	3.32	1.24	3.09	0.74	0.88
ENSG00000072415	64398	PALS1	protein associated with LIN7 1, MAGUK p55 family member [Source:HGNC Symbol;Acc:HGNC:18669]	5.52	4.02	5.32	6.48	3.03	3.77	1.31	3.88	6.94	4.56	5.59	1.65	4.33	2.97	2.43	2.29
ENSG00000072422	9886	RHOBTB1	Rho related BTB domain containing 1 [Source:HGNC Symbol;Acc:HGNC:18738]	0.22	0.19	0.05	0.01	0.01	0.19	0	0.01	0	0.01	0	0	0.06	0.15	0.03	0
ENSG00000072501	8243	SMC1A	structural maintenance of chromosomes 1A [Source:HGNC Symbol;Acc:HGNC:11111]	13.54	14.27	31.98	29.77	24.88	21.7	16.25	36.2	48.46	38.86	47.69	13.43	16.93	17.38	31.34	29.64
ENSG00000072506	3028	HSD17B10	hydroxysteroid 17-beta dehydrogenase 10 [Source:HGNC Symbol;Acc:HGNC:4800]	18.79	21.82	47.2	55.52	52.31	33.75	57.44	69.33	73.75	45.66	49.56	30.08	46.22	40.11	70.66	62.41
ENSG00000072518	2011	MARK2	microtubule affinity regulating kinase 2 [Source:HGNC Symbol;Acc:HGNC:3332]	13.05	18.14	19.85	18.61	21.27	14.17	10.57	23.45	25.46	20.04	19.81	4.06	19.94	18.97	21.17	16.57
ENSG00000072571	3161	HMMR	hyaluronan mediated motility receptor [Source:HGNC Symbol;Acc:HGNC:5012]	15.14	9.54	29.9	33.66	9.06	4.55	11.07	27.96	43.08	17.75	31.23	21.09	8.27	6.96	13.83	14.2
ENSG00000072609	55743	CHFR	checkpoint with forkhead and ring finger domains [Source:HGNC Symbol;Acc:HGNC:20455]	10.96	16.96	16.13	13.04	19.06	26.99	7.67	15.99	27.88	26.96	27.11	6.29	19.1	26.1	13.73	15.44
ENSG00000072657	29953	TRHDE	thyrotropin releasing hormone degrading enzyme [Source:HGNC Symbol;Acc:HGNC:30748]	0	0	0	0	0	0	0	0	0	0	0	0	0	0	0	0
ENSG00000072682	8974	P4HA2	prolyl 4-hydroxylase subunit alpha 2 [Source:HGNC Symbol;Acc:HGNC:8547]	0.93	0.52	0.18	0.37	0.19	1.21	0.11	0.22	0.04	0.06	0.14	0.02	0	0.51	0.03	0.14
ENSG00000072694	2213	FCGR2B	Fc gamma receptor IIb [Source:HGNC Symbol;Acc:HGNC:3618]	10.76	8.22	12.82	14.14	16.64	4.77	6.71	13.52	11.17	3.61	3.9	1.83	14.25	11.15	10.71	9.16
ENSG00000072736	4775	NFATC3	nuclear factor of activated T cells 3 [Source:HGNC Symbol;Acc:HGNC:7777]	31.32	24.58	29.46	33.29	27.54	12.7	12.01	33.93	36.53	25.84	25.82	7.91	30.23	25.9	24.06	15.03
ENSG00000072756	51095	TRNT1	tRNA nucleotidyl transferase 1 [Source:HGNC Symbol;Acc:HGNC:17341]	5.21	8.1	9.34	8.5	3.45	11.09	4.38	5.6	30.84	21.62	20.09	8.46	4.79	9.99	3.87	6.74
ENSG00000072778	37	ACADVL	acyl-CoA dehydrogenase very long chain [Source:HGNC Symbol;Acc:HGNC:92]	60.31	49.06	69.64	77.65	166.52	123.1	44.98	69.84	62.2	78.53	60.56	19.97	95.21	113.94	85.13	76.59
ENSG00000072786	6793	STK10	serine/threonine kinase 10 [Source:HGNC Symbol;Acc:HGNC:11388]	23.25	28.91	23.49	26.02	44.96	59.75	15.47	33.6	56.96	55.1	54.45	10.38	33.12	43.25	31.15	25.98
ENSG00000072803	23291	FBXW11	F-box and WD repeat domain containing 11 [Source:HGNC Symbol;Acc:HGNC:13607]	26.59	22.97	25.36	30.52	35.67	33.12	13.19	28.05	24.13	22.19	24.3	6.63	30.67	28.79	31.8	37.14
ENSG00000072818	9744	ACAP1	ArfGAP with coiled-coil, ankyrin repeat and PH domains 1 [Source:HGNC Symbol;Acc:HGNC:16467]	51.99	34.29	37.49	36	42.22	33.1	25.07	35.58	41.58	39.4	32.82	8.95	32.98	39.54	42.21	39.15
ENSG00000072832	1400	CRMP1	collapsin response mediator protein 1 [Source:HGNC Symbol;Acc:HGNC:2365]	0.06	0.03	0.21	0.12	0.34	0.45	0.29	0.38	0.46	0.26	0.21	0.06	0.53	0.44	0.69	0.44
ENSG00000072840	2121	EVC	EvC ciliary complex subunit 1 [Source:HGNC Symbol;Acc:HGNC:3497]	0.29	0.29	0.41	0.54	1.02	2.25	0.88	1.18	0	0.76	0.01	0	1.18	1.8	1.5	0.85
ENSG00000072849	51009	DERL2	derlin 2 [Source:HGNC Symbol;Acc:HGNC:17943]	10.53	12.51	12.72	15.42	31.52	24.24	15.24	26.44	26.02	21.5	20.66	13.47	17.44	23.96	18.41	24.28
ENSG00000072858	54847	SIDT1	SID1 transmembrane family member 1 [Source:HGNC Symbol;Acc:HGNC:25967]	0.33	0.76	0.2	0.23	0.13	9.69	0.11	0.1	0.26	0.85	0.37	0.03	0.33	4.54	0.55	0.62
ENSG00000072864	54820	NDE1	nudE neurodevelopment protein 1 [Source:HGNC Symbol;Acc:HGNC:17619]	49.84	59.4	67.16	61.3	61.63	59.74	28.95	50.55	68.78	58.21	59.13	16.95	40.14	43.2	60.19	58.42
ENSG00000072952	10335	IRAG1	inositol 1,4,5-triphosphate receptor associated 1 [Source:HGNC Symbol;Acc:HGNC:7237]	0.03	0.04	0	0.01	0.03	0.17	0	0	0.02	0.01	0.01	0	0.04	0.06	0	0.03
ENSG00000072954	79041	TMEM38A	transmembrane protein 38A [Source:HGNC Symbol;Acc:HGNC:28462]	7.76	8.48	8.46	6.27	8.58	1.31	3.4	6.33	9.77	5.53	4.63	1.16	7.68	4.49	8.15	6.06
ENSG00000072958	8907	AP1M1	adaptor related protein complex 1 subunit mu 1 [Source:HGNC Symbol;Acc:HGNC:13667]	12.72	16.95	22.47	21.89	27.16	11.92	14.47	29.86	27.65	27.54	28.45	6.06	25.46	25.01	31.25	25.43
ENSG00000073008	5817	PVR	PVR cell adhesion molecule [Source:HGNC Symbol;Acc:HGNC:9705]	0	0.12	0	0	0	0.41	0.03	0	0.01	0.08	0.03	0	0	0.25	0	0
ENSG00000073050	7515	XRCC1	X-ray repair cross complementing 1 [Source:HGNC Symbol;Acc:HGNC:12828]	12	10.43	10.24	11.98	12.55	8.32	8.47	12.04	15.49	11.16	13.55	3.22	10.81	10.45	18.58	18.78
ENSG00000073060	949	SCARB1	scavenger receptor class B member 1 [Source:HGNC Symbol;Acc:HGNC:1664]	23.73	17.95	27.87	34.21	46.32	18.84	28.97	56.88	81.98	70.17	69.72	8.72	55.3	39.69	64.38	67.4
ENSG00000073067	54905	CYP2W1	cytochrome P450 family 2 subfamily W member 1 [Source:HGNC Symbol;Acc:HGNC:20243]	1.9	0.69	0.25	0.51	1.24	0.09	0.25	0.61	0.09	0.55	0.49	0.18	0.78	0.79	0.57	0.31
ENSG00000073111	4171	MCM2	minichromosome maintenance complex component 2 [Source:HGNC Symbol;Acc:HGNC:6944]	20.52	15.12	37.88	41.65	27.76	12.45	37.18	60.35	81.56	69.47	110.12	26.13	17.57	16.82	62.68	68.34
ENSG00000073146	54456	MOV10L1	Mov10 like RISC complex RNA helicase 1 [Source:HGNC Symbol;Acc:HGNC:7201]	0.01	0.02	0	0	0.01	0	0	0.01	0	0	0	0	0	0.1	0.02	0
ENSG00000073150	56666	PANX2	pannexin 2 [Source:HGNC Symbol;Acc:HGNC:8600]	0.24	0.22	0.05	0.06	0.07	0.09	0.02	0	0	0.05	0	0	0.05	0.27	0.02	0.02
ENSG00000073169	83642	SELENOO	selenoprotein O [Source:HGNC Symbol;Acc:HGNC:30395]	8.5	6.93	7.99	9.43	11.45	7.47	6.96	11.92	8.9	8.28	8.79	1.85	13.77	12.15	15.47	12.96
ENSG00000073282	8626	TP63	tumor protein p63 [Source:HGNC Symbol;Acc:HGNC:15979]	0.08	0.14	0.06	0.09	0.07	0.83	0.02	0.02	0.73	1.71	1.77	0.37	0.04	0.72	0.03	0.14
ENSG00000073331	80216	ALPK1	alpha kinase 1 [Source:HGNC Symbol;Acc:HGNC:20917]	27.06	15.56	13.77	15.74	7.25	7.31	2.49	5.99	2.67	5.37	1.46	0.56	7.58	11.03	8.6	5.99
ENSG00000073350	3993	LLGL2	LLGL scribble cell polarity complex component 2 [Source:HGNC Symbol;Acc:HGNC:6629]	1.98	2.02	1.91	1.63	3.3	2.04	1.27	1.37	2.74	2.12	2.17	0.39	3.45	3.38	2.23	5.05
ENSG00000073417	5151	PDE8A	phosphodiesterase 8A [Source:HGNC Symbol;Acc:HGNC:8793]	17	9.27	13.41	16.44	13.59	16.79	6.2	15.53	1.76	2.7	1.69	0.47	12.36	13.19	9.67	9.5
ENSG00000073464	1183	CLCN4	chloride voltage-gated channel 4 [Source:HGNC Symbol;Acc:HGNC:2022]	0.11	0.68	0	0	0.04	3.79	0.08	0.02	1.05	1.53	1.73	0.5	0.05	1.34	0.24	0
ENSG00000073536	54475	NLE1	notchless homolog 1 [Source:HGNC Symbol;Acc:HGNC:19889]	3.34	3.4	6.18	6.33	4.87	1.15	7.07	10.58	16.27	13.04	15.06	4.79	9.66	7.87	10.83	7.55
ENSG00000073578	6389	SDHA	succinate dehydrogenase complex flavoprotein subunit A [Source:HGNC Symbol;Acc:HGNC:10680]	35.79	30.99	50.17	59.08	46.81	39.78	32.9	53.23	60.12	59.46	59.57	21.2	29.07	28.69	54.63	58.69
ENSG00000073584	6605	SMARCE1	SWI/SNF related, matrix associated, actin dependent regulator of chromatin, subfamily e, member 1 [Source:HGNC Symbol;Acc:HGNC:11109]	23.03	27.79	32.04	35.19	36.35	31.53	18.09	36.79	52.22	40.12	40.55	18.09	29.79	29.82	30.83	25.21
ENSG00000073598	54752	FNDC8	fibronectin type III domain containing 8 [Source:HGNC Symbol;Acc:HGNC:25286]	0.02	0	0.03	0.05	0.1	0	0	0.06	0.07	0.04	0.14	0	0.12	0.07	0.05	0
ENSG00000073605	55876	GSDMB	gasdermin B [Source:HGNC Symbol;Acc:HGNC:23690]	15.75	11.31	8.91	8.63	1.65	3.09	1.63	3.12	5.6	3.23	2.45	0.6	2.21	2.91	2.85	1.5
ENSG00000073614	5927	KDM5A	lysine demethylase 5A [Source:HGNC Symbol;Acc:HGNC:9886]	36.79	30.68	31.61	37	47.39	36.07	10.78	32.73	27.35	28.3	30.05	8.84	44.33	39.13	31.15	21.63
ENSG00000073670	4185	ADAM11	ADAM metallopeptidase domain 11 [Source:HGNC Symbol;Acc:HGNC:189]	0.2	0.14	0.1	0.11	0.13	0.06	0.07	0.12	0.02	0.01	0.02	0	0.25	0.11	0.13	0.05
ENSG00000073711	5523	PPP2R3A	protein phosphatase 2 regulatory subunit B''alpha [Source:HGNC Symbol;Acc:HGNC:9307]	0.36	0.63	0.45	0.35	0.21	0.46	0.07	0.25	0.4	0.16	0.1	0.06	0.64	0.49	0.1	0.12
ENSG00000073712	10979	FERMT2	FERM domain containing kindlin 2 [Source:HGNC Symbol;Acc:HGNC:15767]	0.04	0.19	0.1	0.04	0.13	0.84	0	0.12	0.01	0	0.07	0	0.07	0.26	0.2	0
ENSG00000073734	8647	ABCB11	ATP binding cassette subfamily B member 11 [Source:HGNC Symbol;Acc:HGNC:42]	0	0.01	0	0	0	0.04	0.13	0	0.01	0.02	0	0	0.01	0.01	0.15	0
ENSG00000073737	10170	DHRS9	dehydrogenase/reductase 9 [Source:HGNC Symbol;Acc:HGNC:16888]	0.04	0.08	0	0.01	0.05	2.54	0	0.01	0.05	0.95	0.02	0	0.09	1.68	0	0
ENSG00000073754	922	CD5L	CD5 molecule like [Source:HGNC Symbol;Acc:HGNC:1690]	0.03	0.04	0.01	0.02	0.01	0.19	0.19	0	0.04	0.09	0.03	0.01	0	0.11	0.02	0
ENSG00000073756	5743	PTGS2	prostaglandin-endoperoxide synthase 2 [Source:HGNC Symbol;Acc:HGNC:9605]	0	0.26	0	0	0	0.84	0	0	0	0.14	0	0	0	0.6	0	0
ENSG00000073792	10644	IGF2BP2	insulin like growth factor 2 mRNA binding protein 2 [Source:HGNC Symbol;Acc:HGNC:28867]	0	0.02	0	0.02	0.02	0.13	0	0.02	0	0.03	0.02	0	0	0.17	0	0.05
ENSG00000073803	9175	MAP3K13	mitogen-activated protein kinase kinase kinase 13 [Source:HGNC Symbol;Acc:HGNC:6852]	0.27	0.78	0.17	0.15	0.16	0.65	0.07	0.18	0.62	1.27	1.31	0.99	0.65	0.93	0.2	0.81
ENSG00000073849	6480	ST6GAL1	ST6 beta-galactoside alpha-2,6-sialyltransferase 1 [Source:HGNC Symbol;Acc:HGNC:10860]	147.06	202.42	183.82	153.43	212.23	217.64	66.9	158.42	121.33	135.55	103.77	25.34	174.65	221.3	149.68	140.77
ENSG00000073861	30009	TBX21	T-box transcription factor 21 [Source:HGNC Symbol;Acc:HGNC:11599]	0	0.05	0.03	0	0.01	1.15	0	0	0	0.27	0.01	0	0	0.35	0	0
ENSG00000073905	.	VDAC1P1	voltage dependent anion channel 1 pseudogene 1 [Source:HGNC Symbol;Acc:HGNC:12671]	0.26	0.14	0.42	0.41	0.2	0.09	0.19	0.58	1.13	0.88	0.88	0.29	0.27	0.33	0.42	0.02
ENSG00000073910	10129	FRY	FRY microtubule binding protein [Source:HGNC Symbol;Acc:HGNC:20367]	8.19	4.79	6.07	9.37	5.35	2.68	2.76	4.98	0	0.4	0.01	0	6.66	3.95	5.86	3.12
ENSG00000073921	8301	PICALM	phosphatidylinositol binding clathrin assembly protein [Source:HGNC Symbol;Acc:HGNC:15514]	59.86	58.86	71.76	81.19	49.6	73.44	29.07	68.71	63.55	55.72	50.09	20.46	59.51	70.2	38.34	42.02
ENSG00000073969	4905	NSF	N-ethylmaleimide sensitive factor, vesicle fusing ATPase [Source:HGNC Symbol;Acc:HGNC:8016]	20.45	19.5	26.13	27.78	39.03	18.76	10.84	25.91	27.43	19.22	25.7	12.4	30.53	27.57	18.77	18.14
ENSG00000074047	2736	GLI2	GLI family zinc finger 2 [Source:HGNC Symbol;Acc:HGNC:4318]	0	0	0	0	0	0.02	0	0	0	0	0	0	0	0	0	0
ENSG00000074054	23332	CLASP1	cytoplasmic linker associated protein 1 [Source:HGNC Symbol;Acc:HGNC:17088]	22.36	16.05	26.8	26.55	23.16	12.42	9.62	24.62	25.98	21.46	27.87	7.58	20.24	18.73	19.62	15.54
ENSG00000074071	65993	MRPS34	mitochondrial ribosomal protein S34 [Source:HGNC Symbol;Acc:HGNC:16618]	22.53	20.09	41.6	51.96	32.58	14.41	38.73	61	73.56	67.46	68.63	26.17	38.82	29	61.61	48.25
ENSG00000074181	4854	NOTCH3	notch receptor 3 [Source:HGNC Symbol;Acc:HGNC:7883]	0.17	0.32	0.11	0.61	0.45	0.72	0.03	0.03	0.01	0.03	0.02	0	0.05	0.72	0.12	0.1
ENSG00000074201	1207	CLNS1A	chloride nucleotide-sensitive channel 1A [Source:HGNC Symbol;Acc:HGNC:2080]	40.9	34.66	58.12	65.79	27.04	33.56	27.29	62.38	74.42	88.08	73.27	47.42	42.32	36.48	40.48	40.08
ENSG00000074211	5522	PPP2R2C	protein phosphatase 2 regulatory subunit Bgamma [Source:HGNC Symbol;Acc:HGNC:9306]	0	0	0	0	0	0	0	0.06	0	0.03	0.03	0.03	0	0	0	0
ENSG00000074219	8463	TEAD2	TEA domain transcription factor 2 [Source:HGNC Symbol;Acc:HGNC:11715]	1.91	1.62	1.04	1.14	0.48	0.6	0.27	0.35	0.22	0.39	0.18	0.01	0.66	0.83	0.36	0.2
ENSG00000074266	8726	EED	embryonic ectoderm development [Source:HGNC Symbol;Acc:HGNC:3188]	13.54	9.29	16.32	19.68	4.88	10.76	4.15	10.35	15.42	10.08	11.98	8.16	6.53	7.65	4.96	6.52
ENSG00000074276	54825	CDHR2	cadherin related family member 2 [Source:HGNC Symbol;Acc:HGNC:18231]	0.06	0.04	0.02	0.06	0.02	0.42	0	0.06	0.03	0.03	0.01	0	0.26	0.02	0.02	0.04
ENSG00000074317	6620	SNCB	synuclein beta [Source:HGNC Symbol;Acc:HGNC:11140]	0.21	0.07	0.01	0	0.15	0.07	0.09	0.15	0	0	0.1	0.01	0.16	0.15	0.31	0
ENSG00000074319	7251	TSG101	tumor susceptibility 101 [Source:HGNC Symbol;Acc:HGNC:15971]	16.16	21.05	19.53	23.84	22.38	22.82	12.02	23.7	28.4	21.9	28.32	16.39	22.16	19.05	18.21	15.99
ENSG00000074356	55421	NCBP3	nuclear cap binding subunit 3 [Source:HGNC Symbol;Acc:HGNC:24612]	11.87	13.81	16.2	16.33	13.43	11.51	7.2	15.55	12.05	11.58	11.88	4.74	11.06	9.15	13.48	10.03
ENSG00000074370	489	ATP2A3	ATPase sarcoplasmic/endoplasmic reticulum Ca2+ transporting 3 [Source:HGNC Symbol;Acc:HGNC:813]	57.49	53.1	63.37	66.48	161.41	52.38	71.49	135.47	116.36	52.85	61.1	7.92	179.32	139.31	168.81	162.69
ENSG00000074410	771	CA12	carbonic anhydrase 12 [Source:HGNC Symbol;Acc:HGNC:1371]	0.11	0.04	0.01	0.01	0.12	0.01	0	0.04	0.01	0.01	0.03	0	0.01	0.01	0.02	0.04
ENSG00000074416	11343	MGLL	monoglyceride lipase [Source:HGNC Symbol;Acc:HGNC:17038]	3.77	4.54	1.42	1.83	1.6	17.23	1.26	2.17	0.89	0.76	0.31	0.06	3.42	4.82	2.08	1.5
ENSG00000074527	59277	NTN4	netrin 4 [Source:HGNC Symbol;Acc:HGNC:13658]	0	0.02	0.02	0	0	0.1	0	0	0	0.04	0	0	0	0.1	0.03	0
ENSG00000074582	617	BCS1L	BCS1 homolog, ubiquinol-cytochrome c reductase complex chaperone [Source:HGNC Symbol;Acc:HGNC:1020]	7.81	7.37	15.41	19.15	17.82	16.1	18.33	25.81	42.84	25.49	22.44	9.54	12.75	14.48	26.21	31.18
ENSG00000074590	9891	NUAK1	NUAK family kinase 1 [Source:HGNC Symbol;Acc:HGNC:14311]	0	0.01	0	0	0	0.05	0.11	0.05	0	0.02	0	0	0	0.01	0	0
ENSG00000074603	54878	DPP8	dipeptidyl peptidase 8 [Source:HGNC Symbol;Acc:HGNC:16490]	15.61	15.36	19.34	20.29	16.67	17.51	7.27	17.19	22.52	18.58	18.77	6.28	16.7	15.04	14.87	14.39
ENSG00000074621	9187	SLC24A1	solute carrier family 24 member 1 [Source:HGNC Symbol;Acc:HGNC:10975]	8.92	4.27	3.14	5.68	2.09	5.24	1.05	3.9	3.88	1.82	3	0.78	4.04	5.53	3.32	1.48
ENSG00000074657	55205	ZNF532	zinc finger protein 532 [Source:HGNC Symbol;Acc:HGNC:30940]	34.94	36.29	30.55	26.1	33.84	16.79	13.96	31.91	32.7	26.57	36.63	8.8	36.15	31.19	32.01	23.17
ENSG00000074660	8578	SCARF1	scavenger receptor class F member 1 [Source:HGNC Symbol;Acc:HGNC:16820]	0.31	0.26	0.09	0.15	0.18	0.45	0.05	0.09	0.02	0.18	0.07	0.03	0.1	0.22	0.07	0.04
ENSG00000074695	3998	LMAN1	lectin, mannose binding 1 [Source:HGNC Symbol;Acc:HGNC:6631]	16.62	11.59	26.79	27.66	13.77	13.53	9.67	23.19	21.96	18.56	22.57	8.17	17.7	14.06	17.89	12.7
ENSG00000074696	51495	HACD3	3-hydroxyacyl-CoA dehydratase 3 [Source:HGNC Symbol;Acc:HGNC:24175]	10.71	8.43	19.66	25.19	11.85	5.51	9.83	25.48	26.52	22.26	28.16	12.04	15.97	10.13	15.16	12.29
ENSG00000074706	26034	IPCEF1	interaction protein for cytohesin exchange factors 1 [Source:HGNC Symbol;Acc:HGNC:21204]	0.84	1.01	0.61	0.95	0.06	1.33	0.03	0.28	4.9	2.35	2.49	1.1	0.14	1.65	0	0.96
ENSG00000074755	23140	ZZEF1	zinc finger ZZ-type and EF-hand domain containing 1 [Source:HGNC Symbol;Acc:HGNC:29027]	15.25	17.71	20.33	18.43	21.74	32.94	9.55	18.38	29.27	24.38	24.27	5.8	18.43	24.83	17.64	12.25
ENSG00000074771	50508	NOX3	NADPH oxidase 3 [Source:HGNC Symbol;Acc:HGNC:7890]	0	0	0	0	0	0	0	0	0	0	0	0	0	0	0	0
ENSG00000074800	2023	ENO1	enolase 1 [Source:HGNC Symbol;Acc:HGNC:3350]	497.7	373.7	533.77	593.95	593.45	238.52	426.96	719.38	777.63	892.66	936.01	420.19	730.29	484.64	662.17	557.48
ENSG00000074803	6557	SLC12A1	solute carrier family 12 member 1 [Source:HGNC Symbol;Acc:HGNC:10910]	0.04	0	0.01	0	0.01	0.04	0	0	0.01	0	0	0	0	0.05	0	0
ENSG00000074842	56005	MYDGF	myeloid derived growth factor [Source:HGNC Symbol;Acc:HGNC:16948]	11.9	12.73	20.3	22.06	28.58	14.24	16.77	26.23	21.75	19.67	17.13	8.13	25.45	20.36	26.73	26.1
ENSG00000074855	57719	ANO8	anoctamin 8 [Source:HGNC Symbol;Acc:HGNC:29329]	1.12	0.72	0.94	1.16	0.99	0.49	0.49	0.94	1.85	1.4	1.59	0.2	0.89	0.79	1.11	0.79
ENSG00000074935	51175	TUBE1	tubulin epsilon 1 [Source:HGNC Symbol;Acc:HGNC:20775]	2.73	5.42	5.57	6.06	5.15	12.02	3.62	5.84	6.58	7.66	7.82	4.1	4.25	5.24	6.92	6.05
ENSG00000074964	55160	ARHGEF10L	Rho guanine nucleotide exchange factor 10 like [Source:HGNC Symbol;Acc:HGNC:25540]	0	0.01	0	0	0	0.09	0	0.01	0	0.01	0	0.01	0	0.11	0.01	0
ENSG00000074966	7294	TXK	TXK tyrosine kinase [Source:HGNC Symbol;Acc:HGNC:12434]	0.41	0.4	0.16	0.3	0.17	1.3	0.03	0.05	0.81	0.98	0.45	0.17	0.1	0.66	0.11	0
ENSG00000075035	9671	WSCD2	WSC domain containing 2 [Source:HGNC Symbol;Acc:HGNC:29117]	0	0	0	0	0	0.58	0	0	0	0	0	0	0	0.01	0	0
ENSG00000075043	3785	KCNQ2	potassium voltage-gated channel subfamily Q member 2 [Source:HGNC Symbol;Acc:HGNC:6296]	0.06	0.07	0.05	0	0.05	0	0.05	0.04	0	0	0	0	0	0.03	0.15	0.39
ENSG00000075073	6865	TACR2	tachykinin receptor 2 [Source:HGNC Symbol;Acc:HGNC:11527]	0.38	0.26	0.25	0.27	1.02	0.35	0.33	0.7	0.13	0.26	0.32	0.02	1.25	0.7	0.55	0.41
ENSG00000075089	64431	ACTR6	actin related protein 6 [Source:HGNC Symbol;Acc:HGNC:24025]	6.91	5.4	9.65	12.96	4.37	10.51	9.75	10.86	10.84	6.11	8.27	9.16	4.68	4.72	8.92	12.37
ENSG00000075131	54962	TIPIN	TIMELESS interacting protein [Source:HGNC Symbol;Acc:HGNC:30750]	6.91	3.76	12.25	17.79	2.06	1.85	5.43	11.81	19.11	12.83	17.26	14.56	4.97	4.5	5.37	3.42
ENSG00000075142	6717	SRI	sorcin [Source:HGNC Symbol;Acc:HGNC:11292]	41.8	52.53	70.43	76.1	64.92	63.16	60.03	66.69	104.79	102.46	92.3	62.84	53.49	44.2	83.47	101.48
ENSG00000075151	8672	EIF4G3	eukaryotic translation initiation factor 4 gamma 3 [Source:HGNC Symbol;Acc:HGNC:3298]	28.9	25.75	36.39	38.45	30.25	12.23	13.34	30.05	39.34	28.72	29.1	7.43	34.53	25.55	22.66	24.68
ENSG00000075188	79023	NUP37	nucleoporin 37 [Source:HGNC Symbol;Acc:HGNC:29929]	13.12	9.65	20.85	26.6	13.67	7.59	14.49	29.3	39.06	31.95	37.78	35.25	16.09	11.09	19.26	18.82
ENSG00000075213	10371	SEMA3A	semaphorin 3A [Source:HGNC Symbol;Acc:HGNC:10723]	0	0	0	0	0	0.08	0	0	0	0.02	0	0	0	0.15	0	0
ENSG00000075218	51512	GTSE1	G2 and S-phase expressed 1 [Source:HGNC Symbol;Acc:HGNC:13698]	12.16	12.01	21.63	21.77	22.12	6.28	11.8	23.29	31.71	24.7	31.95	6.98	14.9	10.13	24.16	22.63
ENSG00000075223	10512	SEMA3C	semaphorin 3C [Source:HGNC Symbol;Acc:HGNC:10725]	0	0.02	0	0	0	0.04	0	0	0	0.01	0	0.01	0	0.18	0.09	0
ENSG00000075234	55020	TTC38	tetratricopeptide repeat domain 38 [Source:HGNC Symbol;Acc:HGNC:26082]	0.47	1.03	0.23	0.32	0.12	0.98	0.07	0.25	0.54	0.81	0.36	0.29	0.2	1.3	0.4	0
ENSG00000075239	38	ACAT1	acetyl-CoA acetyltransferase 1 [Source:HGNC Symbol;Acc:HGNC:93]	34.62	24.96	56.55	62.49	18.77	11.7	26.4	43.28	44.72	34.04	42.96	27.68	27.67	17.54	35.22	30.16
ENSG00000075240	23151	GRAMD4	GRAM domain containing 4 [Source:HGNC Symbol;Acc:HGNC:29113]	5.07	3.91	3.25	5.08	13.03	5.2	5.43	12.92	13.92	9.14	10.62	1.94	18.14	17.41	15.19	12.14
ENSG00000075275	9620	CELSR1	cadherin EGF LAG seven-pass G-type receptor 1 [Source:HGNC Symbol;Acc:HGNC:1850]	0.2	1.07	0.13	0.08	0.59	3.17	0.39	0.07	0.41	0.49	0.31	0.03	0.22	2.57	0.87	0.35
ENSG00000075290	7479	WNT8B	Wnt family member 8B [Source:HGNC Symbol;Acc:HGNC:12789]	0.38	0.25	0.13	0.18	0.26	0.13	0.1	0.07	0.1	0.11	0.13	0.02	0.11	0.16	0.08	0.03
ENSG00000075292	27332	ZNF638	zinc finger protein 638 [Source:HGNC Symbol;Acc:HGNC:17894]	48.73	50.7	56.21	45.99	33.95	56.51	13.16	29.91	53.61	40.99	38.76	20.16	24.33	42.34	27.23	24.56
ENSG00000075303	55972	SLC25A40	solute carrier family 25 member 40 [Source:HGNC Symbol;Acc:HGNC:29680]	20.17	12.49	21.26	18.01	8.86	6.81	6.77	12.85	11.16	12.17	17.91	6.92	7.79	7.04	12.59	11.29
ENSG00000075336	29090	TIMM21	translocase of inner mitochondrial membrane 21 [Source:HGNC Symbol;Acc:HGNC:25010]	4.81	5.18	12.29	14.48	5.12	2.68	8.22	15.46	8.84	7.16	6.76	5.25	8.35	5.66	6.03	5.77
ENSG00000075340	119	ADD2	adducin 2 [Source:HGNC Symbol;Acc:HGNC:244]	22.45	17.06	30.1	34.15	27.16	3.01	19.34	37.71	0	0.12	0.15	0.01	28.67	18.63	38.29	32
ENSG00000075388	2249	FGF4	fibroblast growth factor 4 [Source:HGNC Symbol;Acc:HGNC:3682]	0	0	0	0	0	0	0	0	0	0	0.02	0	0	0	0	0
ENSG00000075391	9462	RASAL2	RAS protein activator like 2 [Source:HGNC Symbol;Acc:HGNC:9874]	0	0.04	0	0.03	0	0.09	0	0	0.41	0.56	0.23	0.07	0	0.16	0	0
ENSG00000075399	9605	VPS9D1	VPS9 domain containing 1 [Source:HGNC Symbol;Acc:HGNC:13526]	0.17	0.34	0.31	0.3	0.45	1.07	0.04	0.38	0.97	1.01	0.57	0.25	0.54	0.58	0.44	0.14
ENSG00000075407	7587	ZNF37A	zinc finger protein 37A [Source:HGNC Symbol;Acc:HGNC:13102]	3.17	3.54	5.12	4.55	1.57	4.34	1.09	3.08	5.49	3.36	2.86	1.04	2.91	3.35	3.44	1.97
ENSG00000075413	4140	MARK3	microtubule affinity regulating kinase 3 [Source:HGNC Symbol;Acc:HGNC:6897]	28.66	33.7	43.88	39.62	31.96	34.28	13.55	32.7	35.61	29.37	31.47	8.83	32.51	33.25	27.43	28.32
ENSG00000075415	5250	SLC25A3	solute carrier family 25 member 3 [Source:HGNC Symbol;Acc:HGNC:10989]	182.72	162.97	255.69	276.88	265.16	125.53	195.56	349.32	251.33	264.93	314.49	129.19	301.93	220.26	315.5	311.66
ENSG00000075420	64778	FNDC3B	fibronectin type III domain containing 3B [Source:HGNC Symbol;Acc:HGNC:24670]	2.64	4.15	2.95	3.45	2.33	8.94	1.81	3.35	2.07	4.59	3.12	0.82	3.71	7.74	3.76	3.71
ENSG00000075426	2355	FOSL2	FOS like 2, AP-1 transcription factor subunit [Source:HGNC Symbol;Acc:HGNC:3798]	0.61	2.78	0.21	0.24	1.01	13.22	0.16	0.25	0.2	2.63	0.7	0.25	1.21	7.53	0.82	1.35
ENSG00000075429	27091	CACNG5	calcium voltage-gated channel auxiliary subunit gamma 5 [Source:HGNC Symbol;Acc:HGNC:1409]	0.02	0.02	0.03	0.06	0.08	0.14	0.01	0.07	0.44	0.09	0.12	0.03	0.09	0.1	0.1	0.06
ENSG00000075461	27092	CACNG4	calcium voltage-gated channel auxiliary subunit gamma 4 [Source:HGNC Symbol;Acc:HGNC:1408]	0.01	0	0	0	0	0	0.02	0.02	0	0.01	0	0	0.02	0.02	0	0
ENSG00000075539	285527	FRYL	FRY like transcription coactivator [Source:HGNC Symbol;Acc:HGNC:29127]	37.69	30.93	42.78	38.27	23.06	34.98	12.31	28.3	36.09	31.91	26.35	10.59	26	35.07	21.34	13.64
ENSG00000075568	23505	TMEM131	transmembrane protein 131 [Source:HGNC Symbol;Acc:HGNC:30366]	27.57	26.17	20.92	20.84	21.47	31.43	5.94	16.48	19.76	20.83	16.37	3.67	21.99	26.27	14.15	10.75
ENSG00000075618	6624	FSCN1	fascin actin-bundling protein 1 [Source:HGNC Symbol;Acc:HGNC:11148]	1.16	2.74	0.53	0.72	1.81	3.69	0.48	0.95	0.56	1.19	1.11	0.12	1.67	3.23	1.47	1.57
ENSG00000075624	60	ACTB	actin beta [Source:HGNC Symbol;Acc:HGNC:132]	2101.09	2495.49	3209.73	3545.03	10313.3	1962.86	3422.82	5296.79	6963.62	4851.36	6453.34	1430.24	8744.98	6237.29	7542.41	7427.28
ENSG00000075643	55034	MOCOS	molybdenum cofactor sulfurase [Source:HGNC Symbol;Acc:HGNC:18234]	0.09	0.02	0.02	0.04	0.03	0.01	0	0.03	0.01	0.01	0.03	0.01	0.12	0.09	0.02	0.02
ENSG00000075651	5337	PLD1	phospholipase D1 [Source:HGNC Symbol;Acc:HGNC:9067]	0	0	0	0	0	0.21	0	0	0	0.01	0	0	0	0.06	0	0
ENSG00000075673	479	ATP12A	ATPase H+/K+ transporting non-gastric alpha2 subunit [Source:HGNC Symbol;Acc:HGNC:13816]	0.01	0	0	0.01	0.02	0	0	0	0	0	0	0	0	0.04	0	0
ENSG00000075702	284403	WDR62	WD repeat domain 62 [Source:HGNC Symbol;Acc:HGNC:24502]	8.57	8.37	21.18	20.36	16.2	4.29	11.78	23.51	21.54	17.42	21.47	5.48	9.44	7.39	23.15	15.41
ENSG00000075711	1739	DLG1	discs large MAGUK scaffold protein 1 [Source:HGNC Symbol;Acc:HGNC:2900]	76.46	70.19	109.89	110.75	69.55	26.69	32.51	76.1	48.06	39.73	42.18	12.88	65.27	47.93	57.55	60.95
ENSG00000075785	7879	RAB7A	RAB7A, member RAS oncogene family [Source:HGNC Symbol;Acc:HGNC:9788]	45.91	58.29	64.04	71.59	80.06	107.99	53.52	104.48	111.48	112.7	110.61	41.78	75.03	86.51	104.22	120.24
ENSG00000075790	55973	BCAP29	B cell receptor associated protein 29 [Source:HGNC Symbol;Acc:HGNC:24131]	1.42	3.47	0.6	0.84	1.46	6.68	0.82	1.54	17.64	13.06	14.14	11.24	1.03	3.73	0.97	0.13
ENSG00000075826	25956	SEC31B	SEC31 homolog B, COPII coat complex component [Source:HGNC Symbol;Acc:HGNC:23197]	8.31	6.8	6.84	6.71	7.23	2.58	1.78	3.03	6.22	4.83	4.53	1.44	5.46	4.91	3.38	2.84
ENSG00000075856	9733	SART3	spliceosome associated factor 3, U4/U6 recycling protein [Source:HGNC Symbol;Acc:HGNC:16860]	24.96	22.87	35.75	39.02	23.03	32.65	16.14	29.48	41.6	34.45	34.79	13.17	25.51	30.12	28.76	25.49
ENSG00000075884	55843	ARHGAP15	Rho GTPase activating protein 15 [Source:HGNC Symbol;Acc:HGNC:21030]	54	45.53	50.94	46.49	27.77	19.71	12.56	31.36	18.16	16.63	12.91	8.63	41.68	32.25	19.25	17.44
ENSG00000075886	113457	TUBA3D	tubulin alpha 3d [Source:HGNC Symbol;Acc:HGNC:24071]	0.45	0.61	0.43	0.38	0.33	0.07	0.02	0.35	1.28	0.49	0.46	0.08	0.4	0.38	0.24	0.07
ENSG00000075891	5076	PAX2	paired box 2 [Source:HGNC Symbol;Acc:HGNC:8616]	0	0	0	0	0	0	0	0	0	0.01	0	0	0	0	0	0.02
ENSG00000075914	23016	EXOSC7	exosome component 7 [Source:HGNC Symbol;Acc:HGNC:28112]	12.92	12.76	23.8	26.97	15.42	12.66	20.07	24.4	27.4	26.92	27.67	17.02	27.98	18.34	28.37	30.42
ENSG00000075945	22920	KIFAP3	kinesin associated protein 3 [Source:HGNC Symbol;Acc:HGNC:17060]	0.51	1.42	0.75	0.79	0.41	2.82	0.07	0.36	1.01	1.35	0.57	0.32	0.44	1.47	0.25	0.53
ENSG00000075975	23609	MKRN2	makorin ring finger protein 2 [Source:HGNC Symbol;Acc:HGNC:7113]	9.7	9.6	12.09	12.99	16.51	12.79	9.42	16.14	15.74	13.93	16.92	5.21	14.12	12.54	19.24	16.61
ENSG00000076003	4175	MCM6	minichromosome maintenance complex component 6 [Source:HGNC Symbol;Acc:HGNC:6949]	17.93	15.75	49.18	57.3	20.08	11.27	29.31	67.92	77.5	75.51	118.06	57.59	15.29	14.66	42.35	38.86
ENSG00000076043	25996	REXO2	RNA exonuclease 2 [Source:HGNC Symbol;Acc:HGNC:17851]	6.7	6.03	13	14.6	6.38	9.46	10.72	10.9	16.33	10.77	13.35	9.34	8.13	7.69	12.37	13.12
ENSG00000076053	10179	RBM7	RNA binding motif protein 7 [Source:HGNC Symbol;Acc:HGNC:9904]	16.19	13.61	16.49	16.05	6.79	12.31	3.43	11.52	19.3	11.56	14.52	9.44	9.32	11.83	5.13	5.81
ENSG00000076067	5939	RBMS2	RNA binding motif single stranded interacting protein 2 [Source:HGNC Symbol;Acc:HGNC:9909]	0.3	0.45	0.33	0.48	0.19	0.97	0.07	0.15	0.13	0.74	0.42	0.03	0.52	0.43	0.94	0.16
ENSG00000076108	11176	BAZ2A	bromodomain adjacent to zinc finger domain 2A [Source:HGNC Symbol;Acc:HGNC:962]	38.6	45.59	48.72	36.29	52.4	63.35	21.4	37.16	30.34	31.5	28.26	5.52	31.99	48.31	40.62	36.95
ENSG00000076201	25930	PTPN23	protein tyrosine phosphatase non-receptor type 23 [Source:HGNC Symbol;Acc:HGNC:14406]	6.86	9.56	8.79	7.71	14.22	11.63	4.53	9.39	16.54	14.92	11.96	2.3	13.85	15.02	13.8	9.75
ENSG00000076242	4292	MLH1	mutL homolog 1 [Source:HGNC Symbol;Acc:HGNC:7127]	17.47	15.26	23.12	29.35	16.74	24.24	18.95	31.25	45.49	38.52	57.96	23.61	13.76	15.58	22.33	20.61
ENSG00000076248	7374	UNG	uracil DNA glycosylase [Source:HGNC Symbol;Acc:HGNC:12572]	5.9	4.28	16.14	20.14	6.52	4.68	13.08	21.09	38.73	26.76	43	11.91	4.76	4.13	18.34	17.64
ENSG00000076258	2329	FMO4	flavin containing dimethylaniline monoxygenase 4 [Source:HGNC Symbol;Acc:HGNC:3772]	1.08	0.59	0.69	0.89	0.53	0.17	0.62	0.47	0.6	0.58	0.57	0.65	1.34	0.66	0.37	1.58
ENSG00000076321	27252	KLHL20	kelch like family member 20 [Source:HGNC Symbol;Acc:HGNC:25056]	6.61	5.66	5.95	6.98	4.7	7.95	2.71	5.86	6.51	6.46	5.47	2.55	5.22	5.32	4.86	2.71
ENSG00000076344	8786	RGS11	regulator of G protein signaling 11 [Source:HGNC Symbol;Acc:HGNC:9993]	0.26	0.06	0.06	0.1	0.04	0	0	0.03	0.01	0.04	0.07	0.01	0.04	0.01	0.03	0
ENSG00000076351	113235	SLC46A1	solute carrier family 46 member 1 [Source:HGNC Symbol;Acc:HGNC:30521]	0.9	1.51	1.3	1.28	2.24	0.85	0.36	1.18	0.09	0.46	0.11	0	1.78	2.17	1.48	0.8
ENSG00000076356	5362	PLXNA2	plexin A2 [Source:HGNC Symbol;Acc:HGNC:9100]	0.01	0.01	0	0	0	0.29	0	0	0.01	0.17	0	0	0	0.1	0	0
ENSG00000076382	10615	SPAG5	sperm associated antigen 5 [Source:HGNC Symbol;Acc:HGNC:13452]	32.57	31.67	63.88	52.6	34.97	13.38	17.82	42.1	56.67	39.78	55.66	20.02	24.08	19.54	36.49	29.26
ENSG00000076513	88455	ANKRD13A	ankyrin repeat domain 13A [Source:HGNC Symbol;Acc:HGNC:21268]	105.46	95.47	116.51	118.64	122.11	86.71	57.71	132.58	74.05	80.14	84.53	27.6	138.04	118.07	136.22	106.52
ENSG00000076554	7163,124188259	TPD52	tumor protein D52 [Source:HGNC Symbol;Acc:HGNC:12005]	182.96	175.95	221.64	206.71	188.1	133.42	96.81	204.96	129.48	159.38	188.53	70.5	247.44	175.59	228.04	252.57
ENSG00000076555	32	ACACB	acetyl-CoA carboxylase beta [Source:HGNC Symbol;Acc:HGNC:85]	4.79	2.22	2.48	3.42	1.85	1.21	2.65	2.12	0.11	0.83	0.1	0.05	1.39	2.25	3.27	2.59
ENSG00000076604	9618	TRAF4	TNF receptor associated factor 4 [Source:HGNC Symbol;Acc:HGNC:12034]	75.56	59.75	56.12	72.92	125.71	86.4	59.74	92.39	75.83	62.11	64.17	18.44	94.1	99.45	120.7	116.01
ENSG00000076641	55824	PAG1	phosphoprotein membrane anchor with glycosphingolipid microdomains 1 [Source:HGNC Symbol;Acc:HGNC:30043]	35.93	26.28	37.51	49.97	25.71	14.39	13.6	44.11	40.57	45.66	35.94	11.18	48.51	32.01	27.64	17.96
ENSG00000076650	55094	GPATCH1	G-patch domain containing 1 [Source:HGNC Symbol;Acc:HGNC:24658]	2.83	3.02	4.44	4.49	3.41	2.94	1.65	4.53	6.27	5.39	4.98	1.66	3.31	3.7	4.28	3.18
ENSG00000076662	3385	ICAM3	intercellular adhesion molecule 3 [Source:HGNC Symbol;Acc:HGNC:5346]	24.72	23.29	20.83	25.35	48.54	19.61	15.6	27.35	30.34	33.39	30.56	8.47	37.74	36.25	38.64	36.48
ENSG00000076685	22978	NT5C2	5'-nucleotidase, cytosolic II [Source:HGNC Symbol;Acc:HGNC:8022]	17.93	14.78	21.36	22.69	27.11	15.09	10.82	31.84	34.88	31.82	31.22	10.44	27.06	20.95	22.27	35.68
ENSG00000076706	4162	MCAM	melanoma cell adhesion molecule [Source:HGNC Symbol;Acc:HGNC:6934]	0.57	0.87	0.6	0.37	0.55	0.5	0.34	0.44	1.71	1.18	1.85	0.46	0.72	0.71	0.9	0.53
ENSG00000076716	2239	GPC4	glypican 4 [Source:HGNC Symbol;Acc:HGNC:4452]	0.9	0.6	0.62	0.67	0.54	0.18	0.13	0.4	22.1	13.09	19.82	3.93	0.53	0.48	0.26	0.29
ENSG00000076770	55796	MBNL3	muscleblind like splicing regulator 3 [Source:HGNC Symbol;Acc:HGNC:20564]	8.97	9	10.02	11.07	14.58	10.48	6.98	16.6	89.67	58.16	66.37	18.4	12.92	14.58	14.25	11.1
ENSG00000076826	57662	CAMSAP3	calmodulin regulated spectrin associated protein family member 3 [Source:HGNC Symbol;Acc:HGNC:29307]	1.55	0.51	0.62	0.76	0.81	0.28	1.31	0.74	0.27	0.26	0.16	0.13	0.87	0.63	1.13	0.91
ENSG00000076864	5909	RAP1GAP	RAP1 GTPase activating protein [Source:HGNC Symbol;Acc:HGNC:9858]	0.05	0.03	0	0.03	0.03	0	0.03	0.02	0	0.02	0.01	0	0	0.02	0.04	0.01
ENSG00000076924	56949	XAB2	XPA binding protein 2 [Source:HGNC Symbol;Acc:HGNC:14089]	11.98	12.31	14.16	15.75	22.38	10.38	13.88	20.71	16.98	15.54	16.36	3.58	19.17	18.05	26.6	22.52
ENSG00000076928	9138	ARHGEF1	Rho guanine nucleotide exchange factor 1 [Source:HGNC Symbol;Acc:HGNC:681]	48.85	48.86	46.1	48.52	50.33	52.03	27.97	46.79	54.99	54.6	48.98	9.76	53.48	54.91	50.88	41.57
ENSG00000076944	6813	STXBP2	syntaxin binding protein 2 [Source:HGNC Symbol;Acc:HGNC:11445]	32.98	29.53	29.98	34.49	44.73	42.56	22.09	34.84	30.37	35.45	37.29	9.15	38.91	34.16	45.56	52.94
ENSG00000076984	5609	MAP2K7	mitogen-activated protein kinase kinase 7 [Source:HGNC Symbol;Acc:HGNC:6847]	10.85	10.4	14.28	16.83	22.72	7.41	9.87	19.79	11.3	9.99	10.33	1.99	19.39	15.77	19.93	16.09
ENSG00000077009	27231	NMRK2	nicotinamide riboside kinase 2 [Source:HGNC Symbol;Acc:HGNC:17871]	0.33	0	0	0.03	0	0	0	0	0	0	0	0	0	0.03	0	0
ENSG00000077044	8527	DGKD	diacylglycerol kinase delta [Source:HGNC Symbol;Acc:HGNC:2851]	70.7	66.86	50.79	44.14	69.3	71.43	20.49	37.48	34.98	81.85	44.85	17.59	64.82	63.31	46.76	44.92
ENSG00000077063	83992	CTTNBP2	cortactin binding protein 2 [Source:HGNC Symbol;Acc:HGNC:15679]	0	0	0	0	0	0.08	0	0	0	0	0	0	0	0.05	0	0
ENSG00000077080	51412	ACTL6B	actin like 6B [Source:HGNC Symbol;Acc:HGNC:160]	0.17	0.06	0.02	0.04	0.03	0	0.03	0.06	0	0	0.03	0	0	0.06	0.02	0
ENSG00000077092	5915	RARB	retinoic acid receptor beta [Source:HGNC Symbol;Acc:HGNC:9865]	0.32	0.67	0.74	0.36	0.19	0.39	0.04	0.23	0.36	0.44	0.37	0.09	0.27	0.29	0.12	0.17
ENSG00000077097	7155	TOP2B	DNA topoisomerase II beta [Source:HGNC Symbol;Acc:HGNC:11990]	60.58	52.29	95.86	100.49	33.19	38.39	18.19	68.2	70.6	56.7	64.92	22.63	43.24	41.43	34.33	29.69
ENSG00000077147	56889	TM9SF3	transmembrane 9 superfamily member 3 [Source:HGNC Symbol;Acc:HGNC:21529]	26.69	16.67	31.95	40.19	11.97	13.62	5.91	24.28	13.71	11.25	15.21	3.97	25.77	14.77	10.76	13.92
ENSG00000077150	4791	NFKB2	nuclear factor kappa B subunit 2 [Source:HGNC Symbol;Acc:HGNC:7795]	19.25	30.46	10.16	11.53	28.79	146.51	7.19	13.57	14.88	45.41	48.57	12.58	18.7	58.94	17.62	15.86
ENSG00000077152	29089	UBE2T	ubiquitin conjugating enzyme E2 T [Source:HGNC Symbol;Acc:HGNC:25009]	24.58	21.6	47.91	52.13	27.6	7.31	39.73	40.61	53.88	32.44	44.22	38.84	12.67	11.63	32.5	33.05
ENSG00000077157	4660	PPP1R12B	protein phosphatase 1 regulatory subunit 12B [Source:HGNC Symbol;Acc:HGNC:7619]	7.8	5.63	7.79	8.72	8.12	8.61	2.48	4.85	9.12	6.08	5.2	2.38	3.23	7.07	4.25	5.9
ENSG00000077232	54431	DNAJC10	DnaJ heat shock protein family (Hsp40) member C10 [Source:HGNC Symbol;Acc:HGNC:24637]	66.29	63.19	70.31	65.67	53.49	42.9	19.06	52.04	38.98	69.47	48.44	33.75	76.91	54.2	42.73	48.55
ENSG00000077235	2975	GTF3C1	general transcription factor IIIC subunit 1 [Source:HGNC Symbol;Acc:HGNC:4664]	10.28	10.11	13.74	12.8	12.75	11.38	7	12.46	22.79	15.06	17.85	3.06	10.7	12.65	13.59	12.5
ENSG00000077238	3566	IL4R	interleukin 4 receptor [Source:HGNC Symbol;Acc:HGNC:6015]	35.73	64.66	36.56	29.09	17.81	258.6	10.39	24.91	37.73	101.42	34.38	24.1	24.63	157.35	36.45	25.19
ENSG00000077254	23032	USP33	ubiquitin specific peptidase 33 [Source:HGNC Symbol;Acc:HGNC:20059]	13.77	10.8	13.08	15.26	5.82	9.44	2.16	8.1	22.34	16.59	21.84	6.68	7.39	10.17	4.79	5.25
ENSG00000077264	5063	PAK3	p21 (RAC1) activated kinase 3 [Source:HGNC Symbol;Acc:HGNC:8592]	0	0.02	0	0	0	0.04	0	0	0	0	0	0	0	0.11	0.01	0
ENSG00000077274	827	CAPN6	calpain 6 [Source:HGNC Symbol;Acc:HGNC:1483]	0	0	0	0	0	0	0	0	0	0	0	0	0	0	0	0
ENSG00000077279	1641	DCX	doublecortin [Source:HGNC Symbol;Acc:HGNC:2714]	0	0	0	0	0	0	0	0	0	0	0	0	0	0	0	0
ENSG00000077312	6626	SNRPA	small nuclear ribonucleoprotein polypeptide A [Source:HGNC Symbol;Acc:HGNC:11151]	43.8	37.45	79.74	86.64	51.7	12.99	82.75	130.5	141.65	88.35	132.53	34.43	34.26	34.74	111.07	67.27
ENSG00000077327	9576	SPAG6	sperm associated antigen 6 [Source:HGNC Symbol;Acc:HGNC:11215]	0.05	0.05	0	0	0.13	0.08	0	0.02	0.09	0.05	0.06	0	0.01	0.01	0.25	0.01
ENSG00000077348	56915	EXOSC5	exosome component 5 [Source:HGNC Symbol;Acc:HGNC:24662]	7.55	6.57	13.41	15.02	18.51	9.89	17.53	18.25	31.02	20.03	29.41	12.05	17.56	13.25	23.03	36.79
ENSG00000077380	1781	DYNC1I2	dynein cytoplasmic 1 intermediate chain 2 [Source:HGNC Symbol;Acc:HGNC:2964]	11.36	13.97	14.46	17.06	11.25	20.3	5.85	15.4	19.17	14.8	18.68	11.53	11.8	13.51	10.75	12.11
ENSG00000077420	54518	APBB1IP	amyloid beta precursor protein binding family B member 1 interacting protein [Source:HGNC Symbol;Acc:HGNC:17379]	28.78	30.58	38.71	43.07	36.91	19.59	19.89	42.46	54.1	23.41	29.55	5.57	38.85	31.3	36.23	33.6
ENSG00000077454	4034	LRCH4	leucine rich repeats and calponin homology domain containing 4 [Source:HGNC Symbol;Acc:HGNC:6691]	30.95	23.37	25.14	28.14	55.11	24.7	21.58	33.41	28.31	25.33	22.48	6.37	35.15	36.51	36.91	36.05
ENSG00000077458	143684	FAM76B	family with sequence similarity 76 member B [Source:HGNC Symbol;Acc:HGNC:28492]	17.07	22.38	22.63	20.7	20.35	38.14	7.03	21.05	19.04	18.7	13.42	8.77	14.55	18.29	14.75	21.39
ENSG00000077463	51548	SIRT6	sirtuin 6 [Source:HGNC Symbol;Acc:HGNC:14934]	15.05	11	12.17	13.75	26.03	11.28	15.03	19.45	15.52	16.86	17.08	4.87	19.82	18.33	23.55	25.58
ENSG00000077498	7299	TYR	tyrosinase [Source:HGNC Symbol;Acc:HGNC:12442]	0	0	0	0	0.01	0	0	0	0	0	0	0	0	0	0	0
ENSG00000077514	10714	POLD3	DNA polymerase delta 3, accessory subunit [Source:HGNC Symbol;Acc:HGNC:20932]	6.14	5.73	11.84	12.5	8.88	10.31	6.42	13.51	19.55	12.92	16.85	7.48	3.89	5.67	11.62	12.88
ENSG00000077522	88	ACTN2	actinin alpha 2 [Source:HGNC Symbol;Acc:HGNC:164]	0	0	0	0	0	0.16	0	0.07	0	0	0	0	0	0.04	0.02	0
ENSG00000077549	832	CAPZB	capping actin protein of muscle Z-line subunit beta [Source:HGNC Symbol;Acc:HGNC:1491]	57.49	78.04	87.27	79.59	151.94	59.28	52.48	88.4	125.37	83.43	116.91	28.44	146.81	102.06	117.74	134.95
ENSG00000077585	7107	GPR137B	G protein-coupled receptor 137B [Source:HGNC Symbol;Acc:HGNC:11862]	0.69	3.69	1.11	0.75	4	12.91	0.65	1.93	14.71	13.59	15.5	3.43	5.31	6.57	2.41	7.43
ENSG00000077616	10003	NAALAD2	N-acetylated alpha-linked acidic dipeptidase 2 [Source:HGNC Symbol;Acc:HGNC:14526]	2.43	0.55	0.38	1.38	0.11	0.31	0.03	0.31	0.83	0.65	0.32	0.06	0.2	0.37	0.09	0.06
ENSG00000077684	79960	JADE1	jade family PHD finger 1 [Source:HGNC Symbol;Acc:HGNC:30027]	8.81	7.01	11.82	11.79	10.83	7.35	6.84	12.23	15.09	12.49	16.98	3.86	10.26	7.99	12.76	10.06
ENSG00000077713	203427	SLC25A43	solute carrier family 25 member 43 [Source:HGNC Symbol;Acc:HGNC:30557]	4.57	5.16	6.64	8.3	4.28	1.4	2.73	6.01	6.11	6.09	4.55	1.33	6.85	5.39	6.21	4.76
ENSG00000077721	7319	UBE2A	ubiquitin conjugating enzyme E2 A [Source:HGNC Symbol;Acc:HGNC:12472]	31.31	36.17	39.2	48.04	47.12	44.67	25.15	54.77	47.95	41.02	40.15	15.53	44.76	43.62	35.92	38.38
ENSG00000077782	2260	FGFR1	fibroblast growth factor receptor 1 [Source:HGNC Symbol;Acc:HGNC:3688]	0.47	0.8	0.06	0.21	1.69	13.05	0.2	0.63	4.72	6.15	3.56	0.57	1.19	5.58	1.22	0.84
ENSG00000077800	8468	FKBP6	FKBP prolyl isomerase family member 6 (inactive) [Source:HGNC Symbol;Acc:HGNC:3722]	0	0.05	0	0	0	0	0	0	0	0.05	0	0	0	0	0	0
ENSG00000077935	27127	SMC1B	structural maintenance of chromosomes 1B [Source:HGNC Symbol;Acc:HGNC:11112]	0.02	0.02	0.01	0.01	0	0	0	0	0.04	0.04	0.06	0	0.03	0.06	0	0
ENSG00000077942	2192	FBLN1	fibulin 1 [Source:HGNC Symbol;Acc:HGNC:3600]	0.03	0.07	0	0	0.33	0	0.04	0.06	0	0	0	0	0.06	0.1	0.06	0
ENSG00000077943	8516	ITGA8	integrin subunit alpha 8 [Source:HGNC Symbol;Acc:HGNC:6144]	0	0	0	0	0	0.02	0	0	0	0	0	0	0	0.01	0	0
ENSG00000077984	8530	CST7	cystatin F [Source:HGNC Symbol;Acc:HGNC:2479]	0.03	1.1	0	0	0	5.34	0	0	0	1.69	0	0	0	2.54	0	0
ENSG00000078018	4133	MAP2	microtubule associated protein 2 [Source:HGNC Symbol;Acc:HGNC:6839]	30.53	20.08	27.33	34.11	23.51	5.69	11.99	26.09	0.15	1.3	0.21	0.17	26.29	17.55	23.66	14.61
ENSG00000078043	9063	PIAS2	protein inhibitor of activated STAT 2 [Source:HGNC Symbol;Acc:HGNC:17311]	44.3	27.94	41.91	44.06	47.14	19.15	21.65	50.42	40.39	41.49	49.42	18.24	40.9	27.7	40.34	35.27
ENSG00000078053	273	AMPH	amphiphysin [Source:HGNC Symbol;Acc:HGNC:471]	0	0.01	0	0.01	0	0.12	0	0.03	0.23	0.13	0.03	0.04	0	0.05	0	0
ENSG00000078061	369	ARAF	A-Raf proto-oncogene, serine/threonine kinase [Source:HGNC Symbol;Acc:HGNC:646]	9.4	11.78	11.26	12.09	16.36	10.71	8.53	15.7	17.48	14.11	16.96	3.95	17.08	17.8	13.74	13.37
ENSG00000078070	56922	MCCC1	methylcrotonyl-CoA carboxylase subunit 1 [Source:HGNC Symbol;Acc:HGNC:6936]	12.4	13.53	21.18	18.46	12.32	6.54	8.67	16.66	24.3	18.74	24.34	9.47	13.02	11.35	12.88	12.39
ENSG00000078081	27074	LAMP3	lysosomal associated membrane protein 3 [Source:HGNC Symbol;Acc:HGNC:14582]	0.4	0.92	1.21	1.07	0.67	2.85	0.32	0.47	1.75	1.44	1.61	0.47	1.14	1.89	0.86	0.31
ENSG00000078098	2191	FAP	fibroblast activation protein alpha [Source:HGNC Symbol;Acc:HGNC:3590]	0	0	0	0	0	0.05	0	0	0	0.07	0	0	0	0	0	0
ENSG00000078114	10529	NEBL	nebulette [Source:HGNC Symbol;Acc:HGNC:16932]	1.38	0.94	1.66	0.71	1.5	0.36	0.21	0.41	0.04	0.02	0.12	0.02	1.42	0.92	0.62	1.37
ENSG00000078124	55331	ACER3	alkaline ceramidase 3 [Source:HGNC Symbol;Acc:HGNC:16066]	2.87	3.56	6.19	5.81	1.89	2.76	1.32	3.36	1.1	1.3	1.31	0.34	2.17	2.54	3.33	1.64
ENSG00000078140	3093	UBE2K	ubiquitin conjugating enzyme E2 K [Source:HGNC Symbol;Acc:HGNC:4914]	20.31	18.1	29.55	35.47	25.59	11.67	17.32	41.94	42.3	29.64	33.01	16.83	33.27	22.88	28.41	22.07
ENSG00000078142	5289	PIK3C3	phosphatidylinositol 3-kinase catalytic subunit type 3 [Source:HGNC Symbol;Acc:HGNC:8974]	32.4	27.8	33.46	35.88	31.44	37.67	19.78	34.01	25.42	29.87	33.05	22.45	39.08	34.32	32.39	31.37
ENSG00000078177	55728	N4BP2	NEDD4 binding protein 2 [Source:HGNC Symbol;Acc:HGNC:29851]	5.62	6.49	6.06	7.22	2.56	5.55	0.95	4.94	2.74	2.85	3.23	1.01	3.99	3.94	2.27	1.64
ENSG00000078237	57103	TIGAR	TP53 induced glycolysis regulatory phosphatase [Source:HGNC Symbol;Acc:HGNC:1185]	1.9	2.86	5.8	4.33	4.87	1.85	1.24	5.84	4.95	4.15	7.59	3.74	7.04	2.45	1.89	4.02
ENSG00000078246	7289	TULP3	TUB like protein 3 [Source:HGNC Symbol;Acc:HGNC:12425]	7.55	4.6	7.27	9.98	9.53	3.9	5.82	10.87	5.35	4.37	5.47	1.36	6.89	6.07	11.31	9.14
ENSG00000078269	8871	SYNJ2	synaptojanin 2 [Source:HGNC Symbol;Acc:HGNC:11504]	0	0.51	0	0	0	5.12	0	0.01	0.03	0.51	0.52	0.19	0	3.21	0	0.02
ENSG00000078295	108	ADCY2	adenylate cyclase 2 [Source:HGNC Symbol;Acc:HGNC:233]	0	0	0	0	0	0	0	0	0	0	0	0	0	0	0	0
ENSG00000078304	5527	PPP2R5C	protein phosphatase 2 regulatory subunit B'gamma [Source:HGNC Symbol;Acc:HGNC:9311]	134.04	125.28	150.17	156.34	118.44	71.84	65.04	140.94	78.5	87.32	82.31	42.35	127.69	109.43	104.21	94.11
ENSG00000078319	.	PMS2P1	PMS1 homolog 2, mismatch repair system component pseudogene 1 [Source:HGNC Symbol;Acc:HGNC:9123]	4.41	0.01	3.48	5.65	0	0	1.41	7.11	0	3.46	0	4.83	7.63	1.28	0	6.09
ENSG00000078328	54715	RBFOX1	RNA binding fox-1 homolog 1 [Source:HGNC Symbol;Acc:HGNC:18222]	1.31	0.94	0.39	0.24	0.87	0.01	0.17	0.39	0	0	0	0	0.79	0.22	0.1	0.24
ENSG00000078369	2782	GNB1	G protein subunit beta 1 [Source:HGNC Symbol;Acc:HGNC:4396]	109.38	114.31	153.64	166.78	170.06	114.13	142.11	255.23	249.3	250.88	258.4	71.37	208.54	216.81	232.42	173.91
ENSG00000078399	3205	HOXA9	homeobox A9 [Source:HGNC Symbol;Acc:HGNC:5109]	0	0.04	0	0	0	0.05	0	0	8.93	7.31	8.5	2.22	0	0.11	0.35	0
ENSG00000078401	1906	EDN1	endothelin 1 [Source:HGNC Symbol;Acc:HGNC:3176]	0.04	0.02	0	0.01	0	0.3	0	0.01	0.01	0.07	0	0	0.01	0.23	0	0
ENSG00000078403	8028	MLLT10	MLLT10 histone lysine methyltransferase DOT1L cofactor [Source:HGNC Symbol;Acc:HGNC:16063]	15.4	18.61	18.05	16.08	15.34	14.09	12.06	20.01	22.84	27.18	28.91	10.58	15.48	15.28	19.15	17.36
ENSG00000078487	55063	ZCWPW1	zinc finger CW-type and PWWP domain containing 1 [Source:HGNC Symbol;Acc:HGNC:23486]	1.45	1.27	1.23	1.36	0.54	2.09	0.52	0.8	1.25	1.77	1.2	0.69	0.59	1.5	0.98	0.12
ENSG00000078549	117	ADCYAP1R1	ADCYAP receptor type I [Source:HGNC Symbol;Acc:HGNC:242]	0	0	0	0	0	0	0.01	0.01	0	0	0	0	0	0	0	0.01
ENSG00000078579	26281	FGF20	fibroblast growth factor 20 [Source:HGNC Symbol;Acc:HGNC:3677]	0	0	0	0	0	0	0	0	0	0	0	0	0	0	0	0
ENSG00000078589	27334	P2RY10	P2Y receptor family member 10 [Source:HGNC Symbol;Acc:HGNC:19906]	2.21	8.71	2.35	1.43	5.99	23.66	0.65	1.06	0.51	3.56	0.29	0.13	5.03	24.88	1.41	1.51
ENSG00000078596	9452	ITM2A	integral membrane protein 2A [Source:HGNC Symbol;Acc:HGNC:6173]	0	0.69	0	0	0	12.42	0	0	0	1.75	0	0	0	6.41	0	0
ENSG00000078618	4898	NRDC	nardilysin convertase [Source:HGNC Symbol;Acc:HGNC:7995]	37.51	38.17	52.51	51.28	28.76	34.44	16.38	39.66	62.33	41.03	41.89	18.59	29.93	30.85	29.07	27.26
ENSG00000078668	7419	VDAC3	voltage dependent anion channel 3 [Source:HGNC Symbol;Acc:HGNC:12674]	28.11	25.3	46	53.95	34.8	26.8	37.92	65.5	72.38	53	54.01	55.41	35.4	28.84	40.82	38.01
ENSG00000078674	5108	PCM1	pericentriolar material 1 [Source:HGNC Symbol;Acc:HGNC:8727]	60.21	48.5	77	85.05	85.31	131.65	40.31	71.12	64.56	51.36	55.04	17.49	44.9	51.88	63.62	72.59
ENSG00000078687	57690	TNRC6C	trinucleotide repeat containing adaptor 6C [Source:HGNC Symbol;Acc:HGNC:29318]	2.94	4.3	2.3	2.8	4.52	5.46	0.76	2.2	0.02	0.56	0	0	4.94	4.69	2.72	2.03
ENSG00000078699	9139	CBFA2T2	CBFA2/RUNX1 partner transcriptional co-repressor 2 [Source:HGNC Symbol;Acc:HGNC:1536]	9.83	5.27	4.15	7.26	4.19	2.82	2.69	5.58	4.28	4.16	3.72	0.84	3.95	3.55	4.24	2.77
ENSG00000078725	1620	BRINP1	BMP/retinoic acid inducible neural specific 1 [Source:HGNC Symbol;Acc:HGNC:2687]	0	0	0	0	0	0	0	0.01	0.01	0	0	0	0	0	0	0
ENSG00000078747	83737	ITCH	itchy E3 ubiquitin protein ligase [Source:HGNC Symbol;Acc:HGNC:13890]	17.26	21.59	21.45	19.27	11.44	22.31	4.48	12.46	17.49	15.93	13.69	5	14.14	17.87	8.01	8.72
ENSG00000078795	27039	PKD2L2	polycystin 2 like 2, transient receptor potential cation channel [Source:HGNC Symbol;Acc:HGNC:9012]	0.58	0.59	0.76	0.55	0.1	0.49	0.15	0.11	0.32	0.41	0.14	0.17	0.14	0.28	0.23	0.14
ENSG00000078804	58476	TP53INP2	tumor protein p53 inducible nuclear protein 2 [Source:HGNC Symbol;Acc:HGNC:16104]	4.26	4.84	2.65	2.92	6.34	4.24	1.72	2.8	0.58	1.2	0.81	0.18	7.01	5.41	3.83	3.28
ENSG00000078808	51150	SDF4	stromal cell derived factor 4 [Source:HGNC Symbol;Acc:HGNC:24188]	8.88	9.83	14.17	17.9	24.41	20.81	14.02	20.54	24.36	21.58	23.23	4.49	16.63	20.57	26.53	22.1
ENSG00000078814	57644	MYH7B	myosin heavy chain 7B [Source:HGNC Symbol;Acc:HGNC:15906]	1.32	0.57	0.72	0.51	0.7	2.2	0.31	0.39	0.4	0.97	0.79	0.07	0.45	0.79	0.4	0.54
ENSG00000078898	80341	BPIFB2	BPI fold containing family B member 2 [Source:HGNC Symbol;Acc:HGNC:16177]	0	0	0	0	0	0	0	0	0	0	0	0	0	0	0	0
ENSG00000078900	7161	TP73	tumor protein p73 [Source:HGNC Symbol;Acc:HGNC:12003]	0.13	1.88	0.07	0.06	0.1	1.97	0.04	0.18	1.69	3.61	2.17	0.56	0.05	1.33	0.09	0.02
ENSG00000078902	54472	TOLLIP	toll interacting protein [Source:HGNC Symbol;Acc:HGNC:16476]	5.53	7.94	6.3	7.08	22.04	16.88	12.12	16.4	13.17	16.73	11.87	2.42	14.2	22.46	26.06	20.47
ENSG00000078967	51619	UBE2D4	ubiquitin conjugating enzyme E2 D4 (putative) [Source:HGNC Symbol;Acc:HGNC:21647]	3.76	3.46	6.29	6.73	7.12	3.73	5.21	9.54	18.2	9.46	7.14	2.8	8.62	7.53	7.53	7.81
ENSG00000079101	27098	CLUL1	clusterin like 1 [Source:HGNC Symbol;Acc:HGNC:2096]	0.02	0	0.06	0.01	0	0	0	0	0.06	0	0	0	0	0	0	0
ENSG00000079102	862	RUNX1T1	RUNX1 partner transcriptional co-repressor 1 [Source:HGNC Symbol;Acc:HGNC:1535]	0.02	0	0.14	0.06	0	0	0	0.13	0.2	0.12	0.12	0.01	0	0.01	0.12	0
ENSG00000079112	1015	CDH17	cadherin 17 [Source:HGNC Symbol;Acc:HGNC:1756]	0	0	0	0	0	0	0	0	0.05	0.02	0.21	0.02	0	0.01	0	0
ENSG00000079134	9984	THOC1	THO complex subunit 1 [Source:HGNC Symbol;Acc:HGNC:19070]	17.9	20.42	34.79	26.69	11.61	19.8	7.81	22.39	30.78	20.4	20.62	10.72	18.78	19.38	10.29	13.36
ENSG00000079150	51661	FKBP7	FKBP prolyl isomerase 7 [Source:HGNC Symbol;Acc:HGNC:3723]	0.63	0.79	0.91	1.29	0.63	1.82	0.75	1.12	2.88	0.92	2.14	1.03	0.93	0.49	0.46	0.51
ENSG00000079156	114880	OSBPL6	oxysterol binding protein like 6 [Source:HGNC Symbol;Acc:HGNC:16388]	0.25	0.24	0.23	0.27	0.01	0.02	0.04	0.05	0	0	0	0	0.17	0.06	0.04	0.03
ENSG00000079215	6507	SLC1A3	solute carrier family 1 member 3 [Source:HGNC Symbol;Acc:HGNC:10941]	0.39	0.25	0.17	0.17	0.06	0.42	0.72	0.02	0.23	0.12	0.05	0.01	0.04	0.5	0.02	0.01
ENSG00000079246	7520	XRCC5	X-ray repair cross complementing 5 [Source:HGNC Symbol;Acc:HGNC:12833]	43.96	56.51	99.36	111.45	71.82	60.43	50.11	116.11	141.15	106.01	124.93	72.12	77.38	66.47	74.02	71.02
ENSG00000079257	56925	LXN	latexin [Source:HGNC Symbol;Acc:HGNC:13347]	2.12	1.51	3.81	4.27	1.22	0.46	1.04	2.02	1.24	0.88	1.01	0.35	1.36	0.9	1.47	1.41
ENSG00000079263	11262	SP140	SP140 nuclear body protein [Source:HGNC Symbol;Acc:HGNC:17133]	7.5	12.84	6.77	8.55	8.28	27.24	3.25	6.59	23.5	11.71	15.49	6.65	6.14	15.09	3.66	6.65
ENSG00000079277	8569	MKNK1	MAPK interacting serine/threonine kinase 1 [Source:HGNC Symbol;Acc:HGNC:7110]	3.85	8.38	4.44	4.96	4.78	17.73	2.54	4	10.73	12.07	6.45	4.32	3.74	11.8	3.69	2.87
ENSG00000079308	7145	TNS1	tensin 1 [Source:HGNC Symbol;Acc:HGNC:11973]	0.01	0.15	0	0	0.27	0.03	0	0	0	0.02	0.21	0.02	0.09	0.16	0	0
ENSG00000079313	57455	REXO1	RNA exonuclease 1 homolog [Source:HGNC Symbol;Acc:HGNC:24616]	9.12	12.17	15.12	14.61	24.06	18.18	17.04	21.89	13.31	16.43	14.8	2.46	21.3	22.26	26.23	24.14
ENSG00000079332	56681	SAR1A	secretion associated Ras related GTPase 1A [Source:HGNC Symbol;Acc:HGNC:10534]	15.43	13.89	17.55	21.41	17.42	13.44	8.3	21.41	25.51	25.38	23.47	15.53	22.68	18.91	11.64	12.95
ENSG00000079335	8556	CDC14A	cell division cycle 14A [Source:HGNC Symbol;Acc:HGNC:1718]	1.9	1.9	1.45	2.15	1.14	5.09	0.62	0.94	0.97	2.38	1.19	0.54	0.62	3.29	0.97	0.85
ENSG00000079337	10411	RAPGEF3	Rap guanine nucleotide exchange factor 3 [Source:HGNC Symbol;Acc:HGNC:16629]	2.39	1.35	0.75	1.2	3.38	0.48	0.55	1.03	0.55	0.23	0.34	0.05	1.43	1.47	0.77	0.73
ENSG00000079385	634	CEACAM1	CEA cell adhesion molecule 1 [Source:HGNC Symbol;Acc:HGNC:1814]	5.42	3.73	2.19	2.07	4.68	1.83	0.49	1.27	0.54	0.42	0.26	0.02	3.49	2.65	1.87	1.44
ENSG00000079387	29843	SENP1	SUMO specific peptidase 1 [Source:HGNC Symbol;Acc:HGNC:17927]	17.91	17.81	28.07	28.63	22.12	14.42	15.24	28.06	28.8	24.33	25.36	11.1	16.56	22.07	16.33	14.11
ENSG00000079393	51207	DUSP13	dual specificity phosphatase 13 [Source:HGNC Symbol;Acc:HGNC:19681]	0.02	0.03	0	0	0	0	0.2	0	0	0	0	0	0	0	0	0
ENSG00000079432	23152	CIC	capicua transcriptional repressor [Source:HGNC Symbol;Acc:HGNC:14214]	11.34	13.23	12.76	13.15	24.14	17.1	9.9	18.95	14.16	11.27	11.16	1.38	17.02	17.58	23.29	20.01
ENSG00000079435	3991	LIPE	lipase E, hormone sensitive type [Source:HGNC Symbol;Acc:HGNC:6621]	7.71	8.27	15.29	15.69	11.84	1.86	11.63	18.18	22.69	11.1	12.01	1.57	15.79	9.79	21.88	19.46
ENSG00000079459	2222	FDFT1	farnesyl-diphosphate farnesyltransferase 1 [Source:HGNC Symbol;Acc:HGNC:3629]	348.75	373.01	397.34	291.36	260.38	82.02	211.54	366.47	184.53	149.25	174.7	90.14	270.44	197.53	423.07	409.42
ENSG00000079462	5050	PAFAH1B3	platelet activating factor acetylhydrolase 1b catalytic subunit 3 [Source:HGNC Symbol;Acc:HGNC:8576]	8.73	6.71	16.4	16.89	15.21	6.2	15.4	18.21	27.83	19.35	21.57	7.61	12.65	8.77	25.66	26.62
ENSG00000079482	4983	OPHN1	oligophrenin 1 [Source:HGNC Symbol;Acc:HGNC:8148]	0.04	0.03	0.01	0.05	0.01	0	0.03	0.01	0.01	0.01	0.01	0.01	0	0.06	0	0.06
ENSG00000079557	173	AFM	afamin [Source:HGNC Symbol;Acc:HGNC:316]	0	0.01	0	0	0	0	0	0	0	0	0	0	0	0	0	0
ENSG00000079616	3835	KIF22	kinesin family member 22 [Source:HGNC Symbol;Acc:HGNC:6391]	31.43	29.91	54.08	55.67	49.5	16.11	43.02	70.53	63.87	46.86	55.03	17.22	31.12	24.79	66.75	51.28
ENSG00000079689	10590	SCGN	secretagogin, EF-hand calcium binding protein [Source:HGNC Symbol;Acc:HGNC:16941]	0	0	0	0	0	0	0	0	0	0	0	0	0	0	0	0
ENSG00000079691	55604	CARMIL1	capping protein regulator and myosin 1 linker 1 [Source:HGNC Symbol;Acc:HGNC:21581]	0	1.17	0	0	0	4.85	0	0	0.02	1.32	0	0.01	0	2.25	0	0
ENSG00000079739	5236	PGM1	phosphoglucomutase 1 [Source:HGNC Symbol;Acc:HGNC:8905]	2.72	4.81	2.79	3.27	9.16	8	3.93	7.06	6.26	9.35	9.01	2.48	7.11	6.5	6.98	6.62
ENSG00000079785	1653	DDX1	DEAD-box helicase 1 [Source:HGNC Symbol;Acc:HGNC:2734]	13.22	14.4	31.92	41.03	32.41	16.35	22.78	54.35	67.32	50.42	53.97	32	38.94	27.68	33.18	38.62
ENSG00000079805	1785	DNM2	dynamin 2 [Source:HGNC Symbol;Acc:HGNC:2974]	64.6	81.74	87.1	83.64	90.91	44.52	37.12	76.93	66.26	51.6	47.64	9.34	77.65	79.63	79.04	65.11
ENSG00000079819	2037	EPB41L2	erythrocyte membrane protein band 4.1 like 2 [Source:HGNC Symbol;Acc:HGNC:3379]	67.57	61.64	74.29	82.12	34.37	76.03	28.6	49.48	142.41	104.36	123.35	48.8	30.29	33.13	55.78	60.84
ENSG00000079841	22999	RIMS1	regulating synaptic membrane exocytosis 1 [Source:HGNC Symbol;Acc:HGNC:17282]	0	0.01	0	0	0.03	0	0	0.01	0	0	0	0	0.02	0	0	0
ENSG00000079931	26002	MOXD1	monooxygenase DBH like 1 [Source:HGNC Symbol;Acc:HGNC:21063]	0.56	0.44	0.42	0.45	0.23	1.11	0.01	0.12	0.07	0.05	0.02	0.02	0.12	0.46	0.02	0.03
ENSG00000079950	8417	STX7	syntaxin 7 [Source:HGNC Symbol;Acc:HGNC:11442]	23.07	27.25	34.24	36.93	49.72	29.45	20.53	38.4	39.82	20.95	18.75	8.59	35.85	35.16	32.81	21.65
ENSG00000079974	11158,11159	RABL2B	RAB, member of RAS oncogene family like 2B [Source:HGNC Symbol;Acc:HGNC:9800]	4.18	4.93	3.93	5.44	6.24	9.43	2.85	4.62	9.16	7.25	6.12	1.55	7.49	8.29	5.33	2.78
ENSG00000079999	9817	KEAP1	kelch like ECH associated protein 1 [Source:HGNC Symbol;Acc:HGNC:23177]	9.7	9.61	14.59	18.05	34.12	6.72	19.7	34.19	24.22	21.34	21.07	4.89	24.73	21.16	32.3	28.6
ENSG00000080007	55510	DDX43	DEAD-box helicase 43 [Source:HGNC Symbol;Acc:HGNC:18677]	0.01	0.07	0	0	0.01	0.5	0	0	0.03	0.06	0.01	0	0.01	0.16	0	0
ENSG00000080031	5794	PTPRH	protein tyrosine phosphatase receptor type H [Source:HGNC Symbol;Acc:HGNC:9672]	0.77	0.16	0.01	0.09	0.17	0	0.06	0.03	0	0.06	0.04	0	0.1	0.04	0.03	0.45
ENSG00000080166	1638	DCT	dopachrome tautomerase [Source:HGNC Symbol;Acc:HGNC:2709]	0.03	0.02	0	0.01	0	0.04	0	0	0.06	0.01	0.03	0.01	0	0.01	0	0
ENSG00000080189	51006	SLC35C2	solute carrier family 35 member C2 [Source:HGNC Symbol;Acc:HGNC:17117]	7.31	8.47	8.95	10.2	21.5	10.06	9.42	16.29	21.09	18.98	26.87	6.61	15.45	16.74	18.76	14.18
ENSG00000080200	131544	CRYBG3	crystallin beta-gamma domain containing 3 [Source:HGNC Symbol;Acc:HGNC:34427]	0.01	0.13	0	0	0	0.4	0.01	0.03	0.02	0.07	0.08	0.02	0.01	0.28	0.01	0.03
ENSG00000080224	285220	EPHA6	EPH receptor A6 [Source:HGNC Symbol;Acc:HGNC:19296]	0	0	0	0	0	0	0	0	0	0	0	0	0	0	0	0
ENSG00000080293	6344	SCTR	secretin receptor [Source:HGNC Symbol;Acc:HGNC:10608]	0	0	0	0	0	0	0	0	0	0	0.14	0	0.02	0	0	0
ENSG00000080298	5991	RFX3	regulatory factor X3 [Source:HGNC Symbol;Acc:HGNC:9984]	4.92	7.96	4.08	3.89	3.18	7.96	1.19	2.49	5.01	4.99	4.72	1.44	1.56	6.02	3.04	1.2
ENSG00000080345	55183	RIF1	replication timing regulatory factor 1 [Source:HGNC Symbol;Acc:HGNC:23207]	11	11.8	18.72	21.12	6.56	11.03	6.76	18.57	26.54	21.04	25.9	8.59	10.11	10.2	7.86	9.76
ENSG00000080371	23011	RAB21	RAB21, member RAS oncogene family [Source:HGNC Symbol;Acc:HGNC:18263]	43.1	30.2	44.36	53.57	32.25	42.11	19.23	46.13	25.08	29.61	28.9	8.43	38.59	37.57	30.48	37.74
ENSG00000080493	8671	SLC4A4	solute carrier family 4 member 4 [Source:HGNC Symbol;Acc:HGNC:11030]	0	0	0	0	0	0.01	0	0	0	0.01	0.01	0	0	0.03	0	0
ENSG00000080503	6595	SMARCA2	SWI/SNF related, matrix associated, actin dependent regulator of chromatin, subfamily a, member 2 [Source:HGNC Symbol;Acc:HGNC:11098]	13.16	13.19	15.63	16.9	16.91	43.26	9.6	16.18	35.72	32.45	33.92	10.96	11.75	20.13	10.2	12.26
ENSG00000080511	50700	RDH8	retinol dehydrogenase 8 [Source:HGNC Symbol;Acc:HGNC:14423]	0	0	0	0	0	0	0.01	0	0	0	0	0	0	0	0	0
ENSG00000080546	27244	SESN1	sestrin 1 [Source:HGNC Symbol;Acc:HGNC:21595]	0.56	0.65	0.57	0.68	0.59	4.13	0.26	0.57	0.68	0.62	0.15	0.06	0.61	1.99	0.6	0.75
ENSG00000080561	11043	MID2	midline 2 [Source:HGNC Symbol;Acc:HGNC:7096]	0	0.14	0	0	0	0.87	0	0.13	0	0.32	0	0	0	0.64	0	0
ENSG00000080572	139212	DNAAF6	dynein axonemal assembly factor 6 [Source:HGNC Symbol;Acc:HGNC:28570]	0	0	0	0.02	0	0	0	0	0	0	0	0	0	0	0	0
ENSG00000080573	50509	COL5A3	collagen type V alpha 3 chain [Source:HGNC Symbol;Acc:HGNC:14864]	0	0.01	0	0	0	0	0	0	0	0	0	0	0	0	0	0
ENSG00000080603	10847	SRCAP	Snf2 related CREBBP activator protein [Source:HGNC Symbol;Acc:HGNC:16974]	11.65	14.14	16.1	16.98	23.59	17.61	9.59	16.62	25.5	15.27	18.45	3.27	15.65	17.35	19.42	16.73
ENSG00000080608	9933	PUM3	pumilio RNA binding family member 3 [Source:HGNC Symbol;Acc:HGNC:29676]	8.72	13.35	19.17	20.1	16.63	18.37	12.23	30.5	42.11	31.95	35.29	23.42	23.64	17.85	17.31	19.46
ENSG00000080618	1361	CPB2	carboxypeptidase B2 [Source:HGNC Symbol;Acc:HGNC:2300]	0.19	0.06	0.08	0.17	0.02	0.01	0	0.03	0.23	0.08	0.08	0.06	0.12	0.03	0	0.21
ENSG00000080644	1136	CHRNA3	cholinergic receptor nicotinic alpha 3 subunit [Source:HGNC Symbol;Acc:HGNC:1957]	0.02	0.04	0.03	0.05	0	0.02	0.03	0.07	0.04	0.17	0.03	0.1	0.04	0.02	0.01	0
ENSG00000080709	3781	KCNN2	potassium calcium-activated channel subfamily N member 2 [Source:HGNC Symbol;Acc:HGNC:6291]	0.22	0.11	0.04	0.1	0.29	0.37	0.07	0.02	0	0	0.04	0.01	0.2	0.22	0.13	0.63
ENSG00000080802	4850	CNOT4	CCR4-NOT transcription complex subunit 4 [Source:HGNC Symbol;Acc:HGNC:7880]	16.38	15.76	14	16.12	9.88	10.82	5.96	12.68	17.76	15.97	17.55	5.27	12.86	12.58	10.82	7.46
ENSG00000080815	5663	PSEN1	presenilin 1 [Source:HGNC Symbol;Acc:HGNC:9508]	19.54	19.58	13.19	18.31	22	40.22	6.74	13.39	20.52	16.09	20.36	7.21	15.78	22.25	13.2	15.11
ENSG00000080819	1371	CPOX	coproporphyrinogen oxidase [Source:HGNC Symbol;Acc:HGNC:2321]	0.26	1.04	0.8	1.1	0.54	2.58	0.31	1.28	6.61	7.33	7.49	2.2	0.44	1.32	1.1	0.95
ENSG00000080822	56650	CLDND1	claudin domain containing 1 [Source:HGNC Symbol;Acc:HGNC:1322]	11.59	21.6	16.77	15.86	11.08	74.33	7.49	9.85	33.91	34.91	20.51	15.74	6.14	47.38	11.66	6.3
ENSG00000080823	5891	MOK	MOK protein kinase [Source:HGNC Symbol;Acc:HGNC:9833]	0.68	1.49	0.77	0.79	3	2.24	0.56	1.4	0.72	0.85	0.32	0.09	0.75	2.52	2.57	1.53
ENSG00000080824	3320	HSP90AA1	heat shock protein 90 alpha family class A member 1 [Source:HGNC Symbol;Acc:HGNC:5253]	548.91	234.73	593.59	861.2	630.96	433.43	205.13	498.86	610.2	919.69	1328.72	1055.98	657.23	478.85	334.71	319.64
ENSG00000080839	5933	RBL1	RB transcriptional corepressor like 1 [Source:HGNC Symbol;Acc:HGNC:9893]	6.36	5.93	11.39	12.8	5.16	3.68	4.05	10.26	17.2	10.07	16.15	6.23	5.46	4.57	6.57	6.76
ENSG00000080845	22839	DLGAP4	DLG associated protein 4 [Source:HGNC Symbol;Acc:HGNC:24476]	4.63	8.91	3.27	4.71	6.87	19.43	2.68	4.44	17.72	21.07	23.18	2.72	5.69	11.03	3.86	5.56
ENSG00000080854	22997	IGSF9B	immunoglobulin superfamily member 9B [Source:HGNC Symbol;Acc:HGNC:32326]	0.66	0.38	1.02	0.94	1.94	1.03	0.72	1.37	0.22	0.25	0.07	0.09	1.74	1.27	1.98	1.43
ENSG00000080910	3080	CFHR2	complement factor H related 2 [Source:HGNC Symbol;Acc:HGNC:4890]	0	0	0	0	0	0	0	0	0	0	0	0	0	0	0	0
ENSG00000080947	.	CROCCP3	CROCC pseudogene 3 [Source:HGNC Symbol;Acc:HGNC:29405]	0.05	0.01	0.04	0.08	0.08	0	0	0	0	0	0.02	0	0.07	0.15	0.21	0.13
ENSG00000080986	10403	NDC80	NDC80 kinetochore complex component [Source:HGNC Symbol;Acc:HGNC:16909]	26.88	21.53	52.3	52.34	24.25	6.26	16.19	40.07	31.35	18.9	28.28	17.17	18.51	13.01	22.2	22.39
ENSG00000081014	23431	AP4E1	adaptor related protein complex 4 subunit epsilon 1 [Source:HGNC Symbol;Acc:HGNC:573]	2.42	2.62	4.75	5.13	2.68	1.97	1.31	4.63	5.82	6.72	7.65	2.46	4.11	2.97	2.31	2.2
ENSG00000081019	54665	RSBN1	round spermatid basic protein 1 [Source:HGNC Symbol;Acc:HGNC:25642]	8.05	8.04	9.15	7.78	5.16	8.73	3.35	8.12	7.73	8.84	10	3.17	7.26	8.34	7.17	5.12
ENSG00000081026	260425	MAGI3	membrane associated guanylate kinase, WW and PDZ domain containing 3 [Source:HGNC Symbol;Acc:HGNC:29647]	0.57	0.58	0.86	0.81	0.51	0.59	0.37	0.67	0.34	0.32	0.35	0.06	0.49	0.69	0.22	0.3
ENSG00000081041	2920	CXCL2	C-X-C motif chemokine ligand 2 [Source:HGNC Symbol;Acc:HGNC:4603]	0	0.12	0	0	0	1.11	0	0	0	0.06	0	0	0	0.21	0	0
ENSG00000081051	174	AFP	alpha fetoprotein [Source:HGNC Symbol;Acc:HGNC:317]	0	0	0	0	0	0	0	0	0	0	0	0	0	0	0	0
ENSG00000081052	1286	COL4A4	collagen type IV alpha 4 chain [Source:HGNC Symbol;Acc:HGNC:2206]	2.08	2.06	1.58	1.98	1.59	1.03	0.5	0.9	0.35	0.56	0.23	0.06	1.52	1.31	1.33	1.96
ENSG00000081059	6932	TCF7	transcription factor 7 [Source:HGNC Symbol;Acc:HGNC:11639]	5.54	3.6	2.31	3.22	5.7	12.83	2.77	5.77	3.37	4.41	5.6	0.76	7.15	11.63	4.36	4.84
ENSG00000081087	28962	OSTM1	osteoclastogenesis associated transmembrane protein 1 [Source:HGNC Symbol;Acc:HGNC:21652]	3.46	4.1	5.29	6.08	4	3.33	1.07	4.5	8.63	7.47	7.13	1.89	5.55	4.07	1.91	3.11
ENSG00000081138	1005	CDH7	cadherin 7 [Source:HGNC Symbol;Acc:HGNC:1766]	0	0	0	0	0	0	0	0	0	0	0	0	0	0	0	0
ENSG00000081148	50939	IMPG2	interphotoreceptor matrix proteoglycan 2 [Source:HGNC Symbol;Acc:HGNC:18362]	0.06	0.05	0.01	0.02	0.01	0.03	0	0.01	0.01	0.03	0	0	0.01	0.01	0	0
ENSG00000081154	57092	PCNP	PEST proteolytic signal containing nuclear protein [Source:HGNC Symbol;Acc:HGNC:30023]	21.2	28.68	31.44	33.21	27.22	42.38	23.1	36.52	76.8	75.01	84.01	60.91	30.96	32.44	31.49	27.87
ENSG00000081177	55218	EXD2	exonuclease 3'-5' domain containing 2 [Source:HGNC Symbol;Acc:HGNC:20217]	0	0.23	0.01	0.01	0.06	0.91	0.07	0.1	1.65	1.62	1.26	0.39	0	1.02	0.09	0
ENSG00000081181	384	ARG2	arginase 2 [Source:HGNC Symbol;Acc:HGNC:664]	0.79	1.3	0.91	1	1.01	2.59	0.63	1.21	1	2.86	1.61	1.36	1.26	1.65	1.52	0.94
ENSG00000081189	4208	MEF2C	myocyte enhancer factor 2C [Source:HGNC Symbol;Acc:HGNC:6996]	49.8	40.55	52.73	56.71	105.39	200.23	40.98	84.11	103.8	87.88	108.01	49.3	108.07	121.02	78.39	107.14
ENSG00000081237	5788	PTPRC	protein tyrosine phosphatase receptor type C [Source:HGNC Symbol;Acc:HGNC:9666]	157.24	164.95	177.97	179.74	85.61	166.5	39.93	121.47	236.91	166	149.28	64.38	146.26	193.31	76.89	68.24
ENSG00000081248	779	CACNA1S	calcium voltage-gated channel subunit alpha1 S [Source:HGNC Symbol;Acc:HGNC:1397]	0.42	0.12	0.03	0.02	0.22	0	0.03	0.08	0	0.01	0.19	0.04	0.24	0.08	0.18	0.43
ENSG00000081277	5317	PKP1	plakophilin 1 [Source:HGNC Symbol;Acc:HGNC:9023]	0	0	0	0	0	0	0	0	0	0.01	0	0	0	0	0	0
ENSG00000081307	79876	UBA5	ubiquitin like modifier activating enzyme 5 [Source:HGNC Symbol;Acc:HGNC:23230]	6.29	5.95	10.06	12.37	28.25	29.35	15.32	20.81	36.45	28.47	25.88	11.98	18.55	13.79	24.23	28.99
ENSG00000081320	9262	STK17B	serine/threonine kinase 17b [Source:HGNC Symbol;Acc:HGNC:11396]	111.95	133.09	92.88	113.56	98.57	202.28	30.86	92.26	84.41	85.6	58.25	30.3	114.27	156.1	50.78	57.09
ENSG00000081377	8555	CDC14B	cell division cycle 14B [Source:HGNC Symbol;Acc:HGNC:1719]	0.06	0.13	0.04	0	0.06	0.33	0	0	0	0.03	0.01	0	0.04	0.23	0	0
ENSG00000081386	22869	ZNF510	zinc finger protein 510 [Source:HGNC Symbol;Acc:HGNC:29161]	2.49	2.09	1.56	2.29	1.73	2.81	1.06	2.39	2.9	2.04	1.73	1.16	2.46	3.42	1.84	3.87
ENSG00000081479	4036	LRP2	LDL receptor related protein 2 [Source:HGNC Symbol;Acc:HGNC:6694]	0.22	0	0.04	0	0.24	0.02	0.14	0.03	0	0	0.01	0.05	0.62	0.16	0.24	0.02
ENSG00000081665	440515	ZNF506	zinc finger protein 506 [Source:HGNC Symbol;Acc:HGNC:23780]	14.48	17.59	13.57	13.66	6.66	22.12	1.64	5.32	13.36	13.73	9.97	3.33	9.08	14.72	6.25	4.9
ENSG00000081692	65094	JMJD4	jumonji domain containing 4 [Source:HGNC Symbol;Acc:HGNC:25724]	2.53	3.57	3.22	4.07	7.67	3.07	5.97	8.25	12.21	8.44	7.51	1.6	9.05	7.09	11.06	9.1
ENSG00000081721	11266	DUSP12	dual specificity phosphatase 12 [Source:HGNC Symbol;Acc:HGNC:3067]	5.12	6.86	9.51	9.3	8.51	8.37	5.73	12.31	11.17	10.33	9.29	7.06	7.7	7.61	6.9	8.98
ENSG00000081760	65985	AACS	acetoacetyl-CoA synthetase [Source:HGNC Symbol;Acc:HGNC:21298]	25.66	22.73	20.07	23.1	24.62	5.83	9.71	17.24	12.09	10.88	11.32	2.38	23.05	15.06	23.37	20.54
ENSG00000081791	9812	DELE1	DAP3 binding cell death enhancer 1 [Source:HGNC Symbol;Acc:HGNC:28969]	19.4	19.23	20.99	21.97	38.77	17.21	15.53	25.28	36.52	29.41	31.42	10.16	33.26	30.83	29.1	27.56
ENSG00000081800	6561	SLC13A1	solute carrier family 13 member 1 [Source:HGNC Symbol;Acc:HGNC:10916]	0	0	0	0	0	0	0	0	0	0	0	0	0	0	0	0
ENSG00000081803	93664	CADPS2	calcium dependent secretion activator 2 [Source:HGNC Symbol;Acc:HGNC:16018]	0	0	0	0	0	0.36	0.01	0	0	0	0	0	0	0.14	0	0
ENSG00000081818	56131	PCDHB4	protocadherin beta 4 [Source:HGNC Symbol;Acc:HGNC:8689]	0	0.01	0	0	0	0	0	0	0	0	0	0	0	0.01	0	0
ENSG00000081842	56142	PCDHA6	protocadherin alpha 6 [Source:HGNC Symbol;Acc:HGNC:8672]	0.01	0	0	0	0	0	0	0	0	0	0	0	0	0	0	0
ENSG00000081853	56113	PCDHGA2	protocadherin gamma subfamily A, 2 [Source:HGNC Symbol;Acc:HGNC:8700]	0.49	0.3	0.11	0.19	0.13	0.15	0.1	0.1	0	0.11	0.01	0	0.15	0.09	0.11	0.18
ENSG00000081870	51668	HSPB11	heat shock protein family B (small) member 11 [Source:HGNC Symbol;Acc:HGNC:25019]	22.96	21.33	41.9	43.67	11.64	10.5	21.08	37.34	31.9	26.01	29.48	25.12	16.4	14.08	14.18	13.06
ENSG00000081913	23239	PHLPP1	PH domain and leucine rich repeat protein phosphatase 1 [Source:HGNC Symbol;Acc:HGNC:20610]	17.81	11.22	16.5	15.78	21.21	16.4	11.27	19.42	11.22	10.05	10.34	1.82	14.34	14.73	21.85	21.12
ENSG00000081923	5205	ATP8B1	ATPase phospholipid transporting 8B1 [Source:HGNC Symbol;Acc:HGNC:3706]	2.25	2.8	2.91	2.82	0.93	2.19	0.46	1.09	4.93	0.86	1.34	0.33	1.54	2.68	0.53	1.21
ENSG00000081985	3595	IL12RB2	interleukin 12 receptor subunit beta 2 [Source:HGNC Symbol;Acc:HGNC:5972]	0.67	0.23	0.35	0.79	0.06	0.88	0.23	0.82	0.44	0.46	0.59	0.1	0.27	0.68	0.51	0.34
ENSG00000082014	6604	SMARCD3	SWI/SNF related, matrix associated, actin dependent regulator of chromatin, subfamily d, member 3 [Source:HGNC Symbol;Acc:HGNC:11108]	1.1	2.32	1.79	1.3	1.09	2.8	0.68	1.26	2.82	1.81	1.4	0.41	1.29	1.96	2.77	2.65
ENSG00000082068	55100	WDR70	WD repeat domain 70 [Source:HGNC Symbol;Acc:HGNC:25495]	4.36	5.7	7.67	6.93	5.18	5.55	2.2	7.06	14.8	10.81	11.72	6.85	6.03	4.51	3.53	3.69
ENSG00000082074	2533	FYB1	FYN binding protein 1 [Source:HGNC Symbol;Acc:HGNC:4036]	0.05	0.35	0	0.06	0.02	10.7	0	0.01	0	2.03	0	0	0.06	4.22	0.13	0
ENSG00000082126	58538	MPP4	MAGUK p55 scaffold protein 4 [Source:HGNC Symbol;Acc:HGNC:13680]	0	0	0	0	0	0	0	0	0	0	0	0	0	0	0	0
ENSG00000082146	55437	STRADB	STE20 related adaptor beta [Source:HGNC Symbol;Acc:HGNC:13205]	1.53	2.68	1.17	1.39	0.68	2.68	0.46	0.97	8.62	5.93	5.6	5.32	1.41	2.68	1.28	0.84
ENSG00000082153	9689	BZW1	basic leucine zipper and W2 domains 1 [Source:HGNC Symbol;Acc:HGNC:18380]	36.48	56.23	69.86	74.35	82.22	103.41	50.65	106.31	85.58	112.69	118.86	87.32	99.03	84.69	79.62	88.77
ENSG00000082175	5241	PGR	progesterone receptor [Source:HGNC Symbol;Acc:HGNC:8910]	0	0	0	0	0	0	0	0	0	0	0	0	0	0	0	0
ENSG00000082196	114899	C1QTNF3	C1q and TNF related 3 [Source:HGNC Symbol;Acc:HGNC:14326]	1.68	0.93	1.08	1.14	0.58	0.71	0.09	0.33	1	0.94	0.42	0.06	0.51	1.08	0.14	0.98
ENSG00000082212	4200	ME2	malic enzyme 2 [Source:HGNC Symbol;Acc:HGNC:6984]	51.7	35.25	75.89	94.25	49.86	20.76	35.48	88.35	73.12	59.42	64.78	27.54	67.54	45.3	53.67	51.13
ENSG00000082213	55322	C5orf22	chromosome 5 open reading frame 22 [Source:HGNC Symbol;Acc:HGNC:25639]	5.17	6.8	6.48	8.45	6.27	2.95	2.98	5.46	12.1	8.3	10.79	4.1	5.87	6.22	4.83	5.41
ENSG00000082258	905	CCNT2	cyclin T2 [Source:HGNC Symbol;Acc:HGNC:1600]	14.14	14.91	16.22	16.41	9.11	27.77	5.3	9.88	17.44	14.48	12.03	7.3	9.56	18.36	7.55	5.43
ENSG00000082269	57579	FAM135A	family with sequence similarity 135 member A [Source:HGNC Symbol;Acc:HGNC:21084]	12.04	7.05	16.08	17.61	6.43	5.49	4.74	11.16	14.4	9.85	11.2	4.52	9.73	5.92	7.29	10.06
ENSG00000082293	1310	COL19A1	collagen type XIX alpha 1 chain [Source:HGNC Symbol;Acc:HGNC:2196]	0.08	1.05	0.01	0.01	0.11	10.62	0	0	0	0.59	0	0	0.04	6.77	0	0
ENSG00000082397	23136	EPB41L3	erythrocyte membrane protein band 4.1 like 3 [Source:HGNC Symbol;Acc:HGNC:3380]	0	0.1	0	0.05	0.07	1.88	0	0.12	0	0.19	0.08	0.02	0	1.32	0	0
ENSG00000082438	22837	COBLL1	cordon-bleu WH2 repeat protein like 1 [Source:HGNC Symbol;Acc:HGNC:23571]	2.38	8.6	2.33	2.07	7.84	49.63	0.86	3	0	22.99	0	0	6.34	30.08	2.39	1.7
ENSG00000082458	1741	DLG3	discs large MAGUK scaffold protein 3 [Source:HGNC Symbol;Acc:HGNC:2902]	0.17	0.92	0.05	0.02	0	1.41	0.36	0.42	0	0.2	0.23	0.23	0	0.4	0.13	0.51
ENSG00000082482	3776	KCNK2	potassium two pore domain channel subfamily K member 2 [Source:HGNC Symbol;Acc:HGNC:6277]	0	0	0	0	0	0	0	0	0	0	0	0	0	0	0	0
ENSG00000082497	56256	SERTAD4	SERTA domain containing 4 [Source:HGNC Symbol;Acc:HGNC:25236]	0	0	0	0	0	0	0	0	0	0	0	0	0	0	0	0
ENSG00000082512	7188	TRAF5	TNF receptor associated factor 5 [Source:HGNC Symbol;Acc:HGNC:12035]	22.23	25.47	19.81	18.05	20.57	20.62	7.32	17.3	17.63	22.1	22.21	7.65	24.47	20.46	17.19	15.12
ENSG00000082515	29093	MRPL22	mitochondrial ribosomal protein L22 [Source:HGNC Symbol;Acc:HGNC:14480]	32.89	29.94	66.99	73.82	31.12	16.28	40.48	63.68	44.47	36.38	43.19	40.07	35.46	24.39	34.1	31.09
ENSG00000082516	25929	GEMIN5	gem nuclear organelle associated protein 5 [Source:HGNC Symbol;Acc:HGNC:20043]	5.74	5.68	11.8	15.1	6.76	3.24	9.22	21.35	17.27	11.03	9.5	2.69	14.7	9.85	13.81	11.38
ENSG00000082556	4986	OPRK1	opioid receptor kappa 1 [Source:HGNC Symbol;Acc:HGNC:8154]	0	0	0	0	0.01	0	0	0	0	0	0	0	0	0	0	0
ENSG00000082641	4779	NFE2L1	NFE2 like bZIP transcription factor 1 [Source:HGNC Symbol;Acc:HGNC:7781]	10.61	18.67	12.36	13.13	40.2	21.01	13.85	21.86	21.23	31.05	45.32	10.33	21.56	24.32	32.83	24.21
ENSG00000082684	54437	SEMA5B	semaphorin 5B [Source:HGNC Symbol;Acc:HGNC:10737]	0	0	0	0	0	0	0	0	0.01	0.06	0.08	0.18	0	0	0	0
ENSG00000082701	2932	GSK3B	glycogen synthase kinase 3 beta [Source:HGNC Symbol;Acc:HGNC:4617]	37.2	33.55	37.89	38.09	48.23	31.53	13.51	34.83	31.4	24.19	33.12	8.03	33.62	27.55	30.61	23.07
ENSG00000082781	3693	ITGB5	integrin subunit beta 5 [Source:HGNC Symbol;Acc:HGNC:6160]	0.13	0.01	0.01	0.01	0.02	0.38	0.03	0.03	0.1	0.16	0.09	0.01	0.04	0.31	0	0.42
ENSG00000082805	23085	ERC1	ELKS/RAB6-interacting/CAST family member 1 [Source:HGNC Symbol;Acc:HGNC:17072]	19.8	17.61	20.62	19.46	21.51	31.14	9.63	15.5	13.44	12.42	11.99	4.36	13.06	13.07	17.34	12.99
ENSG00000082898	7514	XPO1	exportin 1 [Source:HGNC Symbol;Acc:HGNC:12825]	64.29	62.79	123.22	117.94	44.6	41.73	27.39	100.6	90.5	61.48	79.97	28.83	78.42	54.8	42.35	49.07
ENSG00000082929	10141	LINC01587	long intergenic non-protein coding RNA 1587 [Source:HGNC Symbol;Acc:HGNC:13716]	0.04	0.04	0	0.04	0.41	0	0	0.06	0	0	0	0	0.04	0.08	0	0.21
ENSG00000082996	11342	RNF13	ring finger protein 13 [Source:HGNC Symbol;Acc:HGNC:10057]	14.05	18.02	16.35	15.5	16.62	12.22	10.5	15.32	16.46	10.31	10.19	6.99	14.87	20.5	9.06	9.86
ENSG00000083067	80036	TRPM3	transient receptor potential cation channel subfamily M member 3 [Source:HGNC Symbol;Acc:HGNC:17992]	0.01	0.01	0	0.01	0.02	0.01	0	0	0	0	0.01	0	0	0.04	0	0
ENSG00000083093	79728	PALB2	partner and localizer of BRCA2 [Source:HGNC Symbol;Acc:HGNC:26144]	2.69	2.77	4.37	6.14	2.67	6.87	2.58	7.91	13.86	7.69	8.67	3.4	4.76	3.91	4.44	6.78
ENSG00000083097	23033	DOP1A	DOP1 leucine zipper like protein A [Source:HGNC Symbol;Acc:HGNC:21194]	13.13	8.6	10.87	14.54	5.41	10.7	2.78	9.53	10.18	7.66	9.34	3.72	8.93	8.04	6.99	9.27
ENSG00000083099	57226	LYRM2	LYR motif containing 2 [Source:HGNC Symbol;Acc:HGNC:25229]	12.19	13.56	16.79	16.25	7.95	5.16	4.94	13.29	20.29	12.6	14.73	8.67	18.03	11.02	9.18	7.62
ENSG00000083123	594	BCKDHB	branched chain keto acid dehydrogenase E1 subunit beta [Source:HGNC Symbol;Acc:HGNC:987]	6.86	5.3	9.17	9.7	3.84	1.88	4.57	8.27	9.82	5.79	7.1	2.84	4.31	3.3	5.82	5.91
ENSG00000083168	7994	KAT6A	lysine acetyltransferase 6A [Source:HGNC Symbol;Acc:HGNC:13013]	38.59	38.38	43.19	43.14	31.6	47.65	12.67	28.55	23.25	24.95	24.26	6.41	28.57	36.96	26.02	23.66
ENSG00000083223	79670	TUT7	terminal uridylyl transferase 7 [Source:HGNC Symbol;Acc:HGNC:25817]	13.74	14.88	12.37	13.97	14.58	33.98	4.46	9.4	17.43	17.33	14.4	4.17	12.7	21.1	11.27	8.02
ENSG00000083290	9706	ULK2	unc-51 like autophagy activating kinase 2 [Source:HGNC Symbol;Acc:HGNC:13480]	0.13	0.1	0	0	0.01	0.4	0	0.09	0	0.06	0.06	0	0	0.85	0	0.34
ENSG00000083307	79977	GRHL2	grainyhead like transcription factor 2 [Source:HGNC Symbol;Acc:HGNC:2799]	0	0	0	0	0	0.06	0	0	0	0.02	0	0	0	0.02	0	0
ENSG00000083312	3842	TNPO1	transportin 1 [Source:HGNC Symbol;Acc:HGNC:6401]	25.37	30.43	45.15	47.49	35.74	30.28	21.72	56.39	46.44	47.46	46.53	22.28	36.78	33.27	38.95	29.04
ENSG00000083444	5351	PLOD1	procollagen-lysine,2-oxoglutarate 5-dioxygenase 1 [Source:HGNC Symbol;Acc:HGNC:9081]	13.93	11.15	11.21	11.19	43.29	5.4	11.76	18.53	11.07	20.27	22.26	4.92	39.87	21.01	28.85	23.59
ENSG00000083454	5026	P2RX5	purinergic receptor P2X 5 [Source:HGNC Symbol;Acc:HGNC:8536]	54.25	42.39	52.25	60.08	126.58	22.53	42.88	72.08	69.88	35.03	39.61	7.91	90.47	63.41	102.97	91.64
ENSG00000083457	3682	ITGAE	integrin subunit alpha E [Source:HGNC Symbol;Acc:HGNC:6147]	14.23	12.63	21.93	22.6	16.32	8.77	10.74	19.62	13.65	13.21	10.43	11.4	14.79	11.24	11.86	9.09
ENSG00000083520	22894	DIS3	DIS3 homolog, exosome endoribonuclease and 3'-5' exoribonuclease [Source:HGNC Symbol;Acc:HGNC:20604]	16.06	13.03	19.74	24.3	19.21	12.14	11.18	27.63	25.37	19.28	23.39	11.51	22.92	16.93	17.58	18.69
ENSG00000083535	10464	PIBF1	progesterone immunomodulatory binding factor 1 [Source:HGNC Symbol;Acc:HGNC:23352]	13.78	11.58	16.48	17.55	9.08	8.15	4.37	14.26	8.16	9.83	6.13	6.7	9.94	7.86	6.06	6.48
ENSG00000083544	81550	TDRD3	tudor domain containing 3 [Source:HGNC Symbol;Acc:HGNC:20612]	9.85	6.12	9.74	12.61	6.41	5.01	3.25	7.44	6.84	4.67	5.5	2.98	6.52	6.03	4.7	5.19
ENSG00000083622	.	.	novel transcript, antisense to CFTR	0	0	0	0	0	0	0	0	0	0	0	0	0	0	0	0
ENSG00000083635	26747	NUFIP1	nuclear FMR1 interacting protein 1 [Source:HGNC Symbol;Acc:HGNC:8057]	1.9	1.77	3.17	5	3.59	1.44	3.02	6.76	7.69	6.54	5.48	1.78	5.22	3.91	5.62	4.45
ENSG00000083642	23047	PDS5B	PDS5 cohesin associated factor B [Source:HGNC Symbol;Acc:HGNC:20418]	32.12	26.46	46.38	47.88	26.31	24.22	12.87	36.34	28.92	23.53	25.62	9.9	24.07	19.66	25.44	21.94
ENSG00000083720	5019	OXCT1	3-oxoacid CoA-transferase 1 [Source:HGNC Symbol;Acc:HGNC:8527]	13.72	9.89	29.49	33.25	12.61	9.94	12.16	26.77	34.27	27.27	30.17	14.21	11.08	8.29	20.49	22.04
ENSG00000083750	10325	RRAGB	Ras related GTP binding B [Source:HGNC Symbol;Acc:HGNC:19901]	4.26	4.14	3.8	3.22	2.39	2.17	0.95	2.68	2.43	2.72	3.58	1.89	3.34	5.25	2.67	2.61
ENSG00000083782	1833	EPYC	epiphycan [Source:HGNC Symbol;Acc:HGNC:3053]	0	0	0	0	0	0	0	0	0	0	0	0	0	0	0	0
ENSG00000083799	1540	CYLD	CYLD lysine 63 deubiquitinase [Source:HGNC Symbol;Acc:HGNC:2584]	5.57	19.38	4.84	4.9	6.55	48.19	1.55	3.74	11.89	21.59	18.68	6.31	5.42	29.77	2.53	2.88
ENSG00000083807	10998	SLC27A5	solute carrier family 27 member 5 [Source:HGNC Symbol;Acc:HGNC:10999]	6.37	3.75	8.53	8.38	2.47	0.91	1.9	3.7	5.04	4.78	6.74	3.3	3.41	1.77	5.5	3.73
ENSG00000083812	25799	ZNF324	zinc finger protein 324 [Source:HGNC Symbol;Acc:HGNC:14096]	2.49	2.78	2.32	3.5	3.53	3.59	2.44	4.43	5.37	4.43	3.82	0.82	3.49	4.47	4.16	3.26
ENSG00000083814	79891	ZNF671	zinc finger protein 671 [Source:HGNC Symbol;Acc:HGNC:26279]	3.51	4.64	3.47	3.35	2.65	7.56	1.24	2.05	4.48	3.11	2.52	1.27	2.17	4.05	2.21	1.56
ENSG00000083817	55659	ZNF416	zinc finger protein 416 [Source:HGNC Symbol;Acc:HGNC:20645]	0.48	1.7	0.34	0.45	0.84	2.48	0.3	0.52	3.52	2.99	2.29	0.81	0.67	2.65	0.58	0.45
ENSG00000083828	54807	ZNF586	zinc finger protein 586 [Source:HGNC Symbol;Acc:HGNC:25949]	12.35	14.61	14.06	13.59	8.38	13.99	5.39	8.42	12.64	10.43	9.69	3.77	9.2	13.65	6.31	6.83
ENSG00000083838	55663	ZNF446	zinc finger protein 446 [Source:HGNC Symbol;Acc:HGNC:21036]	2.56	2.31	2.28	2.65	3.87	1.96	2.12	2.81	3.49	2.67	3.41	0.72	3.17	3.08	3.15	3.52
ENSG00000083844	9422	ZNF264	zinc finger protein 264 [Source:HGNC Symbol;Acc:HGNC:13057]	0.01	3.62	0	0	1.04	10.89	0.24	0.64	6.67	8.56	7.8	2.63	0.63	6.7	0.75	0.26
ENSG00000083845	6193	RPS5	ribosomal protein S5 [Source:HGNC Symbol;Acc:HGNC:10426]	1087.5	990.75	936.37	1040.14	1733.82	834.05	1247.84	1450.21	1116.42	911.21	1080.71	764.61	1369.21	1123.1	1693.19	1655.12
ENSG00000083857	2195	FAT1	FAT atypical cadherin 1 [Source:HGNC Symbol;Acc:HGNC:3595]	0.01	0.01	0	0.04	0	0.14	0.03	0.05	0	0.01	0.03	0.02	0	0.04	0	0
ENSG00000083896	91746	YTHDC1	YTH domain containing 1 [Source:HGNC Symbol;Acc:HGNC:30626]	36.19	30.85	32.06	36.56	40.08	61.17	14.72	34.72	27	24.22	27.77	9.49	39.73	38.73	37.47	40.56
ENSG00000083937	25978	CHMP2B	charged multivesicular body protein 2B [Source:HGNC Symbol;Acc:HGNC:24537]	4.04	5.02	4.13	5.17	3.73	8.38	1.74	3.93	9.09	9.68	8.85	4.69	4.27	6.03	2.99	3.34
ENSG00000084070	64744	SMAP2	small ArfGAP2 [Source:HGNC Symbol;Acc:HGNC:25082]	38.87	45.97	35.07	38.88	52.05	70.26	25.16	42.95	31.17	47.47	42.52	11.46	43.24	53.69	49.49	45.43
ENSG00000084072	10450	PPIE	peptidylprolyl isomerase E [Source:HGNC Symbol;Acc:HGNC:9258]	11.16	9.05	14.27	14.5	15.21	8.31	12.06	15.74	19.58	17.73	19.87	13.93	12.9	12.13	16.68	13.15
ENSG00000084073	10269	ZMPSTE24	zinc metallopeptidase STE24 [Source:HGNC Symbol;Acc:HGNC:12877]	4.88	6.6	9.48	13.71	10.48	10.97	4.88	14.38	21.46	13.4	14.01	9.33	12.68	9.05	8.29	12.29
ENSG00000084090	56910	STARD7	StAR related lipid transfer domain containing 7 [Source:HGNC Symbol;Acc:HGNC:18063]	39.54	33.04	49.06	70.45	73.6	44.13	45.76	87.12	89.53	69.23	69.51	18.83	74.35	54.72	96.28	117.04
ENSG00000084092	84273	NOA1	nitric oxide associated 1 [Source:HGNC Symbol;Acc:HGNC:28473]	17.19	11	15.92	20.06	13.18	6.19	9.94	18.05	20	16.89	20.81	4.88	13.82	11.83	18.95	16.8
ENSG00000084093	5978	REST	RE1 silencing transcription factor [Source:HGNC Symbol;Acc:HGNC:9966]	8.99	10.46	11.13	9.75	14.83	15.88	4	9.39	11.89	10.02	11.55	2.65	10.88	10.89	10.65	11.31
ENSG00000084110	3034	HAL	histidine ammonia-lyase [Source:HGNC Symbol;Acc:HGNC:4806]	0.08	0.02	0.06	0.09	0.03	1.19	0.36	0.18	0.31	0.16	0.08	0	0.17	0.25	0.01	0
ENSG00000084112	54434	SSH1	slingshot protein phosphatase 1 [Source:HGNC Symbol;Acc:HGNC:30579]	4.23	3.72	4.89	6.98	8.9	3.46	4.22	6.23	10.13	7.85	8.25	1.7	5.85	4.52	7.17	8.28
ENSG00000084207	2950	GSTP1	glutathione S-transferase pi 1 [Source:HGNC Symbol;Acc:HGNC:4638]	208.29	236.37	373.12	407.99	322.92	93.57	383.1	541.18	1057.2	946.33	881.08	467.75	330.48	261.07	438.27	325.32
ENSG00000084234	334	APLP2	amyloid beta precursor like protein 2 [Source:HGNC Symbol;Acc:HGNC:598]	18.94	23.59	17.55	20.65	38.8	32.36	13.05	25.8	67.65	57.65	60.34	19.69	28.14	29.01	27.89	26.88
ENSG00000084444	57613	FAM234B	family with sequence similarity 234 member B [Source:HGNC Symbol;Acc:HGNC:29288]	3.15	1.87	2.52	3.36	4.71	2.54	1.94	2.39	0.26	1.3	1.44	0.36	2.98	2.08	4.03	4.16
ENSG00000084453	6579	SLCO1A2	solute carrier organic anion transporter family member 1A2 [Source:HGNC Symbol;Acc:HGNC:10956]	0.04	0.11	0	0	0	0.04	0	0	0	0	0	0	0	0	0	0
ENSG00000084463	51729	WBP11	WW domain binding protein 11 [Source:HGNC Symbol;Acc:HGNC:16461]	15.77	15.12	23.41	31.78	31.14	31.25	21.86	36.66	30.32	24.19	27.85	8.63	21.48	20.38	36.22	36.04
ENSG00000084623	8668	EIF3I	eukaryotic translation initiation factor 3 subunit I [Source:HGNC Symbol;Acc:HGNC:3272]	72.64	62.18	97.65	115.67	87.97	58.4	95.34	130.25	174.25	133.93	171.11	77.04	91.4	80.86	127.38	108.09
ENSG00000084628	79570	NKAIN1	sodium/potassium transporting ATPase interacting 1 [Source:HGNC Symbol;Acc:HGNC:25743]	0	0	0.04	0	0	0	0	0	0	0	0	0	0.02	0	0	0.04
ENSG00000084636	1307	COL16A1	collagen type XVI alpha 1 chain [Source:HGNC Symbol;Acc:HGNC:2193]	0.03	0.01	0	0	0.02	0	0	0	0	0.01	0	0.01	0.13	0.04	0.03	0
ENSG00000084652	200081	TXLNA	taxilin alpha [Source:HGNC Symbol;Acc:HGNC:30685]	8.45	9.48	10.79	12.9	24.01	11.69	9.04	18.36	24.46	20.79	22.51	5.58	20.13	17.17	19.6	19.84
ENSG00000084674	338	APOB	apolipoprotein B [Source:HGNC Symbol;Acc:HGNC:603]	0	0	0	0	0	0	0	0	0	0	0	0	0	0	0	0
ENSG00000084676	8648	NCOA1	nuclear receptor coactivator 1 [Source:HGNC Symbol;Acc:HGNC:7668]	2.01	5.96	3.2	3.47	3.52	12.44	1.7	3.82	1.77	7.55	1.6	0.46	4.03	11.68	2.54	3.31
ENSG00000084693	60509	AGBL5	AGBL carboxypeptidase 5 [Source:HGNC Symbol;Acc:HGNC:26147]	12.6	9.94	13.36	13.84	15.73	4.13	7.07	14.16	9.55	8.76	9.48	2.27	11.24	9.37	16.31	15.59
ENSG00000084710	22979	EFR3B	EFR3 homolog B [Source:HGNC Symbol;Acc:HGNC:29155]	0.03	0.06	0.01	0.01	0.05	0.23	0.01	0.03	0	0.02	0.01	0	0.09	0.16	0.07	0.12
ENSG00000084731	3797	KIF3C	kinesin family member 3C [Source:HGNC Symbol;Acc:HGNC:6321]	0.28	0.38	0.31	0.11	0.08	0.61	0.03	0.05	0.1	0.09	0.32	0.03	0.06	0.43	0.1	0.15
ENSG00000084733	10890	RAB10	RAB10, member RAS oncogene family [Source:HGNC Symbol;Acc:HGNC:9759]	25.4	37.48	42.48	45.66	46.32	51.58	32.45	62.49	78.46	69.97	65.02	32.29	42.6	47.94	54.85	50.74
ENSG00000084734	2646	GCKR	glucokinase regulator [Source:HGNC Symbol;Acc:HGNC:4196]	0	0.01	0	0	0	0	0	0	0	0	0	0	0	0	0	0
ENSG00000084754	3030	HADHA	hydroxyacyl-CoA dehydrogenase trifunctional multienzyme complex subunit alpha [Source:HGNC Symbol;Acc:HGNC:4801]	63.92	54.28	67.36	77.51	73.97	43.85	36.2	68.25	104.6	96.29	98.24	46.61	71.2	54.44	68.66	74.05
ENSG00000084764	22924	MAPRE3	microtubule associated protein RP/EB family member 3 [Source:HGNC Symbol;Acc:HGNC:6892]	0.63	0.48	0.33	0.46	0.54	1.77	0.39	0.39	0.14	0.27	0.11	0.02	0.88	1.37	0.69	0.85
ENSG00000084774	790	CAD	carbamoyl-phosphate synthetase 2, aspartate transcarbamylase, and dihydroorotase [Source:HGNC Symbol;Acc:HGNC:1424]	10.51	11.81	28.16	26.94	24.5	8.64	20.36	35.8	65.19	27.5	30.03	5.38	25.78	18.93	37.46	34
ENSG00000085063	966	CD59	CD59 molecule (CD59 blood group) [Source:HGNC Symbol;Acc:HGNC:1689]	22.07	22.6	35.68	40.21	41.51	35.2	31.76	43.69	53.9	42.45	52.93	35.41	39.92	40.58	43.41	39.47
ENSG00000085117	3732	CD82	CD82 molecule [Source:HGNC Symbol;Acc:HGNC:6210]	45.92	39.61	41	47.19	78.74	37.79	38.51	59.55	71.37	49.56	64.13	13.26	64.98	54.66	72.07	66.16
ENSG00000085185	63035	BCORL1	BCL6 corepressor like 1 [Source:HGNC Symbol;Acc:HGNC:25657]	2.25	2.81	1.04	1.43	1.47	2.76	0.89	1.49	3.55	2.45	2.96	0.32	1.53	1.7	2.16	2.23
ENSG00000085224	546	ATRX	ATRX chromatin remodeler [Source:HGNC Symbol;Acc:HGNC:886]	37.75	39.27	50.8	39.67	42.68	38.65	15.14	29.3	40.87	27.31	31.17	11.82	32.27	34.58	23.47	22.71
ENSG00000085231	102157402	AK6	adenylate kinase 6 [Source:HGNC Symbol;Acc:HGNC:49151]	11.92	11.22	20.22	22.38	3.6	5.26	8.98	18.37	17.59	15.92	12.89	20.61	9.12	7.33	6.04	7.57
ENSG00000085265	2219	FCN1	ficolin 1 [Source:HGNC Symbol;Acc:HGNC:3623]	0.77	0.46	0.09	0.15	0.38	0.05	0.08	0.17	0.27	0.15	0.27	0.03	0.49	0.27	0.17	0.08
ENSG00000085274	55892	MYNN	myoneurin [Source:HGNC Symbol;Acc:HGNC:14955]	8.7	7.76	9.17	9.52	6.6	6.42	3.94	9.79	7.05	5.34	4.8	3.7	10.84	9.15	5.33	7.73
ENSG00000085276	2122	MECOM	MDS1 and EVI1 complex locus [Source:HGNC Symbol;Acc:HGNC:3498]	0	0.01	0	0	0	0.14	0	0.08	0	0.32	0	0.01	0.04	0.18	0	0
ENSG00000085365	9522	SCAMP1	secretory carrier membrane protein 1 [Source:HGNC Symbol;Acc:HGNC:10563]	20.63	12.84	29.22	33.68	14.99	6.11	10.79	26.41	19.08	10.97	14.56	7.01	20.48	12.42	18.36	19.52
ENSG00000085377	5550	PREP	prolyl endopeptidase [Source:HGNC Symbol;Acc:HGNC:9358]	6.31	4.43	9.43	12.12	5.55	4.2	4.27	9.97	14.74	11.62	14.83	4.11	8.22	6.19	7.74	7.49
ENSG00000085382	57531	HACE1	HECT domain and ankyrin repeat containing E3 ubiquitin protein ligase 1 [Source:HGNC Symbol;Acc:HGNC:21033]	0.46	0.96	0.25	0.63	0.22	2.22	0.19	0.51	2.79	3.52	3.98	1.6	0.3	1.3	0.48	0.49
ENSG00000085415	81929	SEH1L	SEH1 like nucleoporin [Source:HGNC Symbol;Acc:HGNC:30379]	26.17	32.28	58.87	65.26	71.95	26.74	45.08	87.16	62.74	47.94	49.94	25.67	55.62	47.48	78.23	97.79
ENSG00000085433	22911	WDR47	WD repeat domain 47 [Source:HGNC Symbol;Acc:HGNC:29141]	7.91	5.52	5.79	7.99	4.95	6.37	2.64	7.51	4.94	4.48	5.32	1.48	4.22	5.01	4.45	3.49
ENSG00000085449	57590	WDFY1	WD repeat and FYVE domain containing 1 [Source:HGNC Symbol;Acc:HGNC:20451]	7.14	8.24	6.73	7.89	7.64	18.17	2.75	6.57	2.38	6.59	5.13	1.54	9.04	12.32	6.12	5.07
ENSG00000085465	5016	OVGP1	oviductal glycoprotein 1 [Source:HGNC Symbol;Acc:HGNC:8524]	1.66	1.48	0.86	0.79	0.13	1.14	0.46	0.41	0.3	0.82	0.17	0.22	0.52	0.51	0.45	0.51
ENSG00000085491	29957	SLC25A24	solute carrier family 25 member 24 [Source:HGNC Symbol;Acc:HGNC:20662]	0	1.12	0	0	0.01	4.63	0	0	3.09	4.17	3.85	1.87	0.03	2.3	0	0.05
ENSG00000085511	4216	MAP3K4	mitogen-activated protein kinase kinase kinase 4 [Source:HGNC Symbol;Acc:HGNC:6856]	8.71	9.02	9.49	9.56	13.17	17.47	4.46	6.35	8.64	5.89	5.73	1.34	6.66	6.49	4.67	4.73
ENSG00000085514	29992	PILRA	paired immunoglobin like type 2 receptor alpha [Source:HGNC Symbol;Acc:HGNC:20396]	4.74	2.63	1.34	2.95	2.07	0.47	0.51	0.87	3.44	2.87	4.45	1.38	3.11	2.15	1.77	0.97
ENSG00000085552	57549	IGSF9	immunoglobulin superfamily member 9 [Source:HGNC Symbol;Acc:HGNC:18132]	0.04	0.05	0.02	0.01	0.01	0.1	0	0	0.03	0.01	0.01	0	0.02	0.03	0	0.08
ENSG00000085563	5243	ABCB1	ATP binding cassette subfamily B member 1 [Source:HGNC Symbol;Acc:HGNC:40]	0	0.31	0	0	0.12	3.43	0	0	0	0.13	0	0	0	1.46	0	0
ENSG00000085644	7760	ZNF213	zinc finger protein 213 [Source:HGNC Symbol;Acc:HGNC:13005]	1.25	1.44	1.35	1.75	3.77	1.21	1.77	3.38	4.28	3.36	4.9	0.77	3.68	2.75	3.66	2.96
ENSG00000085662	231	AKR1B1	aldo-keto reductase family 1 member B [Source:HGNC Symbol;Acc:HGNC:381]	27.41	24.35	52.64	55.58	29.38	13.56	35.17	59.67	90.96	73.55	91.74	45.5	33.45	28.06	41.85	26.87
ENSG00000085719	8895	CPNE3	copine 3 [Source:HGNC Symbol;Acc:HGNC:2316]	30.33	28.56	42.76	43.58	23.7	31.07	15.61	33.5	24.86	16.91	15.18	8.6	35.16	27.5	25.89	29.15
ENSG00000085721	54700	RRN3	RRN3 homolog, RNA polymerase I transcription factor [Source:HGNC Symbol;Acc:HGNC:30346]	8.95	11.3	13.99	16.32	13.13	10.14	7.01	19.4	21.25	17.5	19.72	9.34	18.65	15.49	12.6	13.6
ENSG00000085733	2017	CTTN	cortactin [Source:HGNC Symbol;Acc:HGNC:3338]	0.55	1.05	0.15	0.32	0.69	4.2	0.62	0.95	6.66	5.69	5.87	1.67	1.71	4.14	1.19	0.79
ENSG00000085741	7481	WNT11	Wnt family member 11 [Source:HGNC Symbol;Acc:HGNC:12776]	0.18	0.07	0	0.01	0.03	0.67	0.01	0.03	0	0.14	0	0	0.01	0.22	0	0.09
ENSG00000085760	4528	MTIF2	mitochondrial translational initiation factor 2 [Source:HGNC Symbol;Acc:HGNC:7441]	13.6	9.44	13.46	16.69	11.66	7.54	6.56	19.24	31.04	24.91	26.28	13.53	12.06	7.34	10.5	10.31
ENSG00000085788	23259	DDHD2	DDHD domain containing 2 [Source:HGNC Symbol;Acc:HGNC:29106]	29.75	26.64	23.61	29.27	27.04	35.23	12.97	30.05	28.82	31.17	25.42	15.16	34.74	32.96	28.14	21.41
ENSG00000085831	22996	TTC39A	tetratricopeptide repeat domain 39A [Source:HGNC Symbol;Acc:HGNC:18657]	0.22	0.1	0.01	0.18	0	0.36	0.02	0.24	0.04	0.12	0.08	0.01	0.02	0.09	0.15	0.14
ENSG00000085832	2060	EPS15	epidermal growth factor receptor pathway substrate 15 [Source:HGNC Symbol;Acc:HGNC:3419]	44.27	51.86	55.1	51.42	45.52	59.27	20.71	42.41	29.1	36.89	27.14	12.63	47.79	51.7	35.37	32.79
ENSG00000085840	4998	ORC1	origin recognition complex subunit 1 [Source:HGNC Symbol;Acc:HGNC:8487]	7.94	5.29	12.12	14	4.61	2.11	8.65	16.73	29.88	19.53	29.6	10.31	4.33	3.67	11.98	8.48
ENSG00000085871	4258	MGST2	microsomal glutathione S-transferase 2 [Source:HGNC Symbol;Acc:HGNC:7063]	4.56	3.57	7.33	7.12	4.5	3.6	6.39	7.02	0.4	0.63	0.72	0.44	3.32	2.55	7.3	3.57
ENSG00000085872	10523	CHERP	calcium homeostasis endoplasmic reticulum protein [Source:HGNC Symbol;Acc:HGNC:16930]	14.47	17.67	20.69	22.65	29.02	23.39	16.01	28.9	45.48	36.32	40.06	6.25	23.72	25.89	34.76	35.76
ENSG00000085978	55054	ATG16L1	autophagy related 16 like 1 [Source:HGNC Symbol;Acc:HGNC:21498]	6.91	11.13	9.17	9.7	13.39	14.67	6.28	10.73	21.54	18.83	15.58	6.16	10.91	13.54	9.42	10.79
ENSG00000085982	55230	USP40	ubiquitin specific peptidase 40 [Source:HGNC Symbol;Acc:HGNC:20069]	0.64	1.71	0.43	0.31	0.69	3.69	0.17	0.66	5.07	4.57	3.51	1.53	0.47	2.48	0.63	0.32
ENSG00000085998	55624	POMGNT1	protein O-linked mannose N-acetylglucosaminyltransferase 1 (beta 1,2-) [Source:HGNC Symbol;Acc:HGNC:19139]	1.86	1.79	2.44	2.89	2.6	2.36	2.18	4.41	5.82	3.69	4.4	1.37	3.29	3.24	4.02	4.25
ENSG00000085999	8438	RAD54L	RAD54 like [Source:HGNC Symbol;Acc:HGNC:9826]	7.74	6.59	15.59	15.19	6.19	2.39	7.23	16.34	17.16	11.2	17.4	4.31	3.92	5.38	14.01	7.76
ENSG00000086015	23139	MAST2	microtubule associated serine/threonine kinase 2 [Source:HGNC Symbol;Acc:HGNC:19035]	13.67	12.72	16.27	16.04	16.93	13.82	9.33	19.2	39.46	29.46	32.01	7	15.28	17.34	16.63	11.36
ENSG00000086061	3301	DNAJA1	DnaJ heat shock protein family (Hsp40) member A1 [Source:HGNC Symbol;Acc:HGNC:5229]	54.64	49.55	62.17	72.39	53.63	48.39	23	51.86	65.06	72.27	63.97	38.76	54.01	44.98	28.42	38.72
ENSG00000086062	2683	B4GALT1	beta-1,4-galactosyltransferase 1 [Source:HGNC Symbol;Acc:HGNC:924]	5.06	6.93	4.81	6.43	11.07	20.96	3.9	8.08	6.74	7.63	6.12	1.48	8.56	14.77	7.36	6.25
ENSG00000086065	51510	CHMP5	charged multivesicular body protein 5 [Source:HGNC Symbol;Acc:HGNC:26942]	13.51	10.69	14.72	16.6	12.52	12.94	10.4	14	12.12	11.07	12.9	12.1	8.54	8.32	11.29	13.05
ENSG00000086102	4799	NFX1	nuclear transcription factor, X-box binding 1 [Source:HGNC Symbol;Acc:HGNC:7803]	15.03	15.06	12.83	16.5	16.32	16.36	8.12	19.19	28.1	25.51	29.93	8.25	19.18	21.03	13.71	11.41
ENSG00000086159	363	AQP6	aquaporin 6 [Source:HGNC Symbol;Acc:HGNC:639]	0.04	0.02	0.03	0.12	0.05	0.02	0.01	0.04	0.03	0.07	0.07	0.1	0.04	0.01	0.18	0.02
ENSG00000086189	27292	DIMT1	DIM1 rRNA methyltransferase and ribosome maturation factor [Source:HGNC Symbol;Acc:HGNC:30217]	9.25	10.57	17.25	18.97	9.84	6.02	8.05	19.58	22.31	16.42	19.17	7.33	19.52	13.82	14.08	11.97
ENSG00000086200	51194	IPO11	importin 11 [Source:HGNC Symbol;Acc:HGNC:20628]	9.34	9.84	15.59	17.97	7.66	7.31	8.91	18.5	23.7	16.19	19.72	10.04	10.25	8.41	11.23	7.73
ENSG00000086205	2346	FOLH1	folate hydrolase 1 [Source:HGNC Symbol;Acc:HGNC:3788]	0	0	0	0	0	0	0	0	0	0	0	0	0	0	0	0
ENSG00000086232	27102	EIF2AK1	eukaryotic translation initiation factor 2 alpha kinase 1 [Source:HGNC Symbol;Acc:HGNC:24921]	38.34	32.8	48.75	54.79	36.18	13.9	28.18	44.83	59.91	48.32	49.01	17.14	44.32	29.96	59.99	45.03
ENSG00000086288	51314	NME8	NME/NM23 family member 8 [Source:HGNC Symbol;Acc:HGNC:16473]	0	0	0	0	0	0	0	0	0	0	0	0	0	0	0	0
ENSG00000086289	54749	EPDR1	ependymin related 1 [Source:HGNC Symbol;Acc:HGNC:17572]	0	0.01	0	0	0	0.26	0	0	0	0	0	0	0	0.12	0	0
ENSG00000086300	29887	SNX10	sorting nexin 10 [Source:HGNC Symbol;Acc:HGNC:14974]	21.44	18.32	30.69	34.03	13.32	9.5	7.18	22.49	38.67	25.81	30.99	11.95	18.3	12.5	13.68	11.97
ENSG00000086475	22929	SEPHS1	selenophosphate synthetase 1 [Source:HGNC Symbol;Acc:HGNC:19685]	11.59	12.12	21.3	26.04	20.87	6.26	18.12	43.75	38.54	26.04	31.86	12.87	25.29	21.22	24.79	14.08
ENSG00000086504	10573	MRPL28	mitochondrial ribosomal protein L28 [Source:HGNC Symbol;Acc:HGNC:14484]	14.5	16.87	26.3	30.76	34.95	9.41	19.34	32.78	31.86	28.17	33.43	11.67	28.64	23.22	27.96	24.41
ENSG00000086506	3049	HBQ1	hemoglobin subunit theta 1 [Source:HGNC Symbol;Acc:HGNC:4833]	0	0.04	0.04	0	0	0	0	0.06	0	0.13	0.16	0	0.09	0	0	0
ENSG00000086544	80271	ITPKC	inositol-trisphosphate 3-kinase C [Source:HGNC Symbol;Acc:HGNC:14897]	1.53	2.73	1.19	1.38	2.95	2.99	1.2	2.34	2.57	2.32	2.58	0.53	2.76	3.37	2.18	2.18
ENSG00000086548	4680	CEACAM6	CEA cell adhesion molecule 6 [Source:HGNC Symbol;Acc:HGNC:1818]	0	0	0.01	0	0	0	0	0	0	0	0	0	0	0	0	0
ENSG00000086570	2196	FAT2	FAT atypical cadherin 2 [Source:HGNC Symbol;Acc:HGNC:3596]	0.13	0.06	0.08	0.07	0.07	0.04	0.01	0.03	0.11	0.12	0.07	0.02	0.04	0.05	0.07	0.02
ENSG00000086589	55696	RBM22	RNA binding motif protein 22 [Source:HGNC Symbol;Acc:HGNC:25503]	23.64	23.94	24.68	26.51	27.21	16.42	14.79	27.21	29.27	23.82	24.93	10.45	29.72	25.34	23.9	19.66
ENSG00000086598	10959	TMED2	transmembrane p24 trafficking protein 2 [Source:HGNC Symbol;Acc:HGNC:16996]	24.62	40.67	48.31	60.88	64.04	41.99	40.76	73.4	75.49	55.22	55.89	24.54	43.71	43.74	66.84	50.74
ENSG00000086619	56605	ERO1B	endoplasmic reticulum oxidoreductase 1 beta [Source:HGNC Symbol;Acc:HGNC:14355]	4.84	3.41	1.81	3.64	2.05	9.94	0.88	2.32	1.43	2.55	1.85	0.56	3.05	6.9	1.99	0.76
ENSG00000086666	54469	ZFAND6	zinc finger AN1-type containing 6 [Source:HGNC Symbol;Acc:HGNC:30164]	43.28	41.13	47.06	50.77	30.89	32.16	21.17	38.9	63.78	40.31	59.7	36.07	38.15	38.51	26.83	19.84
ENSG00000086696	3294	HSD17B2	hydroxysteroid 17-beta dehydrogenase 2 [Source:HGNC Symbol;Acc:HGNC:5211]	0	0	0	0	0	0	0	0	0	0	0	0	0	0	0	0
ENSG00000086712	55787	TXLNG	taxilin gamma [Source:HGNC Symbol;Acc:HGNC:18578]	10.65	9.99	11.77	15.35	9.86	5.62	6.13	17.3	15.78	13.86	15.19	4.18	17.25	11.28	11.56	12.47
ENSG00000086717	5475	PPEF1	protein phosphatase with EF-hand domain 1 [Source:HGNC Symbol;Acc:HGNC:9243]	0.02	0.02	0	0	0.03	0	0.01	0	0	0	0	0	0	0.01	0	0
ENSG00000086730	7462	LAT2	linker for activation of T cells family member 2 [Source:HGNC Symbol;Acc:HGNC:12749]	38.28	38.24	28.33	34.43	66.97	62.81	21.66	38	84.4	73.1	76.15	33.01	56.9	61.46	40.69	38.71
ENSG00000086758	10075	HUWE1	HECT, UBA and WWE domain containing E3 ubiquitin protein ligase 1 [Source:HGNC Symbol;Acc:HGNC:30892]	40.93	50.68	63.78	66.87	46.31	87.37	27.72	57.51	83.31	68.77	73.62	19.58	46.39	71.23	54.25	43.79
ENSG00000086827	9183	ZW10	zw10 kinetochore protein [Source:HGNC Symbol;Acc:HGNC:13194]	3.86	3.37	6.91	8.5	4.46	3.25	3.48	8.96	12.15	7.84	8.31	4.5	5.42	4.22	4.56	3.79
ENSG00000086848	79796	ALG9	ALG9 alpha-1,2-mannosyltransferase [Source:HGNC Symbol;Acc:HGNC:15672]	8.56	7.19	8.27	10.31	7.13	7.65	5.64	12.54	12.25	10.41	10.2	4.05	8.2	8.73	7.28	3.64
ENSG00000086967	4606	MYBPC2	myosin binding protein C2 [Source:HGNC Symbol;Acc:HGNC:7550]	5.8	3.22	2.01	3.13	2.86	0.44	1.9	3.51	0.57	0.44	1.06	0.26	3.5	2.45	3.62	4.16
ENSG00000086991	50507	NOX4	NADPH oxidase 4 [Source:HGNC Symbol;Acc:HGNC:7891]	0	0	0	0	0	0	0	0	0	0	0	0	0	0	0	0
ENSG00000087008	8310	ACOX3	acyl-CoA oxidase 3, pristanoyl [Source:HGNC Symbol;Acc:HGNC:121]	5.03	4.23	3.01	4.57	5.62	2.61	1.81	3.33	7.05	5.77	6.57	1.74	5.61	4.56	5.64	6.08
ENSG00000087053	8898	MTMR2	myotubularin related protein 2 [Source:HGNC Symbol;Acc:HGNC:7450]	0.47	2.16	0.85	0.82	0.42	3.39	0.23	0.67	20.38	15.78	17.54	6.7	0.72	2.54	0.58	0.36
ENSG00000087074	23645	PPP1R15A	protein phosphatase 1 regulatory subunit 15A [Source:HGNC Symbol;Acc:HGNC:14375]	66.37	41.32	21.9	47.86	82.65	121.28	24.38	44.21	8.56	59.16	55.55	10.9	74.63	80.7	62.51	57.54
ENSG00000087076	51171	HSD17B14	hydroxysteroid 17-beta dehydrogenase 14 [Source:HGNC Symbol;Acc:HGNC:23238]	1.15	0.73	0.3	0.2	1.49	0.45	0.2	0.36	0	0.14	0.05	0.05	2.59	0.68	0.63	0.91
ENSG00000087077	7205	TRIP6	thyroid hormone receptor interactor 6 [Source:HGNC Symbol;Acc:HGNC:12311]	1.11	1.68	1.31	1.69	1.12	2.97	1.21	0.96	4.45	4.71	5.1	1.24	0.93	1.32	1.11	1.26
ENSG00000087085	43	ACHE	acetylcholinesterase (Cartwright blood group) [Source:HGNC Symbol;Acc:HGNC:108]	0.03	0.08	0.1	0.01	0.03	0.26	0	0.02	0.03	0.1	0.01	0.04	0.09	0.24	0.12	0
ENSG00000087086	2512	FTL	ferritin light chain [Source:HGNC Symbol;Acc:HGNC:3999]	431.96	448.63	497.56	554.05	481.41	288.97	574.43	762.84	1211.84	1002.93	1168.35	606.57	647.28	554.95	621.7	543.19
ENSG00000087087	51593	SRRT	serrate, RNA effector molecule [Source:HGNC Symbol;Acc:HGNC:24101]	28.13	37	53.65	64.25	81.65	40.07	36.89	82.4	104.91	86.14	79.85	17.6	65.46	53.88	72.62	74.63
ENSG00000087088	581	BAX	BCL2 associated X, apoptosis regulator [Source:HGNC Symbol;Acc:HGNC:959]	19.11	25.09	34.95	40.36	20.36	16.06	30.97	51.18	51.68	46.98	50.38	17.5	38.82	46.15	55.69	26.7
ENSG00000087095	51701	NLK	nemo like kinase [Source:HGNC Symbol;Acc:HGNC:29858]	28.48	30.35	31.18	32.16	14.85	10.12	8.11	19.63	18.56	15.48	18.03	7.03	17.38	17.41	14.52	10.19
ENSG00000087111	94005	PIGS	phosphatidylinositol glycan anchor biosynthesis class S [Source:HGNC Symbol;Acc:HGNC:14937]	5.41	4.89	4.84	6.04	10.94	11.24	5.38	9.15	17.73	14.29	15.43	4.39	7.88	10.07	10.37	6.76
ENSG00000087116	9509	ADAMTS2	ADAM metallopeptidase with thrombospondin type 1 motif 2 [Source:HGNC Symbol;Acc:HGNC:218]	0	0	0	0	0	0.03	0.01	0	0	0	0	0	0	0	0	0.09
ENSG00000087128	28983	TMPRSS11E	transmembrane serine protease 11E [Source:HGNC Symbol;Acc:HGNC:24465]	0	0.04	0	0	0	0.06	0	0	0	0	0	0	0	0.01	0	0
ENSG00000087152	56970	ATXN7L3	ataxin 7 like 3 [Source:HGNC Symbol;Acc:HGNC:25416]	9.87	13.6	13.07	12.15	35.91	34.53	13.19	22.6	24.55	20.91	18.27	3.52	19.2	20.92	27.2	31.72
ENSG00000087157	9489	PGS1	phosphatidylglycerophosphate synthase 1 [Source:HGNC Symbol;Acc:HGNC:30029]	7.95	12.16	11.38	10.91	13.68	17.26	5.96	10.89	15.75	13.54	12.33	4.12	12.73	17.48	13.5	12.84
ENSG00000087191	5705	PSMC5	proteasome 26S subunit, ATPase 5 [Source:HGNC Symbol;Acc:HGNC:9552]	19.21	19.29	32.39	38.25	24.5	16.18	20.68	40.19	56	39.51	46.94	26.63	37.79	26.34	26.86	29
ENSG00000087206	51720	UIMC1	ubiquitin interaction motif containing 1 [Source:HGNC Symbol;Acc:HGNC:30298]	24.07	26.26	34.47	27.62	27.2	45.66	17.63	24.93	28.42	26.66	27.32	14.19	22.72	22.28	29.85	35.32
ENSG00000087237	1071	CETP	cholesteryl ester transfer protein [Source:HGNC Symbol;Acc:HGNC:1869]	0.04	0.05	0.03	0.02	0.16	0.31	0.03	0.04	0.03	0.04	0.02	0.01	0.05	0.33	0	0.13
ENSG00000087245	4313	MMP2	matrix metallopeptidase 2 [Source:HGNC Symbol;Acc:HGNC:7166]	0	0	0	0	0.01	0	0	0	0	0	0.03	0	0	0.1	0	0
ENSG00000087250	4504	MT3	metallothionein 3 [Source:HGNC Symbol;Acc:HGNC:7408]	0	0	0	0	0.03	0	0	0	0	0	0	0	0	0	0	0
ENSG00000087253	54947	LPCAT2	lysophosphatidylcholine acyltransferase 2 [Source:HGNC Symbol;Acc:HGNC:26032]	0	0.07	0	0	0	0.01	0	0	0	0	0	0	0	0.06	0	0
ENSG00000087258	2775	GNAO1	G protein subunit alpha o1 [Source:HGNC Symbol;Acc:HGNC:4389]	0.17	0.3	0.27	0.09	0.45	1.02	0.04	0.27	0.07	0.17	0.17	0.01	0.41	1.3	0.18	0.09
ENSG00000087263	55239	OGFOD1	2-oxoglutarate and iron dependent oxygenase domain containing 1 [Source:HGNC Symbol;Acc:HGNC:25585]	7.05	6.96	16.68	19.67	11.13	10.76	10.91	20.57	26.03	19.73	23.55	9.03	13.42	11.04	13.1	16.14
ENSG00000087266	6452	SH3BP2	SH3 domain binding protein 2 [Source:HGNC Symbol;Acc:HGNC:10825]	4.34	3.76	2.6	4.78	9.56	13.23	5.07	9.81	28.64	23.11	31.85	5.84	13.61	14.24	9.4	8.72
ENSG00000087269	8602	NOP14	NOP14 nucleolar protein [Source:HGNC Symbol;Acc:HGNC:16821]	11.21	10.69	22.85	25.13	26.91	14.66	19.38	40.43	46.82	31.42	42.12	9.8	26.15	21.01	35.58	36.35
ENSG00000087274	118	ADD1	adducin 1 [Source:HGNC Symbol;Acc:HGNC:243]	16.87	25.28	16.3	16.53	52.89	63.82	11.47	24.79	34.73	33.33	29.3	4.76	31.59	45.44	24.79	27.17
ENSG00000087299	79944	L2HGDH	L-2-hydroxyglutarate dehydrogenase [Source:HGNC Symbol;Acc:HGNC:20499]	5.67	3.93	10.54	12.44	2.98	0.77	3.87	6.44	8.19	5.56	6.99	2.99	3.7	1.84	6.45	4.95
ENSG00000087301	57544	TXNDC16	thioredoxin domain containing 16 [Source:HGNC Symbol;Acc:HGNC:19965]	10.05	6.24	11.64	12.29	3.18	1.13	2.15	6.2	4.38	4.46	6.71	2.68	4.72	3.43	3.42	2.97
ENSG00000087302	51637	RTRAF	RNA transcription, translation and transport factor [Source:HGNC Symbol;Acc:HGNC:23169]	45.55	39.25	83.74	90.68	43.32	30.6	38.31	98.52	94.46	78.84	94.58	55.4	63.18	46.09	44.42	41.33
ENSG00000087303	22795	NID2	nidogen 2 [Source:HGNC Symbol;Acc:HGNC:13389]	0.45	0.3	0.15	0.36	0.56	0.53	0.02	0.33	0.48	0.57	0.84	0.05	0.32	0.51	0.26	0.18
ENSG00000087338	64395	GMCL1	germ cell-less 1, spermatogenesis associated [Source:HGNC Symbol;Acc:HGNC:23843]	6.18	5.1	12.99	11.41	2.29	1.81	3.2	8.4	15.05	8.48	10.8	3.02	5.7	4.07	3.07	3.46
ENSG00000087365	10992	SF3B2	splicing factor 3b subunit 2 [Source:HGNC Symbol;Acc:HGNC:10769]	30.23	36.53	51.56	53.31	55.64	58.42	40.86	59.69	69.09	66.75	73.32	17.61	48.55	50.87	71.3	76.88
ENSG00000087448	57542	KLHL42	kelch like family member 42 [Source:HGNC Symbol;Acc:HGNC:29252]	6.87	5.91	10.23	11.29	12.73	5	6.59	12.7	14.33	11.43	10.2	2.18	13.03	11.53	14.03	12.16
ENSG00000087460	2778	GNAS	GNAS complex locus [Source:HGNC Symbol;Acc:HGNC:4392]	310.3	278.16	326.91	357.89	472.45	244.47	243.51	422.34	474.17	406.01	460.82	121.96	448.58	396.89	476.93	409.29
ENSG00000087470	10059	DNM1L	dynamin 1 like [Source:HGNC Symbol;Acc:HGNC:2973]	36.76	27.41	48.47	54.83	20.39	16.66	14.83	42.86	34.33	26.37	28.33	11.96	34.11	24.74	19.81	23
ENSG00000087494	5744	PTHLH	parathyroid hormone like hormone [Source:HGNC Symbol;Acc:HGNC:9607]	0	0.02	0	0	0.03	0.13	0	0	0	0	0.05	0	0	0.1	0	0
ENSG00000087495	116154	PHACTR3	phosphatase and actin regulator 3 [Source:HGNC Symbol;Acc:HGNC:15833]	0	0	0.01	0.01	0.01	0	0	0	0	0.03	0	0	0	0	0	0
ENSG00000087502	51290	ERGIC2	ERGIC and golgi 2 [Source:HGNC Symbol;Acc:HGNC:30208]	15.79	17.32	29.46	33.87	21.83	12.62	15.92	30.94	27.41	26.02	28.71	33.88	17.79	16.43	21.77	19.23
ENSG00000087510	7022	TFAP2C	transcription factor AP-2 gamma [Source:HGNC Symbol;Acc:HGNC:11744]	0	0	0	0	0	0	0	0	0	0	0	0	0	0.01	0	0
ENSG00000087586	6790	AURKA	aurora kinase A [Source:HGNC Symbol;Acc:HGNC:11393]	24.75	24.76	49.82	50.19	27.71	7.75	20.94	37.7	64.47	36.29	52.34	23.62	20.7	13.8	34.04	28.07
ENSG00000087589	57091	CASS4	Cas scaffold protein family member 4 [Source:HGNC Symbol;Acc:HGNC:15878]	0.1	0.08	0.01	0.02	0.01	0.19	0.02	0.02	0.01	0.08	0.01	0	0	0.16	0.01	0
ENSG00000087842	8544	PIR	pirin [Source:HGNC Symbol;Acc:HGNC:30048]	0	0.03	0	0	0	0.16	0	0	0	0	0	0	0	0	0.14	0.17
ENSG00000087884	28971	AAMDC	adipogenesis associated Mth938 domain containing [Source:HGNC Symbol;Acc:HGNC:30205]	1.93	1.55	2.19	3.1	2.91	1.46	1.52	0.71	1.35	1.33	0.73	1.03	1.75	1.23	2.07	1.44
ENSG00000087903	5990	RFX2	regulatory factor X2 [Source:HGNC Symbol;Acc:HGNC:9983]	1.95	2.05	1.86	2.24	3.21	2.14	1.8	3.4	2.75	3.35	2.94	0.72	1.39	2.12	2.66	2.49
ENSG00000087995	339175	METTL2A	methyltransferase 2A, methylcytidine [Source:HGNC Symbol;Acc:HGNC:25755]	7.64	7.19	11.59	12.25	6.35	6.34	5.45	9.79	18.24	10.04	11.11	5.2	7.91	7.02	9.52	7.41
ENSG00000088002	6820	SULT2B1	sulfotransferase family 2B member 1 [Source:HGNC Symbol;Acc:HGNC:11459]	0.28	0.25	0.04	0	0	0.07	0	0.01	0	0.07	0.38	0.08	0.05	0.02	0	0
ENSG00000088035	29929	ALG6	ALG6 alpha-1,3-glucosyltransferase [Source:HGNC Symbol;Acc:HGNC:23157]	7.35	4.48	10	11.04	3.53	2.08	1.93	7.21	10.01	6.05	6.87	3.42	5.95	3.95	3.98	4.04
ENSG00000088038	4849	CNOT3	CCR4-NOT transcription complex subunit 3 [Source:HGNC Symbol;Acc:HGNC:7879]	13.32	15.8	17.61	20.03	21.48	14.4	11.49	19.03	25.22	20.63	19.34	3.5	15.72	14.91	22.2	19.22
ENSG00000088053	51206	GP6	glycoprotein VI platelet [Source:HGNC Symbol;Acc:HGNC:14388]	6.58	1.37	0.79	2.07	2.81	1.79	0.96	1.54	2.2	1.7	2.72	0.38	4.67	2.5	3.05	2.46
ENSG00000088179	5775	PTPN4	protein tyrosine phosphatase non-receptor type 4 [Source:HGNC Symbol;Acc:HGNC:9656]	7.69	5	6.32	7.95	3.31	4.3	2.94	6.31	10.5	9.47	8.89	3.51	4.19	8.83	3.4	2.26
ENSG00000088205	8886	DDX18	DEAD-box helicase 18 [Source:HGNC Symbol;Acc:HGNC:2741]	27.79	31.62	39.79	45.08	49.97	46.85	26.03	68.07	69.76	62.05	69.17	42.84	73.57	55.78	47.63	46.39
ENSG00000088247	8570	KHSRP	KH-type splicing regulatory protein [Source:HGNC Symbol;Acc:HGNC:6316]	72.32	69.47	127.69	149.38	160.72	40.42	115.86	199.97	156.49	125.5	150.45	32.68	139.46	97.22	218.62	226.26
ENSG00000088256	2767	GNA11	G protein subunit alpha 11 [Source:HGNC Symbol;Acc:HGNC:4379]	1.11	0.98	1.83	2.12	3.59	3.97	1.11	1.57	0.9	1.1	0.55	0.08	1.65	2.48	3.15	2.97
ENSG00000088280	55616	ASAP3	ArfGAP with SH3 domain, ankyrin repeat and PH domain 3 [Source:HGNC Symbol;Acc:HGNC:14987]	6.16	4.78	5.51	6.86	12.16	4.07	4.47	6.73	0.46	0.45	0.82	0.26	7.87	6.67	9.67	11.21
ENSG00000088298	55741,111089941	EDEM2	ER degradation enhancing alpha-mannosidase like protein 2 [Source:HGNC Symbol;Acc:HGNC:15877]	3.36	3.53	3.92	4.56	4.46	3.18	2.99	4.47	5.38	4.48	4.62	1.16	5.2	5.05	5.83	4.75
ENSG00000088305	1789	DNMT3B	DNA methyltransferase 3 beta [Source:HGNC Symbol;Acc:HGNC:2979]	2.51	1.75	3.24	3.28	2.78	0.53	0.92	2.42	0.14	0.22	0.17	0.1	2.07	1.31	1.84	1.78
ENSG00000088320	28954	REM1	RRAD and GEM like GTPase 1 [Source:HGNC Symbol;Acc:HGNC:15922]	0	0	0	0	0	0	0	0	0	0	0	0	0	0	0	0
ENSG00000088325	22974	TPX2	TPX2 microtubule nucleation factor [Source:HGNC Symbol;Acc:HGNC:1249]	38.43	36.46	69.47	69.4	50.39	16.05	30.35	65.04	95.14	54.15	72.96	25.73	36.21	24.74	57.43	54.82
ENSG00000088340	.	FER1L4	fer-1 like family member 4 (pseudogene) [Source:HGNC Symbol;Acc:HGNC:15801]	2.92	2.44	0.61	0.77	0.97	2.58	0.12	0.39	0.22	0.16	0.3	0.01	1.14	1.74	0.74	0.75
ENSG00000088356	81572	PDRG1	p53 and DNA damage regulated 1 [Source:HGNC Symbol;Acc:HGNC:16119]	5.98	4.86	6.9	8.53	11.13	6.02	6.7	11.29	7.66	6.68	6.71	3.91	9.7	7.14	10.3	10.77
ENSG00000088367	2036	EPB41L1	erythrocyte membrane protein band 4.1 like 1 [Source:HGNC Symbol;Acc:HGNC:3378]	0.84	0.51	0.13	0.35	2.87	0.38	0.38	0.34	0.21	0.06	0	0	2.64	1.74	1.51	0.35
ENSG00000088386	6564	SLC15A1	solute carrier family 15 member 1 [Source:HGNC Symbol;Acc:HGNC:10920]	0	0	0	0	0.01	0	0	0	0	0	0	0	0	0	0	0
ENSG00000088387	23348	DOCK9	dedicator of cytokinesis 9 [Source:HGNC Symbol;Acc:HGNC:14132]	1.94	2.49	1.65	1.95	2.03	13.2	1.11	2.07	0.66	2.66	0.14	0.14	3.32	12.46	1.81	1.66
ENSG00000088448	55608	ANKRD10	ankyrin repeat domain 10 [Source:HGNC Symbol;Acc:HGNC:20265]	33.01	20.99	34.26	34.23	19.7	32.76	10.75	20.09	23.44	21.03	18.07	7.56	18.53	24.43	15.95	14.82
ENSG00000088451	23483	TGDS	TDP-glucose 4,6-dehydratase [Source:HGNC Symbol;Acc:HGNC:20324]	4.08	3.85	8.22	6.95	1.3	1.85	2.37	6.64	7.11	6.56	6.64	4.91	3.82	3.02	2.65	1.67
ENSG00000088538	1795	DOCK3	dedicator of cytokinesis 3 [Source:HGNC Symbol;Acc:HGNC:2989]	0.02	0.06	0.05	0.01	0	0.1	0.02	0.01	0.06	0.02	0.04	0.02	0.01	0.05	0.02	0.05
ENSG00000088543	51161	C3orf18	chromosome 3 open reading frame 18 [Source:HGNC Symbol;Acc:HGNC:24837]	0.6	0.4	0.11	0.26	0.19	0.16	0.1	0.13	0.02	0.06	0.06	0.02	0.19	0.77	0.58	0.62
ENSG00000088682	57017	COQ9	coenzyme Q9 [Source:HGNC Symbol;Acc:HGNC:25302]	9.18	8.28	13.41	15.78	19.25	8.92	9.23	15.18	24.31	14.59	17.15	5.74	13.28	11.76	17.4	22.67
ENSG00000088726	55287	TMEM40	transmembrane protein 40 [Source:HGNC Symbol;Acc:HGNC:25620]	0.32	0.12	0.26	0.21	0.38	0	0.1	0.06	0	0.08	0.21	0	0.31	0.62	0.22	0.67
ENSG00000088727	64147	KIF9	kinesin family member 9 [Source:HGNC Symbol;Acc:HGNC:16666]	3.4	3.19	3.37	3.78	4.63	2.14	2.8	4.18	2.9	3.79	4.74	2.67	4.32	4.11	3.44	2.7
ENSG00000088756	79822	ARHGAP28	Rho GTPase activating protein 28 [Source:HGNC Symbol;Acc:HGNC:25509]	0	0	0	0	0.02	0	0	0	0	0	0	0	0	0	0	0
ENSG00000088766	54675	CRLS1	cardiolipin synthase 1 [Source:HGNC Symbol;Acc:HGNC:16148]	9.63	9	17.46	19.89	10.91	5.61	10.85	28.94	30.81	24.5	23.78	11.55	17.9	12.76	13.62	11.36
ENSG00000088782	140850	DEFB127	defensin beta 127 [Source:HGNC Symbol;Acc:HGNC:16206]	0	0	0	0	0	0	0	0	0	0	0	0	0	0	0	0
ENSG00000088808	23368	PPP1R13B	protein phosphatase 1 regulatory subunit 13B [Source:HGNC Symbol;Acc:HGNC:14950]	3.14	2.89	2.72	3.77	2.98	4.9	2.3	3.23	2.13	2.68	1.37	0.69	2.94	4.8	2.99	2.03
ENSG00000088812	8455	ATRN	attractin [Source:HGNC Symbol;Acc:HGNC:885]	1.54	1.75	2.41	2.7	1.81	3.14	0.85	1.49	0.35	0.87	0.26	0.09	1.71	2.44	1.79	1.29
ENSG00000088826	54498	SMOX	spermine oxidase [Source:HGNC Symbol;Acc:HGNC:15862]	0	0.17	0	0	0	0.34	0	0	0	0.08	0.05	0	0.03	0.37	0.1	0
ENSG00000088827	6614	SIGLEC1	sialic acid binding Ig like lectin 1 [Source:HGNC Symbol;Acc:HGNC:11127]	0.01	0.01	0	0	0	0	0	0.01	0	0	0	0	0	0.01	0	0
ENSG00000088832	2280	FKBP1A	FKBP prolyl isomerase 1A [Source:HGNC Symbol;Acc:HGNC:3711]	58.38	57.63	94.67	110.97	102.09	39.98	72.47	126.4	112.35	80.77	95.34	32.02	99.3	78.79	112.28	101.54
ENSG00000088833	55968	NSFL1C	NSFL1 cofactor [Source:HGNC Symbol;Acc:HGNC:15912]	14.05	18.44	18.63	22.95	47.72	36.74	23.17	33.96	28.23	29.67	29.85	10.14	34.02	30.34	40.35	47.64
ENSG00000088836	83959	SLC4A11	solute carrier family 4 member 11 [Source:HGNC Symbol;Acc:HGNC:16438]	0.05	0.15	0.01	0.06	0.22	0.21	0.03	0.03	0.1	0.03	0.04	0.02	0.02	0.25	0.28	0
ENSG00000088854	25943	DNAAF9	dynein axonemal assembly factor 9 [Source:HGNC Symbol;Acc:HGNC:17721]	0.01	0.05	0	0	0	1.13	0.01	0.01	0.01	0.07	0	0	0	0.5	0.01	0
ENSG00000088876	79175	ZNF343	zinc finger protein 343 [Source:HGNC Symbol;Acc:HGNC:16017]	3.87	3.54	4.21	4.57	2.02	3.41	2	4.04	5.61	5.84	4.94	1.79	3.44	3.28	4.23	4.66
ENSG00000088881	57593	EBF4	EBF family member 4 [Source:HGNC Symbol;Acc:HGNC:29278]	0.01	0.02	0	0	0.01	0.41	0	0.01	0.01	0.02	0	0	0	0.1	0	0.02
ENSG00000088882	56265	CPXM1	carboxypeptidase X, M14 family member 1 [Source:HGNC Symbol;Acc:HGNC:15771]	0	0	0	0	0	0.21	0	0	0.22	0.41	0.28	0.11	0	0.12	0	0
ENSG00000088888	57506	MAVS	mitochondrial antiviral signaling protein [Source:HGNC Symbol;Acc:HGNC:29233]	7.87	8.82	9.48	10.66	12.41	7.04	4.64	9.06	19.82	11.71	9.68	1.78	9.17	8.8	9.5	8.8
ENSG00000088899	9762	LZTS3	leucine zipper tumor suppressor family member 3 [Source:HGNC Symbol;Acc:HGNC:30139]	0.71	0.85	0.52	0.61	1.56	1.86	0.43	0.76	0.11	0.87	0.5	0.08	0.93	1.64	1.03	0.86
ENSG00000088926	2160	F11	coagulation factor XI [Source:HGNC Symbol;Acc:HGNC:3529]	0	0	0	0	0	0	0	0	0	0	0	0	0	0	0	0
ENSG00000088930	22803	XRN2	5'-3' exoribonuclease 2 [Source:HGNC Symbol;Acc:HGNC:12836]	13.28	14.6	19.64	22.62	17.55	17.12	11.18	26.17	32.19	26.48	30.2	14.91	19.53	17.62	17.75	18.81
ENSG00000088970	55857	KIZ	kizuna centrosomal protein [Source:HGNC Symbol;Acc:HGNC:15865]	5.25	4.26	3.13	3.72	3.06	7.47	0.99	2.16	8.3	6.61	7.88	3.79	1.42	3.45	2.49	3.46
ENSG00000088986	8655	DYNLL1	dynein light chain LC8-type 1 [Source:HGNC Symbol;Acc:HGNC:15476]	136.82	141.66	200.37	218.29	332.25	121.56	177.53	233.05	250.34	190.78	162.31	142.13	247.09	191.77	202.16	210.88
ENSG00000088992	54997	TESC	tescalcin [Source:HGNC Symbol;Acc:HGNC:26065]	19.94	17.19	26.3	27.18	21.88	6.59	21.12	32.91	138.21	85.84	108.09	29.42	21.26	18.57	31.47	27.44
ENSG00000089006	27131	SNX5	sorting nexin 5 [Source:HGNC Symbol;Acc:HGNC:14969]	81.06	87.51	112.82	121.88	58.51	104.2	58.65	120.78	119.54	105.77	135.7	85.75	81.65	83	83.7	103.22
ENSG00000089009	6128	RPL6	ribosomal protein L6 [Source:HGNC Symbol;Acc:HGNC:10362]	1109.57	932.89	1005.32	1133.75	1521.23	629.68	894.98	1328.15	1294.97	991.58	1123.47	969.72	1367.74	1049.2	1167.71	951.65
ENSG00000089012	55423	SIRPG	signal regulatory protein gamma [Source:HGNC Symbol;Acc:HGNC:15757]	0.01	0.07	0	0	0.01	1.89	0	0	0	0.42	0	0	0.04	0.85	0	0
ENSG00000089022	8550	MAPKAPK5	MAPK activated protein kinase 5 [Source:HGNC Symbol;Acc:HGNC:6889]	13.21	12.99	20.41	20.82	23.16	19.46	12.79	25.35	30.57	24.23	26.99	8.57	21.31	19.14	26.16	23.36
ENSG00000089041	5027	P2RX7	purinergic receptor P2X 7 [Source:HGNC Symbol;Acc:HGNC:8537]	0	0.17	0	0	0	1.04	0	0	0.04	0.06	0	0	0	0.4	0	0
ENSG00000089048	51575	ESF1	ESF1 nucleolar pre-rRNA processing protein homolog [Source:HGNC Symbol;Acc:HGNC:15898]	2.38	3.13	3.84	4.24	2.17	3.67	1.38	3.57	7.31	4.2	4.59	3.15	4.12	2.66	2.45	2.9
ENSG00000089050	10741	RBBP9	RB binding protein 9, serine hydrolase [Source:HGNC Symbol;Acc:HGNC:9892]	1.73	1.84	1.39	1.83	0.86	2.23	0.89	1.95	3.81	3.41	3.55	1.34	0.77	1.7	1.11	0.97
ENSG00000089053	51433	ANAPC5	anaphase promoting complex subunit 5 [Source:HGNC Symbol;Acc:HGNC:15713]	46.94	41.07	95.63	92.31	50.47	40.71	44.48	101.55	108.82	69.4	81.75	31.91	64.72	50.86	69.4	82.95
ENSG00000089057	9962	SLC23A2	solute carrier family 23 member 2 [Source:HGNC Symbol;Acc:HGNC:10973]	19.59	11.27	16.25	21.55	18.92	10	9.68	24.84	14.96	16.57	16.84	3.59	23.61	18.67	20.16	18.08
ENSG00000089060	80024	SLC8B1	solute carrier family 8 member B1 [Source:HGNC Symbol;Acc:HGNC:26175]	6.76	1.99	2.81	4.85	2.34	4.71	1	2.67	2.11	1.21	1.37	0.28	2.52	3.8	2.72	3.01
ENSG00000089063	29058	TMEM230	transmembrane protein 230 [Source:HGNC Symbol;Acc:HGNC:15876]	19.27	19.91	32.13	35.25	26.68	14.25	17.06	32.12	45.61	30.12	38.49	16.73	30.05	23.65	30.13	27.29
ENSG00000089091	55184	DZANK1	double zinc ribbon and ankyrin repeat domains 1 [Source:HGNC Symbol;Acc:HGNC:15858]	2.25	1.32	0.99	1.31	1.47	1.93	0.64	1.35	0.3	0.52	0.18	0.08	2.38	2.56	1.84	1.55
ENSG00000089094	84678	KDM2B	lysine demethylase 2B [Source:HGNC Symbol;Acc:HGNC:13610]	21.72	29	25.24	26.83	78.49	36.62	32.53	44.45	49.08	37.8	41.8	8.3	42.46	41.59	65.62	43.91
ENSG00000089101	26074	CFAP61	cilia and flagella associated protein 61 [Source:HGNC Symbol;Acc:HGNC:15872]	0.06	0.01	0	0	0	0.06	0.04	0.15	0.01	0	0	0.04	0.08	0.2	0	0
ENSG00000089116	64211	LHX5	LIM homeobox 5 [Source:HGNC Symbol;Acc:HGNC:14216]	0	0	0	0	0	0	0	0	0	0	0	0	0.03	0	0	0
ENSG00000089123	55617	TASP1	taspase 1 [Source:HGNC Symbol;Acc:HGNC:15859]	2.37	2.66	2.77	4.07	3.22	3.47	1.67	3.94	3.49	3.88	3.53	2.4	2.99	2.86	1.81	2.31
ENSG00000089127	4938	OAS1	2'-5'-oligoadenylate synthetase 1 [Source:HGNC Symbol;Acc:HGNC:8086]	1.95	2.03	1.59	1.87	8.98	4.14	1.85	4.05	15.88	6.82	17.99	7	7.2	6.4	4.62	2.69
ENSG00000089154	10985	GCN1	GCN1 activator of EIF2AK4 [Source:HGNC Symbol;Acc:HGNC:4199]	30.75	29.63	37.26	39.23	46.15	54.91	29.75	48.58	85.54	56.61	55	13.07	42.51	38.95	49.65	42.06
ENSG00000089157	6175	RPLP0	ribosomal protein lateral stalk subunit P0 [Source:HGNC Symbol;Acc:HGNC:10371]	1477.42	1239.52	1441.75	1503.76	1632.69	494.7	1098.21	1633.09	1320.69	1247.46	1446.05	1041.77	1838.18	1426.85	1686.28	1229.57
ENSG00000089159	5829	PXN	paxillin [Source:HGNC Symbol;Acc:HGNC:9718]	5.94	5.07	4.66	6.16	8	2.32	3.33	7.6	2.07	3.12	2.2	0.34	7	6.15	10.28	8.88
ENSG00000089163	23409	SIRT4	sirtuin 4 [Source:HGNC Symbol;Acc:HGNC:14932]	0.63	0.31	0.23	0.29	0	0.35	0.18	0.16	0.25	0.21	0.23	0.09	0.18	0.1	0.03	0.18
ENSG00000089169	22895	RPH3A	rabphilin 3A [Source:HGNC Symbol;Acc:HGNC:17056]	0.01	0	0	0	0.01	0.03	0	0	0.01	0	0	0	0	0.03	0	0
ENSG00000089177	55614	KIF16B	kinesin family member 16B [Source:HGNC Symbol;Acc:HGNC:15869]	4.55	3.91	3.8	5.08	3.48	2.5	1.35	3.81	6.87	4.66	5.3	1.53	4.24	3.37	2.51	3.32
ENSG00000089195	51605	TRMT6	tRNA methyltransferase 6 non-catalytic subunit [Source:HGNC Symbol;Acc:HGNC:20900]	3.29	4.55	7.66	9.98	12.27	9.55	7	16.75	14.72	13.24	15.99	7.4	12.6	8.67	13.51	12.68
ENSG00000089199	1114	CHGB	chromogranin B [Source:HGNC Symbol;Acc:HGNC:1930]	0.02	0.03	0	0.01	0	0.51	0	0	0	0.04	0	0	0.05	0.22	0	0
ENSG00000089220	5037	PEBP1	phosphatidylethanolamine binding protein 1 [Source:HGNC Symbol;Acc:HGNC:8630]	25.51	27.01	59.32	67.06	45.99	21.86	53.81	86.63	96.08	69.32	85.29	35.97	45.24	36.3	76.91	64.62
ENSG00000089225	6910	TBX5	T-box transcription factor 5 [Source:HGNC Symbol;Acc:HGNC:11604]	0	0	0	0	0	0	0	0	0.01	0	0	0	0	0	0	0
ENSG00000089234	8315	BRAP	BRCA1 associated protein [Source:HGNC Symbol;Acc:HGNC:1099]	6.81	6.78	9.17	10.22	11.33	7.77	6.37	12.78	13.68	9.63	12.47	4.9	11.21	10.08	11.55	11.05
ENSG00000089248	10961	ERP29	endoplasmic reticulum protein 29 [Source:HGNC Symbol;Acc:HGNC:13799]	25.48	21.16	26.63	31.49	38.13	20.92	21.51	35.22	32.99	30.6	37.17	16.87	28.59	22.84	35.26	36.93
ENSG00000089250	4842	NOS1	nitric oxide synthase 1 [Source:HGNC Symbol;Acc:HGNC:7872]	0	0	0	0	0	0	0	0	0	0	0	0	0	0	0	0
ENSG00000089280	2521	FUS	FUS RNA binding protein [Source:HGNC Symbol;Acc:HGNC:4010]	106.4	66.17	112.92	169.29	242.82	105.6	116.34	202.91	241.47	230.45	261.94	93.06	171.19	132.18	176.93	165.06
ENSG00000089289	3476	IGBP1	immunoglobulin binding protein 1 [Source:HGNC Symbol;Acc:HGNC:5461]	44.99	37	30.1	33.18	31.19	23.16	18.01	25.52	27.84	23.38	26.16	19.3	23.38	19.74	27.73	27.32
ENSG00000089327	53827	FXYD5	FXYD domain containing ion transport regulator 5 [Source:HGNC Symbol;Acc:HGNC:4029]	45.66	45.96	40.99	45.59	45.72	39.34	33.97	44.04	90.71	77.59	83.94	26.92	42.03	44.59	57.64	45.28
ENSG00000089335	55900	ZNF302	zinc finger protein 302 [Source:HGNC Symbol;Acc:HGNC:13848]	1.94	3.33	2.84	3.45	2.19	6.52	1.04	2.65	5.64	3.97	2.68	1.63	2.26	3.49	3.18	3.23
ENSG00000089351	57655	GRAMD1A	GRAM domain containing 1A [Source:HGNC Symbol;Acc:HGNC:29305]	24.05	22.86	26.08	25.43	33.98	27.08	25.58	35.56	35.54	39.03	47.01	8.92	28.06	30.59	55.46	50.93
ENSG00000089356	5349	FXYD3	FXYD domain containing ion transport regulator 3 [Source:HGNC Symbol;Acc:HGNC:4027]	0.2	0.16	0.15	0.03	0.07	0	0	0	0.06	0	0	0	0	0.05	0	0
ENSG00000089472	9843	HEPH	hephaestin [Source:HGNC Symbol;Acc:HGNC:4866]	0	0.01	0	0	0	0	0	0	0	0.02	0	0	0	0.02	0	0
ENSG00000089486	29965	CDIP1	cell death inducing p53 target 1 [Source:HGNC Symbol;Acc:HGNC:13234]	0.45	0.45	0.3	0.45	0.84	3.34	0.21	0.38	1.98	1.35	0.83	0.25	0.42	2.08	0.74	0.68
ENSG00000089505	113540	CMTM1	CKLF like MARVEL transmembrane domain containing 1 [Source:HGNC Symbol;Acc:HGNC:19172]	0.25	0.17	0.39	0.25	1.86	0.08	0.43	0.31	3.76	1.26	1.35	0.11	0.43	0.33	0.9	0.27
ENSG00000089558	23415	KCNH4	potassium voltage-gated channel subfamily H member 4 [Source:HGNC Symbol;Acc:HGNC:6253]	0.13	0.05	0.13	0.17	0.02	0.16	0.09	0.13	0.63	0.49	0.98	0.16	0.16	0.06	0.08	0.06
ENSG00000089597	23193	GANAB	glucosidase II alpha subunit [Source:HGNC Symbol;Acc:HGNC:4138]	36.45	35.82	46.82	54.05	70.02	37.28	31.2	56.08	72.38	66.65	62.92	19.06	45.1	46.94	69.56	74.34
ENSG00000089639	51291	GMIP	GEM interacting protein [Source:HGNC Symbol;Acc:HGNC:24852]	18.22	22.06	15.97	17.93	33.83	29.51	12.81	21.09	32.36	31.11	28.12	5.59	27.4	31.1	29.34	34.18
ENSG00000089682	55285	RBM41	RNA binding motif protein 41 [Source:HGNC Symbol;Acc:HGNC:25617]	4.27	4.11	4.82	4.66	2.79	4.72	1.73	3.67	4.61	3.71	3.72	2.63	3.3	3.04	2.82	3.09
ENSG00000089685	332	BIRC5	baculoviral IAP repeat containing 5 [Source:HGNC Symbol;Acc:HGNC:593]	22.63	23.25	45.05	41.87	38.77	8.15	22.3	40.47	48.35	31.08	36.78	16.92	24.35	19.43	46.62	40.27
ENSG00000089692	3902	LAG3	lymphocyte activating 3 [Source:HGNC Symbol;Acc:HGNC:6476]	1.11	0.41	0.1	0.22	0.27	0.37	0	0.06	0	0.18	0	0	0.16	0.34	0.24	0.1
ENSG00000089693	8079	MLF2	myeloid leukemia factor 2 [Source:HGNC Symbol;Acc:HGNC:7126]	41.74	38.87	47.12	51.66	61.07	22.84	36.25	59.49	38.62	35.72	37.95	11.71	66.07	50.2	69.09	66.47
ENSG00000089723	78990	OTUB2	OTU deubiquitinase, ubiquitin aldehyde binding 2 [Source:HGNC Symbol;Acc:HGNC:20351]	0.86	0.58	0.59	0.43	0.65	0.93	0.59	1.2	0.53	1.34	1.02	0.18	1.07	1.22	1.75	0.56
ENSG00000089737	57062	DDX24	DEAD-box helicase 24 [Source:HGNC Symbol;Acc:HGNC:13266]	56.7	55.09	78.52	101.56	102.54	173.72	83.67	139.65	99.89	110.66	102.17	43.99	97.65	102.87	138.31	166.45
ENSG00000089775	7597	ZBTB25	zinc finger and BTB domain containing 25 [Source:HGNC Symbol;Acc:HGNC:13112]	13.88	12.03	12.59	10.92	9.47	11.71	4.63	10.54	11.21	14.67	18.06	5.28	11.35	13.08	10.08	6.82
ENSG00000089818	25977	NECAP1	NECAP endocytosis associated 1 [Source:HGNC Symbol;Acc:HGNC:24539]	21.69	13.36	17.48	21.6	18.62	17.03	7.98	15.65	13.72	9.36	11.82	4.68	17.02	14.23	16.73	14.24
ENSG00000089820	393	ARHGAP4	Rho GTPase activating protein 4 [Source:HGNC Symbol;Acc:HGNC:674]	26.12	29.1	21.54	26.16	47	24.82	15.58	29.08	94.89	83.29	90.53	15.05	50.93	48.12	40.53	39.45
ENSG00000089847	170961	ANKRD24	ankyrin repeat domain 24 [Source:HGNC Symbol;Acc:HGNC:29424]	0.9	0.61	0.23	0.39	0.32	0.03	0.12	0.11	0.02	0.11	0.03	0.01	0.11	0.14	0.28	0.44
ENSG00000089876	55760	DHX32	DEAH-box helicase 32 (putative) [Source:HGNC Symbol;Acc:HGNC:16717]	0.1	0.51	0.09	0.26	0.6	2.25	0.52	0.73	0.35	0.47	0.16	0.07	0.93	1.49	0.96	1.02
ENSG00000089902	23186	RCOR1	REST corepressor 1 [Source:HGNC Symbol;Acc:HGNC:17441]	23.89	21.45	22.37	23.14	15.3	11.03	6.29	17.19	23.67	14.84	19.07	4.52	18.01	15.45	11.99	12.06
ENSG00000089916	55668	GPATCH2L	G-patch domain containing 2 like [Source:HGNC Symbol;Acc:HGNC:20210]	29.92	30.8	28.91	24.38	46.64	52.68	19.85	29.94	22.3	32.67	38.98	15.11	33.84	29.79	34.98	40.6
ENSG00000090006	8425	LTBP4	latent transforming growth factor beta binding protein 4 [Source:HGNC Symbol;Acc:HGNC:6717]	15.11	10.15	9.96	10.25	6.94	7.36	5.41	6.42	1.25	2.7	1.56	0.87	6.98	6.9	13.94	16.26
ENSG00000090013	645	BLVRB	biliverdin reductase B [Source:HGNC Symbol;Acc:HGNC:1063]	11.76	8.99	10.84	11.13	11.55	4.3	10.95	13.14	2.15	3.26	3.25	1.15	10.9	10.33	17.15	12.39
ENSG00000090020	6548	SLC9A1	solute carrier family 9 member A1 [Source:HGNC Symbol;Acc:HGNC:11071]	12	7.62	8.22	10.43	7.95	3.24	4.62	8.67	7.37	4.23	5.66	0.94	8	6.7	10.02	7.95
ENSG00000090054	10558	SPTLC1	serine palmitoyltransferase long chain base subunit 1 [Source:HGNC Symbol;Acc:HGNC:11277]	11.9	12.73	14.16	15.37	15.53	15.29	8.19	19.17	16.45	15.97	16	8.45	15.53	14.42	10.5	10.48
ENSG00000090060	10914	PAPOLA	poly(A) polymerase alpha [Source:HGNC Symbol;Acc:HGNC:14981]	113.02	90.54	122.11	140.29	202.72	114.59	43.58	121.67	134.46	109.14	125.46	70.16	115.24	95.65	93.21	118.61
ENSG00000090061	8812	CCNK	cyclin K [Source:HGNC Symbol;Acc:HGNC:1596]	23.36	23.65	28.91	33.66	27.68	25.34	16.77	34.5	47.51	38.63	50.78	14.66	27.66	32.24	23.72	24.43
ENSG00000090097	57060	PCBP4	poly(rC) binding protein 4 [Source:HGNC Symbol;Acc:HGNC:8652]	0.56	0.68	0.38	0.46	0.73	2	0.11	0.42	0.11	1.32	0.09	0.01	0.44	1.17	1.16	0.85
ENSG00000090104	5996	RGS1	regulator of G protein signaling 1 [Source:HGNC Symbol;Acc:HGNC:9991]	40.75	74.83	4.48	11.86	83.78	255.57	7.3	17.71	1.92	161.63	35.55	22.88	103.08	190.47	18.37	19.32
ENSG00000090238	83719	YPEL3	yippee like 3 [Source:HGNC Symbol;Acc:HGNC:18327]	20.65	24.3	12.16	10.23	19.33	25.1	5.51	7.44	2.64	6.31	3.4	1.08	9.15	16.76	11.48	11.4
ENSG00000090263	51650	MRPS33	mitochondrial ribosomal protein S33 [Source:HGNC Symbol;Acc:HGNC:16634]	32.96	26.95	48.53	54.2	48.34	17.75	66.37	75.55	83.82	46.81	64.26	71.06	53.27	33.78	57.19	51.43
ENSG00000090266	4708	NDUFB2	NADH:ubiquinone oxidoreductase subunit B2 [Source:HGNC Symbol;Acc:HGNC:7697]	70.68	78.38	153.77	148.13	95.5	39.48	155.56	156.8	137.67	99.39	115.25	110.17	134.51	80.35	176.57	156.64
ENSG00000090273	10726	NUDC	nuclear distribution C, dynein complex regulator [Source:HGNC Symbol;Acc:HGNC:8045]	14.17	11.61	24.06	28.15	39.35	19.06	16.27	31.44	43.92	40.62	53.3	20.76	32.16	20.09	25.12	25.52
ENSG00000090316	10296	MAEA	macrophage erythroblast attacher, E3 ubiquitin ligase [Source:HGNC Symbol;Acc:HGNC:13731]	8.53	10.92	13.35	15.95	22.88	17.62	10.89	20.66	25.58	20.29	21.19	6.14	16.45	19.89	24.17	25.46
ENSG00000090339	3383	ICAM1	intercellular adhesion molecule 1 [Source:HGNC Symbol;Acc:HGNC:5344]	27.74	21.21	12.06	19.28	14.53	17.35	10.43	18.25	13.84	22.91	16.85	6.92	19.57	22.13	21.28	18.85
ENSG00000090372	29888	STRN4	striatin 4 [Source:HGNC Symbol;Acc:HGNC:15721]	14.12	18.33	21	22.1	42.36	23.53	19.36	32.76	28.97	31.62	29.35	7.1	23.09	28.44	35.49	29.87
ENSG00000090376	11213	IRAK3	interleukin 1 receptor associated kinase 3 [Source:HGNC Symbol;Acc:HGNC:17020]	0.01	0.05	0.06	0.04	0.03	0.34	0	0.03	0.04	0.08	0.02	0	0.08	0.32	0	0.03
ENSG00000090382	4069	LYZ	lysozyme [Source:HGNC Symbol;Acc:HGNC:6740]	0	1.3	0	0	0.01	6.72	0	0	0.03	1.42	0.02	0	0	3.76	0	0
ENSG00000090402	6476	SI	sucrase-isomaltase [Source:HGNC Symbol;Acc:HGNC:10856]	0	0	0	0	0	0	0	0	0	0	0	0	0	0	0	0
ENSG00000090432	79594	MUL1	mitochondrial E3 ubiquitin protein ligase 1 [Source:HGNC Symbol;Acc:HGNC:25762]	4.79	3.61	3.37	4.8	11.37	6.96	5.09	8.24	9.1	7.04	7.94	2.5	9.46	8.6	9.42	7.8
ENSG00000090447	7023	TFAP4	transcription factor AP-4 [Source:HGNC Symbol;Acc:HGNC:11745]	4.21	3.57	7.63	7.29	7.7	2.55	9.25	17.66	21.57	16.65	20.53	3.83	9.79	5.92	17.32	14.93
ENSG00000090470	10081	PDCD7	programmed cell death 7 [Source:HGNC Symbol;Acc:HGNC:8767]	7.1	6.41	9.77	10.38	8.86	10.77	6.63	12.47	16.98	15.37	13.88	2.74	9.7	7.6	11.49	10.15
ENSG00000090487	51324	SPG21	SPG21 abhydrolase domain containing, maspardin [Source:HGNC Symbol;Acc:HGNC:20373]	25.46	20.48	38.59	40.32	44.69	44.59	25.27	42.46	57.38	42.05	46.12	13.49	36.14	30.76	40.17	41.31
ENSG00000090512	26998	FETUB	fetuin B [Source:HGNC Symbol;Acc:HGNC:3658]	0.01	0.16	0.04	0	0	0	0.13	0	0	0	0	0	0	0	0	0
ENSG00000090520	51726	DNAJB11	DnaJ heat shock protein family (Hsp40) member B11 [Source:HGNC Symbol;Acc:HGNC:14889]	13.91	12.62	18.9	24.67	30.08	19.16	11.33	30.49	29.46	16.75	16.38	6.53	28.61	22.36	19.57	23.77
ENSG00000090530	55214	P3H2	prolyl 3-hydroxylase 2 [Source:HGNC Symbol;Acc:HGNC:19317]	0	0.04	0	0	0	0.58	0	0	0	0	0	0	0	0.01	0	0
ENSG00000090534	7066	THPO	thrombopoietin [Source:HGNC Symbol;Acc:HGNC:11795]	0.39	0.35	0.27	0.36	0.79	0.02	0.49	0.64	0.08	0.15	0.15	0.02	0.86	0.38	0.57	0.88
ENSG00000090539	8646	CHRD	chordin [Source:HGNC Symbol;Acc:HGNC:1949]	0.84	0.35	0.18	0.46	0.61	0.24	0.43	0.24	0	0.06	0.13	0.01	0.95	0.2	0.81	0.17
ENSG00000090554	2323	FLT3LG	fms related receptor tyrosine kinase 3 ligand [Source:HGNC Symbol;Acc:HGNC:3766]	1.15	0.98	0.68	0.64	1.77	6.27	0.4	0.56	1.43	2	2.8	0.73	1.37	4.61	0.91	0.54
ENSG00000090565	9727	RAB11FIP3	RAB11 family interacting protein 3 [Source:HGNC Symbol;Acc:HGNC:17224]	3.7	4.59	4.76	4.77	5.95	7.6	2.78	5.41	10.86	7.28	7.53	0.97	5.76	6.73	6.57	5.19
ENSG00000090581	84572	GNPTG	N-acetylglucosamine-1-phosphate transferase subunit gamma [Source:HGNC Symbol;Acc:HGNC:23026]	4.44	3.9	4.53	5.32	14.52	9.54	5.66	6.8	8.36	7.08	8.86	2.92	9.54	9.17	10.12	12.91
ENSG00000090612	10795	ZNF268	zinc finger protein 268 [Source:HGNC Symbol;Acc:HGNC:13061]	2.42	3.44	1.79	2.23	2.06	5.68	0.85	1.95	7.43	6.01	7.77	3.66	2.72	3.98	2.16	1.23
ENSG00000090615	2802	GOLGA3	golgin A3 [Source:HGNC Symbol;Acc:HGNC:4426]	17.24	20.87	20.06	21.93	29.12	16.82	10.03	21.96	49.62	32.77	32.53	6.62	27.47	26.72	22.57	18.45
ENSG00000090621	8761	PABPC4	poly(A) binding protein cytoplasmic 4 [Source:HGNC Symbol;Acc:HGNC:8557]	86.84	70.25	105.04	133.27	112.45	48.7	66.19	128.39	148.68	128.74	131.37	29.79	106.19	85.08	144.78	139.85
ENSG00000090659	30835	CD209	CD209 molecule [Source:HGNC Symbol;Acc:HGNC:1641]	0	0	0	0	0.01	0	0	0	0	0	0.03	0	0	0	0	0
ENSG00000090661	79603	CERS4	ceramide synthase 4 [Source:HGNC Symbol;Acc:HGNC:23747]	35.97	30.32	28.82	34.01	62.24	23.38	31.52	53.7	23.52	14.17	12.79	3.47	46.72	39.42	53.46	57.02
ENSG00000090674	57192	MCOLN1	mucolipin TRP cation channel 1 [Source:HGNC Symbol;Acc:HGNC:13356]	3.99	1.27	2.15	3.72	3.19	2.21	2.19	4.8	3.17	3.61	3.05	0.86	3.72	3.94	4.02	2.81
ENSG00000090686	84196	USP48	ubiquitin specific peptidase 48 [Source:HGNC Symbol;Acc:HGNC:18533]	19.3	18.38	29.05	24.28	11.62	18.27	8.39	21.25	32.75	18.22	25.9	7.85	20.47	13.68	15.1	17.59
ENSG00000090776	1947	EFNB1	ephrin B1 [Source:HGNC Symbol;Acc:HGNC:3226]	0.45	0.33	0.25	0.58	1.18	0.48	0.33	1.04	0.46	0.41	0.54	0.11	1.01	0.77	0.69	0.7
ENSG00000090857	55066,124907803	PDPR	pyruvate dehydrogenase phosphatase regulatory subunit [Source:HGNC Symbol;Acc:HGNC:30264]	7.31	5.41	6.68	7.97	15.01	9.62	6.64	10.79	14.71	14.08	14.99	4.42	11.24	10.56	12.79	9.86
ENSG00000090861	16	AARS1	alanyl-tRNA synthetase 1 [Source:HGNC Symbol;Acc:HGNC:20]	13.66	16.7	23.24	25.76	45.72	36.72	18.87	32.94	42.26	60.21	86.05	28.66	28.83	36.84	38.68	33.29
ENSG00000090863	2734	GLG1	golgi glycoprotein 1 [Source:HGNC Symbol;Acc:HGNC:4316]	23.31	27.03	32.37	24.74	37.23	27.49	11.39	25.68	21.56	22.07	21.42	5.75	26.17	25.39	26.55	26.68
ENSG00000090889	24137	KIF4A	kinesin family member 4A [Source:HGNC Symbol;Acc:HGNC:13339]	8.56	7.72	15.29	16.61	10.8	2.71	5.61	13.78	22.25	10.66	12.22	4.56	6.97	5.44	11.71	11.49
ENSG00000090905	27327	TNRC6A	trinucleotide repeat containing adaptor 6A [Source:HGNC Symbol;Acc:HGNC:11969]	13.83	18.82	22.29	18.43	23.81	23.5	11.6	22.49	38.82	26.83	29.44	5.56	16.33	23.73	13.07	7.21
ENSG00000090924	64857	PLEKHG2	pleckstrin homology and RhoGEF domain containing G2 [Source:HGNC Symbol;Acc:HGNC:29515]	13.45	30.19	15.41	13.09	26.46	20.47	10.35	24.37	24.52	27.46	31.17	4.19	40.46	31.24	22.57	13.61
ENSG00000090932	10683	DLL3	delta like canonical Notch ligand 3 [Source:HGNC Symbol;Acc:HGNC:2909]	0.84	0.89	0.36	0.27	0.44	0.02	0.51	0.64	0	0.13	0	0.11	0.9	0.46	0.87	0.56
ENSG00000090971	57106	NAT14	N-acetyltransferase 14 (putative) [Source:HGNC Symbol;Acc:HGNC:28918]	3.62	2.55	4	5.63	5.23	2.64	4.34	5.01	1.58	3.07	1.97	0.78	5.27	5.42	7.38	7.63
ENSG00000090975	57605	PITPNM2	phosphatidylinositol transfer protein membrane associated 2 [Source:HGNC Symbol;Acc:HGNC:21044]	0.12	0.16	0.1	0.05	0.06	0.84	0.02	0.03	0.11	0.17	0.11	0.01	0.07	0.57	0.1	0.16
ENSG00000090989	55763	EXOC1	exocyst complex component 1 [Source:HGNC Symbol;Acc:HGNC:30380]	11.72	10.06	10.49	10.44	9.62	11.29	3.67	8.35	11.99	11.04	12.48	6.46	9.61	8.38	7.45	8.84
ENSG00000091009	54439	RBM27	RNA binding motif protein 27 [Source:HGNC Symbol;Acc:HGNC:29243]	8.92	7.92	10.63	14.34	9.71	17.29	3.52	12.26	21.15	16.7	17.05	5.3	9.85	9.62	11.23	7.87
ENSG00000091010	5459	POU4F3	POU class 4 homeobox 3 [Source:HGNC Symbol;Acc:HGNC:9220]	0.01	0.02	0.03	0.01	0.01	0.04	0.02	0.02	0.06	0.01	0.03	0	0	0.02	0.02	0
ENSG00000091039	114882	OSBPL8	oxysterol binding protein like 8 [Source:HGNC Symbol;Acc:HGNC:16396]	52.45	52.85	73.05	69.96	68.18	94.3	30.13	67.9	41.52	27.03	33.5	12.22	52.49	54.64	65.25	63.83
ENSG00000091073	113878	DTX2	deltex E3 ubiquitin ligase 2 [Source:HGNC Symbol;Acc:HGNC:15973]	7.65	9.97	7.87	8.8	15.15	6.51	4.88	10.76	21.56	18.41	16.15	3.1	11.79	11.63	13.83	7.43
ENSG00000091106	58484	NLRC4	NLR family CARD domain containing 4 [Source:HGNC Symbol;Acc:HGNC:16412]	1.36	0.86	0.94	1.28	0.96	0.27	0.37	0.85	0.34	0.12	0.16	0.16	1.51	1.06	1.15	0.8
ENSG00000091127	54517	PUS7	pseudouridine synthase 7 [Source:HGNC Symbol;Acc:HGNC:26033]	5.11	4.46	12.77	15.81	6.89	2.64	7.7	19.99	26.19	24.38	20.01	6.64	16.99	8.4	12.54	15.27
ENSG00000091128	22798	LAMB4	laminin subunit beta 4 [Source:HGNC Symbol;Acc:HGNC:6491]	0	0.04	0	0	0.03	0.33	0	0	0.04	0.04	0.01	0.01	0	0	0.15	0.23
ENSG00000091129	4897	NRCAM	neuronal cell adhesion molecule [Source:HGNC Symbol;Acc:HGNC:7994]	0	0.11	0	0	0	0.61	0	0	0.01	0.01	0.06	0	0	0.07	0	0
ENSG00000091136	3912	LAMB1	laminin subunit beta 1 [Source:HGNC Symbol;Acc:HGNC:6486]	4.91	5.38	5.03	3.84	1.79	4.55	0.45	2	6.12	4.06	4.14	0.87	3.01	4.62	1.16	0.38
ENSG00000091137	5172	SLC26A4	solute carrier family 26 member 4 [Source:HGNC Symbol;Acc:HGNC:8818]	0.03	0.3	0.02	0.03	0.16	0	0.01	0	0.01	0	0.01	0	0.06	0.07	0	0
ENSG00000091138	1811	SLC26A3	solute carrier family 26 member 3 [Source:HGNC Symbol;Acc:HGNC:3018]	0	0	0	0	0	0	0	0.01	0.02	0.01	0	0.02	0.01	0.01	0	0
ENSG00000091140	1738	DLD	dihydrolipoamide dehydrogenase [Source:HGNC Symbol;Acc:HGNC:2898]	24.64	34.43	43.91	44.53	39.9	27.14	23.92	45.9	65.28	63.12	66.44	43.05	38.45	31.7	27.89	24.29
ENSG00000091157	23335	WDR7	WD repeat domain 7 [Source:HGNC Symbol;Acc:HGNC:13490]	13.35	10.91	17.63	19.36	15.42	15.62	6.03	15.59	19.83	13.76	15.12	5.54	10.99	18.5	9	11.09
ENSG00000091164	9352	TXNL1	thioredoxin like 1 [Source:HGNC Symbol;Acc:HGNC:12436]	41.31	28.58	46.13	52.46	50.23	29.78	37.29	70.4	49.61	44.22	51.39	26.45	47.33	34.84	47.32	52.73
ENSG00000091181	3568	IL5RA	interleukin 5 receptor subunit alpha [Source:HGNC Symbol;Acc:HGNC:6017]	2.06	2.42	1.2	0.95	1.46	1.38	0.53	0.31	0.01	0.63	0.01	0	1.28	2.43	0.32	0.71
ENSG00000091262	368	ABCC6	ATP binding cassette subfamily C member 6 [Source:HGNC Symbol;Acc:HGNC:57]	1.39	0.35	0.24	0.47	0.39	0.37	0.33	0.86	0.12	0.37	0.57	0.05	0.77	0.45	1.06	0.33
ENSG00000091317	54918	CMTM6	CKLF like MARVEL transmembrane domain containing 6 [Source:HGNC Symbol;Acc:HGNC:19177]	12.51	19.68	17.78	21.7	14.67	50.63	6.87	16.93	30.06	23.43	25.39	10.59	16.7	28.45	10.52	14.23
ENSG00000091409	3655	ITGA6	integrin subunit alpha 6 [Source:HGNC Symbol;Acc:HGNC:6142]	0.85	2.42	0.38	0.25	0.95	2.13	0.33	0.71	7.66	14.46	7.91	3.03	1.58	2.82	0.21	0.14
ENSG00000091428	11069	RAPGEF4	Rap guanine nucleotide exchange factor 4 [Source:HGNC Symbol;Acc:HGNC:16626]	0.37	0.12	0.13	0.04	0	0.46	0.09	0	0.35	0	0	0	0.21	0.14	0	0
ENSG00000091436	51776	MAP3K20	mitogen-activated protein kinase kinase kinase 20 [Source:HGNC Symbol;Acc:HGNC:17797]	5.46	4	11	12.92	3.53	2.57	2.93	8.73	0.06	0.42	0.08	0.01	4.55	3.51	5.23	4.75
ENSG00000091482	23676	SMPX	small muscle protein X-linked [Source:HGNC Symbol;Acc:HGNC:11122]	0	0	0	0	0	0	0	0	0	0	0	0	0	0	0	0
ENSG00000091483	2271	FH	fumarate hydratase [Source:HGNC Symbol;Acc:HGNC:3700]	4.65	6.37	13.37	14.8	6.14	11.12	8.17	15.18	40.25	36.97	41.54	28.36	5.85	8.8	8.05	7.95
ENSG00000091490	23231	SEL1L3	SEL1L family member 3 [Source:HGNC Symbol;Acc:HGNC:29108]	134.84	117.01	133.18	145.53	128.67	112.29	55.2	139.98	163.5	182.16	160.6	48.37	167.14	146.28	106.58	100.33
ENSG00000091513	7018	TF	transferrin [Source:HGNC Symbol;Acc:HGNC:11740]	0.27	0.08	0.13	0.11	0.93	0.22	0.19	0.36	0.05	0.03	0.04	0.06	0.27	0.09	0.29	0.02
ENSG00000091527	55573	CDV3	CDV3 homolog [Source:HGNC Symbol;Acc:HGNC:26928]	127.49	130	176.02	202.09	185.59	84.92	91.53	230.24	226.88	148.61	149.42	41.22	262.11	188.94	146.64	147.68
ENSG00000091536	51168	MYO15A	myosin XVA [Source:HGNC Symbol;Acc:HGNC:7594]	0.95	0.31	0.12	0.15	0.16	0.37	0.07	0.08	0.01	0.19	0.07	0	0.42	0.23	0.6	0.23
ENSG00000091542	54890	ALKBH5	alkB homolog 5, RNA demethylase [Source:HGNC Symbol;Acc:HGNC:25996]	40.93	31.8	37.68	43.41	85.95	52.7	37.87	57.63	39.04	57.47	51	12.43	65.73	47.99	75.67	80.72
ENSG00000091583	350	APOH	apolipoprotein H [Source:HGNC Symbol;Acc:HGNC:616]	0	0	0	0	0.56	0.15	0	0	0.02	0.04	0	0	0.52	0.16	0	0
ENSG00000091592	22861	NLRP1	NLR family pyrin domain containing 1 [Source:HGNC Symbol;Acc:HGNC:14374]	2.28	2.86	0.44	0.5	2.29	8.69	0.32	0.5	2.97	4	4.2	0.76	2.28	6.5	1.51	1.34
ENSG00000091622	83394	PITPNM3	PITPNM family member 3 [Source:HGNC Symbol;Acc:HGNC:21043]	0.15	0.12	0.12	0.17	0.19	0.06	0.12	0.16	0.04	0.07	0.05	0.01	0.18	0.08	0.26	0.2
ENSG00000091640	9552	SPAG7	sperm associated antigen 7 [Source:HGNC Symbol;Acc:HGNC:11216]	12.77	10.54	12.45	14.83	15.23	11.13	7.37	9.58	8.95	8.61	9.16	3.44	12.6	11.21	13.46	12.16
ENSG00000091651	23594	ORC6	origin recognition complex subunit 6 [Source:HGNC Symbol;Acc:HGNC:17151]	16.25	10.9	36.57	34.05	6.23	5.71	7.51	19.08	23.63	17.32	19.68	8.65	7.38	6.52	10.16	8.25
ENSG00000091656	79776	ZFHX4	zinc finger homeobox 4 [Source:HGNC Symbol;Acc:HGNC:30939]	0	0.01	0	0	0	0.01	0	0.01	0.02	0.01	0	0	0	0.01	0	0
ENSG00000091664	57084	SLC17A6	solute carrier family 17 member 6 [Source:HGNC Symbol;Acc:HGNC:16703]	0	0	0	0	0	0	0	0	0	0	0	0	0	0	0	0
ENSG00000091704	1357	CPA1	carboxypeptidase A1 [Source:HGNC Symbol;Acc:HGNC:2296]	0.03	0	0.02	0	0	0	0	0	0.03	0	0.01	0.01	0.1	0	0.05	0
ENSG00000091732	51530	ZC3HC1	zinc finger C3HC-type containing 1 [Source:HGNC Symbol;Acc:HGNC:29913]	9.2	7.96	10.77	12.7	10.97	3.8	7.63	13.61	18.35	14.32	18.13	7.93	10.99	8.38	11.61	11.13
ENSG00000091831	2099	ESR1	estrogen receptor 1 [Source:HGNC Symbol;Acc:HGNC:3467]	0.62	0.65	0.65	0.7	0.53	1.54	0.14	0.48	1.06	0.68	0.63	0.14	0.83	1.2	0.32	0.14
ENSG00000091844	26575	RGS17	regulator of G protein signaling 17 [Source:HGNC Symbol;Acc:HGNC:14088]	0.14	0.1	0.08	0.12	0	0.03	0	0.05	0.28	0.09	0.12	0.05	0.03	0.07	0	0.04
ENSG00000091879	285	ANGPT2	angiopoietin 2 [Source:HGNC Symbol;Acc:HGNC:485]	2.16	1.36	1.18	2.08	0.61	1.35	0.34	0.78	0.96	0.98	1.07	0.26	0.61	1.05	0.44	0.33
ENSG00000091947	84336	TMEM101	transmembrane protein 101 [Source:HGNC Symbol;Acc:HGNC:28653]	5.48	5.1	6	6.15	5.83	3.01	4.83	5.13	6.53	4.35	5.58	2.77	5.35	3.9	8.05	6.39
ENSG00000091972	4345	CD200	CD200 molecule [Source:HGNC Symbol;Acc:HGNC:7203]	0.03	0.49	0	0	0	20.17	0	0	0	0.8	0	0	0	8.09	0	0
ENSG00000091986	151887	CCDC80	coiled-coil domain containing 80 [Source:HGNC Symbol;Acc:HGNC:30649]	0.01	0.02	0	0.09	0.12	0.26	0.09	0.05	0.01	0.08	0.09	0.02	0.02	0.15	0.07	0
ENSG00000092009	1215	CMA1	chymase 1 [Source:HGNC Symbol;Acc:HGNC:2097]	0.02	0	0	0.02	0	0	0	0	0	0	0	0	0.04	0	0.09	0
ENSG00000092010	5720	PSME1	proteasome activator subunit 1 [Source:HGNC Symbol;Acc:HGNC:9568]	37.88	46.77	36.02	43.29	73.44	75.57	35.02	41.41	155.07	126.57	126.83	78.15	52.17	56.68	63.78	67.24
ENSG00000092020	55012	PPP2R3C	protein phosphatase 2 regulatory subunit B''gamma [Source:HGNC Symbol;Acc:HGNC:17485]	13.43	12.6	20.11	22.51	26.45	17.42	12.39	21.69	23.35	19.64	26.21	20.01	19.61	13.48	19.25	25.59
ENSG00000092036	54930	HAUS4	HAUS augmin like complex subunit 4 [Source:HGNC Symbol;Acc:HGNC:20163]	14.36	10.47	16.34	19.01	8.31	8.67	6.92	11.24	17.78	18.91	21.94	9.73	7.59	7.25	13.7	12.77
ENSG00000092051	84502	JPH4	junctophilin 4 [Source:HGNC Symbol;Acc:HGNC:20156]	0.09	0.24	0.05	0.03	0.06	0.06	0.01	0.07	0.03	0.08	0.08	0.04	0.09	0.15	0.05	0.02
ENSG00000092054	4625	MYH7	myosin heavy chain 7 [Source:HGNC Symbol;Acc:HGNC:7577]	0	0	0	0	0	0	0	0	0	0	0	0	0	0	0	0
ENSG00000092067	1053	CEBPE	CCAAT enhancer binding protein epsilon [Source:HGNC Symbol;Acc:HGNC:1836]	0.15	0.11	0.07	0.11	0.15	0	0.15	0.06	0	0.04	0	0	0.12	0	0.13	0.37
ENSG00000092068	23428	SLC7A8	solute carrier family 7 member 8 [Source:HGNC Symbol;Acc:HGNC:11066]	0.03	0.04	0.02	0.08	0.11	0.26	0	0.1	0.01	0.06	0.01	0	0.08	0.06	0.1	0.14
ENSG00000092094	55644	OSGEP	O-sialoglycoprotein endopeptidase [Source:HGNC Symbol;Acc:HGNC:18028]	9.5	7.07	11.53	14.1	12.45	13.4	6.3	13.34	21.59	16.06	15.9	8.25	13.71	14.27	11.02	11.78
ENSG00000092096	51310	SLC22A17	solute carrier family 22 member 17 [Source:HGNC Symbol;Acc:HGNC:23095]	0	0.01	0	0	0	0.18	0	0	0	0.02	0	0	0	0.18	0	0
ENSG00000092098	55072	RNF31	ring finger protein 31 [Source:HGNC Symbol;Acc:HGNC:16031]	5.49	7.64	5.72	9.41	13.74	18.16	6.77	14.67	21.61	14.69	13.95	3.04	12.75	12.73	11.63	12.63
ENSG00000092108	23256	SCFD1	sec1 family domain containing 1 [Source:HGNC Symbol;Acc:HGNC:20726]	28.18	23.48	30.33	35.47	21.15	20.04	10.22	24.21	32.7	26.89	27.26	16.14	28.87	27.66	13.81	14
ENSG00000092140	55632	G2E3	G2/M-phase specific E3 ubiquitin protein ligase [Source:HGNC Symbol;Acc:HGNC:20338]	15.91	13.67	26	21.43	9.74	15.38	3.65	11.55	15.36	12.44	15.85	8.5	7.43	6.85	8.84	7.08
ENSG00000092148	25831	HECTD1	HECT domain E3 ubiquitin protein ligase 1 [Source:HGNC Symbol;Acc:HGNC:20157]	31.28	35.39	48.39	46.47	43.27	60.15	16.87	45.57	56.25	40.52	37.05	10.67	39.42	41.62	31.21	40.33
ENSG00000092199	3183	HNRNPC	heterogeneous nuclear ribonucleoprotein C [Source:HGNC Symbol;Acc:HGNC:5035]	349.19	321.78	481.36	624.55	521.82	458.14	430.85	697.97	752.08	656.92	705.67	506.53	459.11	427.28	525.09	499.74
ENSG00000092200	57096	RPGRIP1	RPGR interacting protein 1 [Source:HGNC Symbol;Acc:HGNC:13436]	0.1	0.01	0.05	0.06	0.02	0	0.02	0.13	0.02	0.01	0	0	0.04	0.19	0.32	0.02
ENSG00000092201	11198	SUPT16H	SPT16 homolog, facilitates chromatin remodeling subunit [Source:HGNC Symbol;Acc:HGNC:11465]	31.47	28.01	55.32	66.79	36.49	23.93	25.69	68.68	90.97	63.93	76.38	31.67	40.89	31.09	39.38	40.14
ENSG00000092203	9878	TOX4	TOX high mobility group box family member 4 [Source:HGNC Symbol;Acc:HGNC:20161]	21.22	23.44	21.79	24.8	32.51	22.32	14.93	27.12	35.24	32.36	35.58	13.49	22.16	29.15	24.09	22.79
ENSG00000092208	8487	GEMIN2	gem nuclear organelle associated protein 2 [Source:HGNC Symbol;Acc:HGNC:10884]	6.47	6.13	10.3	12.02	8.28	5.38	9.81	12.48	21.39	16.53	16.03	14.73	6.6	7.14	10	12.65
ENSG00000092295	7051	TGM1	transglutaminase 1 [Source:HGNC Symbol;Acc:HGNC:11777]	1	0.58	1.09	0.75	0.87	0.04	0.28	1.42	1.37	1.18	0.9	0.2	0.26	0.23	0.52	0.96
ENSG00000092330	26277	TINF2	TERF1 interacting nuclear factor 2 [Source:HGNC Symbol;Acc:HGNC:11824]	14.19	16.46	12.45	14.54	23.07	26.51	10.97	17.76	22.32	20.97	18.76	7.73	17.87	27.07	18.74	20.67
ENSG00000092345	1618	DAZL	deleted in azoospermia like [Source:HGNC Symbol;Acc:HGNC:2685]	0	0	0	0	0.28	0	0	0.05	0.08	0	0	0.03	0.02	0.1	0	0
ENSG00000092377	90665	TBL1Y	transducin beta like 1 Y-linked [Source:HGNC Symbol;Acc:HGNC:18502]	0	0.01	0	0	0	0	0	0	0	0	0	0	0	0	0	0
ENSG00000092421	57556	SEMA6A	semaphorin 6A [Source:HGNC Symbol;Acc:HGNC:10738]	2.14	1.6	1.23	2.35	0.82	1.8	0.21	0.77	1.27	1.05	1.81	0.42	0.74	1.33	0.51	0.35
ENSG00000092439	54822	TRPM7	transient receptor potential cation channel subfamily M member 7 [Source:HGNC Symbol;Acc:HGNC:17994]	16.58	16.52	20.51	23.62	10.7	21.61	4.56	18.34	24.15	27.46	23.7	10.91	17.97	20.04	8.77	8.74
ENSG00000092445	7301	TYRO3	TYRO3 protein tyrosine kinase [Source:HGNC Symbol;Acc:HGNC:12446]	0.7	0.32	1.42	1.72	1.02	0.02	1.18	2.16	0.35	0.24	0.45	0.05	0.78	0.45	1.64	3.17
ENSG00000092470	79968	WDR76	WD repeat domain 76 [Source:HGNC Symbol;Acc:HGNC:25773]	25.27	20.71	41.78	47.38	9.8	11.08	12.17	33.68	43.78	28.66	40	14.51	10.32	8.66	15.35	14.64
ENSG00000092529	825	CAPN3	calpain 3 [Source:HGNC Symbol;Acc:HGNC:1480]	1	1.9	1.3	0.5	0.89	1.33	0.79	0.6	7.44	3.24	3.98	2.52	1.79	1.94	0.61	0.49
ENSG00000092531	8773	SNAP23	synaptosome associated protein 23 [Source:HGNC Symbol;Acc:HGNC:11131]	36.23	41.01	45.97	42.5	64.79	47.03	15.58	35.06	38.52	40.02	50.92	26.46	45.78	40.53	25.56	25.72
ENSG00000092607	6913	TBX15	T-box transcription factor 15 [Source:HGNC Symbol;Acc:HGNC:11594]	0.03	0.02	0.02	0.02	0	0.02	0.02	0.01	0.01	0.05	0.03	0	0.08	0.02	0	0
ENSG00000092621	26227	PHGDH	phosphoglycerate dehydrogenase [Source:HGNC Symbol;Acc:HGNC:8923]	0.01	16.47	0	0	0	12.76	0.09	0.34	0	0.61	0.17	0.07	0	5.63	0.02	0.52
ENSG00000092758	1299	COL9A3	collagen type IX alpha 3 chain [Source:HGNC Symbol;Acc:HGNC:2219]	5.3	3.42	4.06	3.37	6.67	2.04	1.42	3.01	0.39	0.12	0.16	0.05	5.49	5.04	5.73	4.08
ENSG00000092820	7430	EZR	ezrin [Source:HGNC Symbol;Acc:HGNC:12691]	36.19	103.93	49.65	48.31	92.97	336.35	37.78	73.45	80.89	104.52	110.54	31.78	65.09	176.56	69.88	71.11
ENSG00000092841	4637	MYL6	myosin light chain 6 [Source:HGNC Symbol;Acc:HGNC:7587]	241.82	313.79	260.87	285.97	516.23	343.39	277.37	329.23	266.48	199.4	224.88	243.55	489	411.28	319.58	328.9
ENSG00000092847	26523	AGO1	argonaute RISC component 1 [Source:HGNC Symbol;Acc:HGNC:3262]	6.98	5.83	8.46	9.7	7.92	3.88	5.92	12.14	27.84	19.89	24.34	4.23	9.93	8.84	11.42	7.86
ENSG00000092850	27285	TEKT2	tektin 2 [Source:HGNC Symbol;Acc:HGNC:11725]	0.14	0.05	0.01	0.02	0.16	0.04	0	0.1	0.04	0.12	0.1	0.02	0	0	0.12	0
ENSG00000092853	63967	CLSPN	claspin [Source:HGNC Symbol;Acc:HGNC:19715]	4.06	4.53	12.27	16.51	4.61	3.42	5.48	11.49	21.04	13	15.66	5.16	3.93	3.19	9.05	6.91
ENSG00000092871	117584	RFFL	ring finger and FYVE like domain containing E3 ubiquitin protein ligase [Source:HGNC Symbol;Acc:HGNC:24821]	1.74	4.04	1.38	2.08	2.64	10.93	1.58	2.33	0.79	2.56	1.24	0.48	1.9	4.46	5.06	6.82
ENSG00000092929	201294	UNC13D	unc-13 homolog D [Source:HGNC Symbol;Acc:HGNC:23147]	2.62	3.05	1.78	1.39	1.31	13.34	0.78	0.79	13.73	9.45	11.83	3.32	1.65	6.11	1.58	0.56
ENSG00000092931	79157	MFSD11	major facilitator superfamily domain containing 11 [Source:HGNC Symbol;Acc:HGNC:25458]	11.46	9.36	9.99	10.6	9.97	6.64	3.21	8.86	7.76	6.18	6.62	2.75	6.59	7.8	7.9	4.72
ENSG00000092964	1808	DPYSL2	dihydropyrimidinase like 2 [Source:HGNC Symbol;Acc:HGNC:3014]	21.41	16.4	20.37	23.21	52	15.55	24.23	41.47	51.87	44.36	56.69	13.28	32.57	20.58	52.16	49.85
ENSG00000092969	7042	TGFB2	transforming growth factor beta 2 [Source:HGNC Symbol;Acc:HGNC:11768]	0.02	0.02	0	0	0.02	0.55	0.01	0.04	0.01	0.06	0.06	0.01	0.07	0.13	0.01	0.01
ENSG00000092978	55105	GPATCH2	G-patch domain containing 2 [Source:HGNC Symbol;Acc:HGNC:25499]	2.54	3.8	2.9	3.5	1.99	3.86	0.97	2.19	3.19	3.23	3.34	1.56	2.33	2.42	1.68	1.79
ENSG00000093000	10762	NUP50	nucleoporin 50 [Source:HGNC Symbol;Acc:HGNC:8065]	25.94	28.09	44.36	46.11	41.1	36.84	25.91	46.13	67.13	44.29	45.72	14.04	30.29	28.31	48.63	55.04
ENSG00000093009	8318	CDC45	cell division cycle 45 [Source:HGNC Symbol;Acc:HGNC:1739]	9.33	6.92	18.69	21.73	12.86	4.46	14.62	29	30.6	26.94	41.91	20.32	5.78	5.55	17.6	18.1
ENSG00000093010	1312	COMT	catechol-O-methyltransferase [Source:HGNC Symbol;Acc:HGNC:2228]	12.81	12.99	21.2	26.34	28.21	6.16	15.84	29.55	43.7	31.79	27.46	8.94	34.12	20.62	34.32	32.08
ENSG00000093072	51816	ADA2	adenosine deaminase 2 [Source:HGNC Symbol;Acc:HGNC:1839]	5.32	3.53	3.37	3.64	5.4	9.18	1.83	3.24	5.41	3.02	3.57	0.77	5.15	7.87	3.17	3.21
ENSG00000093100	.	.	novel transcript	3.44	2.17	1.8	2.5	2.12	1.04	0.52	1.47	2.97	1.94	1.24	0.3	1.83	1.68	0.76	0.6
ENSG00000093134	55350	VNN3P	vanin 3, pseudogene [Source:HGNC Symbol;Acc:HGNC:16431]	3.24	0.32	0.58	1.35	0.56	0.51	0.17	0.42	0.27	0.34	0.41	0.08	0.49	0.35	0.11	0.3
ENSG00000093144	55862	ECHDC1	ethylmalonyl-CoA decarboxylase 1 [Source:HGNC Symbol;Acc:HGNC:21489]	13.92	15.93	28.76	25.21	11.48	12.57	10.11	18.68	32.16	20.06	21.91	16.85	16.94	15.39	8.98	7.17
ENSG00000093167	9209	LRRFIP2	LRR binding FLII interacting protein 2 [Source:HGNC Symbol;Acc:HGNC:6703]	7.51	9.52	10.33	12.81	6.88	53.49	5.68	8.49	14.65	14.6	12.67	4.2	6.26	16.45	6.4	7.23
[truncated: 60,715 more rows]
