# Supplementary material for: STAT6 mutations compensate for CREBBP mutations and hyperactivate IL4/STAT6/RRAGD/mTOR signaling in follicular lymphoma
Source: Leukemia. 2025 Feb 5;39(4):899–908. doi: 10.1038/s41375-025-02525-6 (PMC11976298; doi:10.1038/s41375-025-02525-6)
Supplement: Supplementary file 7 — Supplementary Table 6 [file 41375_2025_2525_MOESM7_ESM.xlsx]

## Sheet: Sheet 1
gene	mutation_status	variable	value
CISH	CREBBP/Mut_STAT6/Mut	median	9.80535
CISH	CREBBP/Mut_STAT6/WT	median	9.57987
CISH	CREBBP/WT_STAT6/Mut	median	9.98588
CISH	CREBBP/WT_STAT6/WT	median	9.56081
CISH	CREBBP/Mut_STAT6/Mut	mean	9.93183
CISH	CREBBP/Mut_STAT6/WT	mean	9.57743
CISH	CREBBP/WT_STAT6/Mut	mean	10.0326
CISH	CREBBP/WT_STAT6/WT	mean	9.29091
NFIL3	CREBBP/Mut_STAT6/Mut	median	8.80037
NFIL3	CREBBP/Mut_STAT6/WT	median	7.91515
NFIL3	CREBBP/WT_STAT6/Mut	median	10.0926
NFIL3	CREBBP/WT_STAT6/WT	median	8.14437
NFIL3	CREBBP/Mut_STAT6/Mut	mean	8.75167
NFIL3	CREBBP/Mut_STAT6/WT	mean	8.02313
NFIL3	CREBBP/WT_STAT6/Mut	mean	9.78895
NFIL3	CREBBP/WT_STAT6/WT	mean	8.24381
CLEC4A	CREBBP/Mut_STAT6/Mut	median	8.6857
CLEC4A	CREBBP/Mut_STAT6/WT	median	7.85895
CLEC4A	CREBBP/WT_STAT6/Mut	median	8.80218
CLEC4A	CREBBP/WT_STAT6/WT	median	7.65135
CLEC4A	CREBBP/Mut_STAT6/Mut	mean	8.76673
CLEC4A	CREBBP/Mut_STAT6/WT	mean	7.86378
CLEC4A	CREBBP/WT_STAT6/Mut	mean	8.80668
CLEC4A	CREBBP/WT_STAT6/WT	mean	7.70767
MOB3C	CREBBP/Mut_STAT6/Mut	median	12.0978
MOB3C	CREBBP/Mut_STAT6/WT	median	10.8694
MOB3C	CREBBP/WT_STAT6/Mut	median	12.4243
MOB3C	CREBBP/WT_STAT6/WT	median	10.8437
MOB3C	CREBBP/Mut_STAT6/Mut	mean	11.9767
MOB3C	CREBBP/Mut_STAT6/WT	mean	11.0346
MOB3C	CREBBP/WT_STAT6/Mut	mean	12.3169
MOB3C	CREBBP/WT_STAT6/WT	mean	10.9588
QSOX1	CREBBP/Mut_STAT6/Mut	median	11.0663
QSOX1	CREBBP/Mut_STAT6/WT	median	10.3881
QSOX1	CREBBP/WT_STAT6/Mut	median	11.1134
QSOX1	CREBBP/WT_STAT6/WT	median	10.383
QSOX1	CREBBP/Mut_STAT6/Mut	mean	10.9216
QSOX1	CREBBP/Mut_STAT6/WT	mean	10.4118
QSOX1	CREBBP/WT_STAT6/Mut	mean	11.0629
QSOX1	CREBBP/WT_STAT6/WT	mean	10.4196
IGSF3	CREBBP/Mut_STAT6/Mut	median	9.03784
IGSF3	CREBBP/Mut_STAT6/WT	median	8.28582
IGSF3	CREBBP/WT_STAT6/Mut	median	8.7352
IGSF3	CREBBP/WT_STAT6/WT	median	8.05866
IGSF3	CREBBP/Mut_STAT6/Mut	mean	9.06062
IGSF3	CREBBP/Mut_STAT6/WT	mean	8.39069
IGSF3	CREBBP/WT_STAT6/Mut	mean	9.07412
IGSF3	CREBBP/WT_STAT6/WT	mean	8.10918
ARHGEF17	CREBBP/Mut_STAT6/Mut	median	8.51299
ARHGEF17	CREBBP/Mut_STAT6/WT	median	8.27995
ARHGEF17	CREBBP/WT_STAT6/Mut	median	8.83628
ARHGEF17	CREBBP/WT_STAT6/WT	median	8.71097
ARHGEF17	CREBBP/Mut_STAT6/Mut	mean	8.62207
ARHGEF17	CREBBP/Mut_STAT6/WT	mean	8.2219
ARHGEF17	CREBBP/WT_STAT6/Mut	mean	8.68746
ARHGEF17	CREBBP/WT_STAT6/WT	mean	8.54727
TREML2	CREBBP/Mut_STAT6/Mut	median	9.12837
TREML2	CREBBP/Mut_STAT6/WT	median	8.85891
TREML2	CREBBP/WT_STAT6/Mut	median	10.1129
TREML2	CREBBP/WT_STAT6/WT	median	9.37643
TREML2	CREBBP/Mut_STAT6/Mut	mean	9.14297
TREML2	CREBBP/Mut_STAT6/WT	mean	8.81264
TREML2	CREBBP/WT_STAT6/Mut	mean	9.56008
TREML2	CREBBP/WT_STAT6/WT	mean	9.24878
CYSLTR1	CREBBP/Mut_STAT6/Mut	median	10.0629
CYSLTR1	CREBBP/Mut_STAT6/WT	median	9.89725
CYSLTR1	CREBBP/WT_STAT6/Mut	median	11.2334
CYSLTR1	CREBBP/WT_STAT6/WT	median	10.0765
CYSLTR1	CREBBP/Mut_STAT6/Mut	mean	10.125
CYSLTR1	CREBBP/Mut_STAT6/WT	mean	9.98633
CYSLTR1	CREBBP/WT_STAT6/Mut	mean	10.9113
CYSLTR1	CREBBP/WT_STAT6/WT	mean	10.1549
SLC37A3	CREBBP/Mut_STAT6/Mut	median	10.2522
SLC37A3	CREBBP/Mut_STAT6/WT	median	9.88762
SLC37A3	CREBBP/WT_STAT6/Mut	median	10.4007
SLC37A3	CREBBP/WT_STAT6/WT	median	9.8311
SLC37A3	CREBBP/Mut_STAT6/Mut	mean	10.2056
SLC37A3	CREBBP/Mut_STAT6/WT	mean	9.84909
SLC37A3	CREBBP/WT_STAT6/Mut	mean	10.393
SLC37A3	CREBBP/WT_STAT6/WT	mean	9.79667
TMEM71	CREBBP/Mut_STAT6/Mut	median	8.13586
TMEM71	CREBBP/Mut_STAT6/WT	median	7.54546
TMEM71	CREBBP/WT_STAT6/Mut	median	8.78049
TMEM71	CREBBP/WT_STAT6/WT	median	7.77884
TMEM71	CREBBP/Mut_STAT6/Mut	mean	8.13003
TMEM71	CREBBP/Mut_STAT6/WT	mean	7.58757
TMEM71	CREBBP/WT_STAT6/Mut	mean	8.58266
TMEM71	CREBBP/WT_STAT6/WT	mean	7.71539
AUH	CREBBP/Mut_STAT6/Mut	median	8.66429
AUH	CREBBP/Mut_STAT6/WT	median	8.37162
AUH	CREBBP/WT_STAT6/Mut	median	9.00566
AUH	CREBBP/WT_STAT6/WT	median	8.39673
AUH	CREBBP/Mut_STAT6/Mut	mean	8.64357
AUH	CREBBP/Mut_STAT6/WT	mean	8.36938
AUH	CREBBP/WT_STAT6/Mut	mean	8.90444
AUH	CREBBP/WT_STAT6/WT	mean	8.38205
HLX	CREBBP/Mut_STAT6/Mut	median	8.29929
HLX	CREBBP/Mut_STAT6/WT	median	8.05279
HLX	CREBBP/WT_STAT6/Mut	median	8.59916
HLX	CREBBP/WT_STAT6/WT	median	8.2932
HLX	CREBBP/Mut_STAT6/Mut	mean	8.29899
HLX	CREBBP/Mut_STAT6/WT	mean	8.13928
HLX	CREBBP/WT_STAT6/Mut	mean	8.30067
HLX	CREBBP/WT_STAT6/WT	mean	8.34216
PCED1B	CREBBP/Mut_STAT6/Mut	median	11.3275
PCED1B	CREBBP/Mut_STAT6/WT	median	11.3522
PCED1B	CREBBP/WT_STAT6/Mut	median	11.6811
PCED1B	CREBBP/WT_STAT6/WT	median	11.4784
PCED1B	CREBBP/Mut_STAT6/Mut	mean	11.4042
PCED1B	CREBBP/Mut_STAT6/WT	mean	11.3651
PCED1B	CREBBP/WT_STAT6/Mut	mean	11.6275
PCED1B	CREBBP/WT_STAT6/WT	mean	11.4649
ZBTB8A	CREBBP/Mut_STAT6/Mut	median	8.61078
ZBTB8A	CREBBP/Mut_STAT6/WT	median	8.37019
ZBTB8A	CREBBP/WT_STAT6/Mut	median	8.84601
ZBTB8A	CREBBP/WT_STAT6/WT	median	8.32802
ZBTB8A	CREBBP/Mut_STAT6/Mut	mean	8.57749
ZBTB8A	CREBBP/Mut_STAT6/WT	mean	8.35016
ZBTB8A	CREBBP/WT_STAT6/Mut	mean	8.96207
ZBTB8A	CREBBP/WT_STAT6/WT	mean	8.3814
IL6	CREBBP/Mut_STAT6/Mut	median	8.13656
IL6	CREBBP/Mut_STAT6/WT	median	7.3157
IL6	CREBBP/WT_STAT6/Mut	median	8.09293
IL6	CREBBP/WT_STAT6/WT	median	7.23813
IL6	CREBBP/Mut_STAT6/Mut	mean	8.18356
IL6	CREBBP/Mut_STAT6/WT	mean	7.38455
IL6	CREBBP/WT_STAT6/Mut	mean	7.8959
IL6	CREBBP/WT_STAT6/WT	mean	7.51113
HOMER2	CREBBP/Mut_STAT6/Mut	median	10.1159
HOMER2	CREBBP/Mut_STAT6/WT	median	9.26994
HOMER2	CREBBP/WT_STAT6/Mut	median	11.5228
HOMER2	CREBBP/WT_STAT6/WT	median	9.1543
HOMER2	CREBBP/Mut_STAT6/Mut	mean	10.2937
HOMER2	CREBBP/Mut_STAT6/WT	mean	9.13092
HOMER2	CREBBP/WT_STAT6/Mut	mean	11.1755
HOMER2	CREBBP/WT_STAT6/WT	mean	9.15099
DOCK10	CREBBP/Mut_STAT6/Mut	median	12.2076
DOCK10	CREBBP/Mut_STAT6/WT	median	11.9012
DOCK10	CREBBP/WT_STAT6/Mut	median	12.3585
DOCK10	CREBBP/WT_STAT6/WT	median	11.89
DOCK10	CREBBP/Mut_STAT6/Mut	mean	12.2492
DOCK10	CREBBP/Mut_STAT6/WT	mean	11.9032
DOCK10	CREBBP/WT_STAT6/Mut	mean	12.4685
DOCK10	CREBBP/WT_STAT6/WT	mean	11.9142
VDR	CREBBP/Mut_STAT6/Mut	median	8.87549
VDR	CREBBP/Mut_STAT6/WT	median	8.48803
VDR	CREBBP/WT_STAT6/Mut	median	8.98731
VDR	CREBBP/WT_STAT6/WT	median	8.70456
VDR	CREBBP/Mut_STAT6/Mut	mean	8.94334
VDR	CREBBP/Mut_STAT6/WT	mean	8.63271
VDR	CREBBP/WT_STAT6/Mut	mean	8.98145
VDR	CREBBP/WT_STAT6/WT	mean	8.73491
SLC39A8	CREBBP/Mut_STAT6/Mut	median	9.73967
SLC39A8	CREBBP/Mut_STAT6/WT	median	9.71885
SLC39A8	CREBBP/WT_STAT6/Mut	median	10.2219
SLC39A8	CREBBP/WT_STAT6/WT	median	9.75601
SLC39A8	CREBBP/Mut_STAT6/Mut	mean	9.87246
SLC39A8	CREBBP/Mut_STAT6/WT	mean	9.69244
SLC39A8	CREBBP/WT_STAT6/Mut	mean	10.1521
SLC39A8	CREBBP/WT_STAT6/WT	mean	9.66675
CLCN5	CREBBP/Mut_STAT6/Mut	median	9.19521
CLCN5	CREBBP/Mut_STAT6/WT	median	8.74219
CLCN5	CREBBP/WT_STAT6/Mut	median	9.22344
CLCN5	CREBBP/WT_STAT6/WT	median	8.72896
CLCN5	CREBBP/Mut_STAT6/Mut	mean	9.35074
CLCN5	CREBBP/Mut_STAT6/WT	mean	8.76579
CLCN5	CREBBP/WT_STAT6/Mut	mean	9.05698
CLCN5	CREBBP/WT_STAT6/WT	mean	8.78373
AMIGO2	CREBBP/Mut_STAT6/Mut	median	9.87306
AMIGO2	CREBBP/Mut_STAT6/WT	median	9.88634
AMIGO2	CREBBP/WT_STAT6/Mut	median	10.2041
AMIGO2	CREBBP/WT_STAT6/WT	median	10.2308
AMIGO2	CREBBP/Mut_STAT6/Mut	mean	9.90331
AMIGO2	CREBBP/Mut_STAT6/WT	mean	9.93063
AMIGO2	CREBBP/WT_STAT6/Mut	mean	10.2818
AMIGO2	CREBBP/WT_STAT6/WT	mean	10.1353
SPINT2	CREBBP/Mut_STAT6/Mut	median	11.4297
SPINT2	CREBBP/Mut_STAT6/WT	median	11.0669
SPINT2	CREBBP/WT_STAT6/Mut	median	11.2202
SPINT2	CREBBP/WT_STAT6/WT	median	11.0684
SPINT2	CREBBP/Mut_STAT6/Mut	mean	11.4401
SPINT2	CREBBP/Mut_STAT6/WT	mean	11.0699
SPINT2	CREBBP/WT_STAT6/Mut	mean	11.4523
SPINT2	CREBBP/WT_STAT6/WT	mean	11.0368
AP1B1	CREBBP/Mut_STAT6/Mut	median	11.9285
AP1B1	CREBBP/Mut_STAT6/WT	median	11.9689
AP1B1	CREBBP/WT_STAT6/Mut	median	11.9185
AP1B1	CREBBP/WT_STAT6/WT	median	12.0394
AP1B1	CREBBP/Mut_STAT6/Mut	mean	11.9523
AP1B1	CREBBP/Mut_STAT6/WT	mean	11.9222
AP1B1	CREBBP/WT_STAT6/Mut	mean	11.9433
AP1B1	CREBBP/WT_STAT6/WT	mean	12.066
PALLD	CREBBP/Mut_STAT6/Mut	median	10.3003
PALLD	CREBBP/Mut_STAT6/WT	median	9.84552
PALLD	CREBBP/WT_STAT6/Mut	median	10.3955
PALLD	CREBBP/WT_STAT6/WT	median	10.1145
PALLD	CREBBP/Mut_STAT6/Mut	mean	10.159
PALLD	CREBBP/Mut_STAT6/WT	mean	9.72159
PALLD	CREBBP/WT_STAT6/Mut	mean	10.3048
PALLD	CREBBP/WT_STAT6/WT	mean	9.92035
ZNF443	CREBBP/Mut_STAT6/Mut	median	7.85735
ZNF443	CREBBP/Mut_STAT6/WT	median	7.81074
ZNF443	CREBBP/WT_STAT6/Mut	median	8.05899
ZNF443	CREBBP/WT_STAT6/WT	median	7.73083
ZNF443	CREBBP/Mut_STAT6/Mut	mean	7.96845
ZNF443	CREBBP/Mut_STAT6/WT	mean	7.80734
ZNF443	CREBBP/WT_STAT6/Mut	mean	8.13029
ZNF443	CREBBP/WT_STAT6/WT	mean	7.67891
SNX8	CREBBP/Mut_STAT6/Mut	median	11.0887
SNX8	CREBBP/Mut_STAT6/WT	median	10.6289
SNX8	CREBBP/WT_STAT6/Mut	median	11.0057
SNX8	CREBBP/WT_STAT6/WT	median	10.8464
SNX8	CREBBP/Mut_STAT6/Mut	mean	11.0641
SNX8	CREBBP/Mut_STAT6/WT	mean	10.6701
SNX8	CREBBP/WT_STAT6/Mut	mean	10.968
SNX8	CREBBP/WT_STAT6/WT	mean	10.8556
VMP1	CREBBP/Mut_STAT6/Mut	median	13.2856
VMP1	CREBBP/Mut_STAT6/WT	median	12.8956
VMP1	CREBBP/WT_STAT6/Mut	median	13.6095
VMP1	CREBBP/WT_STAT6/WT	median	12.8957
VMP1	CREBBP/Mut_STAT6/Mut	mean	13.3079
VMP1	CREBBP/Mut_STAT6/WT	mean	12.9582
VMP1	CREBBP/WT_STAT6/Mut	mean	13.5874
VMP1	CREBBP/WT_STAT6/WT	mean	12.9637
CHSY1	CREBBP/Mut_STAT6/Mut	median	9.93377
CHSY1	CREBBP/Mut_STAT6/WT	median	9.75168
CHSY1	CREBBP/WT_STAT6/Mut	median	10.0403
CHSY1	CREBBP/WT_STAT6/WT	median	9.87672
CHSY1	CREBBP/Mut_STAT6/Mut	mean	9.83464
CHSY1	CREBBP/Mut_STAT6/WT	mean	9.79194
CHSY1	CREBBP/WT_STAT6/Mut	mean	10.0978
CHSY1	CREBBP/WT_STAT6/WT	mean	9.97167
SOCS1	CREBBP/Mut_STAT6/Mut	median	10.8626
SOCS1	CREBBP/Mut_STAT6/WT	median	10.4481
SOCS1	CREBBP/WT_STAT6/Mut	median	10.2581
SOCS1	CREBBP/WT_STAT6/WT	median	10.5421
SOCS1	CREBBP/Mut_STAT6/Mut	mean	10.7476
SOCS1	CREBBP/Mut_STAT6/WT	mean	10.4942
SOCS1	CREBBP/WT_STAT6/Mut	mean	10.2394
SOCS1	CREBBP/WT_STAT6/WT	mean	10.4669
RNF19B	CREBBP/Mut_STAT6/Mut	median	9.47518
RNF19B	CREBBP/Mut_STAT6/WT	median	9.31376
RNF19B	CREBBP/WT_STAT6/Mut	median	9.77678
RNF19B	CREBBP/WT_STAT6/WT	median	9.29198
RNF19B	CREBBP/Mut_STAT6/Mut	mean	9.4632
RNF19B	CREBBP/Mut_STAT6/WT	mean	9.35909
RNF19B	CREBBP/WT_STAT6/Mut	mean	9.76665
RNF19B	CREBBP/WT_STAT6/WT	mean	9.3994
MAP3K14	CREBBP/Mut_STAT6/Mut	median	11.2361
MAP3K14	CREBBP/Mut_STAT6/WT	median	11.2556
MAP3K14	CREBBP/WT_STAT6/Mut	median	11.2338
MAP3K14	CREBBP/WT_STAT6/WT	median	11.4003
MAP3K14	CREBBP/Mut_STAT6/Mut	mean	11.2747
MAP3K14	CREBBP/Mut_STAT6/WT	mean	11.31
MAP3K14	CREBBP/WT_STAT6/Mut	mean	11.2388
MAP3K14	CREBBP/WT_STAT6/WT	mean	11.4019
MKNK1	CREBBP/Mut_STAT6/Mut	median	11.488
MKNK1	CREBBP/Mut_STAT6/WT	median	11.2189
MKNK1	CREBBP/WT_STAT6/Mut	median	11.4617
MKNK1	CREBBP/WT_STAT6/WT	median	11.0935
MKNK1	CREBBP/Mut_STAT6/Mut	mean	11.4617
MKNK1	CREBBP/Mut_STAT6/WT	mean	11.2107
MKNK1	CREBBP/WT_STAT6/Mut	mean	11.5835
MKNK1	CREBBP/WT_STAT6/WT	mean	11.0483
HHEX	CREBBP/Mut_STAT6/Mut	median	10.5898
HHEX	CREBBP/Mut_STAT6/WT	median	10.5901
HHEX	CREBBP/WT_STAT6/Mut	median	10.9055
HHEX	CREBBP/WT_STAT6/WT	median	10.5142
HHEX	CREBBP/Mut_STAT6/Mut	mean	10.6226
HHEX	CREBBP/Mut_STAT6/WT	mean	10.6028
HHEX	CREBBP/WT_STAT6/Mut	mean	10.9144
HHEX	CREBBP/WT_STAT6/WT	mean	10.5356

## Sheet: median
gene	mutation_status	variable	expression value	p-value	CREBBP/Mut_STAT6/Mut > CREBBP/Mut_STAT6/WT
CISH	CREBBP/Mut_STAT6/Mut	median	9.80535	0.21	YES
CISH	CREBBP/Mut_STAT6/WT	median	9.57987
CISH	CREBBP/WT_STAT6/Mut	median	9.98588
CISH	CREBBP/WT_STAT6/WT	median	9.56081
NFIL3	CREBBP/Mut_STAT6/Mut	median	8.80037	0.002	YES
NFIL3	CREBBP/Mut_STAT6/WT	median	7.91515
NFIL3	CREBBP/WT_STAT6/Mut	median	10.0926
NFIL3	CREBBP/WT_STAT6/WT	median	8.14437
CLEC4A	CREBBP/Mut_STAT6/Mut	median	8.6857	0.001	YES
CLEC4A	CREBBP/Mut_STAT6/WT	median	7.85895
CLEC4A	CREBBP/WT_STAT6/Mut	median	8.80218
CLEC4A	CREBBP/WT_STAT6/WT	median	7.65135
MOB3C	CREBBP/Mut_STAT6/Mut	median	12.0978	0.001	YES
MOB3C	CREBBP/Mut_STAT6/WT	median	10.8694
MOB3C	CREBBP/WT_STAT6/Mut	median	12.4243
MOB3C	CREBBP/WT_STAT6/WT	median	10.8437
QSOX1	CREBBP/Mut_STAT6/Mut	median	11.0663	0.01	YES
QSOX1	CREBBP/Mut_STAT6/WT	median	10.3881
QSOX1	CREBBP/WT_STAT6/Mut	median	11.1134
QSOX1	CREBBP/WT_STAT6/WT	median	10.383
IGSF3	CREBBP/Mut_STAT6/Mut	median	9.03784	0.03	YES
IGSF3	CREBBP/Mut_STAT6/WT	median	8.28582
IGSF3	CREBBP/WT_STAT6/Mut	median	8.7352
IGSF3	CREBBP/WT_STAT6/WT	median	8.05866
ARHGEF17	CREBBP/Mut_STAT6/Mut	median	8.51299	0.45	YES
ARHGEF17	CREBBP/Mut_STAT6/WT	median	8.27995
ARHGEF17	CREBBP/WT_STAT6/Mut	median	8.83628
ARHGEF17	CREBBP/WT_STAT6/WT	median	8.71097
TREML2	CREBBP/Mut_STAT6/Mut	median	9.12837	0.45	YES
TREML2	CREBBP/Mut_STAT6/WT	median	8.85891
TREML2	CREBBP/WT_STAT6/Mut	median	10.1129
TREML2	CREBBP/WT_STAT6/WT	median	9.37643
CYSLTR1	CREBBP/Mut_STAT6/Mut	median	10.0629	0.28	YES
CYSLTR1	CREBBP/Mut_STAT6/WT	median	9.89725
CYSLTR1	CREBBP/WT_STAT6/Mut	median	11.2334
CYSLTR1	CREBBP/WT_STAT6/WT	median	10.0765
SLC37A3	CREBBP/Mut_STAT6/Mut	median	10.2522	0.01	YES
SLC37A3	CREBBP/Mut_STAT6/WT	median	9.88762
SLC37A3	CREBBP/WT_STAT6/Mut	median	10.4007
SLC37A3	CREBBP/WT_STAT6/WT	median	9.8311
TMEM71	CREBBP/Mut_STAT6/Mut	median	8.13586	0.03	YES
TMEM71	CREBBP/Mut_STAT6/WT	median	7.54546
TMEM71	CREBBP/WT_STAT6/Mut	median	8.78049
TMEM71	CREBBP/WT_STAT6/WT	median	7.77884
AUH	CREBBP/Mut_STAT6/Mut	median	8.66429	0.004	YES
AUH	CREBBP/Mut_STAT6/WT	median	8.37162
AUH	CREBBP/WT_STAT6/Mut	median	9.00566
AUH	CREBBP/WT_STAT6/WT	median	8.39673
HLX	CREBBP/Mut_STAT6/Mut	median	8.29929	0.58	YES
HLX	CREBBP/Mut_STAT6/WT	median	8.05279
HLX	CREBBP/WT_STAT6/Mut	median	8.59916
HLX	CREBBP/WT_STAT6/WT	median	8.2932
PCED1B	CREBBP/Mut_STAT6/Mut	median	11.3275	0.82	NO
PCED1B	CREBBP/Mut_STAT6/WT	median	11.3522
PCED1B	CREBBP/WT_STAT6/Mut	median	11.6811
PCED1B	CREBBP/WT_STAT6/WT	median	11.4784
ZBTB8A	CREBBP/Mut_STAT6/Mut	median	8.61078	0.25	YES
ZBTB8A	CREBBP/Mut_STAT6/WT	median	8.37019
ZBTB8A	CREBBP/WT_STAT6/Mut	median	8.84601
ZBTB8A	CREBBP/WT_STAT6/WT	median	8.32802
IL6	CREBBP/Mut_STAT6/Mut	median	8.13656	0.005	YES
IL6	CREBBP/Mut_STAT6/WT	median	7.3157
IL6	CREBBP/WT_STAT6/Mut	median	8.09293
IL6	CREBBP/WT_STAT6/WT	median	7.23813
HOMER2	CREBBP/Mut_STAT6/Mut	median	10.1159	0.001	YES
HOMER2	CREBBP/Mut_STAT6/WT	median	9.26994
HOMER2	CREBBP/WT_STAT6/Mut	median	11.5228
HOMER2	CREBBP/WT_STAT6/WT	median	9.1543
DOCK10	CREBBP/Mut_STAT6/Mut	median	12.2076	0.06	YES
DOCK10	CREBBP/Mut_STAT6/WT	median	11.9012
DOCK10	CREBBP/WT_STAT6/Mut	median	12.3585
DOCK10	CREBBP/WT_STAT6/WT	median	11.89
VDR	CREBBP/Mut_STAT6/Mut	median	8.87549	0.34	YES
VDR	CREBBP/Mut_STAT6/WT	median	8.48803
VDR	CREBBP/WT_STAT6/Mut	median	8.98731
VDR	CREBBP/WT_STAT6/WT	median	8.70456
SLC39A8	CREBBP/Mut_STAT6/Mut	median	9.73967	0.37	YES
SLC39A8	CREBBP/Mut_STAT6/WT	median	9.71885
SLC39A8	CREBBP/WT_STAT6/Mut	median	10.2219
SLC39A8	CREBBP/WT_STAT6/WT	median	9.75601
CLCN5	CREBBP/Mut_STAT6/Mut	median	9.19521	0.007	YES
CLCN5	CREBBP/Mut_STAT6/WT	median	8.74219
CLCN5	CREBBP/WT_STAT6/Mut	median	9.22344
CLCN5	CREBBP/WT_STAT6/WT	median	8.72896
AMIGO2	CREBBP/Mut_STAT6/Mut	median	9.87306	0.7	NO
AMIGO2	CREBBP/Mut_STAT6/WT	median	9.88634
AMIGO2	CREBBP/WT_STAT6/Mut	median	10.2041
AMIGO2	CREBBP/WT_STAT6/WT	median	10.2308
SPINT2	CREBBP/Mut_STAT6/Mut	median	11.4297	0.01	YES
SPINT2	CREBBP/Mut_STAT6/WT	median	11.0669
SPINT2	CREBBP/WT_STAT6/Mut	median	11.2202
SPINT2	CREBBP/WT_STAT6/WT	median	11.0684
AP1B1	CREBBP/Mut_STAT6/Mut	median	11.9285	0.83	NO
AP1B1	CREBBP/Mut_STAT6/WT	median	11.9689
AP1B1	CREBBP/WT_STAT6/Mut	median	11.9185
AP1B1	CREBBP/WT_STAT6/WT	median	12.0394
PALLD	CREBBP/Mut_STAT6/Mut	median	10.3003	0.13	YES
PALLD	CREBBP/Mut_STAT6/WT	median	9.84552
PALLD	CREBBP/WT_STAT6/Mut	median	10.3955
PALLD	CREBBP/WT_STAT6/WT	median	10.1145
ZNF443	CREBBP/Mut_STAT6/Mut	median	7.85735	0.375	YES
ZNF443	CREBBP/Mut_STAT6/WT	median	7.81074
ZNF443	CREBBP/WT_STAT6/Mut	median	8.05899
ZNF443	CREBBP/WT_STAT6/WT	median	7.73083
SNX8	CREBBP/Mut_STAT6/Mut	median	11.0887	0.02	YES
SNX8	CREBBP/Mut_STAT6/WT	median	10.6289
SNX8	CREBBP/WT_STAT6/Mut	median	11.0057
SNX8	CREBBP/WT_STAT6/WT	median	10.8464
VMP1	CREBBP/Mut_STAT6/Mut	median	13.2856	0.03	YES
VMP1	CREBBP/Mut_STAT6/WT	median	12.8956
VMP1	CREBBP/WT_STAT6/Mut	median	13.6095
VMP1	CREBBP/WT_STAT6/WT	median	12.8957
CHSY1	CREBBP/Mut_STAT6/Mut	median	9.93377	0.61	YES
CHSY1	CREBBP/Mut_STAT6/WT	median	9.75168
CHSY1	CREBBP/WT_STAT6/Mut	median	10.0403
CHSY1	CREBBP/WT_STAT6/WT	median	9.87672
SOCS1	CREBBP/Mut_STAT6/Mut	median	10.8626	0.23	YES
SOCS1	CREBBP/Mut_STAT6/WT	median	10.4481
SOCS1	CREBBP/WT_STAT6/Mut	median	10.2581
SOCS1	CREBBP/WT_STAT6/WT	median	10.5421
RNF19B	CREBBP/Mut_STAT6/Mut	median	9.47518	0.35	YES
RNF19B	CREBBP/Mut_STAT6/WT	median	9.31376
RNF19B	CREBBP/WT_STAT6/Mut	median	9.77678
RNF19B	CREBBP/WT_STAT6/WT	median	9.29198
MAP3K14	CREBBP/Mut_STAT6/Mut	median	11.2361	0.82	NO
MAP3K14	CREBBP/Mut_STAT6/WT	median	11.2556
MAP3K14	CREBBP/WT_STAT6/Mut	median	11.2338
MAP3K14	CREBBP/WT_STAT6/WT	median	11.4003
MKNK1	CREBBP/Mut_STAT6/Mut	median	11.488	0.04	YES
MKNK1	CREBBP/Mut_STAT6/WT	median	11.2189
MKNK1	CREBBP/WT_STAT6/Mut	median	11.4617
MKNK1	CREBBP/WT_STAT6/WT	median	11.0935
HHEX	CREBBP/Mut_STAT6/Mut	median	10.5898	0.75	NO
HHEX	CREBBP/Mut_STAT6/WT	median	10.5901
HHEX	CREBBP/WT_STAT6/Mut	median	10.9055
HHEX	CREBBP/WT_STAT6/WT	median	10.5142

## Sheet: mean
gene	mutation_status	variable	value
CISH	CREBBP/Mut_STAT6/Mut	mean	9.93183
CISH	CREBBP/Mut_STAT6/WT	mean	9.57743
CISH	CREBBP/WT_STAT6/Mut	mean	10.0326
CISH	CREBBP/WT_STAT6/WT	mean	9.29091
NFIL3	CREBBP/Mut_STAT6/Mut	mean	8.75167
NFIL3	CREBBP/Mut_STAT6/WT	mean	8.02313
NFIL3	CREBBP/WT_STAT6/Mut	mean	9.78895
NFIL3	CREBBP/WT_STAT6/WT	mean	8.24381
CLEC4A	CREBBP/Mut_STAT6/Mut	mean	8.76673
CLEC4A	CREBBP/Mut_STAT6/WT	mean	7.86378
CLEC4A	CREBBP/WT_STAT6/Mut	mean	8.80668
CLEC4A	CREBBP/WT_STAT6/WT	mean	7.70767
MOB3C	CREBBP/Mut_STAT6/Mut	mean	11.9767
MOB3C	CREBBP/Mut_STAT6/WT	mean	11.0346
MOB3C	CREBBP/WT_STAT6/Mut	mean	12.3169
MOB3C	CREBBP/WT_STAT6/WT	mean	10.9588
QSOX1	CREBBP/Mut_STAT6/Mut	mean	10.9216
QSOX1	CREBBP/Mut_STAT6/WT	mean	10.4118
QSOX1	CREBBP/WT_STAT6/Mut	mean	11.0629
QSOX1	CREBBP/WT_STAT6/WT	mean	10.4196
IGSF3	CREBBP/Mut_STAT6/Mut	mean	9.06062
IGSF3	CREBBP/Mut_STAT6/WT	mean	8.39069
IGSF3	CREBBP/WT_STAT6/Mut	mean	9.07412
IGSF3	CREBBP/WT_STAT6/WT	mean	8.10918
ARHGEF17	CREBBP/Mut_STAT6/Mut	mean	8.62207
ARHGEF17	CREBBP/Mut_STAT6/WT	mean	8.2219
ARHGEF17	CREBBP/WT_STAT6/Mut	mean	8.68746
ARHGEF17	CREBBP/WT_STAT6/WT	mean	8.54727
TREML2	CREBBP/Mut_STAT6/Mut	mean	9.14297
TREML2	CREBBP/Mut_STAT6/WT	mean	8.81264
TREML2	CREBBP/WT_STAT6/Mut	mean	9.56008
TREML2	CREBBP/WT_STAT6/WT	mean	9.24878
CYSLTR1	CREBBP/Mut_STAT6/Mut	mean	10.125
CYSLTR1	CREBBP/Mut_STAT6/WT	mean	9.98633
CYSLTR1	CREBBP/WT_STAT6/Mut	mean	10.9113
CYSLTR1	CREBBP/WT_STAT6/WT	mean	10.1549
SLC37A3	CREBBP/Mut_STAT6/Mut	mean	10.2056
SLC37A3	CREBBP/Mut_STAT6/WT	mean	9.84909
SLC37A3	CREBBP/WT_STAT6/Mut	mean	10.393
SLC37A3	CREBBP/WT_STAT6/WT	mean	9.79667
TMEM71	CREBBP/Mut_STAT6/Mut	mean	8.13003
TMEM71	CREBBP/Mut_STAT6/WT	mean	7.58757
TMEM71	CREBBP/WT_STAT6/Mut	mean	8.58266
TMEM71	CREBBP/WT_STAT6/WT	mean	7.71539
AUH	CREBBP/Mut_STAT6/Mut	mean	8.64357
AUH	CREBBP/Mut_STAT6/WT	mean	8.36938
AUH	CREBBP/WT_STAT6/Mut	mean	8.90444
AUH	CREBBP/WT_STAT6/WT	mean	8.38205
HLX	CREBBP/Mut_STAT6/Mut	mean	8.29899
HLX	CREBBP/Mut_STAT6/WT	mean	8.13928
HLX	CREBBP/WT_STAT6/Mut	mean	8.30067
HLX	CREBBP/WT_STAT6/WT	mean	8.34216
PCED1B	CREBBP/Mut_STAT6/Mut	mean	11.4042
PCED1B	CREBBP/Mut_STAT6/WT	mean	11.3651
PCED1B	CREBBP/WT_STAT6/Mut	mean	11.6275
PCED1B	CREBBP/WT_STAT6/WT	mean	11.4649
ZBTB8A	CREBBP/Mut_STAT6/Mut	mean	8.57749
ZBTB8A	CREBBP/Mut_STAT6/WT	mean	8.35016
ZBTB8A	CREBBP/WT_STAT6/Mut	mean	8.96207
ZBTB8A	CREBBP/WT_STAT6/WT	mean	8.3814
IL6	CREBBP/Mut_STAT6/Mut	mean	8.18356
IL6	CREBBP/Mut_STAT6/WT	mean	7.38455
IL6	CREBBP/WT_STAT6/Mut	mean	7.8959
IL6	CREBBP/WT_STAT6/WT	mean	7.51113
HOMER2	CREBBP/Mut_STAT6/Mut	mean	10.2937
HOMER2	CREBBP/Mut_STAT6/WT	mean	9.13092
HOMER2	CREBBP/WT_STAT6/Mut	mean	11.1755
HOMER2	CREBBP/WT_STAT6/WT	mean	9.15099
DOCK10	CREBBP/Mut_STAT6/Mut	mean	12.2492
DOCK10	CREBBP/Mut_STAT6/WT	mean	11.9032
DOCK10	CREBBP/WT_STAT6/Mut	mean	12.4685
DOCK10	CREBBP/WT_STAT6/WT	mean	11.9142
VDR	CREBBP/Mut_STAT6/Mut	mean	8.94334
VDR	CREBBP/Mut_STAT6/WT	mean	8.63271
VDR	CREBBP/WT_STAT6/Mut	mean	8.98145
VDR	CREBBP/WT_STAT6/WT	mean	8.73491
SLC39A8	CREBBP/Mut_STAT6/Mut	mean	9.87246
SLC39A8	CREBBP/Mut_STAT6/WT	mean	9.69244
SLC39A8	CREBBP/WT_STAT6/Mut	mean	10.1521
SLC39A8	CREBBP/WT_STAT6/WT	mean	9.66675
CLCN5	CREBBP/Mut_STAT6/Mut	mean	9.35074
CLCN5	CREBBP/Mut_STAT6/WT	mean	8.76579
CLCN5	CREBBP/WT_STAT6/Mut	mean	9.05698
CLCN5	CREBBP/WT_STAT6/WT	mean	8.78373
AMIGO2	CREBBP/Mut_STAT6/Mut	mean	9.90331
AMIGO2	CREBBP/Mut_STAT6/WT	mean	9.93063
AMIGO2	CREBBP/WT_STAT6/Mut	mean	10.2818
AMIGO2	CREBBP/WT_STAT6/WT	mean	10.1353
SPINT2	CREBBP/Mut_STAT6/Mut	mean	11.4401
SPINT2	CREBBP/Mut_STAT6/WT	mean	11.0699
SPINT2	CREBBP/WT_STAT6/Mut	mean	11.4523
SPINT2	CREBBP/WT_STAT6/WT	mean	11.0368
AP1B1	CREBBP/Mut_STAT6/Mut	mean	11.9523
AP1B1	CREBBP/Mut_STAT6/WT	mean	11.9222
AP1B1	CREBBP/WT_STAT6/Mut	mean	11.9433
AP1B1	CREBBP/WT_STAT6/WT	mean	12.066
PALLD	CREBBP/Mut_STAT6/Mut	mean	10.159
PALLD	CREBBP/Mut_STAT6/WT	mean	9.72159
PALLD	CREBBP/WT_STAT6/Mut	mean	10.3048
PALLD	CREBBP/WT_STAT6/WT	mean	9.92035
ZNF443	CREBBP/Mut_STAT6/Mut	mean	7.96845
ZNF443	CREBBP/Mut_STAT6/WT	mean	7.80734
ZNF443	CREBBP/WT_STAT6/Mut	mean	8.13029
ZNF443	CREBBP/WT_STAT6/WT	mean	7.67891
SNX8	CREBBP/Mut_STAT6/Mut	mean	11.0641
SNX8	CREBBP/Mut_STAT6/WT	mean	10.6701
SNX8	CREBBP/WT_STAT6/Mut	mean	10.968
SNX8	CREBBP/WT_STAT6/WT	mean	10.8556
VMP1	CREBBP/Mut_STAT6/Mut	mean	13.3079
VMP1	CREBBP/Mut_STAT6/WT	mean	12.9582
VMP1	CREBBP/WT_STAT6/Mut	mean	13.5874
VMP1	CREBBP/WT_STAT6/WT	mean	12.9637
CHSY1	CREBBP/Mut_STAT6/Mut	mean	9.83464
CHSY1	CREBBP/Mut_STAT6/WT	mean	9.79194
CHSY1	CREBBP/WT_STAT6/Mut	mean	10.0978
CHSY1	CREBBP/WT_STAT6/WT	mean	9.97167
SOCS1	CREBBP/Mut_STAT6/Mut	mean	10.7476
SOCS1	CREBBP/Mut_STAT6/WT	mean	10.4942
SOCS1	CREBBP/WT_STAT6/Mut	mean	10.2394
SOCS1	CREBBP/WT_STAT6/WT	mean	10.4669
RNF19B	CREBBP/Mut_STAT6/Mut	mean	9.4632
RNF19B	CREBBP/Mut_STAT6/WT	mean	9.35909
RNF19B	CREBBP/WT_STAT6/Mut	mean	9.76665
RNF19B	CREBBP/WT_STAT6/WT	mean	9.3994
MAP3K14	CREBBP/Mut_STAT6/Mut	mean	11.2747
MAP3K14	CREBBP/Mut_STAT6/WT	mean	11.31
MAP3K14	CREBBP/WT_STAT6/Mut	mean	11.2388
MAP3K14	CREBBP/WT_STAT6/WT	mean	11.4019
MKNK1	CREBBP/Mut_STAT6/Mut	mean	11.4617
MKNK1	CREBBP/Mut_STAT6/WT	mean	11.2107
MKNK1	CREBBP/WT_STAT6/Mut	mean	11.5835
MKNK1	CREBBP/WT_STAT6/WT	mean	11.0483
HHEX	CREBBP/Mut_STAT6/Mut	mean	10.6226
HHEX	CREBBP/Mut_STAT6/WT	mean	10.6028
HHEX	CREBBP/WT_STAT6/Mut	mean	10.9144
HHEX	CREBBP/WT_STAT6/WT	mean	10.5356
